# Supplementary material for: UPLC-ESI/MSn metabolic profiling of Cedrela odorata L. and Toona ciliata M. Roem and in vitro investigation of their anti-diabetic activity supported with molecular docking studies
Source: Front Chem. 2024 Nov 15;12:1462309. doi: 10.3389/fchem.2024.1462309 (PMC11604428; doi:10.3389/fchem.2024.1462309)
Supplement: Supplementary file 1 [file DataSheet2.zip]

Archive with 224 entries (157 files):
- Raw data_docking/
- Raw data_docking/alpha-amylase/
- Raw data_docking/alpha-amylase/4gqr.mini.pdb
- Raw data_docking/alpha-amylase/4gqr.opt.pdb
- Raw data_docking/alpha-amylase/Apigenin/
- Raw data_docking/alpha-amylase/Apigenin/Apigenin.csv
- Raw data_docking/alpha-amylase/Apigenin/Apigenin.sdf
- Raw data_docking/alpha-amylase/Apigenin/PyRx_AutoDock4.tar.gz
- Raw data_docking/alpha-amylase/Caffeic acid hexoside/
- Raw data_docking/alpha-amylase/Caffeic acid hexoside/Caffeic acid hexoside.csv
- Raw data_docking/alpha-amylase/Caffeic acid hexoside/Caffeic acid hexoside.sdf
- Raw data_docking/alpha-amylase/Caffeic acid hexoside/PyRx_AutoDock4.tar.gz
- Raw data_docking/alpha-amylase/Chicoric acid/
- Raw data_docking/alpha-amylase/Chicoric acid/Chicoric acid.csv
- Raw data_docking/alpha-amylase/Chicoric acid/Chicoric acid.sdf
- Raw data_docking/alpha-amylase/Chicoric acid/PyRx_AutoDock4.tar.gz
- Raw data_docking/alpha-amylase/Ganolucidic acid B/
- Raw data_docking/alpha-amylase/Ganolucidic acid B/Ganolucidic acid B.csv
- Raw data_docking/alpha-amylase/Ganolucidic acid B/Ganolucidic acid B.sdf
- Raw data_docking/alpha-amylase/Ganolucidic acid B/PyRx_AutoDock4.tar.gz
- Raw data_docking/alpha-amylase/Icariside I/
- Raw data_docking/alpha-amylase/Icariside I/Icariside I.csv
- Raw data_docking/alpha-amylase/Icariside I/Icariside I.sdf
- Raw data_docking/alpha-amylase/Icariside I/PyRx_AutoDock4.tar.gz
- Raw data_docking/alpha-amylase/Kaempferol acetyl-hexoside/
- Raw data_docking/alpha-amylase/Kaempferol acetyl-hexoside/Kaempferol acetyl-hexoside.csv
- Raw data_docking/alpha-amylase/Kaempferol acetyl-hexoside/Kaempferol acetyl-hexoside.sdf
- Raw data_docking/alpha-amylase/Kaempferol acetyl-hexoside/PyRx_AutoDock4.tar.gz
- Raw data_docking/alpha-amylase/Kaempferol-3-O-pentoside/
- Raw data_docking/alpha-amylase/Kaempferol-3-O-pentoside/Kaempferol-3-O-pentoside.csv
- Raw data_docking/alpha-amylase/Kaempferol-3-O-pentoside/Kaempferol-3-O-pentoside.sdf
- Raw data_docking/alpha-amylase/Kaempferol-3-O-pentoside/PyRx_AutoDock4.tar.gz
- Raw data_docking/alpha-amylase/Kaempferol-deoxyhexosyl-hexoside/
- Raw data_docking/alpha-amylase/Kaempferol-deoxyhexosyl-hexoside/Kaempferol-deoxyhexosyl-hexoside.csv
- Raw data_docking/alpha-amylase/Kaempferol-deoxyhexosyl-hexoside/Kaempferol-deoxyhexosyl-hexoside.sdf
- Raw data_docking/alpha-amylase/Kaempferol-deoxyhexosyl-hexoside/PyRx_AutoDock4.tar.gz
- Raw data_docking/alpha-amylase/Manniflavanone/
- Raw data_docking/alpha-amylase/Manniflavanone/Manniflavanone.csv
- Raw data_docking/alpha-amylase/Manniflavanone/Manniflavanone.sdf
- Raw data_docking/alpha-amylase/Manniflavanone/PyRx_AutoDock4.tar.gz
- Raw data_docking/alpha-amylase/Methyl trigalloyl hexose/
- Raw data_docking/alpha-amylase/Methyl trigalloyl hexose/Methyl trigalloyl hexose.csv
- Raw data_docking/alpha-amylase/Methyl trigalloyl hexose/Methyl trigalloyl hexose.sdf
- Raw data_docking/alpha-amylase/Methyl trigalloyl hexose/PyRx_AutoDock4.tar.gz
- Raw data_docking/alpha-amylase/Myricetin-3-O-hexoside-7-O-hexuronic acid/
- Raw data_docking/alpha-amylase/Myricetin-3-O-hexoside-7-O-hexuronic acid/Discovery.xlsx
- Raw data_docking/alpha-amylase/Myricetin-3-O-hexoside-7-O-hexuronic acid/etc/
- Raw data_docking/alpha-amylase/Myricetin-3-O-hexoside-7-O-hexuronic acid/etc/Unnamed_uff_E=707.00.pkl
- Raw data_docking/alpha-amylase/Myricetin-3-O-hexoside-7-O-hexuronic acid/Ligands/
- Raw data_docking/alpha-amylase/Myricetin-3-O-hexoside-7-O-hexuronic acid/Ligands/Unnamed_uff_E=707.00.pdbqt
- Raw data_docking/alpha-amylase/Myricetin-3-O-hexoside-7-O-hexuronic acid/Macromolecules/
- Raw data_docking/alpha-amylase/Myricetin-3-O-hexoside-7-O-hexuronic acid/Macromolecules/4gqr.mini/
- Raw data_docking/alpha-amylase/Myricetin-3-O-hexoside-7-O-hexuronic acid/Macromolecules/4gqr.mini/4gqr.mini.pdbqt
- Raw data_docking/alpha-amylase/Myricetin-3-O-hexoside-7-O-hexuronic acid/Macromolecules/4gqr.mini/conf.txt
- Raw data_docking/alpha-amylase/Myricetin-3-O-hexoside-7-O-hexuronic acid/Macromolecules/4gqr.mini/Unnamed_uff_E=707.00_out.pdbqt
- Raw data_docking/alpha-amylase/Myricetin-3-O-hexoside-7-O-hexuronic acid/Myricetin-3-O-hexoside-7-O-hexuronic acid.csv
- Raw data_docking/alpha-amylase/Myricetin-3-O-hexoside-7-O-hexuronic acid/Myricetin-3-O-hexoside-7-O-hexuronic acid.sdf
- Raw data_docking/alpha-amylase/Myricetin-3-O-hexoside-7-O-hexuronic acid/PyRx_AutoDock4.tar.gz
- Raw data_docking/alpha-amylase/Myricetin-3-O-hexoside-7-O-hexuronic acid/Unnamed_uff_E_707.00_out.pdbqt_4gqr.mini.pdb
- Raw data_docking/alpha-amylase/Pioglitazone/
- Raw data_docking/alpha-amylase/Pioglitazone/discovery.xlsx
- Raw data_docking/alpha-amylase/Pioglitazone/etc/
- Raw data_docking/alpha-amylase/Pioglitazone/etc/Unnamed_uff_E=235.40.pkl
- Raw data_docking/alpha-amylase/Pioglitazone/Ligands/
- Raw data_docking/alpha-amylase/Pioglitazone/Ligands/Unnamed_uff_E=235.40.pdbqt
- Raw data_docking/alpha-amylase/Pioglitazone/Macromolecules/
- Raw data_docking/alpha-amylase/Pioglitazone/Macromolecules/4gqr.mini/
- Raw data_docking/alpha-amylase/Pioglitazone/Macromolecules/4gqr.mini/4gqr.mini.pdbqt
- Raw data_docking/alpha-amylase/Pioglitazone/Macromolecules/4gqr.mini/conf.txt
- Raw data_docking/alpha-amylase/Pioglitazone/Macromolecules/4gqr.mini/Unnamed_uff_E=235.40_out.pdbqt
- Raw data_docking/alpha-amylase/Pioglitazone/Pioglitazone.csv
- Raw data_docking/alpha-amylase/Pioglitazone/Pioglitazone.sdf
- Raw data_docking/alpha-amylase/Pioglitazone/PyRx_AutoDock4.tar.gz
- Raw data_docking/alpha-amylase/Pioglitazone/Unnamed_uff_E_235.40_out.pdbqt_4gqr.mini.pdb
- Raw data_docking/alpha-amylase/Quercetin-3-O-pentoside/
- Raw data_docking/alpha-amylase/Quercetin-3-O-pentoside/PyRx_AutoDock4.tar.gz
- Raw data_docking/alpha-amylase/Quercetin-3-O-pentoside/Quercetin-3-O-pentoside.csv
- Raw data_docking/alpha-amylase/Quercetin-3-O-pentoside/Quercetin-3-O-pentoside.sdf
- Raw data_docking/alpha-amylase/Quercetin-O-acetyl-hexoside/
- Raw data_docking/alpha-amylase/Quercetin-O-acetyl-hexoside/PyRx_AutoDock4.tar.gz
- Raw data_docking/alpha-amylase/Quercetin-O-acetyl-hexoside/Quercetin-O-acetyl-hexoside.csv
- Raw data_docking/alpha-amylase/Quercetin-O-acetyl-hexoside/Quercetin-O-acetyl-hexoside.sdf
- Raw data_docking/alpha-amylase/Rutin/
- Raw data_docking/alpha-amylase/Rutin/discovery.xlsx
- Raw data_docking/alpha-amylase/Rutin/etc/
- Raw data_docking/alpha-amylase/Rutin/etc/Unnamed_uff_E=690.53.pkl
- Raw data_docking/alpha-amylase/Rutin/Ligands/
- Raw data_docking/alpha-amylase/Rutin/Ligands/Unnamed_uff_E=690.53.pdbqt
- Raw data_docking/alpha-amylase/Rutin/Macromolecules/
- Raw data_docking/alpha-amylase/Rutin/Macromolecules/4gqr.mini/
- Raw data_docking/alpha-amylase/Rutin/Macromolecules/4gqr.mini/4gqr.mini.pdbqt
- Raw data_docking/alpha-amylase/Rutin/Macromolecules/4gqr.mini/conf.txt
- Raw data_docking/alpha-amylase/Rutin/Macromolecules/4gqr.mini/Unnamed_uff_E=690.53_out.pdbqt
- Raw data_docking/alpha-amylase/Rutin/PyRx_AutoDock4.tar.gz
- Raw data_docking/alpha-amylase/Rutin/rutin.csv
- Raw data_docking/alpha-amylase/Rutin/Rutin.sdf
- Raw data_docking/alpha-amylase/Rutin/Unnamed_uff_E_690.53_out.pdbqt_4gqr.mini.pdb
- Raw data_docking/alpha-amylase/Ursolic acid/
- Raw data_docking/alpha-amylase/Ursolic acid/discover.xlsx
- Raw data_docking/alpha-amylase/Ursolic acid/etc/
- Raw data_docking/alpha-amylase/Ursolic acid/etc/Unnamed_uff_E=811.35.pkl
- Raw data_docking/alpha-amylase/Ursolic acid/Ligands/
- Raw data_docking/alpha-amylase/Ursolic acid/Ligands/Unnamed_uff_E=811.35.pdbqt
- Raw data_docking/alpha-amylase/Ursolic acid/Macromolecules/
- Raw data_docking/alpha-amylase/Ursolic acid/Macromolecules/4gqr.mini/
- Raw data_docking/alpha-amylase/Ursolic acid/Macromolecules/4gqr.mini/4gqr.mini.pdbqt
- Raw data_docking/alpha-amylase/Ursolic acid/Macromolecules/4gqr.mini/conf.txt
- Raw data_docking/alpha-amylase/Ursolic acid/Macromolecules/4gqr.mini/Unnamed_uff_E=811.35_out.pdbqt
- Raw data_docking/alpha-amylase/Ursolic acid/PyRx_AutoDock4.tar.gz
- Raw data_docking/alpha-amylase/Ursolic acid/Unnamed_uff_E_811.35_out.pdbqt_4gqr.mini.pdb
- Raw data_docking/alpha-amylase/Ursolic acid/Ursolic acid.csv
- Raw data_docking/alpha-amylase/Ursolic acid/Ursolic acid.sdf
- Raw data_docking/alpha-glucosidase/
- Raw data_docking/alpha-glucosidase/3TOP.mini.pdb
- Raw data_docking/alpha-glucosidase/3top.opt.pdb
- Raw data_docking/alpha-glucosidase/3top.optf.pdb
- Raw data_docking/alpha-glucosidase/acarbose/
- Raw data_docking/alpha-glucosidase/acarbose/acarbose.sdf
- Raw data_docking/alpha-glucosidase/acarbose/acarbose.sdf.csv
- Raw data_docking/alpha-glucosidase/acarbose/discovery.xlsx
- Raw data_docking/alpha-glucosidase/acarbose/etc/
- Raw data_docking/alpha-glucosidase/acarbose/etc/Unnamed_uff_E=871.17.pkl
- Raw data_docking/alpha-glucosidase/acarbose/Ligands/
- Raw data_docking/alpha-glucosidase/acarbose/Ligands/Unnamed_uff_E=871.17.pdbqt
- Raw data_docking/alpha-glucosidase/acarbose/Macromolecules/
- Raw data_docking/alpha-glucosidase/acarbose/Macromolecules/3TOP.mini/
- Raw data_docking/alpha-glucosidase/acarbose/Macromolecules/3TOP.mini/3TOP.mini.pdbqt
- Raw data_docking/alpha-glucosidase/acarbose/Macromolecules/3TOP.mini/conf.txt
- Raw data_docking/alpha-glucosidase/acarbose/Macromolecules/3TOP.mini/Unnamed_uff_E=871.17_out.pdbqt
- Raw data_docking/alpha-glucosidase/acarbose/PyRx_AutoDock4.tar.gz
- Raw data_docking/alpha-glucosidase/acarbose/Unnamed_uff_E_871.17_out.pdbqt_3TOP.mini.pdb
- Raw data_docking/alpha-glucosidase/Apigenin/
- Raw data_docking/alpha-glucosidase/Apigenin/Apigenin.csv
- Raw data_docking/alpha-glucosidase/Apigenin/Apigenin.sdf
- Raw data_docking/alpha-glucosidase/Apigenin/PyRx_AutoDock4.tar.gz
- Raw data_docking/alpha-glucosidase/Caffeic acid hexoside/
- Raw data_docking/alpha-glucosidase/Caffeic acid hexoside/Caffeic acid hexoside.csv
- Raw data_docking/alpha-glucosidase/Caffeic acid hexoside/Caffeic acid hexoside.sdf
- Raw data_docking/alpha-glucosidase/Caffeic acid hexoside/PyRx_AutoDock4.tar.gz
- Raw data_docking/alpha-glucosidase/Chicoric acid/
- Raw data_docking/alpha-glucosidase/Chicoric acid/Chicoric acid.csv
- Raw data_docking/alpha-glucosidase/Chicoric acid/Chicoric acid.sdf
- Raw data_docking/alpha-glucosidase/Chicoric acid/PyRx_AutoDock4.tar.gz
- Raw data_docking/alpha-glucosidase/Ganolucidic acid B/
- Raw data_docking/alpha-glucosidase/Ganolucidic acid B/Ganolucidic acid B.csv
- Raw data_docking/alpha-glucosidase/Ganolucidic acid B/Ganolucidic acid B.sdf
- Raw data_docking/alpha-glucosidase/Ganolucidic acid B/PyRx_AutoDock4.tar.gz
- Raw data_docking/alpha-glucosidase/Icariside I/
- Raw data_docking/alpha-glucosidase/Icariside I/Icariside I.csv
- Raw data_docking/alpha-glucosidase/Icariside I/Icariside I.sdf
- Raw data_docking/alpha-glucosidase/Icariside I/PyRx_AutoDock4.tar.gz
- Raw data_docking/alpha-glucosidase/Kaempferol acetyl-hexoside/
- Raw data_docking/alpha-glucosidase/Kaempferol acetyl-hexoside/Kaempferol acetyl-hexoside.csv
- Raw data_docking/alpha-glucosidase/Kaempferol acetyl-hexoside/Kaempferol acetyl-hexoside.sdf
- Raw data_docking/alpha-glucosidase/Kaempferol acetyl-hexoside/PyRx_AutoDock4.tar.gz
- Raw data_docking/alpha-glucosidase/Kaempferol-3-O-pentoside/
- Raw data_docking/alpha-glucosidase/Kaempferol-3-O-pentoside/Kaempferol-3-O-pentoside.sdf
- Raw data_docking/alpha-glucosidase/Kaempferol-3-O-pentoside/Kaempferol-3-O-pentoside.sdf.csv
- Raw data_docking/alpha-glucosidase/Kaempferol-3-O-pentoside/PyRx_AutoDock4.tar.gz
- Raw data_docking/alpha-glucosidase/Kaempferol-deoxyhexosyl-hexoside/
- Raw data_docking/alpha-glucosidase/Kaempferol-deoxyhexosyl-hexoside/Kaempferol-deoxyhexosyl-hexoside.csv
- Raw data_docking/alpha-glucosidase/Kaempferol-deoxyhexosyl-hexoside/Kaempferol-deoxyhexosyl-hexoside.sdf
- Raw data_docking/alpha-glucosidase/Kaempferol-deoxyhexosyl-hexoside/PyRx_AutoDock4.tar.gz
- Raw data_docking/alpha-glucosidase/Manniflavanone/
- Raw data_docking/alpha-glucosidase/Manniflavanone/Manniflavanone.sdf
- Raw data_docking/alpha-glucosidase/Manniflavanone/Manniflavanone.sdf.csv
- Raw data_docking/alpha-glucosidase/Manniflavanone/PyRx_AutoDock4.tar.gz
- Raw data_docking/alpha-glucosidase/Methyl trigalloyl hexose/
- Raw data_docking/alpha-glucosidase/Methyl trigalloyl hexose/Discovery.xlsx
- Raw data_docking/alpha-glucosidase/Methyl trigalloyl hexose/etc/
- Raw data_docking/alpha-glucosidase/Methyl trigalloyl hexose/etc/Unnamed_uff_E=908.01.pkl
- Raw data_docking/alpha-glucosidase/Methyl trigalloyl hexose/FMethyl trigalloyl hexose.sdf.csv
- Raw data_docking/alpha-glucosidase/Methyl trigalloyl hexose/Ligands/
- Raw data_docking/alpha-glucosidase/Methyl trigalloyl hexose/Ligands/Unnamed_uff_E=908.01.pdbqt
- Raw data_docking/alpha-glucosidase/Methyl trigalloyl hexose/Macromolecules/
- Raw data_docking/alpha-glucosidase/Methyl trigalloyl hexose/Macromolecules/3TOP.mini/
- Raw data_docking/alpha-glucosidase/Methyl trigalloyl hexose/Macromolecules/3TOP.mini/3TOP.mini.pdbqt
- Raw data_docking/alpha-glucosidase/Methyl trigalloyl hexose/Macromolecules/3TOP.mini/conf.txt
- Raw data_docking/alpha-glucosidase/Methyl trigalloyl hexose/Macromolecules/3TOP.mini/Unnamed_uff_E=908.01_out.pdbqt
- Raw data_docking/alpha-glucosidase/Methyl trigalloyl hexose/Methyl trigalloyl hexose.sdf
- Raw data_docking/alpha-glucosidase/Methyl trigalloyl hexose/PyRx_AutoDock4.tar.gz
- Raw data_docking/alpha-glucosidase/Methyl trigalloyl hexose/Unnamed_uff_E_908.01_out.pdbqt_3TOP.mini.pdb
- Raw data_docking/alpha-glucosidase/Myricetin-3-O-hexoside-7-O-hexuronic acid/
- Raw data_docking/alpha-glucosidase/Myricetin-3-O-hexoside-7-O-hexuronic acid/Discovery.xlsx
- Raw data_docking/alpha-glucosidase/Myricetin-3-O-hexoside-7-O-hexuronic acid/etc/
- Raw data_docking/alpha-glucosidase/Myricetin-3-O-hexoside-7-O-hexuronic acid/etc/Unnamed_uff_E=707.00.pkl
- Raw data_docking/alpha-glucosidase/Myricetin-3-O-hexoside-7-O-hexuronic acid/Ligands/
- Raw data_docking/alpha-glucosidase/Myricetin-3-O-hexoside-7-O-hexuronic acid/Ligands/Unnamed_uff_E=707.00.pdbqt
- Raw data_docking/alpha-glucosidase/Myricetin-3-O-hexoside-7-O-hexuronic acid/Macromolecules/
- Raw data_docking/alpha-glucosidase/Myricetin-3-O-hexoside-7-O-hexuronic acid/Macromolecules/3TOP.mini/
- Raw data_docking/alpha-glucosidase/Myricetin-3-O-hexoside-7-O-hexuronic acid/Macromolecules/3TOP.mini/3TOP.mini.pdbqt
- Raw data_docking/alpha-glucosidase/Myricetin-3-O-hexoside-7-O-hexuronic acid/Macromolecules/3TOP.mini/conf.txt
- Raw data_docking/alpha-glucosidase/Myricetin-3-O-hexoside-7-O-hexuronic acid/Macromolecules/3TOP.mini/Unnamed_uff_E=707.00_out.pdbqt
- Raw data_docking/alpha-glucosidase/Myricetin-3-O-hexoside-7-O-hexuronic acid/Myricetin-3-O-hexoside-7-O-hexuronic acid.sdf
- Raw data_docking/alpha-glucosidase/Myricetin-3-O-hexoside-7-O-hexuronic acid/Myricetin-3-O-hexoside-7-O-hexuronic acid.sdf.csv
- Raw data_docking/alpha-glucosidase/Myricetin-3-O-hexoside-7-O-hexuronic acid/PyRx_AutoDock4.tar.gz
- Raw data_docking/alpha-glucosidase/Myricetin-3-O-hexoside-7-O-hexuronic acid/Unnamed_uff_E_707.00_out.pdbqt_3TOP.mini.pdb
- Raw data_docking/alpha-glucosidase/Quercetin-3-O-pentoside/
- Raw data_docking/alpha-glucosidase/Quercetin-3-O-pentoside/PyRx_AutoDock4.tar.gz
- Raw data_docking/alpha-glucosidase/Quercetin-3-O-pentoside/Quercetin-3-O-pentoside.sdf
- Raw data_docking/alpha-glucosidase/Quercetin-3-O-pentoside/Quercetin-3-O-pentoside.sdf.csv
- Raw data_docking/alpha-glucosidase/Quercetin-O-acetyl-hexoside/
- Raw data_docking/alpha-glucosidase/Quercetin-O-acetyl-hexoside/PyRx_AutoDock4.tar.gz
- Raw data_docking/alpha-glucosidase/Quercetin-O-acetyl-hexoside/Quercetin-O-acetyl-hexoside.sdf
- Raw data_docking/alpha-glucosidase/Quercetin-O-acetyl-hexoside/Quercetin-O-acetyl-hexoside.sdf.csv
- Raw data_docking/alpha-glucosidase/Rutin/
- Raw data_docking/alpha-glucosidase/Rutin/discovery.xlsx
- Raw data_docking/alpha-glucosidase/Rutin/etc/
- Raw data_docking/alpha-glucosidase/Rutin/etc/Unnamed_uff_E=690.53.pkl
- Raw data_docking/alpha-glucosidase/Rutin/Ligands/
- Raw data_docking/alpha-glucosidase/Rutin/Ligands/Unnamed_uff_E=690.53.pdbqt
- Raw data_docking/alpha-glucosidase/Rutin/Macromolecules/
- Raw data_docking/alpha-glucosidase/Rutin/Macromolecules/3TOP.mini/
- Raw data_docking/alpha-glucosidase/Rutin/Macromolecules/3TOP.mini/3TOP.mini.pdbqt
- Raw data_docking/alpha-glucosidase/Rutin/Macromolecules/3TOP.mini/conf.txt
- Raw data_docking/alpha-glucosidase/Rutin/Macromolecules/3TOP.mini/Unnamed_uff_E=690.53_out.pdbqt
- Raw data_docking/alpha-glucosidase/Rutin/PyRx_AutoDock4.tar.gz
- Raw data_docking/alpha-glucosidase/Rutin/Rutin.sdf
- Raw data_docking/alpha-glucosidase/Rutin/Rutin.sdf.csv
- Raw data_docking/alpha-glucosidase/Rutin/Unnamed_uff_E_690.53_out.pdbqt_3TOP.mini.pdb
- Raw data_docking/alpha-glucosidase/Ursolic acid/
- Raw data_docking/alpha-glucosidase/Ursolic acid/PyRx_AutoDock4.tar.gz
- Raw data_docking/alpha-glucosidase/Ursolic acid/Ursolic acid.sdf
- Raw data_docking/alpha-glucosidase/Ursolic acid/Ursolic acid.sdf.csv
