# Supplementary material for: UPLC-ESI/MSn metabolic profiling of Cedrela odorata L. and Toona ciliata M. Roem and in vitro investigation of their anti-diabetic activity supported with molecular docking studies
Source: Front Chem. 2024 Nov 15;12:1462309. doi: 10.3389/fchem.2024.1462309 (PMC11604428; doi:10.3389/fchem.2024.1462309)
Supplement: Supplementary file 1 [file DataSheet2.zip › Raw data_docking/alpha-amylase/4gqr.mini.pdb]

REMARK    File generated by Swiss-PdbViewer  4.00b0
REMARK    http://www.expasy.org/spdbv/
REMARK   BIOVIA PDB file
REMARK   Created:  2024-02-23T10:41:17Z
CRYST1   52.129   67.373  129.929  90.00  90.00  90.00 P212121    
ATOM      1  N   TYR A   2       4.830  21.030  63.903  1.00  8.51
ATOM      2  CA  TYR A   2       3.870  21.903  63.176  1.00  8.26
ATOM      3  C   TYR A   2       4.156  23.420  63.306  1.00  8.57
ATOM      4  O   TYR A   2       3.761  24.208  62.455  1.00  9.36
ATOM      5  CB  TYR A   2       2.436  21.633  63.633  1.00  8.08
ATOM      6  CG  TYR A   2       2.103  20.132  63.639  1.00  8.61
ATOM      7  CD1 TYR A   2       1.995  19.439  62.451  1.00  8.08
ATOM      8  CD2 TYR A   2       1.966  19.476  64.849  1.00  8.94
ATOM      9  CE1 TYR A   2       1.740  18.072  62.471  1.00  9.60
ATOM     10  CE2 TYR A   2       1.713  18.108  64.876  1.00  9.49
ATOM     11  CZ  TYR A   2       1.589  17.405  63.683  1.00  9.44
ATOM     12  OH  TYR A   2       1.302  16.085  63.706  1.00 10.83
ATOM     13 1H   TYR A   2       5.525  21.562  64.377  1.00 99.99
ATOM     14  HD1 TYR A   2       2.099  19.963  61.501  1.00 99.99
ATOM     15  HD2 TYR A   2       2.064  20.030  65.781  1.00 99.99
ATOM     16  HE1 TYR A   2       1.688  17.529  61.534  1.00 99.99
ATOM     17  HE2 TYR A   2       1.682  17.576  65.825  1.00 99.99
ATOM     18  HH  TYR A   2       1.171  15.766  62.757  1.00 99.99
ATOM     19 2H   TYR A   2       4.335  20.447  64.539  1.00 99.99
ATOM     20 3H   TYR A   2       5.266  20.399  63.277  1.00 99.99
ATOM     21  N   SER A   3       4.841  23.787  64.387  1.00  8.99
ATOM     22  CA  SER A   3       5.238  25.185  64.658  1.00 10.07
ATOM     23  C   SER A   3       6.493  25.541  63.847  1.00  8.31
ATOM     24  O   SER A   3       7.452  24.765  63.863  1.00  7.79
ATOM     25  CB  SER A   3       5.513  25.368  66.154  1.00 12.61
ATOM     26  OG  SER A   3       4.313  25.109  66.888  1.00 19.74
ATOM     27  H   SER A   3       5.141  23.139  65.080  1.00 99.99
ATOM     28  HG  SER A   3       4.474  25.272  67.864  1.00 99.99
ATOM     29  N   PRO A   4       6.498  26.689  63.156  1.00  9.96
ATOM     30  CA  PRO A   4       7.638  27.130  62.335  1.00 10.77
ATOM     31  C   PRO A   4       8.951  27.380  63.101  1.00 10.74
ATOM     32  O   PRO A   4      10.007  27.275  62.493  1.00 12.15
ATOM     33  CB  PRO A   4       7.162  28.383  61.607  1.00 12.38
ATOM     34  CG  PRO A   4       6.092  28.942  62.544  1.00 14.01
ATOM     35  CD  PRO A   4       5.409  27.686  63.086  1.00 12.71
ATOM     36  N   ASN A   5       8.863  27.693  64.395  1.00  9.64
ATOM     37  CA  ASN A   5      10.032  28.036  65.252  1.00 10.14
ATOM     38  C   ASN A   5      10.685  29.388  64.875  1.00 10.29
ATOM     39  O   ASN A   5      11.812  29.684  65.257  1.00  9.90
ATOM     40  CB  ASN A   5      11.087  26.923  65.240  1.00 11.06
ATOM     41  CG  ASN A   5      10.522  25.591  65.770  1.00 11.57
ATOM     42  OD1 ASN A   5       9.892  25.515  66.795  1.00 12.99
ATOM     43  ND2 ASN A   5      10.776  24.531  65.029  1.00 10.11
ATOM     44  H   ASN A   5       7.996  27.722  64.886  1.00 99.99
ATOM     45 1HD2 ASN A   5      10.438  23.651  65.393  1.00 99.99
ATOM     46 2HD2 ASN A   5      11.310  24.598  64.199  1.00 99.99
ATOM     47  N   THR A   6       9.910  30.209  64.179  1.00 10.57
ATOM     48  CA  THR A   6      10.287  31.607  63.873  1.00 10.62
ATOM     49  C   THR A   6      10.031  32.430  65.148  1.00 11.87
ATOM     50  O   THR A   6       9.345  31.976  66.064  1.00 12.37
ATOM     51  CB  THR A   6       9.434  32.147  62.718  1.00 11.61
ATOM     52  OG1 THR A   6       8.043  31.973  63.008  1.00 12.37
ATOM     53  CG2 THR A   6       9.749  31.442  61.395  1.00 11.10
ATOM     54  H   THR A   6       8.947  30.035  63.992  1.00 99.99
ATOM     55  HG1 THR A   6       7.510  32.535  62.361  1.00 99.99
ATOM     56  N   GLN A   7      10.674  33.582  65.247  1.00 12.07
ATOM     57  CA  GLN A   7      10.379  34.502  66.372  1.00 13.85
ATOM     58  C   GLN A   7       8.900  34.909  66.372  1.00 14.16
ATOM     59  O   GLN A   7       8.280  35.006  65.313  1.00 13.31
ATOM     60  CB  GLN A   7      11.252  35.746  66.270  1.00 15.96
ATOM     61  CG  GLN A   7      12.721  35.400  66.523  1.00 18.58
ATOM     62  CD  GLN A   7      13.582  36.581  67.014  1.00 22.93
ATOM     63  OE1 GLN A   7      14.667  36.412  67.510  1.00 29.17
ATOM     64  NE2 GLN A   7      13.075  37.800  66.893  1.00 23.44
ATOM     65  H   GLN A   7      11.394  33.875  64.620  1.00 99.99
ATOM     66 1HE2 GLN A   7      13.647  38.550  67.218  1.00 99.99
ATOM     67 2HE2 GLN A   7      12.192  37.930  66.473  1.00 99.99
ATOM     68  N   GLN A   8       8.320  35.114  67.558  1.00 15.95
ATOM     69  CA  GLN A   8       6.941  35.633  67.636  1.00 17.22
ATOM     70  C   GLN A   8       6.804  36.952  66.856  1.00 14.99
ATOM     71  O   GLN A   8       7.682  37.802  66.932  1.00 14.93
ATOM     72  CB  GLN A   8       6.508  35.833  69.085  1.00 20.94
ATOM     73  CG  GLN A   8       6.178  34.472  69.705  1.00 27.90
ATOM     74  CD  GLN A   8       4.931  33.808  69.095  1.00 31.67
ATOM     75  OE1 GLN A   8       4.890  32.614  68.846  1.00 36.98
ATOM     76  NE2 GLN A   8       3.866  34.563  68.936  1.00 33.68
ATOM     77  H   GLN A   8       8.733  34.834  68.425  1.00 99.99
ATOM     78 1HE2 GLN A   8       3.052  34.132  68.547  1.00 99.99
ATOM     79 2HE2 GLN A   8       3.866  35.507  69.246  1.00 99.99
ATOM     80  N   GLY A   9       5.760  36.996  66.027  1.00 14.53
ATOM     81  CA  GLY A   9       5.581  38.153  65.126  1.00 15.15
ATOM     82  C   GLY A   9       6.158  37.961  63.716  1.00 13.78
ATOM     83  O   GLY A   9       5.834  38.769  62.860  1.00 17.57
ATOM     84  H   GLY A   9       4.987  36.353  66.021  1.00 99.99
ATOM     85  N   ARG A  10       7.023  36.974  63.493  1.00 10.97
ATOM     86  CA  ARG A  10       7.555  36.685  62.143  1.00  9.43
ATOM     87  C   ARG A  10       6.810  35.485  61.538  1.00  9.19
ATOM     88  O   ARG A  10       6.864  34.366  62.050  1.00  9.24
ATOM     89  CB  ARG A  10       9.059  36.430  62.222  1.00  8.67
ATOM     90  CG  ARG A  10       9.812  37.690  62.650  1.00  8.59
ATOM     91  CD  ARG A  10      11.316  37.437  62.650  1.00  8.83
ATOM     92  NE  ARG A  10      12.002  38.665  63.078  1.00  9.65
ATOM     93  CZ  ARG A  10      12.761  39.449  62.309  1.00 12.53
ATOM     94  NH1 ARG A  10      12.959  39.188  61.028  1.00 10.72
ATOM     95  NH2 ARG A  10      13.338  40.517  62.836  1.00 13.22
ATOM     96  H   ARG A  10       7.411  36.403  64.221  1.00 99.99
ATOM     97  HE  ARG A  10      11.899  38.906  64.036  1.00 99.99
ATOM     98 1HH1 ARG A  10      13.532  39.782  60.464  1.00 99.99
ATOM     99 2HH1 ARG A  10      12.538  38.368  60.631  1.00 99.99
ATOM    100 1HH2 ARG A  10      13.896  41.094  62.234  1.00 99.99
ATOM    101 2HH2 ARG A  10      13.224  40.754  63.795  1.00 99.99
ATOM    102  N   THR A  11       6.065  35.762  60.471  1.00  7.39
ATOM    103  CA  THR A  11       5.054  34.797  59.968  1.00  7.64
ATOM    104  C   THR A  11       5.269  34.216  58.552  1.00  6.87
ATOM    105  O   THR A  11       4.408  33.509  58.024  1.00  7.56
ATOM    106  CB  THR A  11       3.667  35.448  60.021  1.00  8.15
ATOM    107  OG1 THR A  11       3.685  36.609  59.190  1.00  8.13
ATOM    108  CG2 THR A  11       3.233  35.805  61.447  1.00  8.90
ATOM    109  H   THR A  11       5.962  36.701  60.117  1.00 99.99
ATOM    110  HG1 THR A  11       2.810  37.090  59.258  1.00 99.99
ATOM    111  N   SER A  12       6.458  34.404  57.998  1.00  6.11
ATOM    112  CA  SER A  12       6.766  33.921  56.632  1.00  5.85
ATOM    113  C   SER A  12       8.198  33.393  56.517  1.00  6.41
ATOM    114  O   SER A  12       9.097  33.830  57.225  1.00  6.17
ATOM    115  CB  SER A  12       6.610  35.017  55.577  1.00  6.58
ATOM    116  OG  SER A  12       5.240  35.331  55.328  1.00  6.36
ATOM    117  H   SER A  12       7.222  34.816  58.493  1.00 99.99
ATOM    118  HG  SER A  12       4.612  34.747  55.859  1.00 99.99
ATOM    119  N   ILE A  13       8.359  32.446  55.616  1.00  6.12
ATOM    120  CA  ILE A  13       9.708  32.000  55.183  1.00  7.01
ATOM    121  C   ILE A  13       9.889  32.369  53.696  1.00  6.53
ATOM    122  O   ILE A  13       8.918  32.479  52.956  1.00  7.03
ATOM    123  CB  ILE A  13       9.931  30.503  55.427  1.00  8.84
ATOM    124  CG1 ILE A  13       8.869  29.635  54.728  1.00 12.29
ATOM    125  CG2 ILE A  13      10.006  30.234  56.939  1.00  9.61
ATOM    126  CD  ILE A  13       9.243  28.155  54.615  1.00 15.27
ATOM    127  H   ILE A  13       7.589  31.985  55.174  1.00 99.99
ATOM    128  N   VAL A  14      11.124  32.642  53.319  1.00  5.48
ATOM    129  CA  VAL A  14      11.457  32.916  51.900  1.00  5.61
ATOM    130  C   VAL A  14      12.372  31.808  51.349  1.00  5.26
ATOM    131  O   VAL A  14      13.337  31.400  51.984  1.00  5.50
ATOM    132  CB  VAL A  14      12.047  34.329  51.744  1.00  5.71
ATOM    133  CG1 VAL A  14      13.326  34.562  52.562  1.00  5.43
ATOM    134  CG2 VAL A  14      12.279  34.679  50.269  1.00  5.65
ATOM    135  H   VAL A  14      11.881  32.752  53.969  1.00 99.99
ATOM    136  N   HIS A  15      12.013  31.318  50.173  1.00  5.09
ATOM    137  CA  HIS A  15      12.870  30.363  49.444  1.00  4.91
ATOM    138  C   HIS A  15      13.921  31.131  48.623  1.00  5.13
ATOM    139  O   HIS A  15      13.611  31.644  47.550  1.00  6.20
ATOM    140  CB  HIS A  15      11.991  29.466  48.574  1.00  5.08
ATOM    141  CG  HIS A  15      12.829  28.379  47.845  1.00  5.50
ATOM    142  ND1 HIS A  15      14.003  27.961  48.187  1.00  7.24
ATOM    143  CD2 HIS A  15      12.399  27.678  46.798  1.00  3.25
ATOM    144  CE1 HIS A  15      14.360  26.969  47.355  1.00  3.54
ATOM    145  NE2 HIS A  15      13.355  26.800  46.501  1.00  6.90
ATOM    146  H   HIS A  15      11.137  31.545  49.738  1.00 99.99
ATOM    147  HD1 HIS A  15      14.570  28.293  48.963  1.00 99.99
ATOM    148  N   LEU A  16      15.124  31.244  49.181  1.00  5.91
ATOM    149  CA  LEU A  16      16.262  31.830  48.437  1.00  5.95
ATOM    150  C   LEU A  16      16.900  30.756  47.540  1.00  6.16
ATOM    151  O   LEU A  16      17.957  30.183  47.808  1.00  6.09
ATOM    152  CB  LEU A  16      17.256  32.486  49.408  1.00  6.16
ATOM    153  CG  LEU A  16      16.664  33.620  50.263  1.00  6.28
ATOM    154  CD1 LEU A  16      17.746  34.203  51.172  1.00  7.35
ATOM    155  CD2 LEU A  16      16.074  34.752  49.419  1.00  7.20
ATOM    156  H   LEU A  16      15.323  31.000  50.131  1.00 99.99
ATOM    157  N   PHE A  17      16.126  30.420  46.509  1.00  5.45
ATOM    158  CA  PHE A  17      16.408  29.336  45.555  1.00  5.52
ATOM    159  C   PHE A  17      17.771  29.503  44.865  1.00  6.24
ATOM    160  O   PHE A  17      18.019  30.488  44.180  1.00  6.33
ATOM    161  CB  PHE A  17      15.268  29.343  44.538  1.00  6.19
ATOM    162  CG  PHE A  17      15.390  28.312  43.408  1.00  6.16
ATOM    163  CD1 PHE A  17      15.687  26.981  43.665  1.00  6.10
ATOM    164  CD2 PHE A  17      15.151  28.744  42.117  1.00  6.69
ATOM    165  CE1 PHE A  17      15.737  26.072  42.609  1.00  6.54
ATOM    166  CE2 PHE A  17      15.192  27.837  41.062  1.00  7.00
ATOM    167  CZ  PHE A  17      15.486  26.501  41.313  1.00  6.87
ATOM    168  H   PHE A  17      15.273  30.913  46.321  1.00 99.99
ATOM    169  HD1 PHE A  17      15.844  26.642  44.689  1.00 99.99
ATOM    170  HD2 PHE A  17      14.937  29.797  41.931  1.00 99.99
ATOM    171  HE1 PHE A  17      15.936  25.019  42.807  1.00 99.99
ATOM    172  HE2 PHE A  17      14.967  28.162  40.048  1.00 99.99
ATOM    173  HZ  PHE A  17      15.479  25.790  40.486  1.00 99.99
ATOM    174  N   GLU A  18      18.625  28.514  45.119  1.00  6.06
ATOM    175  CA  GLU A  18      19.994  28.418  44.556  1.00  6.73
ATOM    176  C   GLU A  18      20.971  29.521  45.016  1.00  7.06
ATOM    177  O   GLU A  18      22.068  29.632  44.475  1.00  8.26
ATOM    178  CB  GLU A  18      19.908  28.384  43.022  1.00  6.84
ATOM    179  CG  GLU A  18      19.354  27.063  42.478  1.00  7.90
ATOM    180  CD  GLU A  18      20.414  25.968  42.285  1.00  8.16
ATOM    181  OE1 GLU A  18      21.545  26.128  42.796  1.00  8.28
ATOM    182  OE2 GLU A  18      20.068  24.977  41.613  1.00  8.03
ATOM    183  H   GLU A  18      18.375  27.776  45.750  1.00 99.99
ATOM    184  N   TRP A  19      20.627  30.230  46.095  1.00  7.02
ATOM    185  CA  TRP A  19      21.522  31.258  46.667  1.00  7.09
ATOM    186  C   TRP A  19      22.708  30.570  47.369  1.00  7.96
ATOM    187  O   TRP A  19      22.549  29.515  47.972  1.00  7.71
ATOM    188  CB  TRP A  19      20.809  32.145  47.688  1.00  7.20
ATOM    189  CG  TRP A  19      19.907  33.245  47.088  1.00  7.18
ATOM    190  CD1 TRP A  19      19.092  33.122  46.061  1.00  6.44
ATOM    191  CD2 TRP A  19      19.785  34.535  47.570  1.00  6.73
ATOM    192  NE1 TRP A  19      18.464  34.275  45.843  1.00  6.55
ATOM    193  CE2 TRP A  19      18.869  35.169  46.735  1.00  7.50
ATOM    194  CE3 TRP A  19      20.364  35.233  48.625  1.00  7.43
ATOM    195  CZ2 TRP A  19      18.558  36.509  46.941  1.00  8.14
ATOM    196  CZ3 TRP A  19      20.042  36.569  48.830  1.00  8.39
ATOM    197  CH2 TRP A  19      19.134  37.204  47.995  1.00  7.72
ATOM    198  H   TRP A  19      19.819  30.031  46.649  1.00 99.99
ATOM    199  HD1 TRP A  19      18.954  32.214  45.469  1.00 99.99
ATOM    200  HE1 TRP A  19      17.790  34.438  45.118  1.00 99.99
ATOM    201  HE3 TRP A  19      20.970  34.707  49.361  1.00 99.99
ATOM    202  HZ2 TRP A  19      17.990  37.053  46.190  1.00 99.99
ATOM    203  HZ3 TRP A  19      20.541  37.118  49.629  1.00 99.99
ATOM    204  HH2 TRP A  19      18.849  38.247  48.161  1.00 99.99
ATOM    205  N   ARG A  20      23.854  31.234  47.300  1.00  8.04
ATOM    206  CA  ARG A  20      25.069  30.786  48.022  1.00  8.70
ATOM    207  C   ARG A  20      24.888  31.095  49.516  1.00  7.72
ATOM    208  O   ARG A  20      24.295  32.110  49.877  1.00  7.70
ATOM    209  CB  ARG A  20      26.293  31.530  47.489  1.00 11.28
ATOM    210  CG  ARG A  20      26.617  31.155  46.039  1.00 14.74
ATOM    211  CD  ARG A  20      27.448  32.237  45.341  1.00 19.94
ATOM    212  NE  ARG A  20      28.787  32.392  45.941  1.00 23.80
ATOM    213  CZ  ARG A  20      29.308  33.524  46.427  1.00 25.64
ATOM    214  NH1 ARG A  20      28.626  34.657  46.439  1.00 25.31
ATOM    215  NH2 ARG A  20      30.562  33.564  46.850  1.00 28.07
ATOM    216  H   ARG A  20      23.935  32.114  46.841  1.00 99.99
ATOM    217  HE  ARG A  20      29.345  31.567  45.937  1.00 99.99
ATOM    218 1HH1 ARG A  20      29.027  35.497  46.797  1.00 99.99
ATOM    219 2HH1 ARG A  20      27.696  34.654  46.067  1.00 99.99
ATOM    220 1HH2 ARG A  20      30.934  34.421  47.202  1.00 99.99
ATOM    221 2HH2 ARG A  20      31.140  32.753  46.794  1.00 99.99
ATOM    222  N   TRP A  21      25.496  30.272  50.363  1.00  6.84
ATOM    223  CA  TRP A  21      25.419  30.453  51.830  1.00  7.64
ATOM    224  C   TRP A  21      25.908  31.834  52.324  1.00  8.15
ATOM    225  O   TRP A  21      25.200  32.482  53.085  1.00  8.92
ATOM    226  CB  TRP A  21      26.178  29.350  52.557  1.00  7.07
ATOM    227  CG  TRP A  21      25.813  27.910  52.141  1.00  7.37
ATOM    228  CD1 TRP A  21      26.670  26.907  52.200  1.00  7.53
ATOM    229  CD2 TRP A  21      24.606  27.400  51.681  1.00  7.10
ATOM    230  NE1 TRP A  21      26.084  25.784  51.805  1.00  7.58
ATOM    231  CE2 TRP A  21      24.824  26.040  51.482  1.00  7.45
ATOM    232  CE3 TRP A  21      23.354  27.942  51.403  1.00  7.22
ATOM    233  CZ2 TRP A  21      23.790  25.231  51.021  1.00  6.59
ATOM    234  CZ3 TRP A  21      22.339  27.140  50.902  1.00  6.68
ATOM    235  CH2 TRP A  21      22.554  25.782  50.712  1.00  6.30
ATOM    236  H   TRP A  21      25.905  29.404  50.064  1.00 99.99
ATOM    237  HD1 TRP A  21      27.699  26.986  52.559  1.00 99.99
ATOM    238  HE1 TRP A  21      26.524  24.879  51.778  1.00 99.99
ATOM    239  HE3 TRP A  21      23.122  28.964  51.698  1.00 99.99
ATOM    240  HZ2 TRP A  21      23.903  24.150  51.047  1.00 99.99
ATOM    241  HZ3 TRP A  21      21.371  27.590  50.670  1.00 99.99
ATOM    242  HH2 TRP A  21      21.763  25.136  50.329  1.00 99.99
ATOM    243  N   VAL A  22      27.007  32.328  51.753  1.00  9.28
ATOM    244  CA  VAL A  22      27.533  33.680  52.090  1.00 10.90
ATOM    245  C   VAL A  22      26.546  34.832  51.777  1.00 10.49
ATOM    246  O   VAL A  22      26.378  35.741  52.576  1.00  9.98
ATOM    247  CB  VAL A  22      28.916  33.979  51.488  1.00 12.97
ATOM    248  CG1 VAL A  22      29.981  33.047  52.075  1.00 17.41
ATOM    249  CG2 VAL A  22      28.948  33.930  49.954  1.00 12.74
ATOM    250  H   VAL A  22      27.613  31.773  51.184  1.00 99.99
ATOM    251  N   ASP A  23      25.818  34.673  50.675  1.00  8.65
ATOM    252  CA  ASP A  23      24.799  35.664  50.262  1.00  9.27
ATOM    253  C   ASP A  23      23.539  35.607  51.144  1.00  8.62
ATOM    254  O   ASP A  23      23.014  36.651  51.503  1.00  8.00
ATOM    255  CB  ASP A  23      24.447  35.498  48.788  1.00 10.13
ATOM    256  CG  ASP A  23      25.620  35.868  47.873  1.00 12.27
ATOM    257  OD1 ASP A  23      26.274  36.903  48.121  1.00 15.38
ATOM    258  OD2 ASP A  23      25.806  35.117  46.896  1.00 15.51
ATOM    259  H   ASP A  23      25.836  33.832  50.137  1.00 99.99
ATOM    260  N   ILE A  24      23.174  34.402  51.587  1.00  7.14
ATOM    261  CA  ILE A  24      22.041  34.232  52.530  1.00  7.65
ATOM    262  C   ILE A  24      22.415  34.840  53.899  1.00  8.19
ATOM    263  O   ILE A  24      21.629  35.599  54.450  1.00  7.63
ATOM    264  CB  ILE A  24      21.571  32.770  52.662  1.00  7.39
ATOM    265  CG1 ILE A  24      21.070  32.260  51.300  1.00  7.28
ATOM    266  CG2 ILE A  24      20.478  32.633  53.743  1.00  7.81
ATOM    267  CD  ILE A  24      20.640  30.787  51.242  1.00  6.64
ATOM    268  H   ILE A  24      23.703  33.573  51.407  1.00 99.99
ATOM    269  N   ALA A  25      23.628  34.554  54.369  1.00  7.63
ATOM    270  CA  ALA A  25      24.140  35.126  55.636  1.00  8.02
ATOM    271  C   ALA A  25      24.090  36.669  55.647  1.00  8.18
ATOM    272  O   ALA A  25      23.457  37.260  56.519  1.00  8.05
ATOM    273  CB  ALA A  25      25.568  34.641  55.881  1.00  8.78
ATOM    274  H   ALA A  25      24.213  33.847  53.960  1.00 99.99
ATOM    275  N   LEU A  26      24.584  37.270  54.564  1.00  8.11
ATOM    276  CA  LEU A  26      24.492  38.735  54.354  1.00  8.44
ATOM    277  C   LEU A  26      23.047  39.243  54.264  1.00  8.75
ATOM    278  O   LEU A  26      22.675  40.172  54.977  1.00  8.69
ATOM    279  CB  LEU A  26      25.250  39.141  53.088  1.00 10.48
ATOM    280  CG  LEU A  26      26.772  39.041  53.223  1.00 11.49
ATOM    281  CD1 LEU A  26      27.397  39.103  51.829  1.00 13.03
ATOM    282  CD2 LEU A  26      27.326  40.186  54.079  1.00 11.32
ATOM    283  H   LEU A  26      25.146  36.783  53.894  1.00 99.99
ATOM    284  N   GLU A  27      22.204  38.497  53.545  1.00  8.00
ATOM    285  CA  GLU A  27      20.779  38.824  53.376  1.00  7.51
ATOM    286  C   GLU A  27      20.004  38.795  54.708  1.00  7.72
ATOM    287  O   GLU A  27      19.178  39.673  54.950  1.00  7.39
ATOM    288  CB  GLU A  27      20.157  37.859  52.362  1.00  8.69
ATOM    289  CG  GLU A  27      18.792  38.328  51.846  1.00  7.53
ATOM    290  CD  GLU A  27      18.810  39.628  51.028  1.00  7.97
ATOM    291  OE1 GLU A  27      19.886  40.224  50.830  1.00  8.86
ATOM    292  OE2 GLU A  27      17.717  40.015  50.589  1.00  8.62
ATOM    293  H   GLU A  27      22.515  37.692  53.029  1.00 99.99
ATOM    294  N   CYS A  28      20.364  37.860  55.584  1.00  7.19
ATOM    295  CA  CYS A  28      19.769  37.750  56.934  1.00  7.28
ATOM    296  C   CYS A  28      20.023  39.018  57.761  1.00  7.66
ATOM    297  O   CYS A  28      19.077  39.628  58.245  1.00  8.12
ATOM    298  CB  CYS A  28      20.344  36.552  57.688  1.00  6.85
ATOM    299  SG  CYS A  28      19.642  34.946  57.170  1.00  7.71
ATOM    300  H   CYS A  28      21.103  37.204  55.395  1.00 99.99
ATOM    301  N   GLU A  29      21.266  39.487  57.688  1.00  7.61
ATOM    302  CA  GLU A  29      21.735  40.663  58.443  1.00  8.91
ATOM    303  C   GLU A  29      21.247  42.009  57.873  1.00  8.84
ATOM    304  O   GLU A  29      20.744  42.838  58.619  1.00 10.16
ATOM    305  CB  GLU A  29      23.261  40.644  58.508  1.00  9.61
ATOM    306  CG  GLU A  29      23.766  39.417  59.275  1.00  9.78
ATOM    307  CD  GLU A  29      25.272  39.178  59.120  1.00 10.34
ATOM    308  OE1 GLU A  29      25.862  39.685  58.139  1.00  9.85
ATOM    309  OE2 GLU A  29      25.810  38.440  59.971  1.00  9.84
ATOM    310  H   GLU A  29      21.972  39.022  57.150  1.00 99.99
ATOM    311  N   ARG A  30      21.363  42.171  56.558  1.00  8.71
ATOM    312  CA  ARG A  30      21.033  43.452  55.894  1.00  9.17
ATOM    313  C   ARG A  30      19.539  43.671  55.557  1.00  9.62
ATOM    314  O   ARG A  30      19.142  44.800  55.309  1.00 10.61
ATOM    315  CB  ARG A  30      21.915  43.648  54.655  1.00  9.31
ATOM    316  CG  ARG A  30      21.506  42.756  53.479  1.00  9.47
ATOM    317  CD  ARG A  30      22.604  42.687  52.428  1.00 10.10
ATOM    318  NE  ARG A  30      22.238  41.633  51.470  1.00 10.27
ATOM    319  CZ  ARG A  30      23.049  41.049  50.588  1.00 11.12
ATOM    320  NH1 ARG A  30      24.326  41.392  50.503  1.00 12.21
ATOM    321  NH2 ARG A  30      22.606  40.079  49.804  1.00 11.87
ATOM    322  H   ARG A  30      21.792  41.484  55.964  1.00 99.99
ATOM    323  HE  ARG A  30      21.278  41.352  51.484  1.00 99.99
ATOM    324 1HH1 ARG A  30      24.923  40.960  49.835  1.00 99.99
ATOM    325 2HH1 ARG A  30      24.665  42.095  51.125  1.00 99.99
ATOM    326 1HH2 ARG A  30      23.216  39.661  49.136  1.00 99.99
ATOM    327 2HH2 ARG A  30      21.649  39.795  49.868  1.00 99.99
ATOM    328  N   TYR A  31      18.773  42.584  55.462  1.00  8.51
ATOM    329  CA  TYR A  31      17.390  42.681  54.934  1.00  8.05
ATOM    330  C   TYR A  31      16.343  41.846  55.683  1.00  7.45
ATOM    331  O   TYR A  31      15.382  42.391  56.208  1.00  7.63
ATOM    332  CB  TYR A  31      17.375  42.356  53.439  1.00  7.62
ATOM    333  CG  TYR A  31      16.141  42.970  52.758  1.00  9.29
ATOM    334  CD1 TYR A  31      16.190  44.291  52.354  1.00 10.30
ATOM    335  CD2 TYR A  31      14.999  42.216  52.550  1.00 10.18
ATOM    336  CE1 TYR A  31      15.085  44.877  51.747  1.00 11.25
ATOM    337  CE2 TYR A  31      13.892  42.786  51.926  1.00 10.16
ATOM    338  CZ  TYR A  31      13.934  44.125  51.529  1.00 10.84
ATOM    339  OH  TYR A  31      12.867  44.698  50.926  1.00 11.77
ATOM    340  H   TYR A  31      19.033  41.711  55.863  1.00 99.99
ATOM    341  HD1 TYR A  31      17.101  44.871  52.508  1.00 99.99
ATOM    342  HD2 TYR A  31      14.964  41.184  52.896  1.00 99.99
ATOM    343  HE1 TYR A  31      15.101  45.937  51.502  1.00 99.99
ATOM    344  HE2 TYR A  31      13.032  42.165  51.681  1.00 99.99
ATOM    345  HH  TYR A  31      12.132  44.022  50.853  1.00 99.99
ATOM    346  N   LEU A  32      16.581  40.542  55.810  1.00  7.22
ATOM    347  CA  LEU A  32      15.570  39.633  56.384  1.00  6.78
ATOM    348  C   LEU A  32      15.256  39.928  57.864  1.00  6.95
ATOM    349  O   LEU A  32      14.084  40.031  58.208  1.00  7.34
ATOM    350  CB  LEU A  32      15.970  38.171  56.197  1.00  6.70
ATOM    351  CG  LEU A  32      16.238  37.799  54.732  1.00  6.96
ATOM    352  CD1 LEU A  32      16.689  36.349  54.691  1.00  8.02
ATOM    353  CD2 LEU A  32      15.029  37.994  53.811  1.00  7.25
ATOM    354  H   LEU A  32      17.459  40.123  55.571  1.00 99.99
ATOM    355  N   ALA A  33      16.298  40.196  58.648  1.00  7.01
ATOM    356  CA  ALA A  33      16.123  40.632  60.056  1.00  8.19
ATOM    357  C   ALA A  33      15.384  41.980  60.174  1.00  8.19
ATOM    358  O   ALA A  33      14.238  41.951  60.619  1.00  8.90
ATOM    359  CB  ALA A  33      17.438  40.594  60.842  1.00  9.13
ATOM    360  H   ALA A  33      17.249  39.995  58.397  1.00 99.99
ATOM    361  N   PRO A  34      15.868  43.109  59.625  1.00  8.87
ATOM    362  CA  PRO A  34      15.139  44.387  59.705  1.00  9.66
ATOM    363  C   PRO A  34      13.729  44.398  59.073  1.00  9.77
ATOM    364  O   PRO A  34      12.853  45.074  59.594  1.00 10.66
ATOM    365  CB  PRO A  34      16.054  45.436  59.076  1.00  9.79
ATOM    366  CG  PRO A  34      16.967  44.625  58.160  1.00 10.66
ATOM    367  CD  PRO A  34      17.151  43.311  58.915  1.00  9.62
ATOM    368  N   LYS A  35      13.503  43.563  58.063  1.00  9.37
ATOM    369  CA  LYS A  35      12.201  43.554  57.350  1.00 10.62
ATOM    370  C   LYS A  35      11.194  42.513  57.875  1.00 10.54
ATOM    371  O   LYS A  35      10.125  42.338  57.294  1.00 13.15
ATOM    372  CB  LYS A  35      12.413  43.395  55.837  1.00 10.93
ATOM    373  CG  LYS A  35      13.243  44.509  55.179  1.00 13.59
ATOM    374  CD  LYS A  35      12.678  45.914  55.408  1.00 15.40
ATOM    375  CE  LYS A  35      13.392  46.943  54.529  1.00 17.14
ATOM    376  NZ  LYS A  35      12.945  48.312  54.826  1.00 19.83
ATOM    377  H   LYS A  35      14.175  42.910  57.714  1.00 99.99
ATOM    378  HZ1 LYS A  35      13.393  48.949  54.201  1.00 99.99
ATOM    379  HZ2 LYS A  35      11.952  48.376  54.712  1.00 99.99
ATOM    380  HZ3 LYS A  35      13.188  48.539  55.769  1.00 99.99
ATOM    381  N   GLY A  36      11.512  41.899  59.027  1.00  9.83
ATOM    382  CA  GLY A  36      10.620  40.941  59.709  1.00  9.13
ATOM    383  C   GLY A  36      10.350  39.587  59.017  1.00  7.87
ATOM    384  O   GLY A  36       9.321  38.972  59.287  1.00  7.63
ATOM    385  H   GLY A  36      12.341  42.111  59.565  1.00 99.99
ATOM    386  N   PHE A  37      11.293  39.094  58.221  1.00  7.42
ATOM    387  CA  PHE A  37      11.165  37.745  57.619  1.00  7.13
ATOM    388  C   PHE A  37      11.463  36.691  58.698  1.00  6.72
ATOM    389  O   PHE A  37      12.452  36.804  59.411  1.00  6.60
ATOM    390  CB  PHE A  37      12.129  37.577  56.445  1.00  7.44
ATOM    391  CG  PHE A  37      11.621  38.269  55.173  1.00  7.48
ATOM    392  CD1 PHE A  37      11.723  39.643  55.025  1.00  7.52
ATOM    393  CD2 PHE A  37      11.088  37.495  54.155  1.00  7.70
ATOM    394  CE1 PHE A  37      11.270  40.251  53.856  1.00  7.65
ATOM    395  CE2 PHE A  37      10.645  38.095  52.981  1.00  7.42
ATOM    396  CZ  PHE A  37      10.731  39.478  52.834  1.00  7.79
ATOM    397  H   PHE A  37      12.208  39.500  58.155  1.00 99.99
ATOM    398  HD1 PHE A  37      12.140  40.246  55.833  1.00 99.99
ATOM    399  HD2 PHE A  37      11.014  36.414  54.280  1.00 99.99
ATOM    400  HE1 PHE A  37      11.260  41.339  53.780  1.00 99.99
ATOM    401  HE2 PHE A  37      10.212  37.482  52.192  1.00 99.99
ATOM    402  HZ  PHE A  37      10.315  39.963  51.950  1.00 99.99
ATOM    403  N   GLY A  38      10.652  35.629  58.713  1.00  6.19
ATOM    404  CA  GLY A  38      10.775  34.568  59.737  1.00  6.36
ATOM    405  C   GLY A  38      11.982  33.646  59.507  1.00  6.51
ATOM    406  O   GLY A  38      12.629  33.203  60.454  1.00  6.28
ATOM    407  H   GLY A  38       9.977  35.411  57.997  1.00 99.99
ATOM    408  N   GLY A  39      12.169  33.271  58.239  1.00  5.66
ATOM    409  CA  GLY A  39      13.305  32.405  57.882  1.00  6.32
ATOM    410  C   GLY A  39      13.499  32.201  56.379  1.00  5.84
ATOM    411  O   GLY A  39      12.826  32.806  55.546  1.00  6.38
ATOM    412  H   GLY A  39      11.540  33.478  57.481  1.00 99.99
ATOM    413  N   VAL A  40      14.408  31.285  56.100  1.00  5.14
ATOM    414  CA  VAL A  40      14.846  30.973  54.719  1.00  5.57
ATOM    415  C   VAL A  40      14.796  29.458  54.491  1.00  5.48
ATOM    416  O   VAL A  40      15.374  28.685  55.245  1.00  5.85
ATOM    417  CB  VAL A  40      16.285  31.471  54.490  1.00  6.74
ATOM    418  CG1 VAL A  40      16.795  31.180  53.074  1.00  6.81
ATOM    419  CG2 VAL A  40      16.414  32.971  54.736  1.00  6.38
ATOM    420  H   VAL A  40      14.924  30.825  56.829  1.00 99.99
ATOM    421  N   GLN A  41      14.168  29.092  53.379  1.00  5.15
ATOM    422  CA  GLN A  41      14.341  27.764  52.774  1.00  4.75
ATOM    423  C   GLN A  41      15.621  27.822  51.916  1.00  4.41
ATOM    424  O   GLN A  41      15.687  28.572  50.946  1.00  5.41
ATOM    425  CB  GLN A  41      13.182  27.455  51.833  1.00  5.32
ATOM    426  CG  GLN A  41      12.941  25.946  51.798  1.00  5.95
ATOM    427  CD  GLN A  41      11.959  25.545  50.710  1.00  5.86
ATOM    428  OE1 GLN A  41      10.863  25.021  50.959  1.00  5.93
ATOM    429  NE2 GLN A  41      12.428  25.474  49.508  1.00  5.21
ATOM    430  H   GLN A  41      13.547  29.710  52.894  1.00 99.99
ATOM    431 1HE2 GLN A  41      11.813  25.242  48.759  1.00 99.99
ATOM    432 2HE2 GLN A  41      13.415  25.548  49.348  1.00 99.99
ATOM    433  N   VAL A  42      16.570  26.984  52.280  1.00  4.79
ATOM    434  CA  VAL A  42      17.798  26.848  51.458  1.00  5.23
ATOM    435  C   VAL A  42      17.641  25.682  50.465  1.00  5.49
ATOM    436  O   VAL A  42      16.912  24.725  50.714  1.00  5.67
ATOM    437  CB  VAL A  42      19.053  26.709  52.329  1.00  5.41
ATOM    438  CG1 VAL A  42      19.239  27.946  53.216  1.00  5.49
ATOM    439  CG2 VAL A  42      19.072  25.435  53.186  1.00  6.56
ATOM    440  H   VAL A  42      16.566  26.468  53.139  1.00 99.99
ATOM    441  N   SER A  43      18.374  25.792  49.367  1.00  5.51
ATOM    442  CA  SER A  43      18.480  24.664  48.404  1.00  6.05
ATOM    443  C   SER A  43      19.193  23.489  49.096  1.00  5.81
ATOM    444  O   SER A  43      19.826  23.714  50.134  1.00  5.90
ATOM    445  CB  SER A  43      19.244  25.118  47.160  1.00  6.37
ATOM    446  OG  SER A  43      18.443  26.007  46.378  1.00  6.63
ATOM    447  H   SER A  43      19.057  26.505  49.249  1.00 99.99
ATOM    448  HG  SER A  43      18.916  26.114  45.502  1.00 99.99
ATOM    449  N   PRO A  44      19.047  22.237  48.624  1.00  5.56
ATOM    450  CA  PRO A  44      19.665  21.057  49.258  1.00  5.89
ATOM    451  C   PRO A  44      21.163  21.299  49.563  1.00  6.24
ATOM    452  O   PRO A  44      21.907  21.633  48.644  1.00  6.05
ATOM    453  CB  PRO A  44      19.502  19.942  48.228  1.00  5.74
ATOM    454  CG  PRO A  44      18.195  20.315  47.533  1.00  6.13
ATOM    455  CD  PRO A  44      18.249  21.837  47.446  1.00  6.70
ATOM    456  N   PRO A  45      21.560  21.283  50.842  1.00  5.74
ATOM    457  CA  PRO A  45      22.947  21.565  51.257  1.00  5.61
ATOM    458  C   PRO A  45      23.919  20.370  51.141  1.00  5.80
ATOM    459  O   PRO A  45      25.110  20.532  51.377  1.00  6.26
ATOM    460  CB  PRO A  45      22.817  22.048  52.699  1.00  5.90
ATOM    461  CG  PRO A  45      21.660  21.207  53.228  1.00  6.38
ATOM    462  CD  PRO A  45      20.705  21.110  52.033  1.00  5.96
ATOM    463  N   ASN A  46      23.395  19.210  50.763  1.00  6.27
ATOM    464  CA  ASN A  46      24.195  17.973  50.629  1.00  6.77
ATOM    465  C   ASN A  46      24.726  17.815  49.194  1.00  5.93
ATOM    466  O   ASN A  46      24.084  18.210  48.226  1.00  6.68
ATOM    467  CB  ASN A  46      23.334  16.778  51.034  1.00  6.85
ATOM    468  CG  ASN A  46      22.156  16.537  50.064  1.00  7.35
ATOM    469  OD1 ASN A  46      21.242  17.311  49.938  1.00  7.05
ATOM    470  ND2 ASN A  46      22.296  15.466  49.303  1.00  7.60
ATOM    471  H   ASN A  46      22.433  19.087  50.518  1.00 99.99
ATOM    472 1HD2 ASN A  46      21.565  15.288  48.643  1.00 99.99
ATOM    473 2HD2 ASN A  46      23.087  14.876  49.403  1.00 99.99
ATOM    474  N   GLU A  47      25.871  17.149  49.095  1.00  6.25
ATOM    475  CA  GLU A  47      26.543  16.887  47.811  1.00  6.43
ATOM    476  C   GLU A  47      25.597  16.183  46.811  1.00  6.18
ATOM    477  O   GLU A  47      25.001  15.149  47.110  1.00  6.39
ATOM    478  CB  GLU A  47      27.778  16.035  48.098  1.00  7.30
ATOM    479  CG  GLU A  47      28.580  15.725  46.831  1.00  7.72
ATOM    480  CD  GLU A  47      29.797  14.836  47.084  1.00  7.69
ATOM    481  OE1 GLU A  47      29.831  14.136  48.115  1.00  7.68
ATOM    482  OE2 GLU A  47      30.695  14.885  46.214  1.00  7.80
ATOM    483  H   GLU A  47      26.368  16.853  49.913  1.00 99.99
ATOM    484  N   ASN A  48      25.623  16.713  45.599  1.00  6.10
ATOM    485  CA  ASN A  48      24.785  16.221  44.483  1.00  6.33
ATOM    486  C   ASN A  48      25.649  15.921  43.239  1.00  6.68
ATOM    487  O   ASN A  48      26.842  16.216  43.217  1.00  6.96
ATOM    488  CB  ASN A  48      23.694  17.251  44.188  1.00  5.56
ATOM    489  CG  ASN A  48      24.259  18.618  43.740  1.00  6.57
ATOM    490  OD1 ASN A  48      24.601  19.476  44.514  1.00  7.18
ATOM    491  ND2 ASN A  48      24.464  18.731  42.444  1.00  7.26
ATOM    492  H   ASN A  48      26.204  17.495  45.365  1.00 99.99
ATOM    493 1HD2 ASN A  48      24.856  19.596  42.116  1.00 99.99
ATOM    494 2HD2 ASN A  48      24.277  17.987  41.811  1.00 99.99
ATOM    495  N   VAL A  49      25.029  15.275  42.262  1.00  7.03
ATOM    496  CA  VAL A  49      25.680  15.010  40.951  1.00  7.55
ATOM    497  C   VAL A  49      25.916  16.351  40.218  1.00  8.28
ATOM    498  O   VAL A  49      25.010  17.167  40.100  1.00  8.63
ATOM    499  CB  VAL A  49      24.835  14.086  40.059  1.00  7.53
ATOM    500  CG1 VAL A  49      25.524  13.771  38.724  1.00  7.93
ATOM    501  CG2 VAL A  49      24.569  12.749  40.741  1.00  6.85
ATOM    502  H   VAL A  49      24.103  14.900  42.371  1.00 99.99
ATOM    503  N   ALA A  50      27.136  16.506  39.729  1.00  7.85
ATOM    504  CA  ALA A  50      27.465  17.590  38.776  1.00  8.98
ATOM    505  C   ALA A  50      27.087  17.138  37.349  1.00  8.84
ATOM    506  O   ALA A  50      27.666  16.212  36.792  1.00  9.98
ATOM    507  CB  ALA A  50      28.949  17.933  38.885  1.00  8.13
ATOM    508  H   ALA A  50      27.888  15.869  39.919  1.00 99.99
ATOM    509  N   ILE A  51      25.966  17.666  36.872  1.00  9.09
ATOM    510  CA  ILE A  51      25.430  17.308  35.538  1.00  9.78
ATOM    511  C   ILE A  51      25.922  18.358  34.518  1.00 10.95
ATOM    512  O   ILE A  51      25.662  19.542  34.665  1.00  9.84
ATOM    513  CB  ILE A  51      23.897  17.177  35.593  1.00  9.16
ATOM    514  CG1 ILE A  51      23.520  16.030  36.550  1.00 11.29
ATOM    515  CG2 ILE A  51      23.299  16.941  34.193  1.00 11.05
ATOM    516  CD  ILE A  51      22.030  15.871  36.873  1.00 13.05
ATOM    517  H   ILE A  51      25.468  18.396  37.342  1.00 99.99
ATOM    518  N   TYR A  52      26.533  17.835  33.462  1.00 11.40
ATOM    519  CA  TYR A  52      27.148  18.690  32.422  1.00 12.72
ATOM    520  C   TYR A  52      26.476  18.704  31.050  1.00 15.12
ATOM    521  O   TYR A  52      26.690  19.677  30.337  1.00 15.53
ATOM    522  CB  TYR A  52      28.633  18.378  32.255  1.00 11.90
ATOM    523  CG  TYR A  52      29.448  18.882  33.453  1.00 13.04
ATOM    524  CD1 TYR A  52      29.848  20.205  33.499  1.00 13.69
ATOM    525  CD2 TYR A  52      29.789  18.010  34.472  1.00 12.46
ATOM    526  CE1 TYR A  52      30.597  20.668  34.577  1.00 14.64
ATOM    527  CE2 TYR A  52      30.537  18.461  35.553  1.00 13.56
ATOM    528  CZ  TYR A  52      30.949  19.793  35.601  1.00 14.79
ATOM    529  OH  TYR A  52      31.710  20.237  36.626  1.00 18.45
ATOM    530  H   TYR A  52      26.725  16.865  33.371  1.00 99.99
ATOM    531  HD1 TYR A  52      29.567  20.887  32.696  1.00 99.99
ATOM    532  HD2 TYR A  52      29.477  16.968  34.423  1.00 99.99
ATOM    533  HE1 TYR A  52      30.837  21.727  34.656  1.00 99.99
ATOM    534  HE2 TYR A  52      30.727  17.789  36.388  1.00 99.99
ATOM    535  HH  TYR A  52      31.858  19.496  37.281  1.00 99.99
ATOM    536  N   ASN A  53      25.691  17.675  30.687  1.00 19.23
ATOM    537  CA  ASN A  53      25.023  17.675  29.367  1.00 23.74
ATOM    538  C   ASN A  53      24.098  18.906  29.291  1.00 25.40
ATOM    539  O   ASN A  53      24.562  19.910  28.741  1.00 30.69
ATOM    540  CB  ASN A  53      24.400  16.309  29.036  1.00 26.09
ATOM    541  CG  ASN A  53      23.734  16.286  27.648  1.00 28.14
ATOM    542  OD1 ASN A  53      23.254  17.260  27.107  1.00 27.64
ATOM    543  ND2 ASN A  53      23.681  15.100  27.092  1.00 29.85
ATOM    544  H   ASN A  53      25.354  16.995  31.328  1.00 99.99
ATOM    545 1HD2 ASN A  53      23.289  15.057  26.172  1.00 99.99
ATOM    546 2HD2 ASN A  53      23.999  14.297  27.575  1.00 99.99
ATOM    547  N   PRO A  54      22.936  18.981  29.978  1.00 21.65
ATOM    548  CA  PRO A  54      22.347  20.297  30.247  1.00 17.41
ATOM    549  C   PRO A  54      23.285  20.896  31.311  1.00 14.29
ATOM    550  O   PRO A  54      23.673  20.200  32.248  1.00 12.18
ATOM    551  CB  PRO A  54      20.929  20.019  30.750  1.00 19.08
ATOM    552  CG  PRO A  54      20.990  18.622  31.365  1.00 18.48
ATOM    553  CD  PRO A  54      22.159  17.922  30.669  1.00 19.91
ATOM    554  N   PHE A  55      23.840  22.062  31.009  1.00 10.84
ATOM    555  CA  PHE A  55      24.944  22.601  31.824  1.00  9.50
ATOM    556  C   PHE A  55      24.474  23.062  33.214  1.00  9.43
ATOM    557  O   PHE A  55      23.772  24.061  33.335  1.00  9.68
ATOM    558  CB  PHE A  55      25.656  23.722  31.070  1.00  9.28
ATOM    559  CG  PHE A  55      26.848  24.247  31.880  1.00  9.64
ATOM    560  CD1 PHE A  55      28.016  23.507  31.934  1.00 10.35
ATOM    561  CD2 PHE A  55      26.737  25.451  32.555  1.00  9.68
ATOM    562  CE1 PHE A  55      29.099  23.982  32.672  1.00 10.20
ATOM    563  CE2 PHE A  55      27.819  25.929  33.291  1.00  9.99
ATOM    564  CZ  PHE A  55      28.999  25.195  33.341  1.00 10.28
ATOM    565  H   PHE A  55      23.498  22.668  30.295  1.00 99.99
ATOM    566  HD1 PHE A  55      28.076  22.550  31.414  1.00 99.99
ATOM    567  HD2 PHE A  55      25.801  26.006  32.523  1.00 99.99
ATOM    568  HE1 PHE A  55      30.006  23.387  32.757  1.00 99.99
ATOM    569  HE2 PHE A  55      27.719  26.844  33.871  1.00 99.99
ATOM    570  HZ  PHE A  55      29.848  25.563  33.917  1.00 99.99
ATOM    571  N   ARG A  56      24.800  22.255  34.217  1.00  8.82
ATOM    572  CA  ARG A  56      24.511  22.546  35.643  1.00  8.71
ATOM    573  C   ARG A  56      23.042  22.980  35.876  1.00  8.20
ATOM    574  O   ARG A  56      22.772  24.098  36.323  1.00  8.16
ATOM    575  CB  ARG A  56      25.514  23.580  36.183  1.00  8.65
ATOM    576  CG  ARG A  56      26.991  23.315  35.844  1.00  9.25
ATOM    577  CD  ARG A  56      27.471  21.885  36.127  1.00  8.40
ATOM    578  NE  ARG A  56      27.281  21.523  37.540  1.00  8.58
ATOM    579  CZ  ARG A  56      28.137  21.760  38.537  1.00  8.81
ATOM    580  NH1 ARG A  56      29.291  22.379  38.323  1.00  9.72
ATOM    581  NH2 ARG A  56      27.871  21.350  39.765  1.00  9.22
ATOM    582  H   ARG A  56      25.299  21.393  34.081  1.00 99.99
ATOM    583  HE  ARG A  56      26.410  21.080  37.745  1.00 99.99
ATOM    584 1HH1 ARG A  56      29.924  22.560  39.069  1.00 99.99
ATOM    585 2HH1 ARG A  56      29.511  22.664  37.392  1.00 99.99
ATOM    586 1HH2 ARG A  56      28.520  21.542  40.497  1.00 99.99
ATOM    587 2HH2 ARG A  56      27.006  20.889  39.962  1.00 99.99
ATOM    588  N   PRO A  57      22.073  22.121  35.517  1.00  8.01
ATOM    589  CA  PRO A  57      20.643  22.437  35.686  1.00  7.95
ATOM    590  C   PRO A  57      20.304  22.567  37.184  1.00  7.13
ATOM    591  O   PRO A  57      20.959  21.949  38.019  1.00  7.65
ATOM    592  CB  PRO A  57      19.912  21.261  35.042  1.00  7.36
ATOM    593  CG  PRO A  57      20.862  20.085  35.256  1.00  8.51
ATOM    594  CD  PRO A  57      22.238  20.720  35.075  1.00  8.55
ATOM    595  N   TRP A  58      19.267  23.336  37.490  1.00  7.37
ATOM    596  CA  TRP A  58      18.788  23.448  38.894  1.00  6.87
ATOM    597  C   TRP A  58      18.449  22.077  39.526  1.00  7.66
ATOM    598  O   TRP A  58      18.829  21.791  40.656  1.00  7.22
ATOM    599  CB  TRP A  58      17.594  24.392  39.009  1.00  7.55
ATOM    600  CG  TRP A  58      16.321  23.882  38.299  1.00  6.98
ATOM    601  CD1 TRP A  58      15.958  24.174  37.068  1.00  8.42
ATOM    602  CD2 TRP A  58      15.347  23.069  38.852  1.00  8.05
ATOM    603  NE1 TRP A  58      14.801  23.579  36.797  1.00  9.00
ATOM    604  CE2 TRP A  58      14.388  22.897  37.858  1.00  8.35
ATOM    605  CE3 TRP A  58      15.195  22.445  40.086  1.00  9.25
ATOM    606  CZ2 TRP A  58      13.272  22.103  38.107  1.00  8.82
ATOM    607  CZ3 TRP A  58      14.104  21.620  40.315  1.00  7.79
ATOM    608  CH2 TRP A  58      13.145  21.450  39.326  1.00  8.93
ATOM    609  H   TRP A  58      18.852  23.976  36.843  1.00 99.99
ATOM    610  HD1 TRP A  58      16.489  24.854  36.390  1.00 99.99
ATOM    611  HE1 TRP A  58      14.292  23.684  35.931  1.00 99.99
ATOM    612  HE3 TRP A  58      15.882  22.676  40.901  1.00 99.99
ATOM    613  HZ2 TRP A  58      12.425  22.129  37.422  1.00 99.99
ATOM    614  HZ3 TRP A  58      14.016  21.095  41.270  1.00 99.99
ATOM    615  HH2 TRP A  58      12.291  20.791  39.489  1.00 99.99
ATOM    616  N   TRP A  59      17.855  21.199  38.716  1.00  6.15
ATOM    617  CA  TRP A  59      17.460  19.843  39.156  1.00  6.82
ATOM    618  C   TRP A  59      18.593  18.853  39.488  1.00  6.29
ATOM    619  O   TRP A  59      18.327  17.858  40.157  1.00  6.50
ATOM    620  CB  TRP A  59      16.401  19.211  38.253  1.00  7.57
ATOM    621  CG  TRP A  59      16.664  19.346  36.738  1.00  9.07
ATOM    622  CD1 TRP A  59      16.053  20.195  35.939  1.00 10.34
ATOM    623  CD2 TRP A  59      17.458  18.527  35.962  1.00  9.57
ATOM    624  NE1 TRP A  59      16.420  19.969  34.680  1.00  9.46
ATOM    625  CE2 TRP A  59      17.283  18.961  34.650  1.00 10.13
ATOM    626  CE3 TRP A  59      18.328  17.479  36.241  1.00 10.58
ATOM    627  CZ2 TRP A  59      17.994  18.354  33.618  1.00 10.49
ATOM    628  CZ3 TRP A  59      18.999  16.850  35.203  1.00 10.99
ATOM    629  CH2 TRP A  59      18.836  17.286  33.897  1.00 10.65
ATOM    630  H   TRP A  59      17.529  21.446  37.805  1.00 99.99
ATOM    631  HD1 TRP A  59      15.317  20.943  36.251  1.00 99.99
ATOM    632  HE1 TRP A  59      16.093  20.478  33.878  1.00 99.99
ATOM    633  HE3 TRP A  59      18.563  17.219  37.273  1.00 99.99
ATOM    634  HZ2 TRP A  59      18.035  18.825  32.636  1.00 99.99
ATOM    635  HZ3 TRP A  59      19.642  15.998  35.425  1.00 99.99
ATOM    636  HH2 TRP A  59      19.369  16.796  33.080  1.00 99.99
ATOM    637  N   GLU A  60      19.849  19.232  39.239  1.00  6.97
ATOM    638  CA  GLU A  60      20.982  18.364  39.638  1.00  6.46
ATOM    639  C   GLU A  60      21.083  18.241  41.174  1.00  6.16
ATOM    640  O   GLU A  60      21.520  17.220  41.696  1.00  6.80
ATOM    641  CB  GLU A  60      22.323  18.803  39.038  1.00  7.08
ATOM    642  CG  GLU A  60      22.918  20.088  39.623  1.00  7.87
ATOM    643  CD  GLU A  60      24.399  20.247  39.276  1.00  9.35
ATOM    644  OE1 GLU A  60      24.775  19.984  38.111  1.00  7.81
ATOM    645  OE2 GLU A  60      25.140  20.603  40.217  1.00  7.65
ATOM    646  H   GLU A  60      20.095  20.162  38.954  1.00 99.99
ATOM    647  N   ARG A  61      20.604  19.281  41.859  1.00  6.47
ATOM    648  CA  ARG A  61      20.601  19.355  43.333  1.00  6.60
ATOM    649  C   ARG A  61      19.601  18.404  44.013  1.00  6.53
ATOM    650  O   ARG A  61      19.683  18.174  45.213  1.00  6.85
ATOM    651  CB  ARG A  61      20.381  20.793  43.795  1.00  6.55
ATOM    652  CG  ARG A  61      21.543  21.664  43.312  1.00  7.81
ATOM    653  CD  ARG A  61      21.487  23.062  43.912  1.00  7.14
ATOM    654  NE  ARG A  61      21.912  23.052  45.323  1.00  7.88
ATOM    655  CZ  ARG A  61      22.384  24.113  45.980  1.00  7.35
ATOM    656  NH1 ARG A  61      22.499  25.292  45.386  1.00  7.09
ATOM    657  NH2 ARG A  61      22.756  24.012  47.247  1.00  7.54
ATOM    658  H   ARG A  61      20.181  20.073  41.413  1.00 99.99
ATOM    659  HE  ARG A  61      21.862  22.171  45.792  1.00 99.99
ATOM    660 1HH1 ARG A  61      22.880  26.081  45.876  1.00 99.99
ATOM    661 2HH1 ARG A  61      22.253  25.381  44.418  1.00 99.99
ATOM    662 1HH2 ARG A  61      23.129  24.810  47.716  1.00 99.99
ATOM    663 2HH2 ARG A  61      22.696  23.132  47.725  1.00 99.99
ATOM    664  N   TYR A  62      18.705  17.831  43.217  1.00  6.10
ATOM    665  CA  TYR A  62      17.777  16.799  43.722  1.00  5.82
ATOM    666  C   TYR A  62      18.243  15.378  43.362  1.00  5.93
ATOM    667  O   TYR A  62      17.483  14.418  43.429  1.00  6.39
ATOM    668  CB  TYR A  62      16.370  17.115  43.210  1.00  6.10
ATOM    669  CG  TYR A  62      15.872  18.439  43.817  1.00  6.16
ATOM    670  CD1 TYR A  62      15.326  18.433  45.086  1.00  6.38
ATOM    671  CD2 TYR A  62      16.090  19.636  43.152  1.00  6.69
ATOM    672  CE1 TYR A  62      15.000  19.631  45.718  1.00  6.05
ATOM    673  CE2 TYR A  62      15.771  20.838  43.772  1.00  6.67
ATOM    674  CZ  TYR A  62      15.222  20.835  45.051  1.00  6.55
ATOM    675  OH  TYR A  62      14.922  22.021  45.625  1.00  7.51
ATOM    676  H   TYR A  62      18.564  18.082  42.259  1.00 99.99
ATOM    677  HD1 TYR A  62      15.174  17.482  45.598  1.00 99.99
ATOM    678  HD2 TYR A  62      16.513  19.635  42.147  1.00 99.99
ATOM    679  HE1 TYR A  62      14.653  19.618  46.748  1.00 99.99
ATOM    680  HE2 TYR A  62      16.024  21.783  43.293  1.00 99.99
ATOM    681  HH  TYR A  62      14.535  21.878  46.550  1.00 99.99
ATOM    682  N   GLN A  63      19.540  15.244  43.075  1.00  5.70
ATOM    683  CA  GLN A  63      20.174  13.946  42.803  1.00  6.53
ATOM    684  C   GLN A  63      21.400  13.773  43.731  1.00  7.08
ATOM    685  O   GLN A  63      22.522  14.097  43.336  1.00  7.02
ATOM    686  CB  GLN A  63      20.582  13.859  41.329  1.00  6.93
ATOM    687  CG  GLN A  63      19.398  14.025  40.373  1.00  9.01
ATOM    688  CD  GLN A  63      19.641  13.452  38.963  1.00  9.44
ATOM    689  OE1 GLN A  63      18.959  13.760  38.018  1.00 13.72
ATOM    690  NE2 GLN A  63      20.548  12.489  38.856  1.00  7.15
ATOM    691  H   GLN A  63      20.142  16.037  42.976  1.00 99.99
ATOM    692 1HE2 GLN A  63      20.696  12.134  37.932  1.00 99.99
ATOM    693 2HE2 GLN A  63      21.121  12.275  39.632  1.00 99.99
ATOM    694  N   PRO A  64      21.165  13.337  44.976  1.00  6.26
ATOM    695  CA  PRO A  64      22.222  13.221  46.000  1.00  6.51
ATOM    696  C   PRO A  64      23.315  12.206  45.613  1.00  6.40
ATOM    697  O   PRO A  64      23.051  11.180  44.995  1.00  6.59
ATOM    698  CB  PRO A  64      21.508  12.755  47.266  1.00  6.17
ATOM    699  CG  PRO A  64      20.094  13.290  47.082  1.00  6.24
ATOM    700  CD  PRO A  64      19.845  13.084  45.590  1.00  6.63
ATOM    701  N   VAL A  65      24.519  12.564  46.031  1.00  6.73
ATOM    702  CA  VAL A  65      25.727  11.699  45.952  1.00  6.67
ATOM    703  C   VAL A  65      26.153  11.297  47.377  1.00  6.58
ATOM    704  O   VAL A  65      26.637  10.189  47.595  1.00  7.18
ATOM    705  CB  VAL A  65      26.856  12.420  45.189  1.00  7.39
ATOM    706  CG1 VAL A  65      28.233  11.749  45.312  1.00  8.59
ATOM    707  CG2 VAL A  65      26.522  12.450  43.700  1.00  7.49
ATOM    708  H   VAL A  65      24.673  13.464  46.444  1.00 99.99
ATOM    709  N   SER A  66      26.005  12.235  48.309  1.00  6.81
ATOM    710  CA  SER A  66      26.341  12.008  49.725  1.00  7.22
ATOM    711  C   SER A  66      25.590  13.023  50.611  1.00  6.64
ATOM    712  O   SER A  66      24.836  13.852  50.109  1.00  7.31
ATOM    713  CB  SER A  66      27.858  12.104  49.931  1.00  7.49
ATOM    714  OG  SER A  66      28.288  13.440  50.211  1.00  7.96
ATOM    715  H   SER A  66      25.594  13.129  48.135  1.00 99.99
ATOM    716  HG  SER A  66      29.292  13.471  50.194  1.00 99.99
ATOM    717  N   TYR A  67      25.878  12.956  51.905  1.00  6.95
ATOM    718  CA  TYR A  67      25.335  13.917  52.885  1.00  7.55
ATOM    719  C   TYR A  67      26.381  14.935  53.377  1.00  7.25
ATOM    720  O   TYR A  67      26.124  15.697  54.304  1.00  8.03
ATOM    721  CB  TYR A  67      24.712  13.133  54.042  1.00  6.41
ATOM    722  CG  TYR A  67      23.490  12.304  53.606  1.00  7.26
ATOM    723  CD1 TYR A  67      22.508  12.861  52.803  1.00  7.33
ATOM    724  CD2 TYR A  67      23.407  10.971  53.975  1.00  7.67
ATOM    725  CE1 TYR A  67      21.444  12.090  52.359  1.00  7.55
ATOM    726  CE2 TYR A  67      22.353  10.184  53.528  1.00  7.70
ATOM    727  CZ  TYR A  67      21.379  10.753  52.710  1.00  7.43
ATOM    728  OH  TYR A  67      20.382  10.008  52.203  1.00  7.31
ATOM    729  H   TYR A  67      26.393  12.198  52.302  1.00 99.99
ATOM    730  HD1 TYR A  67      22.552  13.916  52.535  1.00 99.99
ATOM    731  HD2 TYR A  67      24.194  10.529  54.589  1.00 99.99
ATOM    732  HE1 TYR A  67      20.612  12.547  51.824  1.00 99.99
ATOM    733  HE2 TYR A  67      22.287   9.144  53.856  1.00 99.99
ATOM    734  HH  TYR A  67      20.502   9.125  52.605  1.00 99.99
ATOM    735  N   LYS A  68      27.528  14.984  52.695  1.00  7.80
ATOM    736  CA  LYS A  68      28.541  16.038  52.925  1.00  7.69
ATOM    737  C   LYS A  68      27.947  17.401  52.541  1.00  7.72
ATOM    738  O   LYS A  68      27.314  17.523  51.496  1.00  7.26
ATOM    739  CB  LYS A  68      29.815  15.782  52.110  1.00 10.49
ATOM    740  CG  LYS A  68      30.569  14.574  52.675  1.00 13.07
ATOM    741  CD  LYS A  68      32.027  14.466  52.219  1.00 19.44
ATOM    742  CE  LYS A  68      32.162  13.680  50.919  1.00 22.01
ATOM    743  NZ  LYS A  68      33.486  13.057  50.771  1.00 22.95
ATOM    744  H   LYS A  68      27.764  14.312  51.991  1.00 99.99
ATOM    745  HZ1 LYS A  68      33.533  12.557  49.901  1.00 99.99
ATOM    746  HZ2 LYS A  68      34.207  13.753  50.769  1.00 99.99
ATOM    747  HZ3 LYS A  68      33.649  12.418  51.525  1.00 99.99
ATOM    748  N   LEU A  69      28.115  18.378  53.428  1.00  7.68
ATOM    749  CA  LEU A  69      27.594  19.741  53.187  1.00  8.62
ATOM    750  C   LEU A  69      28.531  20.514  52.240  1.00  9.62
ATOM    751  O   LEU A  69      29.350  21.330  52.655  1.00 11.49
ATOM    752  CB  LEU A  69      27.388  20.476  54.518  1.00  8.20
ATOM    753  CG  LEU A  69      26.541  19.705  55.540  1.00  8.42
ATOM    754  CD1 LEU A  69      26.367  20.560  56.792  1.00  8.46
ATOM    755  CD2 LEU A  69      25.173  19.308  54.982  1.00  8.10
ATOM    756  H   LEU A  69      28.491  18.220  54.339  1.00 99.99
ATOM    757  N   CYS A  70      28.459  20.127  50.976  1.00  8.33
ATOM    758  CA  CYS A  70      29.443  20.563  49.962  1.00  8.44
ATOM    759  C   CYS A  70      28.787  20.631  48.576  1.00  7.46
ATOM    760  O   CYS A  70      28.546  19.614  47.934  1.00  7.80
ATOM    761  CB  CYS A  70      30.563  19.528  50.018  1.00  9.88
ATOM    762  SG  CYS A  70      32.058  19.890  49.034  1.00 12.42
ATOM    763  H   CYS A  70      27.806  19.428  50.678  1.00 99.99
ATOM    764  N   THR A  71      28.334  21.837  48.257  1.00  7.50
ATOM    765  CA  THR A  71      27.537  22.102  47.031  1.00  7.14
ATOM    766  C   THR A  71      28.069  23.357  46.308  1.00  7.40
ATOM    767  O   THR A  71      28.877  24.078  46.882  1.00  8.15
ATOM    768  CB  THR A  71      26.059  22.316  47.397  1.00  7.54
ATOM    769  OG1 THR A  71      25.924  23.515  48.174  1.00  7.96
ATOM    770  CG2 THR A  71      25.446  21.106  48.109  1.00  7.47
ATOM    771  H   THR A  71      28.560  22.638  48.813  1.00 99.99
ATOM    772  HG1 THR A  71      26.834  23.824  48.447  1.00 99.99
ATOM    773  N   ARG A  72      27.345  23.760  45.267  1.00  7.61
ATOM    774  CA  ARG A  72      27.612  25.046  44.581  1.00  8.27
ATOM    775  C   ARG A  72      27.271  26.280  45.437  1.00  7.92
ATOM    776  O   ARG A  72      27.795  27.364  45.203  1.00  9.75
ATOM    777  CB  ARG A  72      26.888  25.122  43.243  1.00  8.48
ATOM    778  CG  ARG A  72      27.566  24.240  42.194  1.00  8.40
ATOM    779  CD  ARG A  72      27.315  24.789  40.791  1.00  8.52
ATOM    780  NE  ARG A  72      25.891  24.720  40.415  1.00  8.09
ATOM    781  CZ  ARG A  72      25.340  25.321  39.360  1.00  8.63
ATOM    782  NH1 ARG A  72      26.053  26.091  38.550  1.00 10.51
ATOM    783  NH2 ARG A  72      24.064  25.117  39.063  1.00  8.33
ATOM    784  H   ARG A  72      26.529  23.284  44.944  1.00 99.99
ATOM    785  HE  ARG A  72      25.323  24.150  41.000  1.00 99.99
ATOM    786 1HH1 ARG A  72      25.646  26.534  37.757  1.00 99.99
ATOM    787 2HH1 ARG A  72      27.033  26.203  38.748  1.00 99.99
ATOM    788 1HH2 ARG A  72      23.677  25.560  38.256  1.00 99.99
ATOM    789 2HH2 ARG A  72      23.503  24.512  39.620  1.00 99.99
ATOM    790  N   SER A  73      26.449  26.070  46.465  1.00  7.63
ATOM    791  CA  SER A  73      26.107  27.137  47.429  1.00  7.76
ATOM    792  C   SER A  73      27.220  27.403  48.456  1.00  8.69
ATOM    793  O   SER A  73      27.242  28.456  49.087  1.00  8.59
ATOM    794  CB  SER A  73      24.800  26.845  48.159  1.00  7.73
ATOM    795  OG  SER A  73      23.697  26.971  47.266  1.00  7.51
ATOM    796  H   SER A  73      26.098  25.163  46.696  1.00 99.99
ATOM    797  HG  SER A  73      22.843  26.938  47.788  1.00 99.99
ATOM    798  N   GLY A  74      28.061  26.386  48.682  1.00  7.69
ATOM    799  CA  GLY A  74      29.224  26.500  49.579  1.00  8.26
ATOM    800  C   GLY A  74      29.517  25.181  50.308  1.00  8.72
ATOM    801  O   GLY A  74      28.832  24.178  50.111  1.00  9.30
ATOM    802  H   GLY A  74      27.999  25.488  48.235  1.00 99.99
ATOM    803  N   ASN A  75      30.566  25.246  51.114  1.00  9.89
ATOM    804  CA  ASN A  75      31.025  24.099  51.931  1.00 10.28
ATOM    805  C   ASN A  75      30.375  24.130  53.334  1.00 10.40
ATOM    806  O   ASN A  75      29.625  25.048  53.656  1.00  9.85
ATOM    807  CB  ASN A  75      32.558  24.090  51.974  1.00 11.67
ATOM    808  CG  ASN A  75      33.200  25.306  52.677  1.00 15.50
ATOM    809  OD1 ASN A  75      32.643  25.918  53.569  1.00 14.31
ATOM    810  ND2 ASN A  75      34.416  25.612  52.297  1.00 18.14
ATOM    811  H   ASN A  75      31.092  26.091  51.225  1.00 99.99
ATOM    812 1HD2 ASN A  75      34.870  26.390  52.738  1.00 99.99
ATOM    813 2HD2 ASN A  75      34.883  25.092  51.587  1.00 99.99
ATOM    814  N   GLU A  76      30.847  23.249  54.215  1.00  9.76
ATOM    815  CA  GLU A  76      30.289  23.134  55.576  1.00 11.35
ATOM    816  C   GLU A  76      30.578  24.380  56.437  1.00 10.82
ATOM    817  O   GLU A  76      29.681  24.868  57.108  1.00  9.71
ATOM    818  CB  GLU A  76      30.794  21.865  56.259  1.00 11.11
ATOM    819  CG  GLU A  76      30.065  21.643  57.589  1.00 13.38
ATOM    820  CD  GLU A  76      30.334  20.278  58.221  1.00 16.24
ATOM    821  OE1 GLU A  76      30.550  19.307  57.465  1.00 20.36
ATOM    822  OE2 GLU A  76      30.196  20.205  59.457  1.00 20.45
ATOM    823  H   GLU A  76      31.551  22.582  53.977  1.00 99.99
ATOM    824  N   ASP A  77      31.771  24.946  56.267  1.00 10.96
ATOM    825  CA  ASP A  77      32.163  26.175  56.998  1.00 11.97
ATOM    826  C   ASP A  77      31.257  27.363  56.622  1.00 10.18
ATOM    827  O   ASP A  77      30.693  28.005  57.496  1.00 10.84
ATOM    828  CB  ASP A  77      33.624  26.546  56.737  1.00 15.36
ATOM    829  CG  ASP A  77      34.637  25.540  57.300  1.00 21.06
ATOM    830  OD1 ASP A  77      34.342  24.941  58.358  1.00 22.98
ATOM    831  OD2 ASP A  77      35.651  25.342  56.603  1.00 27.89
ATOM    832  H   ASP A  77      32.398  24.655  55.547  1.00 99.99
ATOM    833  N   GLU A  78      30.998  27.488  55.321  1.00  9.80
ATOM    834  CA  GLU A  78      30.095  28.528  54.776  1.00 10.67
ATOM    835  C   GLU A  78      28.637  28.320  55.221  1.00  8.82
ATOM    836  O   GLU A  78      27.978  29.271  55.624  1.00  9.22
ATOM    837  CB  GLU A  78      30.183  28.569  53.249  1.00 11.56
ATOM    838  CG  GLU A  78      31.559  29.043  52.771  1.00 13.89
ATOM    839  CD  GLU A  78      31.696  28.911  51.253  1.00 16.12
ATOM    840  OE1 GLU A  78      31.869  27.748  50.819  1.00 16.74
ATOM    841  OE2 GLU A  78      31.584  29.946  50.569  1.00 21.91
ATOM    842  H   GLU A  78      31.396  26.872  54.638  1.00 99.99
ATOM    843  N   PHE A  79      28.224  27.052  55.297  1.00  8.50
ATOM    844  CA  PHE A  79      26.863  26.686  55.736  1.00  7.54
ATOM    845  C   PHE A  79      26.647  27.002  57.227  1.00  8.09
ATOM    846  O   PHE A  79      25.714  27.717  57.579  1.00  8.14
ATOM    847  CB  PHE A  79      26.610  25.206  55.433  1.00  8.04
ATOM    848  CG  PHE A  79      25.176  24.801  55.799  1.00  7.07
ATOM    849  CD1 PHE A  79      24.146  25.032  54.905  1.00  7.00
ATOM    850  CD2 PHE A  79      24.916  24.268  57.051  1.00  7.70
ATOM    851  CE1 PHE A  79      22.833  24.732  55.263  1.00  6.51
ATOM    852  CE2 PHE A  79      23.605  23.971  57.414  1.00  7.23
ATOM    853  CZ  PHE A  79      22.569  24.200  56.517  1.00  7.06
ATOM    854  H   PHE A  79      28.823  26.276  55.099  1.00 99.99
ATOM    855  HD1 PHE A  79      24.359  25.489  53.942  1.00 99.99
ATOM    856  HD2 PHE A  79      25.732  24.099  57.752  1.00 99.99
ATOM    857  HE1 PHE A  79      22.015  24.972  54.585  1.00 99.99
ATOM    858  HE2 PHE A  79      23.386  23.614  58.420  1.00 99.99
ATOM    859  HZ  PHE A  79      21.542  23.982  56.809  1.00 99.99
ATOM    860  N   ARG A  80      27.599  26.573  58.056  1.00  8.24
ATOM    861  CA  ARG A  80      27.593  26.847  59.508  1.00  9.65
ATOM    862  C   ARG A  80      27.625  28.352  59.813  1.00  8.87
ATOM    863  O   ARG A  80      26.824  28.843  60.600  1.00  9.37
ATOM    864  CB  ARG A  80      28.809  26.199  60.165  1.00 11.65
ATOM    865  CG  ARG A  80      28.734  24.675  60.207  1.00 14.95
ATOM    866  CD  ARG A  80      30.104  24.145  60.637  1.00 18.73
ATOM    867  NE  ARG A  80      30.041  22.726  61.024  1.00 23.24
ATOM    868  CZ  ARG A  80      29.556  22.233  62.169  1.00 25.40
ATOM    869  NH1 ARG A  80      29.049  23.028  63.101  1.00 26.93
ATOM    870  NH2 ARG A  80      29.624  20.936  62.424  1.00 27.28
ATOM    871  H   ARG A  80      28.361  25.998  57.745  1.00 99.99
ATOM    872  HE  ARG A  80      30.426  22.079  60.371  1.00 99.99
ATOM    873 1HH1 ARG A  80      28.686  22.654  63.952  1.00 99.99
ATOM    874 2HH1 ARG A  80      29.022  24.010  62.928  1.00 99.99
ATOM    875 1HH2 ARG A  80      29.255  20.584  63.284  1.00 99.99
ATOM    876 2HH2 ARG A  80      30.034  20.306  61.767  1.00 99.99
ATOM    877  N   ASN A  81      28.458  29.078  59.062  1.00  9.59
ATOM    878  CA  ASN A  81      28.578  30.541  59.175  1.00  9.28
ATOM    879  C   ASN A  81      27.240  31.255  58.878  1.00  8.89
ATOM    880  O   ASN A  81      26.807  32.079  59.673  1.00  9.31
ATOM    881  CB  ASN A  81      29.698  30.992  58.240  1.00 10.53
ATOM    882  CG  ASN A  81      29.892  32.518  58.250  1.00 10.84
ATOM    883  OD1 ASN A  81      29.396  33.221  57.411  1.00 11.94
ATOM    884  ND2 ASN A  81      30.662  32.994  59.212  1.00 12.48
ATOM    885  H   ASN A  81      29.077  28.661  58.393  1.00 99.99
ATOM    886 1HD2 ASN A  81      30.775  33.991  59.234  1.00 99.99
ATOM    887 2HD2 ASN A  81      31.071  32.402  59.887  1.00 99.99
ATOM    888  N   MET A  82      26.539  30.767  57.855  1.00  8.31
ATOM    889  CA  MET A  82      25.202  31.261  57.482  1.00  7.91
ATOM    890  C   MET A  82      24.153  30.968  58.578  1.00  7.39
ATOM    891  O   MET A  82      23.459  31.882  59.001  1.00  7.19
ATOM    892  CB  MET A  82      24.804  30.625  56.150  1.00  7.23
ATOM    893  CG  MET A  82      23.374  30.965  55.713  1.00  7.76
ATOM    894  SD  MET A  82      22.748  29.840  54.416  1.00  7.89
ATOM    895  CE  MET A  82      22.671  28.302  55.309  1.00  7.75
ATOM    896  H   MET A  82      26.888  30.036  57.264  1.00 99.99
ATOM    897  N   VAL A  83      24.133  29.734  59.079  1.00  6.46
ATOM    898  CA  VAL A  83      23.138  29.329  60.102  1.00  6.71
ATOM    899  C   VAL A  83      23.355  30.134  61.404  1.00  7.67
ATOM    900  O   VAL A  83      22.407  30.704  61.928  1.00  7.31
ATOM    901  CB  VAL A  83      23.146  27.814  60.360  1.00  7.04
ATOM    902  CG1 VAL A  83      22.142  27.423  61.450  1.00  7.16
ATOM    903  CG2 VAL A  83      22.765  27.034  59.098  1.00  7.59
ATOM    904  H   VAL A  83      24.822  29.042  58.853  1.00 99.99
ATOM    905  N   THR A  84      24.615  30.268  61.802  1.00  7.37
ATOM    906  CA  THR A  84      24.993  31.052  63.003  1.00  8.24
ATOM    907  C   THR A  84      24.587  32.528  62.846  1.00  7.45
ATOM    908  O   THR A  84      23.867  33.058  63.679  1.00  8.10
ATOM    909  CB  THR A  84      26.492  30.895  63.291  1.00  8.23
ATOM    910  OG1 THR A  84      26.742  29.526  63.617  1.00 10.06
ATOM    911  CG2 THR A  84      27.012  31.790  64.425  1.00  9.34
ATOM    912  H   THR A  84      25.377  29.778  61.369  1.00 99.99
ATOM    913  HG1 THR A  84      27.707  29.402  63.838  1.00 99.99
ATOM    914  N   ARG A  85      25.036  33.151  61.759  1.00  6.58
ATOM    915  CA  ARG A  85      24.724  34.570  61.479  1.00  7.94
ATOM    916  C   ARG A  85      23.222  34.876  61.352  1.00  6.85
ATOM    917  O   ARG A  85      22.746  35.828  61.960  1.00  7.49
ATOM    918  CB  ARG A  85      25.466  35.028  60.229  1.00  7.80
ATOM    919  CG  ARG A  85      26.952  35.200  60.551  1.00  8.03
ATOM    920  CD  ARG A  85      27.792  35.310  59.282  1.00  8.99
ATOM    921  NE  ARG A  85      27.491  36.533  58.513  1.00  8.82
ATOM    922  CZ  ARG A  85      28.008  36.837  57.326  1.00  9.35
ATOM    923  NH1 ARG A  85      28.855  36.022  56.712  1.00 10.17
ATOM    924  NH2 ARG A  85      27.696  37.977  56.726  1.00 10.36
ATOM    925  H   ARG A  85      25.666  32.720  61.106  1.00 99.99
ATOM    926  HE  ARG A  85      26.868  37.179  58.959  1.00 99.99
ATOM    927 1HH1 ARG A  85      29.243  36.249  55.826  1.00 99.99
ATOM    928 2HH1 ARG A  85      29.071  35.145  57.153  1.00 99.99
ATOM    929 1HH2 ARG A  85      28.093  38.198  55.841  1.00 99.99
ATOM    930 2HH2 ARG A  85      27.081  38.629  57.177  1.00 99.99
ATOM    931  N   CYS A  86      22.491  33.967  60.709  1.00  6.99
ATOM    932  CA  CYS A  86      21.029  34.108  60.546  1.00  6.18
ATOM    933  C   CYS A  86      20.285  33.924  61.879  1.00  6.29
ATOM    934  O   CYS A  86      19.560  34.827  62.289  1.00  6.43
ATOM    935  CB  CYS A  86      20.512  33.137  59.487  1.00  7.28
ATOM    936  SG  CYS A  86      21.027  33.582  57.788  1.00  6.93
ATOM    937  H   CYS A  86      22.872  33.110  60.355  1.00 99.99
ATOM    938  N   ASN A  87      20.689  32.904  62.637  1.00  6.43
ATOM    939  CA  ASN A  87      20.121  32.650  63.980  1.00  6.91
ATOM    940  C   ASN A  87      20.429  33.781  64.973  1.00  7.52
ATOM    941  O   ASN A  87      19.550  34.205  65.712  1.00  7.19
ATOM    942  CB  ASN A  87      20.613  31.335  64.573  1.00  7.22
ATOM    943  CG  ASN A  87      19.765  30.122  64.143  1.00  7.79
ATOM    944  OD1 ASN A  87      18.622  30.200  63.767  1.00  8.59
ATOM    945  ND2 ASN A  87      20.382  28.962  64.244  1.00  7.92
ATOM    946  H   ASN A  87      21.409  32.261  62.363  1.00 99.99
ATOM    947 1HD2 ASN A  87      19.843  28.149  63.986  1.00 99.99
ATOM    948 2HD2 ASN A  87      21.307  28.902  64.587  1.00 99.99
ATOM    949  N   ASN A  88      21.617  34.363  64.831  1.00  6.70
ATOM    950  CA  ASN A  88      22.054  35.488  65.679  1.00  7.60
ATOM    951  C   ASN A  88      21.226  36.773  65.477  1.00  8.82
ATOM    952  O   ASN A  88      21.174  37.607  66.371  1.00 10.27
ATOM    953  CB  ASN A  88      23.551  35.758  65.531  1.00  9.17
ATOM    954  CG  ASN A  88      24.402  34.716  66.293  1.00  8.39
ATOM    955  OD1 ASN A  88      23.955  33.918  67.081  1.00  9.17
ATOM    956  ND2 ASN A  88      25.697  34.760  66.043  1.00 10.87
ATOM    957  H   ASN A  88      22.272  34.084  64.125  1.00 99.99
ATOM    958 1HD2 ASN A  88      26.258  34.103  66.546  1.00 99.99
ATOM    959 2HD2 ASN A  88      26.069  35.416  65.407  1.00 99.99
ATOM    960  N   VAL A  89      20.608  36.896  64.307  1.00  8.40
ATOM    961  CA  VAL A  89      19.666  38.010  64.034  1.00  8.03
ATOM    962  C   VAL A  89      18.179  37.578  64.002  1.00  8.08
ATOM    963  O   VAL A  89      17.334  38.325  63.518  1.00  8.45
ATOM    964  CB  VAL A  89      20.068  38.793  62.768  1.00  8.35
ATOM    965  CG1 VAL A  89      21.420  39.492  62.955  1.00  7.89
ATOM    966  CG2 VAL A  89      20.080  37.943  61.490  1.00  7.56
ATOM    967  H   VAL A  89      20.785  36.295  63.528  1.00 99.99
ATOM    968  N   GLY A  90      17.889  36.416  64.608  1.00  8.10
ATOM    969  CA  GLY A  90      16.523  35.853  64.704  1.00  7.87
ATOM    970  C   GLY A  90      15.834  35.465  63.379  1.00  8.20
ATOM    971  O   GLY A  90      14.608  35.473  63.303  1.00  8.21
ATOM    972  H   GLY A  90      18.567  35.857  65.108  1.00 99.99
ATOM    973  N   VAL A  91      16.627  35.061  62.391  1.00  7.46
ATOM    974  CA  VAL A  91      16.108  34.566  61.093  1.00  6.91
ATOM    975  C   VAL A  91      16.519  33.083  60.974  1.00  6.53
ATOM    976  O   VAL A  91      17.698  32.752  60.991  1.00  7.07
ATOM    977  CB  VAL A  91      16.650  35.403  59.919  1.00  6.40
ATOM    978  CG1 VAL A  91      16.107  34.918  58.569  1.00  6.80
ATOM    979  CG2 VAL A  91      16.287  36.884  60.070  1.00  6.88
ATOM    980  H   VAL A  91      17.626  35.078  62.460  1.00 99.99
ATOM    981  N   ARG A  92      15.511  32.235  60.850  1.00  5.80
ATOM    982  CA  ARG A  92      15.724  30.765  60.832  1.00  6.26
ATOM    983  C   ARG A  92      16.115  30.187  59.463  1.00  6.22
ATOM    984  O   ARG A  92      15.862  30.766  58.409  1.00  6.63
ATOM    985  CB  ARG A  92      14.486  30.057  61.390  1.00  7.25
ATOM    986  CG  ARG A  92      14.025  30.573  62.762  1.00  9.61
ATOM    987  CD  ARG A  92      15.178  30.608  63.766  1.00 11.14
ATOM    988  NE  ARG A  92      14.735  31.145  65.059  1.00 14.16
ATOM    989  CZ  ARG A  92      15.534  31.725  65.961  1.00 15.39
ATOM    990  NH1 ARG A  92      16.830  31.896  65.729  1.00 15.44
ATOM    991  NH2 ARG A  92      15.051  32.121  67.128  1.00 18.35
ATOM    992  H   ARG A  92      14.555  32.524  60.927  1.00 99.99
ATOM    993  HE  ARG A  92      13.768  31.012  65.271  1.00 99.99
ATOM    994 1HH1 ARG A  92      17.423  32.325  66.407  1.00 99.99
ATOM    995 2HH1 ARG A  92      17.208  31.577  64.858  1.00 99.99
ATOM    996 1HH2 ARG A  92      15.666  32.541  67.794  1.00 99.99
ATOM    997 2HH2 ARG A  92      14.085  32.004  67.345  1.00 99.99
ATOM    998  N   ILE A  93      16.730  29.008  59.505  1.00  6.08
ATOM    999  CA  ILE A  93      17.107  28.255  58.287  1.00  5.44
ATOM   1000  C   ILE A  93      16.321  26.931  58.273  1.00  5.38
ATOM   1001  O   ILE A  93      16.325  26.176  59.239  1.00  5.41
ATOM   1002  CB  ILE A  93      18.633  28.019  58.239  1.00  6.69
ATOM   1003  CG1 ILE A  93      19.429  29.339  58.196  1.00  7.50
ATOM   1004  CG2 ILE A  93      19.077  27.064  57.114  1.00  6.77
ATOM   1005  CD  ILE A  93      19.167  30.246  56.983  1.00  7.54
ATOM   1006  H   ILE A  93      16.952  28.567  60.372  1.00 99.99
ATOM   1007  N   TYR A  94      15.736  26.668  57.113  1.00  4.97
ATOM   1008  CA  TYR A  94      14.986  25.425  56.854  1.00  5.10
ATOM   1009  C   TYR A  94      15.636  24.723  55.650  1.00  5.36
ATOM   1010  O   TYR A  94      15.837  25.331  54.600  1.00  5.27
ATOM   1011  CB  TYR A  94      13.521  25.750  56.564  1.00  5.75
ATOM   1012  CG  TYR A  94      12.888  26.542  57.723  1.00  5.57
ATOM   1013  CD1 TYR A  94      12.366  25.869  58.811  1.00  5.84
ATOM   1014  CD2 TYR A  94      12.928  27.925  57.706  1.00  5.87
ATOM   1015  CE1 TYR A  94      11.870  26.576  59.902  1.00  5.54
ATOM   1016  CE2 TYR A  94      12.455  28.641  58.799  1.00  6.87
ATOM   1017  CZ  TYR A  94      11.926  27.969  59.891  1.00  6.46
ATOM   1018  OH  TYR A  94      11.485  28.698  60.935  1.00  7.46
ATOM   1019  H   TYR A  94      15.714  27.337  56.363  1.00 99.99
ATOM   1020  HD1 TYR A  94      12.364  24.781  58.821  1.00 99.99
ATOM   1021  HD2 TYR A  94      13.330  28.455  56.844  1.00 99.99
ATOM   1022  HE1 TYR A  94      11.368  26.048  60.710  1.00 99.99
ATOM   1023  HE2 TYR A  94      12.536  29.727  58.825  1.00 99.99
ATOM   1024  HH  TYR A  94      11.076  28.090  61.643  1.00 99.99
ATOM   1025  N   VAL A  95      16.075  23.500  55.896  1.00  5.11
ATOM   1026  CA  VAL A  95      16.784  22.703  54.866  1.00  5.15
ATOM   1027  C   VAL A  95      15.797  21.933  53.967  1.00  4.83
ATOM   1028  O   VAL A  95      14.913  21.229  54.434  1.00  4.94
ATOM   1029  CB  VAL A  95      17.819  21.793  55.548  1.00  4.77
ATOM   1030  CG1 VAL A  95      18.375  20.683  54.648  1.00  5.46
ATOM   1031  CG2 VAL A  95      19.000  22.640  56.028  1.00  5.27
ATOM   1032  H   VAL A  95      15.956  23.050  56.786  1.00 99.99
ATOM   1033  N   ASP A  96      16.109  21.984  52.679  1.00  4.72
ATOM   1034  CA  ASP A  96      15.451  21.120  51.683  1.00  5.22
ATOM   1035  C   ASP A  96      16.116  19.727  51.752  1.00  5.66
ATOM   1036  O   ASP A  96      17.236  19.546  51.283  1.00  5.89
ATOM   1037  CB  ASP A  96      15.637  21.771  50.314  1.00  5.41
ATOM   1038  CG  ASP A  96      14.701  21.197  49.249  1.00  6.01
ATOM   1039  OD1 ASP A  96      14.249  20.043  49.422  1.00  7.04
ATOM   1040  OD2 ASP A  96      14.488  21.913  48.251  1.00  6.06
ATOM   1041  H   ASP A  96      16.818  22.584  52.314  1.00 99.99
ATOM   1042  N   ALA A  97      15.469  18.822  52.478  1.00  5.11
ATOM   1043  CA  ALA A  97      15.989  17.461  52.718  1.00  5.88
ATOM   1044  C   ALA A  97      15.560  16.482  51.610  1.00  5.70
ATOM   1045  O   ALA A  97      14.387  16.142  51.468  1.00  5.18
ATOM   1046  CB  ALA A  97      15.525  16.971  54.091  1.00  5.50
ATOM   1047  H   ALA A  97      14.558  18.994  52.867  1.00 99.99
ATOM   1048  N   VAL A  98      16.536  16.118  50.789  1.00  5.39
ATOM   1049  CA  VAL A  98      16.320  15.171  49.671  1.00  5.48
ATOM   1050  C   VAL A  98      16.703  13.767  50.189  1.00  5.77
ATOM   1051  O   VAL A  98      17.870  13.400  50.215  1.00  6.70
ATOM   1052  CB  VAL A  98      17.149  15.576  48.443  1.00  6.05
ATOM   1053  CG1 VAL A  98      16.779  14.715  47.236  1.00  6.52
ATOM   1054  CG2 VAL A  98      16.928  17.038  48.051  1.00  5.51
ATOM   1055  H   VAL A  98      17.467  16.479  50.848  1.00 99.99
ATOM   1056  N   ILE A  99      15.684  13.105  50.721  1.00  5.96
ATOM   1057  CA  ILE A  99      15.872  11.841  51.483  1.00  5.55
ATOM   1058  C   ILE A  99      15.165  10.595  50.911  1.00  5.69
ATOM   1059  O   ILE A  99      15.385   9.495  51.403  1.00  6.83
ATOM   1060  CB  ILE A  99      15.532  12.055  52.969  1.00  6.20
ATOM   1061  CG1 ILE A  99      14.065  12.484  53.162  1.00  5.92
ATOM   1062  CG2 ILE A  99      16.520  13.060  53.587  1.00  6.49
ATOM   1063  CD  ILE A  99      13.555  12.380  54.604  1.00  6.06
ATOM   1064  H   ILE A  99      14.766  13.487  50.771  1.00 99.99
ATOM   1065  N   ASN A 100      14.272  10.778  49.934  1.00  5.66
ATOM   1066  CA  ASN A 100      13.593   9.644  49.264  1.00  5.09
ATOM   1067  C   ASN A 100      14.538   8.796  48.378  1.00  5.67
ATOM   1068  O   ASN A 100      14.352   7.595  48.197  1.00  5.75
ATOM   1069  CB  ASN A 100      12.408  10.180  48.453  1.00  5.71
ATOM   1070  CG  ASN A 100      11.722   9.094  47.598  1.00  5.57
ATOM   1071  OD1 ASN A 100      11.117   8.171  48.081  1.00  5.76
ATOM   1072  ND2 ASN A 100      11.915   9.194  46.297  1.00  6.46
ATOM   1073  H   ASN A 100      13.983  11.678  49.618  1.00 99.99
ATOM   1074 1HD2 ASN A 100      11.512   8.455  45.751  1.00 99.99
ATOM   1075 2HD2 ASN A 100      12.422   9.943  45.900  1.00 99.99
ATOM   1076  N   HIS A 101      15.554   9.459  47.851  1.00  5.52
ATOM   1077  CA  HIS A 101      16.355   8.901  46.744  1.00  5.58
ATOM   1078  C   HIS A 101      17.793   9.447  46.713  1.00  5.88
ATOM   1079  O   HIS A 101      18.105  10.460  47.327  1.00  6.67
ATOM   1080  CB  HIS A 101      15.640   9.182  45.422  1.00  5.89
ATOM   1081  CG  HIS A 101      15.336  10.686  45.200  1.00  5.33
ATOM   1082  ND1 HIS A 101      16.148  11.556  44.699  1.00  8.42
ATOM   1083  CD2 HIS A 101      14.189  11.281  45.515  1.00  4.63
ATOM   1084  CE1 HIS A 101      15.515  12.738  44.686  1.00  4.10
ATOM   1085  NE2 HIS A 101      14.304  12.565  45.203  1.00  8.64
ATOM   1086  H   HIS A 101      15.869  10.342  48.190  1.00 99.99
ATOM   1087  HD1 HIS A 101      17.099  11.396  44.382  1.00 99.99
ATOM   1088  N   MET A 102      18.612   8.701  45.997  1.00  6.53
ATOM   1089  CA  MET A 102      19.941   9.195  45.564  1.00  7.09
ATOM   1090  C   MET A 102      19.780   9.673  44.109  1.00  8.07
ATOM   1091  O   MET A 102      18.701  10.132  43.730  1.00 10.03
ATOM   1092  CB  MET A 102      20.992   8.099  45.779  1.00  8.20
ATOM   1093  CG  MET A 102      21.150   7.720  47.260  1.00  6.85
ATOM   1094  SD  MET A 102      21.561   9.106  48.386  1.00  6.89
ATOM   1095  CE  MET A 102      23.279   9.355  47.999  1.00  8.45
ATOM   1096  H   MET A 102      18.328   7.822  45.613  1.00 99.99
ATOM   1097  N   CYS A 103      20.850   9.672  43.319  1.00  7.63
ATOM   1098  CA  CYS A 103      20.758  10.122  41.916  1.00  7.49
ATOM   1099  C   CYS A 103      20.067   9.131  40.956  1.00  7.86
ATOM   1100  O   CYS A 103      19.664   8.039  41.351  1.00  8.09
ATOM   1101  CB  CYS A 103      22.152  10.488  41.428  1.00  7.26
ATOM   1102  SG  CYS A 103      23.299   9.081  41.234  1.00  8.19
ATOM   1103  H   CYS A 103      21.767   9.467  43.658  1.00 99.99
ATOM   1104  HG  CYS A 103      24.312   9.821  40.793  1.00 99.99
ATOM   1105  N   GLY A 104      19.915   9.576  39.698  1.00  7.63
ATOM   1106  CA  GLY A 104      19.360   8.734  38.619  1.00  8.63
ATOM   1107  C   GLY A 104      20.197   7.452  38.439  1.00 10.33
ATOM   1108  O   GLY A 104      21.423   7.508  38.410  1.00 10.37
ATOM   1109  H   GLY A 104      20.117  10.517  39.404  1.00 99.99
ATOM   1110  N   ASN A 105      19.491   6.356  38.204  1.00 10.89
ATOM   1111  CA  ASN A 105      20.126   5.029  38.009  1.00 12.76
ATOM   1112  C   ASN A 105      21.046   4.950  36.769  1.00 13.28
ATOM   1113  O   ASN A 105      21.956   4.134  36.733  1.00 15.77
ATOM   1114  CB  ASN A 105      19.075   3.921  37.996  1.00 13.12
ATOM   1115  CG  ASN A 105      18.203   3.886  36.725  1.00 15.95
ATOM   1116  OD1 ASN A 105      17.312   4.662  36.517  1.00 16.54
ATOM   1117  ND2 ASN A 105      18.616   3.020  35.816  1.00 17.81
ATOM   1118  H   ASN A 105      18.484   6.336  38.240  1.00 99.99
ATOM   1119 1HD2 ASN A 105      18.080   2.965  34.974  1.00 99.99
ATOM   1120 2HD2 ASN A 105      19.382   2.422  35.998  1.00 99.99
ATOM   1121  N   ALA A 106      20.817   5.847  35.810  1.00 12.62
ATOM   1122  CA  ALA A 106      21.596   5.874  34.556  1.00 13.67
ATOM   1123  C   ALA A 106      22.748   6.903  34.562  1.00 13.44
ATOM   1124  O   ALA A 106      23.486   6.994  33.587  1.00 14.07
ATOM   1125  CB  ALA A 106      20.654   6.122  33.376  1.00 14.78
ATOM   1126  H   ALA A 106      20.158   6.586  35.917  1.00 99.99
ATOM   1127  N   VAL A 107      22.926   7.624  35.672  1.00 11.70
ATOM   1128  CA  VAL A 107      24.052   8.585  35.791  1.00 10.58
ATOM   1129  C   VAL A 107      25.360   7.757  35.791  1.00 11.24
ATOM   1130  O   VAL A 107      25.459   6.747  36.475  1.00 11.03
ATOM   1131  CB  VAL A 107      23.924   9.460  37.052  1.00 10.68
ATOM   1132  CG1 VAL A 107      25.140  10.374  37.257  1.00 10.95
ATOM   1133  CG2 VAL A 107      22.686  10.359  36.972  1.00 10.29
ATOM   1134  H   VAL A 107      22.466   7.413  36.535  1.00 99.99
ATOM   1135  N   SER A 108      26.338   8.253  35.049  1.00 11.74
ATOM   1136  CA  SER A 108      27.645   7.562  34.932  1.00 12.66
ATOM   1137  C   SER A 108      28.404   7.597  36.265  1.00 12.54
ATOM   1138  O   SER A 108      28.389   8.596  36.975  1.00 13.31
ATOM   1139  CB  SER A 108      28.500   8.196  33.837  1.00 13.88
ATOM   1140  OG  SER A 108      27.867   7.979  32.573  1.00 20.32
ATOM   1141  H   SER A 108      26.283   9.132  34.587  1.00 99.99
ATOM   1142  HG  SER A 108      28.442   8.337  31.838  1.00 99.99
ATOM   1143  N   ALA A 109      29.008   6.457  36.586  1.00 11.90
ATOM   1144  CA  ALA A 109      29.874   6.328  37.778  1.00 11.56
ATOM   1145  C   ALA A 109      31.122   7.221  37.636  1.00 11.53
ATOM   1146  O   ALA A 109      31.558   7.519  36.528  1.00 12.64
ATOM   1147  CB  ALA A 109      30.296   4.870  37.947  1.00 11.96
ATOM   1148  H   ALA A 109      28.950   5.642  36.015  1.00 99.99
ATOM   1149  N   GLY A 110      31.695   7.570  38.788  1.00 10.56
ATOM   1150  CA  GLY A 110      32.882   8.449  38.824  1.00 10.55
ATOM   1151  C   GLY A 110      32.784   9.479  39.950  1.00  9.80
ATOM   1152  O   GLY A 110      32.182   9.226  40.991  1.00 10.48
ATOM   1153  H   GLY A 110      31.393   7.237  39.691  1.00 99.99
ATOM   1154  N   THR A 111      33.433  10.606  39.702  1.00 10.24
ATOM   1155  CA  THR A 111      33.554  11.689  40.706  1.00  9.95
ATOM   1156  C   THR A 111      32.959  13.015  40.202  1.00  9.47
ATOM   1157  O   THR A 111      33.358  14.093  40.634  1.00 10.23
ATOM   1158  CB  THR A 111      35.028  11.866  41.095  1.00 11.99
ATOM   1159  OG1 THR A 111      35.818  12.056  39.914  1.00 13.51
ATOM   1160  CG2 THR A 111      35.558  10.674  41.901  1.00 11.85
ATOM   1161  H   THR A 111      33.961  10.772  38.869  1.00 99.99
ATOM   1162  HG1 THR A 111      36.766  12.224  40.193  1.00 99.99
ATOM   1163  N   SER A 112      31.936  12.909  39.351  1.00  8.96
ATOM   1164  CA  SER A 112      31.245  14.093  38.795  1.00  9.18
ATOM   1165  C   SER A 112      30.161  14.551  39.790  1.00  9.38
ATOM   1166  O   SER A 112      28.962  14.330  39.635  1.00  9.18
ATOM   1167  CB  SER A 112      30.649  13.753  37.428  1.00 10.31
ATOM   1168  OG  SER A 112      30.276  14.961  36.766  1.00 12.42
ATOM   1169  H   SER A 112      31.539  12.029  39.099  1.00 99.99
ATOM   1170  HG  SER A 112      29.783  14.740  35.924  1.00 99.99
ATOM   1171  N   SER A 113      30.659  15.034  40.915  1.00  9.14
ATOM   1172  CA  SER A 113      29.851  15.411  42.091  1.00  8.93
ATOM   1173  C   SER A 113      30.390  16.732  42.656  1.00  9.35
ATOM   1174  O   SER A 113      31.561  17.051  42.483  1.00 10.17
ATOM   1175  CB  SER A 113      29.946  14.289  43.126  1.00  9.16
ATOM   1176  OG  SER A 113      31.318  14.003  43.414  1.00  9.38
ATOM   1177  H   SER A 113      31.650  15.122  41.065  1.00 99.99
ATOM   1178  HG  SER A 113      31.409  13.123  43.905  1.00 99.99
ATOM   1179  N   THR A 114      29.556  17.420  43.418  1.00  9.29
ATOM   1180  CA  THR A 114      29.906  18.767  43.931  1.00  8.84
ATOM   1181  C   THR A 114      31.059  18.803  44.957  1.00  8.99
ATOM   1182  O   THR A 114      31.652  19.852  45.170  1.00 11.07
ATOM   1183  CB  THR A 114      28.666  19.524  44.412  1.00  8.54
ATOM   1184  OG1 THR A 114      27.911  18.730  45.331  1.00  7.18
ATOM   1185  CG2 THR A 114      27.769  19.911  43.232  1.00  8.34
ATOM   1186  H   THR A 114      28.668  17.076  43.728  1.00 99.99
ATOM   1187  HG1 THR A 114      27.221  19.336  45.742  1.00 99.99
ATOM   1188  N   CYS A 115      31.361  17.661  45.575  1.00  8.72
ATOM   1189  CA  CYS A 115      32.534  17.542  46.473  1.00  9.99
ATOM   1190  C   CYS A 115      33.600  16.532  46.002  1.00  9.97
ATOM   1191  O   CYS A 115      34.511  16.197  46.758  1.00 11.58
ATOM   1192  CB  CYS A 115      32.058  17.164  47.875  1.00 10.55
ATOM   1193  SG  CYS A 115      32.963  18.071  49.175  1.00 12.15
ATOM   1194  H   CYS A 115      30.792  16.847  45.508  1.00 99.99
ATOM   1195  N   GLY A 116      33.416  15.989  44.789  1.00 10.40
ATOM   1196  CA  GLY A 116      34.360  15.029  44.186  1.00 10.59
ATOM   1197  C   GLY A 116      34.293  13.614  44.796  1.00 10.82
ATOM   1198  O   GLY A 116      35.147  12.784  44.504  1.00 10.84
ATOM   1199  H   GLY A 116      32.604  16.139  44.211  1.00 99.99
ATOM   1200  N   SER A 117      33.266  13.336  45.596  1.00  9.52
ATOM   1201  CA  SER A 117      33.022  11.964  46.101  1.00  9.46
ATOM   1202  C   SER A 117      32.746  11.006  44.941  1.00  9.27
ATOM   1203  O   SER A 117      32.003  11.348  44.026  1.00  9.14
ATOM   1204  CB  SER A 117      31.805  11.889  47.010  1.00  9.78
ATOM   1205  OG  SER A 117      32.100  12.676  48.150  1.00  9.64
ATOM   1206  H   SER A 117      32.688  14.048  45.997  1.00 99.99
ATOM   1207  HG  SER A 117      31.315  12.695  48.774  1.00 99.99
ATOM   1208  N   TYR A 118      33.256   9.794  45.103  1.00 10.00
ATOM   1209  CA  TYR A 118      33.001   8.723  44.118  1.00 10.23
ATOM   1210  C   TYR A 118      31.597   8.148  44.377  1.00 10.56
ATOM   1211  O   TYR A 118      31.161   8.040  45.520  1.00  9.88
ATOM   1212  CB  TYR A 118      34.076   7.642  44.224  1.00 11.10
ATOM   1213  CG  TYR A 118      33.776   6.434  43.319  1.00 12.34
ATOM   1214  CD1 TYR A 118      34.139   6.442  41.984  1.00 13.00
ATOM   1215  CD2 TYR A 118      33.101   5.350  43.850  1.00 13.87
ATOM   1216  CE1 TYR A 118      33.828   5.354  41.175  1.00 14.93
ATOM   1217  CE2 TYR A 118      32.782   4.257  43.055  1.00 14.37
ATOM   1218  CZ  TYR A 118      33.143   4.264  41.709  1.00 14.93
ATOM   1219  OH  TYR A 118      32.817   3.211  40.928  1.00 17.08
ATOM   1220  H   TYR A 118      33.669   9.491  45.958  1.00 99.99
ATOM   1221  HD1 TYR A 118      34.666   7.303  41.572  1.00 99.99
ATOM   1222  HD2 TYR A 118      32.808   5.364  44.897  1.00 99.99
ATOM   1223  HE1 TYR A 118      34.206   5.313  40.154  1.00 99.99
ATOM   1224  HE2 TYR A 118      32.338   3.374  43.512  1.00 99.99
ATOM   1225  HH  TYR A 118      32.395   2.519  41.508  1.00 99.99
ATOM   1226  N   PHE A 119      30.969   7.746  43.286  1.00 10.79
ATOM   1227  CA  PHE A 119      29.638   7.095  43.333  1.00  9.94
ATOM   1228  C   PHE A 119      29.403   6.319  42.034  1.00 10.45
ATOM   1229  O   PHE A 119      29.919   6.674  40.976  1.00 10.17
ATOM   1230  CB  PHE A 119      28.538   8.135  43.574  1.00 10.06
ATOM   1231  CG  PHE A 119      28.319   9.097  42.397  1.00  9.66
ATOM   1232  CD1 PHE A 119      29.221  10.114  42.127  1.00 10.65
ATOM   1233  CD2 PHE A 119      27.194   8.930  41.610  1.00  9.84
ATOM   1234  CE1 PHE A 119      29.000  10.972  41.057  1.00  8.18
ATOM   1235  CE2 PHE A 119      26.967   9.787  40.537  1.00  9.60
ATOM   1236  CZ  PHE A 119      27.866  10.809  40.261  1.00  9.12
ATOM   1237  H   PHE A 119      31.339   7.891  42.368  1.00 99.99
ATOM   1238  HD1 PHE A 119      30.108  10.238  42.750  1.00 99.99
ATOM   1239  HD2 PHE A 119      26.492   8.128  41.838  1.00 99.99
ATOM   1240  HE1 PHE A 119      29.713  11.765  40.844  1.00 99.99
ATOM   1241  HE2 PHE A 119      26.087   9.648  39.912  1.00 99.99
ATOM   1242  HZ  PHE A 119      27.667  11.507  39.448  1.00 99.99
ATOM   1243  N   ASN A 120      28.720   5.194  42.192  1.00 10.32
ATOM   1244  CA  ASN A 120      28.413   4.292  41.074  1.00  9.35
ATOM   1245  C   ASN A 120      26.919   3.902  41.122  1.00  8.85
ATOM   1246  O   ASN A 120      26.587   2.909  41.776  1.00  9.50
ATOM   1247  CB  ASN A 120      29.347   3.083  41.172  1.00 11.06
ATOM   1248  CG  ASN A 120      29.252   2.162  39.941  1.00 11.41
ATOM   1249  OD1 ASN A 120      28.270   2.122  39.228  1.00 12.74
ATOM   1250  ND2 ASN A 120      30.286   1.373  39.751  1.00 14.51
ATOM   1251  H   ASN A 120      28.376   4.909  43.093  1.00 99.99
ATOM   1252 1HD2 ASN A 120      30.256   0.753  38.965  1.00 99.99
ATOM   1253 2HD2 ASN A 120      31.049   1.356  40.379  1.00 99.99
ATOM   1254  N   PRO A 121      26.053   4.665  40.438  1.00  9.25
ATOM   1255  CA  PRO A 121      24.593   4.429  40.427  1.00  9.38
ATOM   1256  C   PRO A 121      24.225   3.024  39.923  1.00  9.90
ATOM   1257  O   PRO A 121      23.489   2.329  40.611  1.00 10.99
ATOM   1258  CB  PRO A 121      24.011   5.483  39.488  1.00  9.39
ATOM   1259  CG  PRO A 121      25.025   6.617  39.589  1.00 10.11
ATOM   1260  CD  PRO A 121      26.366   5.891  39.676  1.00  9.48
ATOM   1261  N   GLY A 122      24.970   2.550  38.911  1.00 10.59
ATOM   1262  CA  GLY A 122      24.745   1.221  38.301  1.00 11.58
ATOM   1263  C   GLY A 122      24.899   0.061  39.306  1.00 12.24
ATOM   1264  O   GLY A 122      24.056  -0.822  39.367  1.00 13.50
ATOM   1265  H   GLY A 122      25.717   3.060  38.468  1.00 99.99
ATOM   1266  N   SER A 123      25.891   0.188  40.180  1.00 11.47
ATOM   1267  CA  SER A 123      26.139  -0.845  41.217  1.00 13.97
ATOM   1268  C   SER A 123      25.581  -0.456  42.595  1.00 12.60
ATOM   1269  O   SER A 123      25.894  -1.092  43.600  1.00 13.34
ATOM   1270  CB  SER A 123      27.634  -1.166  41.319  1.00 15.50
ATOM   1271  OG  SER A 123      28.367  -0.038  41.811  1.00 19.58
ATOM   1272  H   SER A 123      26.488   0.986  40.198  1.00 99.99
ATOM   1273  HG  SER A 123      27.735   0.716  41.974  1.00 99.99
ATOM   1274  N   ARG A 124      24.805   0.634  42.636  1.00 12.22
ATOM   1275  CA  ARG A 124      24.158   1.151  43.863  1.00 12.13
ATOM   1276  C   ARG A 124      25.177   1.480  44.973  1.00 11.43
ATOM   1277  O   ARG A 124      24.903   1.371  46.168  1.00 11.41
ATOM   1278  CB  ARG A 124      23.126   0.128  44.373  1.00 12.64
ATOM   1279  CG  ARG A 124      22.136  -0.414  43.338  1.00 14.97
ATOM   1280  CD  ARG A 124      21.284   0.719  42.773  1.00 14.94
ATOM   1281  NE  ARG A 124      20.205   0.178  41.936  1.00 14.67
ATOM   1282  CZ  ARG A 124      20.197   0.066  40.604  1.00 14.12
ATOM   1283  NH1 ARG A 124      21.245   0.424  39.875  1.00 14.18
ATOM   1284  NH2 ARG A 124      19.100  -0.310  39.970  1.00 15.25
ATOM   1285  H   ARG A 124      24.515   1.114  41.804  1.00 99.99
ATOM   1286  HE  ARG A 124      19.388  -0.098  42.443  1.00 99.99
ATOM   1287 1HH1 ARG A 124      21.239   0.324  38.884  1.00 99.99
ATOM   1288 2HH1 ARG A 124      22.056   0.779  40.339  1.00 99.99
ATOM   1289 1HH2 ARG A 124      19.108  -0.387  38.975  1.00 99.99
ATOM   1290 2HH2 ARG A 124      18.256  -0.494  40.476  1.00 99.99
ATOM   1291  N   ASP A 125      26.348   1.960  44.558  1.00 11.28
ATOM   1292  CA  ASP A 125      27.469   2.200  45.479  1.00 12.42
ATOM   1293  C   ASP A 125      27.690   3.704  45.686  1.00 10.28
ATOM   1294  O   ASP A 125      28.106   4.410  44.770  1.00 10.53
ATOM   1295  CB  ASP A 125      28.711   1.508  44.908  1.00 16.46
ATOM   1296  CG  ASP A 125      29.898   1.439  45.878  1.00 21.25
ATOM   1297  OD1 ASP A 125      29.650   1.372  47.102  1.00 25.44
ATOM   1298  OD2 ASP A 125      31.034   1.495  45.362  1.00 26.65
ATOM   1299  H   ASP A 125      26.531   2.146  43.592  1.00 99.99
ATOM   1300  N   PHE A 126      27.357   4.153  46.887  1.00  9.41
ATOM   1301  CA  PHE A 126      27.600   5.546  47.300  1.00  8.60
ATOM   1302  C   PHE A 126      28.513   5.488  48.543  1.00  8.54
ATOM   1303  O   PHE A 126      28.032   5.615  49.653  1.00  9.18
ATOM   1304  CB  PHE A 126      26.258   6.231  47.593  1.00  8.38
ATOM   1305  CG  PHE A 126      25.400   6.380  46.330  1.00  7.01
ATOM   1306  CD1 PHE A 126      24.622   5.324  45.881  1.00  8.19
ATOM   1307  CD2 PHE A 126      25.420   7.580  45.640  1.00  8.05
ATOM   1308  CE1 PHE A 126      23.867   5.468  44.720  1.00  8.32
ATOM   1309  CE2 PHE A 126      24.658   7.733  44.485  1.00  7.95
ATOM   1310  CZ  PHE A 126      23.885   6.673  44.025  1.00  8.34
ATOM   1311  H   PHE A 126      26.956   3.563  47.597  1.00 99.99
ATOM   1312  HD1 PHE A 126      24.604   4.384  46.436  1.00 99.99
ATOM   1313  HD2 PHE A 126      26.024   8.405  46.016  1.00 99.99
ATOM   1314  HE1 PHE A 126      23.247   4.643  44.371  1.00 99.99
ATOM   1315  HE2 PHE A 126      24.624   8.699  43.983  1.00 99.99
ATOM   1316  HZ  PHE A 126      23.250   6.803  43.148  1.00 99.99
ATOM   1317  N   PRO A 127      29.813   5.234  48.403  1.00  9.72
ATOM   1318  CA  PRO A 127      30.717   5.059  49.557  1.00  9.20
ATOM   1319  C   PRO A 127      30.871   6.263  50.518  1.00  9.47
ATOM   1320  O   PRO A 127      31.204   6.060  51.673  1.00 10.71
ATOM   1321  CB  PRO A 127      32.047   4.606  48.968  1.00 10.65
ATOM   1322  CG  PRO A 127      32.016   5.176  47.551  1.00 12.14
ATOM   1323  CD  PRO A 127      30.551   5.065  47.136  1.00 10.21
ATOM   1324  N   ALA A 128      30.572   7.471  50.044  1.00  9.77
ATOM   1325  CA  ALA A 128      30.670   8.686  50.896  1.00 10.63
ATOM   1326  C   ALA A 128      29.593   8.738  51.996  1.00 12.99
ATOM   1327  O   ALA A 128      29.773   9.373  53.029  1.00 11.68
ATOM   1328  CB  ALA A 128      30.634   9.932  50.016  1.00 10.59
ATOM   1329  H   ALA A 128      30.166   7.622  49.148  1.00 99.99
ATOM   1330  N   VAL A 129      28.435   8.149  51.693  1.00 15.12
ATOM   1331  CA  VAL A 129      27.380   7.845  52.679  1.00 19.84
ATOM   1332  C   VAL A 129      27.295   6.326  52.534  1.00 24.33
ATOM   1333  O   VAL A 129      26.637   5.962  51.572  1.00 30.61
ATOM   1334  CB  VAL A 129      25.992   8.375  52.265  1.00 22.14
ATOM   1335  CG1 VAL A 129      24.853   7.852  53.154  1.00 20.53
ATOM   1336  CG2 VAL A 129      25.977   9.884  52.289  1.00 25.35
ATOM   1337  H   VAL A 129      28.301   7.684  50.818  1.00 99.99
ATOM   1338  N   PRO A 130      27.924   5.506  53.367  1.00 20.91
ATOM   1339  CA  PRO A 130      27.885   4.036  53.194  1.00 19.04
ATOM   1340  C   PRO A 130      26.480   3.492  52.836  1.00 15.67
ATOM   1341  O   PRO A 130      25.592   3.400  53.669  1.00 14.69
ATOM   1342  CB  PRO A 130      28.484   3.473  54.487  1.00 18.76
ATOM   1343  CG  PRO A 130      28.559   4.653  55.464  1.00 19.51
ATOM   1344  CD  PRO A 130      28.685   5.885  54.572  1.00 22.26
ATOM   1345  N   TYR A 131      26.238   3.431  51.529  1.00 13.81
ATOM   1346  CA  TYR A 131      24.990   2.984  50.891  1.00 10.66
ATOM   1347  C   TYR A 131      25.426   2.030  49.782  1.00  9.53
ATOM   1348  O   TYR A 131      26.337   2.332  49.011  1.00  9.23
ATOM   1349  CB  TYR A 131      24.172   4.105  50.222  1.00 10.92
ATOM   1350  CG  TYR A 131      23.207   4.934  51.096  1.00  8.60
ATOM   1351  CD1 TYR A 131      22.681   4.435  52.278  1.00  7.02
ATOM   1352  CD2 TYR A 131      22.813   6.188  50.648  1.00  7.88
ATOM   1353  CE1 TYR A 131      21.793   5.192  53.028  1.00  6.64
ATOM   1354  CE2 TYR A 131      21.917   6.956  51.388  1.00  7.34
ATOM   1355  CZ  TYR A 131      21.410   6.449  52.584  1.00  6.55
ATOM   1356  OH  TYR A 131      20.618   7.194  53.383  1.00  6.30
ATOM   1357  H   TYR A 131      26.866   3.874  50.886  1.00 99.99
ATOM   1358  HD1 TYR A 131      22.955   3.440  52.623  1.00 99.99
ATOM   1359  HD2 TYR A 131      23.195   6.569  49.700  1.00 99.99
ATOM   1360  HE1 TYR A 131      21.465   4.846  54.009  1.00 99.99
ATOM   1361  HE2 TYR A 131      21.677   7.967  51.056  1.00 99.99
ATOM   1362  HH  TYR A 131      20.233   7.923  52.847  1.00 99.99
ATOM   1363  N   SER A 132      24.832   0.857  49.841  1.00  9.41
ATOM   1364  CA  SER A 132      25.097  -0.196  48.844  1.00  9.54
ATOM   1365  C   SER A 132      23.764  -0.621  48.201  1.00  9.87
ATOM   1366  O   SER A 132      22.709  -0.109  48.579  1.00  9.01
ATOM   1367  CB  SER A 132      25.819  -1.357  49.538  1.00  9.99
ATOM   1368  OG  SER A 132      24.913  -2.126  50.336  1.00 10.75
ATOM   1369  H   SER A 132      24.108   0.655  50.504  1.00 99.99
ATOM   1370  HG  SER A 132      25.441  -2.824  50.826  1.00 99.99
ATOM   1371  N   GLY A 133      23.819  -1.724  47.442  1.00  9.76
ATOM   1372  CA  GLY A 133      22.626  -2.327  46.806  1.00  9.46
ATOM   1373  C   GLY A 133      21.551  -2.735  47.828  1.00  9.05
ATOM   1374  O   GLY A 133      20.360  -2.621  47.557  1.00 10.46
ATOM   1375  H   GLY A 133      24.656  -2.262  47.301  1.00 99.99
ATOM   1376  N   TRP A 134      22.011  -3.075  49.032  1.00  9.67
ATOM   1377  CA  TRP A 134      21.138  -3.464  50.159  1.00 10.96
ATOM   1378  C   TRP A 134      20.229  -2.325  50.662  1.00  8.84
ATOM   1379  O   TRP A 134      19.247  -2.580  51.346  1.00  9.18
ATOM   1380  CB  TRP A 134      21.966  -3.991  51.331  1.00 13.78
ATOM   1381  CG  TRP A 134      22.772  -5.254  50.959  1.00 18.85
ATOM   1382  CD1 TRP A 134      24.076  -5.310  50.785  1.00 20.88
ATOM   1383  CD2 TRP A 134      22.273  -6.533  50.829  1.00 22.67
ATOM   1384  NE1 TRP A 134      24.443  -6.565  50.536  1.00 23.59
ATOM   1385  CE2 TRP A 134      23.372  -7.346  50.554  1.00 23.57
ATOM   1386  CE3 TRP A 134      21.000  -7.085  50.907  1.00 24.11
ATOM   1387  CZ2 TRP A 134      23.192  -8.711  50.359  1.00 24.53
ATOM   1388  CZ3 TRP A 134      20.821  -8.442  50.672  1.00 25.84
ATOM   1389  CH2 TRP A 134      21.913  -9.251  50.397  1.00 24.55
ATOM   1390  H   TRP A 134      22.984  -3.042  49.262  1.00 99.99
ATOM   1391  HD1 TRP A 134      24.765  -4.472  50.884  1.00 99.99
ATOM   1392  HE1 TRP A 134      25.384  -6.873  50.368  1.00 99.99
ATOM   1393  HE3 TRP A 134      20.168  -6.487  51.282  1.00 99.99
ATOM   1394  HZ2 TRP A 134      24.054  -9.377  50.351  1.00 99.99
ATOM   1395  HZ3 TRP A 134      19.814  -8.863  50.719  1.00 99.99
ATOM   1396  HH2 TRP A 134      21.781 -10.320  50.213  1.00 99.99
ATOM   1397  N   ASP A 135      20.574  -1.086  50.313  1.00  8.55
ATOM   1398  CA  ASP A 135      19.869   0.108  50.818  1.00  8.38
ATOM   1399  C   ASP A 135      18.875   0.743  49.820  1.00  8.24
ATOM   1400  O   ASP A 135      18.342   1.816  50.092  1.00  8.53
ATOM   1401  CB  ASP A 135      20.924   1.138  51.230  1.00  7.99
ATOM   1402  CG  ASP A 135      21.858   0.617  52.327  1.00  8.16
ATOM   1403  OD1 ASP A 135      21.359  -0.011  53.280  1.00  9.38
ATOM   1404  OD2 ASP A 135      23.081   0.803  52.146  1.00  9.50
ATOM   1405  H   ASP A 135      21.331  -0.897  49.681  1.00 99.99
ATOM   1406  N   PHE A 136      18.557   0.023  48.751  1.00  7.49
ATOM   1407  CA  PHE A 136      17.617   0.515  47.719  1.00  7.41
ATOM   1408  C   PHE A 136      16.420  -0.437  47.544  1.00  8.46
ATOM   1409  O   PHE A 136      16.501  -1.619  47.857  1.00  8.70
ATOM   1410  CB  PHE A 136      18.364   0.745  46.401  1.00  7.69
ATOM   1411  CG  PHE A 136      19.386   1.885  46.533  1.00  8.34
ATOM   1412  CD1 PHE A 136      18.973   3.199  46.376  1.00  7.27
ATOM   1413  CD2 PHE A 136      20.706   1.608  46.851  1.00  8.59
ATOM   1414  CE1 PHE A 136      19.879   4.240  46.552  1.00  8.17
ATOM   1415  CE2 PHE A 136      21.620   2.645  47.023  1.00  8.50
ATOM   1416  CZ  PHE A 136      21.202   3.964  46.882  1.00  7.62
ATOM   1417  H   PHE A 136      18.911  -0.899  48.585  1.00 99.99
ATOM   1418  HD1 PHE A 136      17.934   3.410  46.126  1.00 99.99
ATOM   1419  HD2 PHE A 136      21.025   0.572  46.963  1.00 99.99
ATOM   1420  HE1 PHE A 136      19.543   5.272  46.459  1.00 99.99
ATOM   1421  HE2 PHE A 136      22.668   2.423  47.228  1.00 99.99
ATOM   1422  HZ  PHE A 136      21.895   4.780  47.091  1.00 99.99
ATOM   1423  N   ASN A 137      15.343   0.097  46.977  1.00  8.53
ATOM   1424  CA  ASN A 137      14.079  -0.649  46.786  1.00  8.27
ATOM   1425  C   ASN A 137      13.963  -1.459  45.482  1.00  8.01
ATOM   1426  O   ASN A 137      12.876  -1.930  45.153  1.00  8.21
ATOM   1427  CB  ASN A 137      12.895   0.311  46.876  1.00  7.45
ATOM   1428  CG  ASN A 137      12.525   0.676  48.322  1.00  7.51
ATOM   1429  OD1 ASN A 137      12.744  -0.046  49.268  1.00  8.17
ATOM   1430  ND2 ASN A 137      11.905   1.827  48.458  1.00  7.26
ATOM   1431  H   ASN A 137      15.307   1.066  46.720  1.00 99.99
ATOM   1432 1HD2 ASN A 137      11.653   2.106  49.381  1.00 99.99
ATOM   1433 2HD2 ASN A 137      11.692   2.417  47.682  1.00 99.99
ATOM   1434  N   ASP A 138      15.102  -1.817  44.890  1.00  8.44
ATOM   1435  CA  ASP A 138      15.116  -2.579  43.619  1.00 11.66
ATOM   1436  C   ASP A 138      14.354  -3.920  43.705  1.00 10.75
ATOM   1437  O   ASP A 138      13.544  -4.207  42.838  1.00 11.15
ATOM   1438  CB  ASP A 138      16.541  -2.840  43.130  1.00 14.27
ATOM   1439  CG  ASP A 138      17.264  -1.539  42.774  1.00 18.64
ATOM   1440  OD1 ASP A 138      16.797  -0.845  41.848  1.00 23.98
ATOM   1441  OD2 ASP A 138      18.228  -1.227  43.503  1.00 19.24
ATOM   1442  H   ASP A 138      15.995  -1.605  45.290  1.00 99.99
ATOM   1443  N   GLY A 139      14.502  -4.587  44.859  1.00 10.36
ATOM   1444  CA  GLY A 139      13.841  -5.884  45.123  1.00 10.73
ATOM   1445  C   GLY A 139      12.373  -5.758  45.571  1.00 12.14
ATOM   1446  O   GLY A 139      11.649  -6.747  45.571  1.00 14.64
ATOM   1447  H   GLY A 139      14.994  -4.231  45.659  1.00 99.99
ATOM   1448  N   LYS A 140      12.002  -4.572  46.054  1.00  9.98
ATOM   1449  CA  LYS A 140      10.662  -4.303  46.613  1.00 10.30
ATOM   1450  C   LYS A 140       9.663  -3.789  45.555  1.00  9.18
ATOM   1451  O   LYS A 140       8.481  -4.117  45.610  1.00  8.89
ATOM   1452  CB  LYS A 140      10.828  -3.298  47.757  1.00 11.66
ATOM   1453  CG  LYS A 140       9.598  -3.225  48.666  1.00 14.88
ATOM   1454  CD  LYS A 140       9.807  -2.173  49.757  1.00 16.37
ATOM   1455  CE  LYS A 140       8.598  -2.047  50.692  1.00 18.25
ATOM   1456  NZ  LYS A 140       8.541  -3.104  51.713  1.00 19.45
ATOM   1457  H   LYS A 140      12.595  -3.770  46.006  1.00 99.99
ATOM   1458  HZ1 LYS A 140       7.736  -2.971  52.291  1.00 99.99
ATOM   1459  HZ2 LYS A 140       8.506  -4.006  51.283  1.00 99.99
ATOM   1460  HZ3 LYS A 140       9.369  -3.047  52.278  1.00 99.99
ATOM   1461  N   CYS A 141      10.137  -2.952  44.627  1.00  9.15
ATOM   1462  CA  CYS A 141       9.304  -2.412  43.532  1.00  8.09
ATOM   1463  C   CYS A 141       8.780  -3.557  42.640  1.00  7.99
ATOM   1464  O   CYS A 141       9.534  -4.418  42.211  1.00  8.84
ATOM   1465  CB  CYS A 141      10.151  -1.430  42.717  1.00  8.08
ATOM   1466  SG  CYS A 141       9.313  -0.771  41.228  1.00  8.00
ATOM   1467  H   CYS A 141      11.101  -2.689  44.587  1.00 99.99
ATOM   1468  N   LYS A 142       7.498  -3.457  42.295  1.00  8.82
ATOM   1469  CA  LYS A 142       6.819  -4.517  41.510  1.00  9.54
ATOM   1470  C   LYS A 142       6.598  -4.180  40.020  1.00  9.30
ATOM   1471  O   LYS A 142       6.007  -4.972  39.290  1.00  9.70
ATOM   1472  CB  LYS A 142       5.469  -4.854  42.158  1.00 13.10
ATOM   1473  CG  LYS A 142       5.525  -5.261  43.638  1.00 17.45
ATOM   1474  CD  LYS A 142       6.041  -6.682  43.885  1.00 22.94
ATOM   1475  CE  LYS A 142       5.872  -7.082  45.357  1.00 25.55
ATOM   1476  NZ  LYS A 142       4.460  -7.106  45.779  1.00 26.20
ATOM   1477  H   LYS A 142       6.893  -2.791  42.717  1.00 99.99
ATOM   1478  HZ1 LYS A 142       4.407  -7.379  46.740  1.00 99.99
ATOM   1479  HZ2 LYS A 142       4.068  -6.193  45.671  1.00 99.99
ATOM   1480  HZ3 LYS A 142       3.952  -7.759  45.218  1.00 99.99
ATOM   1481  N   THR A 143       6.907  -2.951  39.602  1.00  8.08
ATOM   1482  CA  THR A 143       6.741  -2.544  38.186  1.00  7.27
ATOM   1483  C   THR A 143       7.745  -3.235  37.248  1.00  7.54
ATOM   1484  O   THR A 143       8.884  -3.481  37.624  1.00  7.24
ATOM   1485  CB  THR A 143       6.835  -1.030  37.966  1.00  7.53
ATOM   1486  OG1 THR A 143       8.138  -0.516  38.242  1.00  6.84
ATOM   1487  CG2 THR A 143       5.806  -0.318  38.827  1.00  7.87
ATOM   1488  H   THR A 143       7.256  -2.240  40.209  1.00 99.99
ATOM   1489  HG1 THR A 143       8.123   0.492  38.150  1.00 99.99
ATOM   1490  N   GLY A 144       7.303  -3.414  35.996  1.00  7.57
ATOM   1491  CA  GLY A 144       8.160  -3.968  34.922  1.00  6.96
ATOM   1492  C   GLY A 144       9.425  -3.138  34.627  1.00  7.32
ATOM   1493  O   GLY A 144      10.451  -3.691  34.243  1.00  8.28
ATOM   1494  H   GLY A 144       6.342  -3.318  35.721  1.00 99.99
ATOM   1495  N   SER A 145       9.333  -1.826  34.821  1.00  7.34
ATOM   1496  CA  SER A 145      10.453  -0.906  34.517  1.00  7.25
ATOM   1497  C   SER A 145      11.376  -0.645  35.719  1.00  7.20
ATOM   1498  O   SER A 145      12.486  -0.162  35.527  1.00  8.16
ATOM   1499  CB  SER A 145       9.957   0.438  33.974  1.00  7.56
ATOM   1500  OG  SER A 145       9.363   1.242  35.006  1.00  7.93
ATOM   1501  H   SER A 145       8.534  -1.395  35.240  1.00 99.99
ATOM   1502  HG  SER A 145       8.979   2.059  34.572  1.00 99.99
ATOM   1503  N   GLY A 146      10.839  -0.840  36.934  1.00  6.38
ATOM   1504  CA  GLY A 146      11.534  -0.424  38.175  1.00  6.81
ATOM   1505  C   GLY A 146      11.268   1.048  38.554  1.00  6.98
ATOM   1506  O   GLY A 146      11.584   1.489  39.658  1.00  6.89
ATOM   1507  H   GLY A 146       9.987  -1.352  37.107  1.00 99.99
ATOM   1508  N   ASP A 147      10.592   1.769  37.661  1.00  7.57
ATOM   1509  CA  ASP A 147      10.197   3.175  37.880  1.00  6.75
ATOM   1510  C   ASP A 147       8.693   3.262  38.202  1.00  7.27
ATOM   1511  O   ASP A 147       7.959   2.292  38.017  1.00  6.46
ATOM   1512  CB  ASP A 147      10.491   4.013  36.631  1.00  9.05
ATOM   1513  CG  ASP A 147      11.977   4.145  36.263  1.00 10.87
ATOM   1514  OD1 ASP A 147      12.832   3.828  37.115  1.00 11.02
ATOM   1515  OD2 ASP A 147      12.219   4.714  35.181  1.00 15.45
ATOM   1516  H   ASP A 147      10.287   1.369  36.792  1.00 99.99
ATOM   1517  N   ILE A 148       8.287   4.398  38.755  1.00  6.99
ATOM   1518  CA  ILE A 148       6.847   4.699  38.952  1.00  7.49
ATOM   1519  C   ILE A 148       6.198   4.836  37.558  1.00  7.64
ATOM   1520  O   ILE A 148       6.661   5.597  36.718  1.00  9.09
ATOM   1521  CB  ILE A 148       6.630   5.970  39.788  1.00  7.10
ATOM   1522  CG1 ILE A 148       7.376   5.850  41.127  1.00  7.12
ATOM   1523  CG2 ILE A 148       5.125   6.196  40.032  1.00  9.08
ATOM   1524  CD  ILE A 148       7.471   7.160  41.907  1.00  7.00
ATOM   1525  H   ILE A 148       8.928   5.100  39.084  1.00 99.99
ATOM   1526  N   GLU A 149       5.154   4.046  37.354  1.00  7.97
ATOM   1527  CA  GLU A 149       4.431   4.005  36.063  1.00  9.11
ATOM   1528  C   GLU A 149       2.977   4.485  36.165  1.00 10.61
ATOM   1529  O   GLU A 149       2.432   5.047  35.220  1.00 10.90
ATOM   1530  CB  GLU A 149       4.443   2.574  35.522  1.00  8.93
ATOM   1531  CG  GLU A 149       5.837   2.066  35.132  1.00  9.31
ATOM   1532  CD  GLU A 149       5.833   0.581  34.732  1.00  9.70
ATOM   1533  OE1 GLU A 149       4.755   0.043  34.407  1.00 10.60
ATOM   1534  OE2 GLU A 149       6.913  -0.036  34.830  1.00  7.84
ATOM   1535  H   GLU A 149       4.824   3.391  38.037  1.00 99.99
ATOM   1536  N   ASN A 150       2.357   4.249  37.321  1.00 10.57
ATOM   1537  CA  ASN A 150       0.925   4.483  37.521  1.00 11.42
ATOM   1538  C   ASN A 150       0.654   5.020  38.940  1.00 10.03
ATOM   1539  O   ASN A 150       0.739   4.290  39.921  1.00  9.49
ATOM   1540  CB  ASN A 150       0.214   3.157  37.255  1.00 14.35
ATOM   1541  CG  ASN A 150      -1.328   3.198  37.347  1.00 18.85
ATOM   1542  OD1 ASN A 150      -1.968   2.208  37.551  1.00 26.10
ATOM   1543  ND2 ASN A 150      -1.898   4.392  37.231  1.00 20.15
ATOM   1544  H   ASN A 150       2.816   3.798  38.089  1.00 99.99
ATOM   1545 1HD2 ASN A 150      -2.908   4.407  37.242  1.00 99.99
ATOM   1546 2HD2 ASN A 150      -1.385   5.184  36.956  1.00 99.99
ATOM   1547  N   TYR A 151       0.282   6.290  38.984  1.00 10.01
ATOM   1548  CA  TYR A 151      -0.074   6.966  40.255  1.00 10.15
ATOM   1549  C   TYR A 151      -1.384   6.497  40.920  1.00 11.13
ATOM   1550  O   TYR A 151      -1.666   6.875  42.051  1.00 11.03
ATOM   1551  CB  TYR A 151      -0.039   8.481  40.063  1.00 10.40
ATOM   1552  CG  TYR A 151       1.412   8.991  40.035  1.00 10.85
ATOM   1553  CD1 TYR A 151       2.195   8.842  38.902  1.00 11.05
ATOM   1554  CD2 TYR A 151       1.940   9.583  41.170  1.00 11.13
ATOM   1555  CE1 TYR A 151       3.516   9.277  38.903  1.00 12.24
ATOM   1556  CE2 TYR A 151       3.259  10.028  41.180  1.00 12.55
ATOM   1557  CZ  TYR A 151       4.048   9.880  40.042  1.00 12.75
ATOM   1558  OH  TYR A 151       5.331  10.309  40.036  1.00 13.79
ATOM   1559  H   TYR A 151       0.306   6.898  38.191  1.00 99.99
ATOM   1560  HD1 TYR A 151       1.780   8.385  38.004  1.00 99.99
ATOM   1561  HD2 TYR A 151       1.319   9.704  42.058  1.00 99.99
ATOM   1562  HE1 TYR A 151       4.158   9.066  38.048  1.00 99.99
ATOM   1563  HE2 TYR A 151       3.680  10.436  42.097  1.00 99.99
ATOM   1564  HH  TYR A 151       5.546  10.761  40.906  1.00 99.99
ATOM   1565  N   ASN A 152      -2.107   5.597  40.248  1.00 10.46
ATOM   1566  CA  ASN A 152      -3.316   4.970  40.830  1.00 11.89
ATOM   1567  C   ASN A 152      -2.977   3.812  41.783  1.00 10.39
ATOM   1568  O   ASN A 152      -3.830   3.334  42.524  1.00 11.47
ATOM   1569  CB  ASN A 152      -4.287   4.512  39.743  1.00 15.33
ATOM   1570  CG  ASN A 152      -4.902   5.695  38.968  1.00 19.00
ATOM   1571  OD1 ASN A 152      -4.743   5.821  37.781  1.00 23.63
ATOM   1572  ND2 ASN A 152      -5.551   6.592  39.695  1.00 20.12
ATOM   1573  H   ASN A 152      -1.800   5.179  39.396  1.00 99.99
ATOM   1574 1HD2 ASN A 152      -5.969   7.364  39.208  1.00 99.99
ATOM   1575 2HD2 ASN A 152      -5.654   6.483  40.671  1.00 99.99
ATOM   1576  N   ASP A 153      -1.704   3.411  41.782  1.00  9.28
ATOM   1577  CA  ASP A 153      -1.180   2.393  42.694  1.00  9.81
ATOM   1578  C   ASP A 153      -0.260   3.087  43.717  1.00  9.20
ATOM   1579  O   ASP A 153       0.922   3.301  43.452  1.00  8.60
ATOM   1580  CB  ASP A 153      -0.453   1.323  41.869  1.00  9.67
ATOM   1581  CG  ASP A 153       0.275   0.262  42.708  1.00 10.77
ATOM   1582  OD1 ASP A 153       0.045   0.212  43.938  1.00 12.15
ATOM   1583  OD2 ASP A 153       1.157  -0.401  42.126  1.00 13.37
ATOM   1584  H   ASP A 153      -1.016   3.829  41.186  1.00 99.99
ATOM   1585  N   ALA A 154      -0.815   3.309  44.902  1.00  9.29
ATOM   1586  CA  ALA A 154      -0.097   3.990  46.003  1.00  9.25
ATOM   1587  C   ALA A 154       1.202   3.287  46.455  1.00  9.26
ATOM   1588  O   ALA A 154       2.160   3.954  46.819  1.00 10.01
ATOM   1589  CB  ALA A 154      -1.031   4.182  47.197  1.00  9.51
ATOM   1590  H   ALA A 154      -1.758   3.045  45.115  1.00 99.99
ATOM   1591  N   THR A 155       1.258   1.961  46.330  1.00  8.78
ATOM   1592  CA  THR A 155       2.462   1.179  46.714  1.00  8.87
ATOM   1593  C   THR A 155       3.667   1.505  45.807  1.00  8.57
ATOM   1594  O   THR A 155       4.746   1.868  46.256  1.00  8.03
ATOM   1595  CB  THR A 155       2.137  -0.320  46.694  1.00  8.97
ATOM   1596  OG1 THR A 155       1.062  -0.541  47.612  1.00 10.48
ATOM   1597  CG2 THR A 155       3.331  -1.219  47.046  1.00  9.02
ATOM   1598  H   THR A 155       0.464   1.404  46.089  1.00 99.99
ATOM   1599  HG1 THR A 155       0.892  -1.524  47.706  1.00 99.99
ATOM   1600  N   GLN A 156       3.396   1.443  44.516  1.00  7.77
ATOM   1601  CA  GLN A 156       4.367   1.719  43.448  1.00 10.21
ATOM   1602  C   GLN A 156       4.963   3.139  43.520  1.00  7.75
ATOM   1603  O   GLN A 156       6.170   3.296  43.382  1.00  7.17
ATOM   1604  CB  GLN A 156       3.516   1.498  42.218  1.00 15.13
ATOM   1605  CG  GLN A 156       4.224   1.770  40.906  1.00 18.06
ATOM   1606  CD  GLN A 156       3.282   1.624  39.712  1.00 12.70
ATOM   1607  OE1 GLN A 156       3.583   2.178  38.658  1.00 10.18
ATOM   1608  NE2 GLN A 156       2.241   0.834  39.759  1.00 11.18
ATOM   1609  H   GLN A 156       2.493   1.193  44.177  1.00 99.99
ATOM   1610 1HE2 GLN A 156       1.641   0.778  38.962  1.00 99.99
ATOM   1611 2HE2 GLN A 156       2.071   0.244  40.559  1.00 99.99
ATOM   1612  N   VAL A 157       4.129   4.117  43.877  1.00  6.00
ATOM   1613  CA  VAL A 157       4.561   5.522  44.053  1.00  6.65
ATOM   1614  C   VAL A 157       5.643   5.664  45.155  1.00  5.83
ATOM   1615  O   VAL A 157       6.513   6.521  45.036  1.00  6.22
ATOM   1616  CB  VAL A 157       3.344   6.428  44.323  1.00  6.50
ATOM   1617  CG1 VAL A 157       3.739   7.896  44.519  1.00  6.87
ATOM   1618  CG2 VAL A 157       2.336   6.369  43.169  1.00  7.47
ATOM   1619  H   VAL A 157       3.154   3.963  44.039  1.00 99.99
ATOM   1620  N   ARG A 158       5.589   4.781  46.146  1.00  6.05
ATOM   1621  CA  ARG A 158       6.519   4.800  47.296  1.00  6.18
ATOM   1622  C   ARG A 158       7.735   3.876  47.148  1.00  6.78
ATOM   1623  O   ARG A 158       8.820   4.191  47.611  1.00  6.36
ATOM   1624  CB  ARG A 158       5.779   4.404  48.572  1.00  6.11
ATOM   1625  CG  ARG A 158       5.041   5.555  49.256  1.00  6.09
ATOM   1626  CD  ARG A 158       3.915   6.130  48.401  1.00  6.27
ATOM   1627  NE  ARG A 158       3.080   6.991  49.247  1.00  7.04
ATOM   1628  CZ  ARG A 158       1.986   6.600  49.896  1.00  6.76
ATOM   1629  NH1 ARG A 158       1.545   5.349  49.803  1.00  7.82
ATOM   1630  NH2 ARG A 158       1.361   7.435  50.707  1.00  6.78
ATOM   1631  H   ARG A 158       4.864   4.096  46.221  1.00 99.99
ATOM   1632  HE  ARG A 158       3.378   7.949  49.295  1.00 99.99
ATOM   1633 1HH1 ARG A 158       0.734   5.053  50.292  1.00 99.99
ATOM   1634 2HH1 ARG A 158       2.076   4.710  49.245  1.00 99.99
ATOM   1635 1HH2 ARG A 158       0.544   7.139  51.191  1.00 99.99
ATOM   1636 2HH2 ARG A 158       1.743   8.354  50.848  1.00 99.99
ATOM   1637  N   ASP A 159       7.532   2.748  46.470  1.00  6.51
ATOM   1638  CA  ASP A 159       8.563   1.693  46.411  1.00  6.97
ATOM   1639  C   ASP A 159       9.400   1.682  45.117  1.00  6.12
ATOM   1640  O   ASP A 159      10.413   1.000  45.051  1.00  6.69
ATOM   1641  CB  ASP A 159       7.948   0.313  46.656  1.00  6.71
ATOM   1642  CG  ASP A 159       7.291   0.155  48.039  1.00  8.45
ATOM   1643  OD1 ASP A 159       7.540   0.996  48.932  1.00  8.59
ATOM   1644  OD2 ASP A 159       6.517  -0.814  48.170  1.00  8.43
ATOM   1645  H   ASP A 159       6.674   2.561  45.993  1.00 99.99
ATOM   1646  N   CYS A 160       8.964   2.447  44.128  1.00  6.44
ATOM   1647  CA  CYS A 160       9.628   2.464  42.807  1.00  7.21
ATOM   1648  C   CYS A 160      10.319   3.812  42.550  1.00  6.66
ATOM   1649  O   CYS A 160      10.132   4.782  43.280  1.00  6.55
ATOM   1650  CB  CYS A 160       8.598   2.143  41.727  1.00  6.52
ATOM   1651  SG  CYS A 160       7.855   0.479  41.912  1.00  7.22
ATOM   1652  H   CYS A 160       8.243   3.130  44.240  1.00 99.99
ATOM   1653  N   ARG A 161      11.204   3.802  41.565  1.00  6.53
ATOM   1654  CA  ARG A 161      12.015   4.994  41.226  1.00  7.09
ATOM   1655  C   ARG A 161      11.206   6.118  40.557  1.00  7.33
ATOM   1656  O   ARG A 161      10.596   5.927  39.505  1.00  7.49
ATOM   1657  CB  ARG A 161      13.177   4.593  40.324  1.00  7.21
ATOM   1658  CG  ARG A 161      14.087   3.550  40.981  1.00  7.85
ATOM   1659  CD  ARG A 161      15.334   3.269  40.141  1.00 10.53
ATOM   1660  NE  ARG A 161      14.966   2.786  38.798  1.00 13.11
ATOM   1661  CZ  ARG A 161      15.135   1.553  38.319  1.00 17.85
ATOM   1662  NH1 ARG A 161      15.669   0.589  39.056  1.00 20.31
ATOM   1663  NH2 ARG A 161      14.772   1.269  37.078  1.00 19.13
ATOM   1664  H   ARG A 161      11.424   2.974  41.043  1.00 99.99
ATOM   1665  HE  ARG A 161      14.538   3.464  38.200  1.00 99.99
ATOM   1666 1HH1 ARG A 161      15.782  -0.328  38.684  1.00 99.99
ATOM   1667 2HH1 ARG A 161      15.945   0.801  39.991  1.00 99.99
ATOM   1668 1HH2 ARG A 161      14.884   0.342  36.722  1.00 99.99
ATOM   1669 2HH2 ARG A 161      14.363   1.972  36.499  1.00 99.99
ATOM   1670  N   LEU A 162      11.212   7.281  41.201  1.00  6.79
ATOM   1671  CA  LEU A 162      10.647   8.522  40.624  1.00  7.14
ATOM   1672  C   LEU A 162      11.511   8.965  39.434  1.00  7.17
ATOM   1673  O   LEU A 162      12.680   9.268  39.638  1.00  6.97
ATOM   1674  CB  LEU A 162      10.602   9.614  41.702  1.00  6.67
ATOM   1675  CG  LEU A 162      10.214  11.011  41.191  1.00  7.94
ATOM   1676  CD1 LEU A 162       8.806  11.049  40.587  1.00  8.51
ATOM   1677  CD2 LEU A 162      10.341  12.021  42.332  1.00  9.48
ATOM   1678  H   LEU A 162      11.602   7.380  42.116  1.00 99.99
ATOM   1679  N   THR A 163      11.002   8.721  38.226  1.00  7.47
ATOM   1680  CA  THR A 163      11.730   9.059  36.972  1.00  8.77
ATOM   1681  C   THR A 163      13.196   8.556  36.959  1.00  8.35
ATOM   1682  O   THR A 163      14.130   9.293  36.660  1.00  8.58
ATOM   1683  CB  THR A 163      11.624  10.562  36.645  1.00 10.41
ATOM   1684  OG1 THR A 163      11.972  11.369  37.776  1.00 11.76
ATOM   1685  CG2 THR A 163      10.218  10.927  36.160  1.00 12.67
ATOM   1686  H   THR A 163      10.056   8.436  38.094  1.00 99.99
ATOM   1687  HG1 THR A 163      11.944  12.337  37.534  1.00 99.99
ATOM   1688  N   GLY A 164      13.364   7.313  37.442  1.00  7.35
ATOM   1689  CA  GLY A 164      14.676   6.631  37.486  1.00  7.74
ATOM   1690  C   GLY A 164      15.602   6.984  38.671  1.00  7.39
ATOM   1691  O   GLY A 164      16.700   6.440  38.762  1.00  8.13
ATOM   1692  H   GLY A 164      12.619   6.764  37.832  1.00 99.99
ATOM   1693  N   LEU A 165      15.150   7.832  39.590  1.00  6.06
ATOM   1694  CA  LEU A 165      15.951   8.207  40.780  1.00  6.67
ATOM   1695  C   LEU A 165      16.011   7.007  41.734  1.00  6.44
ATOM   1696  O   LEU A 165      14.968   6.499  42.140  1.00  6.89
ATOM   1697  CB  LEU A 165      15.321   9.409  41.492  1.00  7.71
ATOM   1698  CG  LEU A 165      15.331  10.695  40.654  1.00  7.25
ATOM   1699  CD1 LEU A 165      14.364  11.715  41.255  1.00  7.56
ATOM   1700  CD2 LEU A 165      16.736  11.299  40.594  1.00  8.16
ATOM   1701  H   LEU A 165      14.222   8.215  39.578  1.00 99.99
ATOM   1702  N   LEU A 166      17.225   6.576  42.072  1.00  6.87
ATOM   1703  CA  LEU A 166      17.429   5.395  42.943  1.00  7.12
ATOM   1704  C   LEU A 166      16.693   5.567  44.280  1.00  6.94
ATOM   1705  O   LEU A 166      16.991   6.486  45.031  1.00  6.51
ATOM   1706  CB  LEU A 166      18.925   5.168  43.188  1.00  7.34
ATOM   1707  CG  LEU A 166      19.675   4.715  41.932  1.00  8.83
ATOM   1708  CD1 LEU A 166      21.177   4.680  42.206  1.00  9.67
ATOM   1709  CD2 LEU A 166      19.197   3.331  41.492  1.00  9.86
ATOM   1710  H   LEU A 166      18.064   7.054  41.799  1.00 99.99
ATOM   1711  N   ASP A 167      15.716   4.693  44.514  1.00  6.68
ATOM   1712  CA  ASP A 167      14.783   4.831  45.650  1.00  6.11
ATOM   1713  C   ASP A 167      15.329   4.125  46.906  1.00  6.49
ATOM   1714  O   ASP A 167      15.498   2.908  46.900  1.00  7.11
ATOM   1715  CB  ASP A 167      13.435   4.247  45.222  1.00  5.27
ATOM   1716  CG  ASP A 167      12.268   4.849  46.009  1.00  5.62
ATOM   1717  OD1 ASP A 167      12.087   6.077  45.874  1.00  5.94
ATOM   1718  OD2 ASP A 167      11.583   4.041  46.672  1.00  6.60
ATOM   1719  H   ASP A 167      15.539   3.922  43.907  1.00 99.99
ATOM   1720  N   LEU A 168      15.605   4.917  47.934  1.00  6.00
ATOM   1721  CA  LEU A 168      16.160   4.387  49.204  1.00  5.71
ATOM   1722  C   LEU A 168      15.139   3.510  49.946  1.00  6.17
ATOM   1723  O   LEU A 168      13.946   3.808  49.974  1.00  6.48
ATOM   1724  CB  LEU A 168      16.622   5.544  50.096  1.00  6.13
ATOM   1725  CG  LEU A 168      17.913   6.215  49.608  1.00  6.81
ATOM   1726  CD1 LEU A 168      18.116   7.544  50.338  1.00  6.89
ATOM   1727  CD2 LEU A 168      19.121   5.308  49.861  1.00  7.01
ATOM   1728  H   LEU A 168      15.301   5.874  47.979  1.00 99.99
ATOM   1729  N   ALA A 169      15.634   2.416  50.523  1.00  6.87
ATOM   1730  CA  ALA A 169      14.808   1.492  51.322  1.00  6.94
ATOM   1731  C   ALA A 169      14.580   2.097  52.722  1.00  7.85
ATOM   1732  O   ALA A 169      15.187   1.718  53.721  1.00  7.32
ATOM   1733  CB  ALA A 169      15.478   0.116  51.379  1.00  7.55
ATOM   1734  H   ALA A 169      16.608   2.177  50.464  1.00 99.99
ATOM   1735  N   LEU A 170      13.620   3.013  52.759  1.00  6.41
ATOM   1736  CA  LEU A 170      13.314   3.789  53.978  1.00  6.15
ATOM   1737  C   LEU A 170      12.706   2.980  55.134  1.00  6.73
ATOM   1738  O   LEU A 170      12.492   3.531  56.204  1.00  7.49
ATOM   1739  CB  LEU A 170      12.430   4.993  53.649  1.00  6.83
ATOM   1740  CG  LEU A 170      13.050   5.960  52.634  1.00  7.32
ATOM   1741  CD1 LEU A 170      12.120   7.151  52.468  1.00  7.93
ATOM   1742  CD2 LEU A 170      14.418   6.472  53.069  1.00  8.46
ATOM   1743  H   LEU A 170      13.134   3.315  51.935  1.00 99.99
ATOM   1744  N   GLU A 171      12.415   1.705  54.893  1.00  7.64
ATOM   1745  CA  GLU A 171      11.927   0.807  55.963  1.00  8.32
ATOM   1746  C   GLU A 171      13.090   0.335  56.863  1.00  8.13
ATOM   1747  O   GLU A 171      12.881  -0.123  57.980  1.00  8.40
ATOM   1748  CB  GLU A 171      11.150  -0.378  55.369  1.00  9.00
ATOM   1749  CG  GLU A 171      12.046  -1.463  54.756  1.00 11.96
ATOM   1750  CD  GLU A 171      11.240  -2.575  54.097  1.00 17.80
ATOM   1751  OE1 GLU A 171      11.096  -2.473  52.864  1.00 20.44
ATOM   1752  OE2 GLU A 171      10.831  -3.511  54.816  1.00 21.41
ATOM   1753  H   GLU A 171      12.679   1.256  54.043  1.00 99.99
ATOM   1754  N   LYS A 172      14.289   0.293  56.272  1.00  7.43
ATOM   1755  CA  LYS A 172      15.501  -0.190  56.951  1.00  8.42
ATOM   1756  C   LYS A 172      15.961   0.817  58.014  1.00  8.30
ATOM   1757  O   LYS A 172      16.226   1.976  57.703  1.00  7.97
ATOM   1758  CB  LYS A 172      16.633  -0.387  55.942  1.00  9.72
ATOM   1759  CG  LYS A 172      16.426  -1.592  55.017  1.00 13.09
ATOM   1760  CD  LYS A 172      17.699  -1.868  54.211  1.00 16.67
ATOM   1761  CE  LYS A 172      18.818  -2.427  55.101  1.00 20.43
ATOM   1762  NZ  LYS A 172      20.144  -2.215  54.514  1.00 22.36
ATOM   1763  H   LYS A 172      14.457   0.698  55.373  1.00 99.99
ATOM   1764  HZ1 LYS A 172      20.852  -2.593  55.110  1.00 99.99
ATOM   1765  HZ2 LYS A 172      20.195  -2.649  53.612  1.00 99.99
ATOM   1766  HZ3 LYS A 172      20.312  -1.233  54.393  1.00 99.99
ATOM   1767  N   ASP A 173      16.199   0.295  59.214  1.00  7.52
ATOM   1768  CA  ASP A 173      16.760   1.129  60.298  1.00  7.80
ATOM   1769  C   ASP A 173      18.113   1.760  59.921  1.00  7.55
ATOM   1770  O   ASP A 173      18.304   2.931  60.198  1.00  8.36
ATOM   1771  CB  ASP A 173      16.877   0.354  61.609  1.00  9.55
ATOM   1772  CG  ASP A 173      17.285   1.301  62.743  1.00 11.53
ATOM   1773  OD1 ASP A 173      16.411   2.101  63.130  1.00 11.53
ATOM   1774  OD2 ASP A 173      18.450   1.193  63.177  1.00 13.61
ATOM   1775  H   ASP A 173      15.808  -0.577  59.503  1.00 99.99
ATOM   1776  N   TYR A 174      18.963   1.022  59.207  1.00  7.40
ATOM   1777  CA  TYR A 174      20.243   1.581  58.718  1.00  7.66
ATOM   1778  C   TYR A 174      20.056   2.842  57.845  1.00  8.09
ATOM   1779  O   TYR A 174      20.648   3.875  58.128  1.00  8.20
ATOM   1780  CB  TYR A 174      21.035   0.513  57.964  1.00  8.22
ATOM   1781  CG  TYR A 174      22.361   1.092  57.442  1.00  8.79
ATOM   1782  CD1 TYR A 174      23.395   1.323  58.327  1.00  8.72
ATOM   1783  CD2 TYR A 174      22.460   1.476  56.117  1.00  7.42
ATOM   1784  CE1 TYR A 174      24.555   1.948  57.887  1.00  9.73
ATOM   1785  CE2 TYR A 174      23.615   2.104  55.664  1.00  8.13
ATOM   1786  CZ  TYR A 174      24.664   2.327  56.557  1.00  7.83
ATOM   1787  OH  TYR A 174      25.810   2.913  56.162  1.00  8.87
ATOM   1788  H   TYR A 174      18.864   0.036  59.100  1.00 99.99
ATOM   1789  HD1 TYR A 174      23.292   1.051  59.377  1.00 99.99
ATOM   1790  HD2 TYR A 174      21.629   1.303  55.434  1.00 99.99
ATOM   1791  HE1 TYR A 174      25.343   2.206  58.591  1.00 99.99
ATOM   1792  HE2 TYR A 174      23.649   2.490  54.648  1.00 99.99
ATOM   1793  HH  TYR A 174      25.726   3.145  55.172  1.00 99.99
ATOM   1794  N   VAL A 175      19.135   2.762  56.889  1.00  8.08
ATOM   1795  CA  VAL A 175      18.856   3.894  55.971  1.00  6.92
ATOM   1796  C   VAL A 175      18.225   5.072  56.746  1.00  6.49
ATOM   1797  O   VAL A 175      18.732   6.187  56.674  1.00  6.50
ATOM   1798  CB  VAL A 175      17.995   3.446  54.778  1.00  7.13
ATOM   1799  CG1 VAL A 175      17.629   4.610  53.850  1.00  6.60
ATOM   1800  CG2 VAL A 175      18.744   2.411  53.935  1.00  7.49
ATOM   1801  H   VAL A 175      18.521   1.982  56.797  1.00 99.99
ATOM   1802  N   ARG A 176      17.272   4.747  57.616  1.00  6.83
ATOM   1803  CA  ARG A 176      16.623   5.756  58.487  1.00  6.73
ATOM   1804  C   ARG A 176      17.650   6.456  59.391  1.00  6.93
ATOM   1805  O   ARG A 176      17.658   7.678  59.499  1.00  7.11
ATOM   1806  CB  ARG A 176      15.575   5.084  59.369  1.00  6.94
ATOM   1807  CG  ARG A 176      14.363   4.562  58.600  1.00  7.52
ATOM   1808  CD  ARG A 176      13.582   3.656  59.546  1.00  7.40
ATOM   1809  NE  ARG A 176      12.290   3.243  58.974  1.00  7.72
ATOM   1810  CZ  ARG A 176      11.371   2.511  59.605  1.00  7.80
ATOM   1811  NH1 ARG A 176      11.572   2.083  60.847  1.00  8.20
ATOM   1812  NH2 ARG A 176      10.205   2.241  59.043  1.00  7.10
ATOM   1813  H   ARG A 176      16.961   3.806  57.765  1.00 99.99
ATOM   1814  HE  ARG A 176      12.123   3.538  58.029  1.00 99.99
ATOM   1815 1HH1 ARG A 176      10.878   1.553  61.324  1.00 99.99
ATOM   1816 2HH1 ARG A 176      12.432   2.326  61.291  1.00 99.99
ATOM   1817 1HH2 ARG A 176       9.528   1.704  59.540  1.00 99.99
ATOM   1818 2HH2 ARG A 176      10.002   2.558  58.114  1.00 99.99
ATOM   1819  N   SER A 177      18.622   5.676  59.872  1.00  7.27
ATOM   1820  CA  SER A 177      19.709   6.162  60.739  1.00  7.48
ATOM   1821  C   SER A 177      20.754   7.020  60.010  1.00  7.41
ATOM   1822  O   SER A 177      21.176   8.034  60.553  1.00  7.62
ATOM   1823  CB  SER A 177      20.400   5.005  61.461  1.00  8.02
ATOM   1824  OG  SER A 177      19.467   4.384  62.351  1.00 10.43
ATOM   1825  H   SER A 177      18.637   4.684  59.708  1.00 99.99
ATOM   1826  HG  SER A 177      18.558   4.798  62.239  1.00 99.99
ATOM   1827  N   LYS A 178      21.027   6.715  58.742  1.00  7.09
ATOM   1828  CA  LYS A 178      21.960   7.527  57.929  1.00  6.76
ATOM   1829  C   LYS A 178      21.334   8.877  57.544  1.00  6.43
ATOM   1830  O   LYS A 178      21.978   9.919  57.647  1.00  6.79
ATOM   1831  CB  LYS A 178      22.431   6.784  56.675  1.00  7.79
ATOM   1832  CG  LYS A 178      23.263   5.531  56.993  1.00  8.97
ATOM   1833  CD  LYS A 178      24.546   5.788  57.797  1.00  9.84
ATOM   1834  CE  LYS A 178      25.604   6.563  57.004  1.00 10.42
ATOM   1835  NZ  LYS A 178      26.822   6.766  57.801  1.00 12.78
ATOM   1836  H   LYS A 178      20.571   5.971  58.247  1.00 99.99
ATOM   1837  HZ1 LYS A 178      27.490   7.288  57.273  1.00 99.99
ATOM   1838  HZ2 LYS A 178      26.588   7.285  58.628  1.00 99.99
ATOM   1839  HZ3 LYS A 178      27.210   5.881  58.061  1.00 99.99
ATOM   1840  N   ILE A 179      20.023   8.845  57.306  1.00  6.49
ATOM   1841  CA  ILE A 179      19.236  10.068  57.039  1.00  6.28
ATOM   1842  C   ILE A 179      19.143  10.926  58.316  1.00  6.54
ATOM   1843  O   ILE A 179      19.422  12.120  58.269  1.00  6.55
ATOM   1844  CB  ILE A 179      17.856   9.713  56.465  1.00  5.71
ATOM   1845  CG1 ILE A 179      18.045   9.096  55.074  1.00  6.50
ATOM   1846  CG2 ILE A 179      16.931  10.939  56.393  1.00  6.17
ATOM   1847  CD  ILE A 179      16.799   8.365  54.583  1.00  7.00
ATOM   1848  H   ILE A 179      19.493   7.993  57.336  1.00 99.99
ATOM   1849  N   ALA A 180      18.882  10.272  59.443  1.00  5.92
ATOM   1850  CA  ALA A 180      18.775  10.972  60.737  1.00  5.93
ATOM   1851  C   ALA A 180      20.129  11.541  61.181  1.00  6.41
ATOM   1852  O   ALA A 180      20.180  12.666  61.653  1.00  6.53
ATOM   1853  CB  ALA A 180      18.228  10.040  61.809  1.00  7.80
ATOM   1854  H   ALA A 180      18.797   9.274  59.499  1.00 99.99
ATOM   1855  N   GLU A 181      21.213  10.853  60.819  1.00  5.89
ATOM   1856  CA  GLU A 181      22.585  11.319  61.097  1.00  6.68
ATOM   1857  C   GLU A 181      22.860  12.644  60.356  1.00  7.20
ATOM   1858  O   GLU A 181      23.305  13.611  60.961  1.00  7.12
ATOM   1859  CB  GLU A 181      23.567  10.225  60.675  1.00  7.22
ATOM   1860  CG  GLU A 181      25.033  10.595  60.931  1.00  8.16
ATOM   1861  CD  GLU A 181      25.994   9.503  60.455  1.00  9.60
ATOM   1862  OE1 GLU A 181      25.734   8.926  59.378  1.00  8.89
ATOM   1863  OE2 GLU A 181      27.011   9.306  61.151  1.00 12.72
ATOM   1864  H   GLU A 181      21.155   9.977  60.335  1.00 99.99
ATOM   1865  N   TYR A 182      22.439  12.687  59.092  1.00  6.13
ATOM   1866  CA  TYR A 182      22.520  13.897  58.250  1.00  5.87
ATOM   1867  C   TYR A 182      21.653  15.046  58.808  1.00  5.32
ATOM   1868  O   TYR A 182      22.146  16.144  59.052  1.00  5.59
ATOM   1869  CB  TYR A 182      22.096  13.496  56.836  1.00  5.95
ATOM   1870  CG  TYR A 182      21.801  14.676  55.892  1.00  5.18
ATOM   1871  CD1 TYR A 182      22.724  15.689  55.701  1.00  5.67
ATOM   1872  CD2 TYR A 182      20.571  14.723  55.264  1.00  5.59
ATOM   1873  CE1 TYR A 182      22.414  16.749  54.857  1.00  6.02
ATOM   1874  CE2 TYR A 182      20.249  15.785  54.425  1.00  6.16
ATOM   1875  CZ  TYR A 182      21.184  16.798  54.211  1.00  6.31
ATOM   1876  OH  TYR A 182      20.908  17.838  53.389  1.00  5.96
ATOM   1877  H   TYR A 182      22.025  11.895  58.641  1.00 99.99
ATOM   1878  HD1 TYR A 182      23.679  15.670  56.228  1.00 99.99
ATOM   1879  HD2 TYR A 182      19.850  13.923  55.437  1.00 99.99
ATOM   1880  HE1 TYR A 182      23.108  17.576  54.757  1.00 99.99
ATOM   1881  HE2 TYR A 182      19.244  15.861  54.019  1.00 99.99
ATOM   1882  HH  TYR A 182      19.997  17.721  52.994  1.00 99.99
ATOM   1883  N   MET A 183      20.401  14.721  59.109  1.00  5.05
ATOM   1884  CA  MET A 183      19.430  15.717  59.609  1.00  5.43
ATOM   1885  C   MET A 183      19.779  16.235  61.015  1.00  5.46
ATOM   1886  O   MET A 183      19.720  17.436  61.251  1.00  5.63
ATOM   1887  CB  MET A 183      18.012  15.155  59.556  1.00  5.31
ATOM   1888  CG  MET A 183      17.557  14.928  58.111  1.00  6.54
ATOM   1889  SD  MET A 183      15.899  14.168  57.980  1.00  7.00
ATOM   1890  CE  MET A 183      14.868  15.588  58.271  1.00  7.16
ATOM   1891  H   MET A 183      20.051  13.782  59.037  1.00 99.99
ATOM   1892  N   ASN A 184      20.295  15.352  61.868  1.00  4.80
ATOM   1893  CA  ASN A 184      20.795  15.733  63.205  1.00  5.43
ATOM   1894  C   ASN A 184      22.074  16.580  63.195  1.00  5.83
ATOM   1895  O   ASN A 184      22.189  17.501  64.001  1.00  6.42
ATOM   1896  CB  ASN A 184      20.965  14.520  64.115  1.00  5.85
ATOM   1897  CG  ASN A 184      19.595  14.036  64.636  1.00  5.78
ATOM   1898  OD1 ASN A 184      18.632  14.758  64.711  1.00  6.96
ATOM   1899  ND2 ASN A 184      19.566  12.782  65.038  1.00  6.16
ATOM   1900  H   ASN A 184      20.265  14.358  61.707  1.00 99.99
ATOM   1901 1HD2 ASN A 184      18.693  12.430  65.411  1.00 99.99
ATOM   1902 2HD2 ASN A 184      20.380  12.227  65.063  1.00 99.99
ATOM   1903  N   HIS A 185      22.910  16.363  62.181  1.00  6.13
ATOM   1904  CA  HIS A 185      24.112  17.196  61.950  1.00  6.78
ATOM   1905  C   HIS A 185      23.673  18.641  61.645  1.00  6.75
ATOM   1906  O   HIS A 185      24.098  19.580  62.306  1.00  7.91
ATOM   1907  CB  HIS A 185      24.906  16.605  60.784  1.00  7.97
ATOM   1908  CG  HIS A 185      26.226  17.348  60.516  1.00 11.58
ATOM   1909  ND1 HIS A 185      27.139  17.662  61.411  1.00 18.05
ATOM   1910  CD2 HIS A 185      26.639  17.770  59.323  1.00 14.01
ATOM   1911  CE1 HIS A 185      28.140  18.280  60.780  1.00 16.01
ATOM   1912  NE2 HIS A 185      27.822  18.341  59.492  1.00 15.25
ATOM   1913  H   HIS A 185      22.744  15.669  61.478  1.00 99.99
ATOM   1914  HD1 HIS A 185      28.395  18.740  58.772  1.00 99.99
ATOM   1915  N   LEU A 186      22.632  18.748  60.816  1.00  5.97
ATOM   1916  CA  LEU A 186      22.003  20.035  60.466  1.00  5.08
ATOM   1917  C   LEU A 186      21.268  20.700  61.647  1.00  5.25
ATOM   1918  O   LEU A 186      21.469  21.889  61.895  1.00  5.43
ATOM   1919  CB  LEU A 186      21.054  19.834  59.281  1.00  5.85
ATOM   1920  CG  LEU A 186      21.779  19.453  57.986  1.00  6.00
ATOM   1921  CD1 LEU A 186      20.754  18.990  56.955  1.00  6.20
ATOM   1922  CD2 LEU A 186      22.555  20.641  57.415  1.00  6.71
ATOM   1923  H   LEU A 186      22.228  17.946  60.372  1.00 99.99
ATOM   1924  N   ILE A 187      20.534  19.911  62.436  1.00  5.01
ATOM   1925  CA  ILE A 187      19.801  20.429  63.617  1.00  5.28
ATOM   1926  C   ILE A 187      20.810  20.982  64.644  1.00  5.83
ATOM   1927  O   ILE A 187      20.655  22.105  65.105  1.00  5.15
ATOM   1928  CB  ILE A 187      18.865  19.383  64.257  1.00  5.37
ATOM   1929  CG1 ILE A 187      17.711  19.060  63.297  1.00  6.53
ATOM   1930  CG2 ILE A 187      18.301  19.856  65.613  1.00  5.77
ATOM   1931  CD  ILE A 187      16.920  17.801  63.678  1.00  6.61
ATOM   1932  H   ILE A 187      20.475  18.917  62.298  1.00 99.99
ATOM   1933  N   ASP A 188      21.838  20.192  64.912  1.00  6.04
ATOM   1934  CA  ASP A 188      22.907  20.606  65.848  1.00  5.68
ATOM   1935  C   ASP A 188      23.718  21.828  65.368  1.00  6.49
ATOM   1936  O   ASP A 188      24.210  22.584  66.191  1.00  7.19
ATOM   1937  CB  ASP A 188      23.793  19.418  66.220  1.00  6.30
ATOM   1938  CG  ASP A 188      23.023  18.314  66.967  1.00  6.15
ATOM   1939  OD1 ASP A 188      21.867  18.550  67.387  1.00  6.39
ATOM   1940  OD2 ASP A 188      23.609  17.222  67.113  1.00  6.87
ATOM   1941  H   ASP A 188      21.893  19.241  64.591  1.00 99.99
ATOM   1942  N   ILE A 189      23.766  22.040  64.051  1.00  6.32
ATOM   1943  CA  ILE A 189      24.354  23.269  63.458  1.00  6.33
ATOM   1944  C   ILE A 189      23.484  24.505  63.799  1.00  6.17
ATOM   1945  O   ILE A 189      23.999  25.613  63.914  1.00  7.49
ATOM   1946  CB  ILE A 189      24.618  23.071  61.949  1.00  6.15
ATOM   1947  CG1 ILE A 189      25.864  22.187  61.773  1.00  6.81
ATOM   1948  CG2 ILE A 189      24.782  24.386  61.162  1.00  7.29
ATOM   1949  CD  ILE A 189      26.047  21.623  60.359  1.00  8.39
ATOM   1950  H   ILE A 189      23.320  21.425  63.401  1.00 99.99
ATOM   1951  N   GLY A 190      22.169  24.275  63.842  1.00  6.12
ATOM   1952  CA  GLY A 190      21.184  25.293  64.247  1.00  5.87
ATOM   1953  C   GLY A 190      20.016  25.480  63.261  1.00  6.21
ATOM   1954  O   GLY A 190      19.275  26.443  63.411  1.00  6.33
ATOM   1955  H   GLY A 190      21.757  23.371  63.678  1.00 99.99
ATOM   1956  N   VAL A 191      19.803  24.531  62.350  1.00  5.71
ATOM   1957  CA  VAL A 191      18.640  24.631  61.427  1.00  6.46
ATOM   1958  C   VAL A 191      17.356  24.455  62.271  1.00  6.27
ATOM   1959  O   VAL A 191      17.332  23.660  63.201  1.00  7.61
ATOM   1960  CB  VAL A 191      18.691  23.677  60.217  1.00  8.93
ATOM   1961  CG1 VAL A 191      20.010  23.815  59.448  1.00  7.27
ATOM   1962  CG2 VAL A 191      18.383  22.206  60.530  1.00 12.17
ATOM   1963  H   VAL A 191      20.268  23.649  62.342  1.00 99.99
ATOM   1964  N   ALA A 192      16.311  25.159  61.868  1.00  5.50
ATOM   1965  CA  ALA A 192      15.030  25.154  62.611  1.00  4.93
ATOM   1966  C   ALA A 192      13.982  24.149  62.091  1.00  4.98
ATOM   1967  O   ALA A 192      12.944  23.946  62.722  1.00  4.97
ATOM   1968  CB  ALA A 192      14.447  26.564  62.614  1.00  5.67
ATOM   1969  H   ALA A 192      16.337  25.747  61.056  1.00 99.99
ATOM   1970  N   GLY A 193      14.281  23.528  60.946  1.00  5.26
ATOM   1971  CA  GLY A 193      13.319  22.609  60.316  1.00  5.33
ATOM   1972  C   GLY A 193      13.716  22.204  58.895  1.00  5.08
ATOM   1973  O   GLY A 193      14.793  22.542  58.402  1.00  4.91
ATOM   1974  H   GLY A 193      15.195  23.502  60.522  1.00 99.99
ATOM   1975  N   PHE A 194      12.784  21.496  58.279  1.00  5.30
ATOM   1976  CA  PHE A 194      13.017  20.886  56.953  1.00  4.59
ATOM   1977  C   PHE A 194      11.787  20.900  56.042  1.00  4.93
ATOM   1978  O   PHE A 194      10.656  20.659  56.462  1.00  5.27
ATOM   1979  CB  PHE A 194      13.438  19.427  57.128  1.00  5.65
ATOM   1980  CG  PHE A 194      14.685  19.260  58.003  1.00  5.76
ATOM   1981  CD1 PHE A 194      14.549  19.078  59.370  1.00  6.03
ATOM   1982  CD2 PHE A 194      15.932  19.265  57.410  1.00  5.56
ATOM   1983  CE1 PHE A 194      15.682  18.896  60.157  1.00  6.64
ATOM   1984  CE2 PHE A 194      17.067  19.077  58.195  1.00  5.58
ATOM   1985  CZ  PHE A 194      16.940  18.891  59.566  1.00  6.66
ATOM   1986  H   PHE A 194      11.926  21.238  58.734  1.00 99.99
ATOM   1987  HD1 PHE A 194      13.560  19.088  59.827  1.00 99.99
ATOM   1988  HD2 PHE A 194      16.017  19.420  56.335  1.00 99.99
ATOM   1989  HE1 PHE A 194      15.581  18.802  61.237  1.00 99.99
ATOM   1990  HE2 PHE A 194      18.051  19.094  57.737  1.00 99.99
ATOM   1991  HZ  PHE A 194      17.831  18.771  60.184  1.00 99.99
ATOM   1992  N   ARG A 195      12.110  21.040  54.764  1.00  4.99
ATOM   1993  CA  ARG A 195      11.202  20.707  53.654  1.00  5.25
ATOM   1994  C   ARG A 195      11.561  19.261  53.276  1.00  5.89
ATOM   1995  O   ARG A 195      12.705  18.987  52.918  1.00  6.58
ATOM   1996  CB  ARG A 195      11.509  21.623  52.467  1.00  5.76
ATOM   1997  CG  ARG A 195      10.675  21.277  51.229  1.00  6.96
ATOM   1998  CD  ARG A 195      11.315  21.902  49.993  1.00  7.75
ATOM   1999  NE  ARG A 195      10.502  21.612  48.801  1.00  8.24
ATOM   2000  CZ  ARG A 195      10.750  20.670  47.883  1.00  8.02
ATOM   2001  NH1 ARG A 195      11.780  19.851  47.984  1.00  6.63
ATOM   2002  NH2 ARG A 195       9.971  20.545  46.821  1.00  8.55
ATOM   2003  H   ARG A 195      13.048  21.264  54.486  1.00 99.99
ATOM   2004  HE  ARG A 195       9.746  22.239  48.655  1.00 99.99
ATOM   2005 1HH1 ARG A 195      11.955  19.161  47.280  1.00 99.99
ATOM   2006 2HH1 ARG A 195      12.400  19.941  48.765  1.00 99.99
ATOM   2007 1HH2 ARG A 195      10.198  19.853  46.135  1.00 99.99
ATOM   2008 2HH2 ARG A 195       9.223  21.182  46.670  1.00 99.99
ATOM   2009  N   LEU A 196      10.638  18.340  53.512  1.00  5.24
ATOM   2010  CA  LEU A 196      10.864  16.942  53.094  1.00  5.27
ATOM   2011  C   LEU A 196      10.492  16.739  51.617  1.00  5.83
ATOM   2012  O   LEU A 196       9.317  16.732  51.254  1.00  5.30
ATOM   2013  CB  LEU A 196      10.137  15.955  54.012  1.00  5.85
ATOM   2014  CG  LEU A 196      10.508  16.059  55.499  1.00  6.83
ATOM   2015  CD1 LEU A 196       9.831  14.915  56.247  1.00  7.16
ATOM   2016  CD2 LEU A 196      12.017  16.007  55.758  1.00  6.89
ATOM   2017  H   LEU A 196       9.811  18.523  54.050  1.00 99.99
ATOM   2018  N   ASP A 197      11.517  16.817  50.771  1.00  5.30
ATOM   2019  CA  ASP A 197      11.365  16.649  49.309  1.00  5.44
ATOM   2020  C   ASP A 197      10.725  15.287  48.980  1.00  5.87
ATOM   2021  O   ASP A 197      11.006  14.298  49.648  1.00  5.52
ATOM   2022  CB  ASP A 197      12.755  16.761  48.676  1.00  5.23
ATOM   2023  CG  ASP A 197      12.740  16.527  47.162  1.00  5.77
ATOM   2024  OD1 ASP A 197      12.180  17.397  46.459  1.00  6.22
ATOM   2025  OD2 ASP A 197      13.231  15.457  46.760  1.00  7.30
ATOM   2026  H   ASP A 197      12.463  16.906  51.090  1.00 99.99
ATOM   2027  N   ALA A 198       9.896  15.271  47.934  1.00  5.52
ATOM   2028  CA  ALA A 198       9.263  14.041  47.407  1.00  5.84
ATOM   2029  C   ALA A 198       8.562  13.189  48.494  1.00  6.67
ATOM   2030  O   ALA A 198       8.562  11.962  48.447  1.00  6.32
ATOM   2031  CB  ALA A 198      10.310  13.239  46.617  1.00  6.84
ATOM   2032  H   ALA A 198       9.653  16.097  47.419  1.00 99.99
ATOM   2033  N   SER A 199       7.821  13.856  49.377  1.00  5.47
ATOM   2034  CA  SER A 199       7.142  13.160  50.498  1.00  5.54
ATOM   2035  C   SER A 199       6.046  12.182  50.066  1.00  5.92
ATOM   2036  O   SER A 199       5.885  11.135  50.687  1.00  6.05
ATOM   2037  CB  SER A 199       6.576  14.115  51.540  1.00  5.47
ATOM   2038  OG  SER A 199       7.651  14.657  52.301  1.00  5.85
ATOM   2039  H   SER A 199       7.632  14.835  49.312  1.00 99.99
ATOM   2040  HG  SER A 199       7.300  15.240  53.031  1.00 99.99
ATOM   2041  N   LYS A 200       5.384  12.483  48.947  1.00  6.51
ATOM   2042  CA  LYS A 200       4.406  11.560  48.332  1.00  7.52
ATOM   2043  C   LYS A 200       5.047  10.201  47.973  1.00  6.13
ATOM   2044  O   LYS A 200       4.369   9.186  47.967  1.00  6.13
ATOM   2045  CB  LYS A 200       3.829  12.193  47.066  1.00 10.64
ATOM   2046  CG  LYS A 200       2.529  11.506  46.625  1.00 16.36
ATOM   2047  CD  LYS A 200       2.389  11.367  45.106  1.00 18.30
ATOM   2048  CE  LYS A 200       2.375  12.706  44.362  1.00 19.33
ATOM   2049  NZ  LYS A 200       1.154  12.853  43.567  1.00 16.16
ATOM   2050  H   LYS A 200       5.479  13.364  48.488  1.00 99.99
ATOM   2051  HZ1 LYS A 200       1.152  13.744  43.114  1.00 99.99
ATOM   2052  HZ2 LYS A 200       1.081  12.120  42.890  1.00 99.99
ATOM   2053  HZ3 LYS A 200       0.360  12.809  44.177  1.00 99.99
ATOM   2054  N   HIS A 201       6.353  10.210  47.709  1.00  5.91
ATOM   2055  CA  HIS A 201       7.123   9.012  47.325  1.00  5.36
ATOM   2056  C   HIS A 201       7.702   8.231  48.530  1.00  5.07
ATOM   2057  O   HIS A 201       8.358   7.214  48.355  1.00  5.06
ATOM   2058  CB  HIS A 201       8.231   9.457  46.373  1.00  5.14
ATOM   2059  CG  HIS A 201       7.600  10.056  45.090  1.00  5.66
ATOM   2060  ND1 HIS A 201       6.924   9.366  44.237  1.00  6.35
ATOM   2061  CD2 HIS A 201       7.524  11.347  44.768  1.00  6.43
ATOM   2062  CE1 HIS A 201       6.389  10.211  43.343  1.00  6.87
ATOM   2063  NE2 HIS A 201       6.764  11.441  43.673  1.00  7.12
ATOM   2064  H   HIS A 201       6.922  11.029  47.799  1.00 99.99
ATOM   2065  HD1 HIS A 201       6.788   8.359  44.252  1.00 99.99
ATOM   2066  N   MET A 202       7.348   8.677  49.728  1.00  4.81
ATOM   2067  CA  MET A 202       7.763   8.025  50.987  1.00  5.36
ATOM   2068  C   MET A 202       6.498   7.647  51.772  1.00  5.24
ATOM   2069  O   MET A 202       5.515   8.388  51.780  1.00  5.87
ATOM   2070  CB  MET A 202       8.613   8.987  51.821  1.00  5.99
ATOM   2071  CG  MET A 202       9.844   9.500  51.065  1.00  6.16
ATOM   2072  SD  MET A 202      11.046  10.406  52.105  1.00  6.51
ATOM   2073  CE  MET A 202      10.275  12.003  52.237  1.00  6.35
ATOM   2074  H   MET A 202       6.774   9.484  49.862  1.00 99.99
ATOM   2075  N   TRP A 203       6.579   6.521  52.472  1.00  5.33
ATOM   2076  CA  TRP A 203       5.457   6.070  53.326  1.00  6.11
ATOM   2077  C   TRP A 203       5.380   6.995  54.551  1.00  5.71
ATOM   2078  O   TRP A 203       6.421   7.233  55.174  1.00  5.72
ATOM   2079  CB  TRP A 203       5.638   4.624  53.788  1.00  5.17
ATOM   2080  CG  TRP A 203       5.469   3.619  52.630  1.00  6.23
ATOM   2081  CD1 TRP A 203       6.446   3.039  51.963  1.00  6.78
ATOM   2082  CD2 TRP A 203       4.274   3.128  52.147  1.00  6.88
ATOM   2083  NE1 TRP A 203       5.933   2.200  51.066  1.00  6.93
ATOM   2084  CE2 TRP A 203       4.608   2.224  51.141  1.00  7.81
ATOM   2085  CE3 TRP A 203       2.939   3.361  52.460  1.00  7.50
ATOM   2086  CZ2 TRP A 203       3.601   1.560  50.445  1.00  8.44
ATOM   2087  CZ3 TRP A 203       1.938   2.721  51.741  1.00  9.41
ATOM   2088  CH2 TRP A 203       2.268   1.827  50.734  1.00  8.95
ATOM   2089  H   TRP A 203       7.425   6.004  52.565  1.00 99.99
ATOM   2090  HD1 TRP A 203       7.517   3.208  52.123  1.00 99.99
ATOM   2091  HE1 TRP A 203       6.472   1.657  50.408  1.00 99.99
ATOM   2092  HE3 TRP A 203       2.681   3.941  53.346  1.00 99.99
ATOM   2093  HZ2 TRP A 203       3.851   0.714  49.806  1.00 99.99
ATOM   2094  HZ3 TRP A 203       0.894   2.922  51.991  1.00 99.99
ATOM   2095  HH2 TRP A 203       1.487   1.315  50.165  1.00 99.99
ATOM   2096  N   PRO A 204       4.176   7.413  54.967  1.00  5.61
ATOM   2097  CA  PRO A 204       3.996   8.250  56.173  1.00  6.52
ATOM   2098  C   PRO A 204       4.689   7.657  57.414  1.00  6.81
ATOM   2099  O   PRO A 204       5.396   8.381  58.108  1.00  7.09
ATOM   2100  CB  PRO A 204       2.485   8.305  56.382  1.00  7.00
ATOM   2101  CG  PRO A 204       1.943   8.222  54.957  1.00  6.75
ATOM   2102  CD  PRO A 204       2.887   7.237  54.265  1.00  6.35
ATOM   2103  N   GLY A 205       4.644   6.318  57.528  1.00  6.60
ATOM   2104  CA  GLY A 205       5.280   5.560  58.627  1.00  5.84
ATOM   2105  C   GLY A 205       6.823   5.577  58.603  1.00  6.23
ATOM   2106  O   GLY A 205       7.458   5.658  59.646  1.00  6.77
ATOM   2107  H   GLY A 205       4.132   5.725  56.896  1.00 99.99
ATOM   2108  N   ASP A 206       7.389   5.586  57.398  1.00  6.16
ATOM   2109  CA  ASP A 206       8.859   5.677  57.232  1.00  6.38
ATOM   2110  C   ASP A 206       9.380   7.083  57.583  1.00  7.06
ATOM   2111  O   ASP A 206      10.327   7.202  58.348  1.00  7.06
ATOM   2112  CB  ASP A 206       9.318   5.290  55.827  1.00  7.74
ATOM   2113  CG  ASP A 206       9.250   3.783  55.537  1.00  7.63
ATOM   2114  OD1 ASP A 206       9.206   2.991  56.499  1.00  8.20
ATOM   2115  OD2 ASP A 206       9.257   3.454  54.333  1.00  7.89
ATOM   2116  H   ASP A 206       6.862   5.732  56.564  1.00 99.99
ATOM   2117  N   ILE A 207       8.609   8.096  57.186  1.00  6.10
ATOM   2118  CA  ILE A 207       8.916   9.502  57.552  1.00  6.07
ATOM   2119  C   ILE A 207       8.864   9.640  59.088  1.00  5.89
ATOM   2120  O   ILE A 207       9.831  10.103  59.683  1.00  6.09
ATOM   2121  CB  ILE A 207       7.970  10.503  56.861  1.00  6.02
ATOM   2122  CG1 ILE A 207       8.205  10.502  55.342  1.00  5.97
ATOM   2123  CG2 ILE A 207       8.139  11.925  57.428  1.00  5.97
ATOM   2124  CD  ILE A 207       7.150  11.280  54.544  1.00  6.16
ATOM   2125  H   ILE A 207       7.740   7.964  56.712  1.00 99.99
ATOM   2126  N   LYS A 208       7.812   9.083  59.685  1.00  6.16
ATOM   2127  CA  LYS A 208       7.614   9.136  61.147  1.00  7.35
ATOM   2128  C   LYS A 208       8.779   8.475  61.907  1.00  6.71
ATOM   2129  O   LYS A 208       9.340   9.083  62.814  1.00  6.55
ATOM   2130  CB  LYS A 208       6.278   8.481  61.516  1.00  9.42
ATOM   2131  CG  LYS A 208       5.915   8.671  62.996  1.00 13.20
ATOM   2132  CD  LYS A 208       5.676  10.145  63.338  1.00 17.45
ATOM   2133  CE  LYS A 208       5.718  10.375  64.848  1.00 20.83
ATOM   2134  NZ  LYS A 208       5.838  11.809  65.144  1.00 23.36
ATOM   2135  H   LYS A 208       7.069   8.639  59.182  1.00 99.99
ATOM   2136  HZ1 LYS A 208       5.907  11.942  66.132  1.00 99.99
ATOM   2137  HZ2 LYS A 208       6.662  12.169  64.706  1.00 99.99
ATOM   2138  HZ3 LYS A 208       5.037  12.296  64.789  1.00 99.99
ATOM   2139  N   ALA A 209       9.261   7.348  61.383  1.00  6.85
ATOM   2140  CA  ALA A 209      10.395   6.630  61.990  1.00  7.52
ATOM   2141  C   ALA A 209      11.712   7.429  61.910  1.00  7.89
ATOM   2142  O   ALA A 209      12.464   7.455  62.876  1.00  9.02
ATOM   2143  CB  ALA A 209      10.557   5.267  61.331  1.00  7.30
ATOM   2144  H   ALA A 209       8.915   6.946  60.532  1.00 99.99
ATOM   2145  N   ILE A 210      11.869   8.197  60.832  1.00  7.54
ATOM   2146  CA  ILE A 210      13.038   9.094  60.662  1.00  7.01
ATOM   2147  C   ILE A 210      12.912  10.291  61.631  1.00  7.89
ATOM   2148  O   ILE A 210      13.844  10.586  62.367  1.00  7.39
ATOM   2149  CB  ILE A 210      13.205   9.548  59.200  1.00  6.96
ATOM   2150  CG1 ILE A 210      13.529   8.333  58.315  1.00  6.83
ATOM   2151  CG2 ILE A 210      14.303  10.621  59.060  1.00  7.42
ATOM   2152  CD  ILE A 210      13.354   8.575  56.810  1.00  7.69
ATOM   2153  H   ILE A 210      11.156   8.292  60.136  1.00 99.99
ATOM   2154  N   LEU A 211      11.723  10.884  61.662  1.00  7.82
ATOM   2155  CA  LEU A 211      11.451  12.058  62.519  1.00  7.68
ATOM   2156  C   LEU A 211      11.602  11.744  64.015  1.00  8.30
ATOM   2157  O   LEU A 211      12.147  12.550  64.759  1.00  8.63
ATOM   2158  CB  LEU A 211      10.067  12.646  62.235  1.00  7.63
ATOM   2159  CG  LEU A 211       9.885  13.164  60.801  1.00  7.91
ATOM   2160  CD1 LEU A 211       8.498  13.783  60.678  1.00  8.55
ATOM   2161  CD2 LEU A 211      10.940  14.196  60.392  1.00  8.75
ATOM   2162  H   LEU A 211      10.935  10.553  61.136  1.00 99.99
ATOM   2163  N   ASP A 212      11.277  10.505  64.376  1.00  7.74
ATOM   2164  CA  ASP A 212      11.471  10.000  65.752  1.00 10.16
ATOM   2165  C   ASP A 212      12.939   9.895  66.200  1.00  9.77
ATOM   2166  O   ASP A 212      13.215   9.854  67.393  1.00  9.56
ATOM   2167  CB  ASP A 212      10.731   8.675  65.956  1.00 11.45
ATOM   2168  CG  ASP A 212       9.203   8.842  65.975  1.00 13.18
ATOM   2169  OD1 ASP A 212       8.732   9.983  66.174  1.00 18.73
ATOM   2170  OD2 ASP A 212       8.532   7.792  65.878  1.00 16.35
ATOM   2171  H   ASP A 212      10.827   9.870  63.744  1.00 99.99
ATOM   2172  N   LYS A 213      13.852   9.870  65.230  1.00  7.69
ATOM   2173  CA  LYS A 213      15.304   9.850  65.491  1.00  7.38
ATOM   2174  C   LYS A 213      15.926  11.260  65.578  1.00  7.49
ATOM   2175  O   LYS A 213      17.119  11.394  65.855  1.00  7.81
ATOM   2176  CB  LYS A 213      16.005   9.068  64.380  1.00  7.91
ATOM   2177  CG  LYS A 213      15.665   7.578  64.353  1.00  8.57
ATOM   2178  CD  LYS A 213      16.368   6.928  63.161  1.00  9.98
ATOM   2179  CE  LYS A 213      16.133   5.418  63.097  1.00 10.70
ATOM   2180  NZ  LYS A 213      16.866   4.691  64.142  1.00 11.39
ATOM   2181  H   LYS A 213      13.612   9.922  64.258  1.00 99.99
ATOM   2182  HZ1 LYS A 213      16.658   3.711  64.052  1.00 99.99
ATOM   2183  HZ2 LYS A 213      17.853   4.823  64.051  1.00 99.99
ATOM   2184  HZ3 LYS A 213      16.573   5.001  65.047  1.00 99.99
ATOM   2185  N   LEU A 214      15.125  12.289  65.315  1.00  7.19
ATOM   2186  CA  LEU A 214      15.630  13.673  65.254  1.00  7.20
ATOM   2187  C   LEU A 214      15.677  14.350  66.630  1.00  7.07
ATOM   2188  O   LEU A 214      14.826  14.142  67.485  1.00  8.03
ATOM   2189  CB  LEU A 214      14.806  14.534  64.292  1.00  8.54
ATOM   2190  CG  LEU A 214      14.775  14.041  62.838  1.00  8.43
ATOM   2191  CD1 LEU A 214      14.102  15.114  61.985  1.00  9.21
ATOM   2192  CD2 LEU A 214      16.162  13.718  62.274  1.00  9.43
ATOM   2193  H   LEU A 214      14.127  12.208  65.266  1.00 99.99
ATOM   2194  N   HIS A 215      16.716  15.157  66.784  1.00  5.96
ATOM   2195  CA  HIS A 215      16.915  15.976  67.997  1.00  5.67
ATOM   2196  C   HIS A 215      15.922  17.150  68.023  1.00  7.41
ATOM   2197  O   HIS A 215      15.367  17.548  67.008  1.00  7.46
ATOM   2198  CB  HIS A 215      18.307  16.581  68.014  1.00  6.35
ATOM   2199  CG  HIS A 215      19.498  15.595  67.979  1.00  5.95
ATOM   2200  ND1 HIS A 215      20.708  15.986  67.775  1.00  5.90
ATOM   2201  CD2 HIS A 215      19.495  14.275  68.179  1.00  6.00
ATOM   2202  CE1 HIS A 215      21.522  14.925  67.845  1.00  5.42
ATOM   2203  NE2 HIS A 215      20.761  13.866  68.090  1.00  5.77
ATOM   2204  H   HIS A 215      17.410  15.269  66.070  1.00 99.99
ATOM   2205  HD1 HIS A 215      21.008  16.945  67.627  1.00 99.99
ATOM   2206  N   ASN A 216      15.730  17.672  69.226  1.00  6.94
ATOM   2207  CA  ASN A 216      15.132  19.017  69.375  1.00  7.27
ATOM   2208  C   ASN A 216      16.159  20.071  68.928  1.00  6.65
ATOM   2209  O   ASN A 216      17.347  19.786  68.804  1.00  6.40
ATOM   2210  CB  ASN A 216      14.669  19.229  70.813  1.00  8.74
ATOM   2211  CG  ASN A 216      13.505  18.293  71.204  1.00 10.06
ATOM   2212  OD1 ASN A 216      13.386  17.875  72.331  1.00 16.32
ATOM   2213  ND2 ASN A 216      12.649  17.966  70.251  1.00 11.77
ATOM   2214  H   ASN A 216      16.045  17.244  70.067  1.00 99.99
ATOM   2215 1HD2 ASN A 216      11.896  17.355  70.498  1.00 99.99
ATOM   2216 2HD2 ASN A 216      12.769  18.295  69.324  1.00 99.99
ATOM   2217  N   LEU A 217      15.669  21.271  68.654  1.00  6.51
ATOM   2218  CA  LEU A 217      16.527  22.342  68.110  1.00  6.29
ATOM   2219  C   LEU A 217      17.639  22.727  69.093  1.00  5.75
ATOM   2220  O   LEU A 217      17.521  22.528  70.298  1.00  6.55
ATOM   2221  CB  LEU A 217      15.678  23.545  67.698  1.00  6.76
ATOM   2222  CG  LEU A 217      14.594  23.221  66.659  1.00  7.16
ATOM   2223  CD1 LEU A 217      13.940  24.522  66.205  1.00  9.15
ATOM   2224  CD2 LEU A 217      15.133  22.462  65.442  1.00  7.42
ATOM   2225  H   LEU A 217      14.732  21.535  68.891  1.00 99.99
ATOM   2226  N   ASN A 218      18.744  23.208  68.527  1.00  6.48
ATOM   2227  CA  ASN A 218      19.938  23.574  69.304  1.00  6.29
ATOM   2228  C   ASN A 218      19.561  24.581  70.419  1.00  6.64
ATOM   2229  O   ASN A 218      19.178  25.719  70.163  1.00  6.16
ATOM   2230  CB  ASN A 218      20.954  24.130  68.311  1.00  6.34
ATOM   2231  CG  ASN A 218      22.356  24.263  68.943  1.00  8.01
ATOM   2232  OD1 ASN A 218      23.275  23.558  68.711  1.00 10.89
ATOM   2233  ND2 ASN A 218      22.433  25.252  69.825  1.00  7.38
ATOM   2234  H   ASN A 218      18.826  23.342  67.542  1.00 99.99
ATOM   2235 1HD2 ASN A 218      23.334  25.376  70.211  1.00 99.99
ATOM   2236 2HD2 ASN A 218      21.687  25.871  69.951  1.00 99.99
ATOM   2237  N   SER A 219      19.771  24.146  71.655  1.00  6.64
ATOM   2238  CA  SER A 219      19.381  24.896  72.870  1.00  6.37
ATOM   2239  C   SER A 219      20.142  26.208  73.155  1.00  6.88
ATOM   2240  O   SER A 219      19.804  26.923  74.089  1.00  7.58
ATOM   2241  CB  SER A 219      19.415  23.972  74.088  1.00  6.38
ATOM   2242  OG  SER A 219      20.639  23.227  74.105  1.00  6.37
ATOM   2243  H   SER A 219      20.175  23.253  71.860  1.00 99.99
ATOM   2244  HG  SER A 219      20.641  22.640  74.916  1.00 99.99
ATOM   2245  N   ASN A 220      21.173  26.483  72.360  1.00  6.47
ATOM   2246  CA  ASN A 220      21.864  27.799  72.386  1.00  7.60
ATOM   2247  C   ASN A 220      21.020  28.941  71.787  1.00  8.59
ATOM   2248  O   ASN A 220      21.186  30.095  72.167  1.00  9.50
ATOM   2249  CB  ASN A 220      23.231  27.734  71.700  1.00  8.19
ATOM   2250  CG  ASN A 220      24.261  26.909  72.507  1.00  8.20
ATOM   2251  OD1 ASN A 220      24.708  27.277  73.559  1.00 10.01
ATOM   2252  ND2 ASN A 220      24.656  25.761  71.975  1.00  8.38
ATOM   2253  H   ASN A 220      21.560  25.801  71.750  1.00 99.99
ATOM   2254 1HD2 ASN A 220      25.328  25.255  72.519  1.00 99.99
ATOM   2255 2HD2 ASN A 220      24.431  25.456  71.077  1.00 99.99
ATOM   2256  N   TRP A 221      20.117  28.581  70.868  1.00  8.20
ATOM   2257  CA  TRP A 221      19.239  29.527  70.153  1.00  8.73
ATOM   2258  C   TRP A 221      17.732  29.333  70.420  1.00  9.36
ATOM   2259  O   TRP A 221      16.969  30.289  70.378  1.00 11.73
ATOM   2260  CB  TRP A 221      19.459  29.421  68.643  1.00  9.46
ATOM   2261  CG  TRP A 221      20.786  30.062  68.189  1.00  9.27
ATOM   2262  CD1 TRP A 221      21.069  31.349  68.241  1.00  8.56
ATOM   2263  CD2 TRP A 221      21.827  29.416  67.563  1.00  9.93
ATOM   2264  NE1 TRP A 221      22.256  31.565  67.673  1.00  8.72
ATOM   2265  CE2 TRP A 221      22.754  30.410  67.249  1.00  9.87
ATOM   2266  CE3 TRP A 221      22.079  28.090  67.228  1.00 12.64
ATOM   2267  CZ2 TRP A 221      23.936  30.068  66.603  1.00 12.17
ATOM   2268  CZ3 TRP A 221      23.244  27.760  66.548  1.00 13.20
ATOM   2269  CH2 TRP A 221      24.167  28.746  66.236  1.00 14.31
ATOM   2270  H   TRP A 221      19.964  27.626  70.633  1.00 99.99
ATOM   2271  HD1 TRP A 221      20.433  32.123  68.683  1.00 99.99
ATOM   2272  HE1 TRP A 221      22.701  32.466  67.579  1.00 99.99
ATOM   2273  HE3 TRP A 221      21.428  27.302  67.604  1.00 99.99
ATOM   2274  HZ2 TRP A 221      24.746  30.793  66.548  1.00 99.99
ATOM   2275  HZ3 TRP A 221      23.429  26.718  66.275  1.00 99.99
ATOM   2276  HH2 TRP A 221      25.088  28.497  65.702  1.00 99.99
ATOM   2277  N   PHE A 222      17.334  28.089  70.673  1.00  7.93
ATOM   2278  CA  PHE A 222      15.908  27.729  70.793  1.00  7.98
ATOM   2279  C   PHE A 222      15.565  27.239  72.212  1.00  9.08
ATOM   2280  O   PHE A 222      16.403  26.585  72.833  1.00  9.33
ATOM   2281  CB  PHE A 222      15.577  26.624  69.789  1.00  7.66
ATOM   2282  CG  PHE A 222      15.844  27.056  68.342  1.00  7.44
ATOM   2283  CD1 PHE A 222      17.052  26.732  67.745  1.00  7.13
ATOM   2284  CD2 PHE A 222      14.869  27.733  67.631  1.00  9.03
ATOM   2285  CE1 PHE A 222      17.291  27.077  66.418  1.00  7.02
ATOM   2286  CE2 PHE A 222      15.106  28.086  66.306  1.00  8.89
ATOM   2287  CZ  PHE A 222      16.317  27.761  65.703  1.00  9.11
ATOM   2288  H   PHE A 222      17.959  27.318  70.768  1.00 99.99
ATOM   2289  HD1 PHE A 222      17.810  26.205  68.316  1.00 99.99
ATOM   2290  HD2 PHE A 222      13.927  27.998  68.110  1.00 99.99
ATOM   2291  HE1 PHE A 222      18.219  26.784  65.931  1.00 99.99
ATOM   2292  HE2 PHE A 222      14.350  28.639  65.751  1.00 99.99
ATOM   2293  HZ  PHE A 222      16.530  28.101  64.689  1.00 99.99
ATOM   2294  N   PRO A 223      14.337  27.501  72.684  1.00 10.72
ATOM   2295  CA  PRO A 223      13.875  26.992  73.990  1.00 11.38
ATOM   2296  C   PRO A 223      13.949  25.452  74.024  1.00 11.00
ATOM   2297  O   PRO A 223      13.888  24.794  72.993  1.00  9.70
ATOM   2298  CB  PRO A 223      12.451  27.517  74.176  1.00 13.00
ATOM   2299  CG  PRO A 223      11.997  27.999  72.795  1.00 14.22
ATOM   2300  CD  PRO A 223      13.285  28.308  72.030  1.00 12.14
ATOM   2301  N   ALA A 224      14.167  24.917  75.218  1.00 11.43
ATOM   2302  CA  ALA A 224      14.281  23.448  75.392  1.00 11.40
ATOM   2303  C   ALA A 224      12.997  22.753  74.895  1.00 11.83
ATOM   2304  O   ALA A 224      11.903  23.282  75.052  1.00 12.08
ATOM   2305  CB  ALA A 224      14.520  23.122  76.865  1.00 11.72
ATOM   2306  H   ALA A 224      14.125  25.443  76.062  1.00 99.99
ATOM   2307  N   GLY A 225      13.195  21.582  74.278  1.00 11.29
ATOM   2308  CA  GLY A 225      12.093  20.776  73.701  1.00 11.70
ATOM   2309  C   GLY A 225      11.422  21.325  72.425  1.00 10.93
ATOM   2310  O   GLY A 225      10.343  20.862  72.062  1.00 12.28
ATOM   2311  H   GLY A 225      14.083  21.114  74.240  1.00 99.99
ATOM   2312  N   SER A 226      12.094  22.228  71.715  1.00 10.42
ATOM   2313  CA  SER A 226      11.613  22.725  70.402  1.00  9.99
ATOM   2314  C   SER A 226      11.799  21.671  69.302  1.00  9.48
ATOM   2315  O   SER A 226      12.924  21.302  68.980  1.00 10.57
ATOM   2316  CB  SER A 226      12.349  23.994  69.972  1.00 10.08
ATOM   2317  OG  SER A 226      12.046  25.060  70.868  1.00 11.60
ATOM   2318  H   SER A 226      12.872  22.736  72.087  1.00 99.99
ATOM   2319  HG  SER A 226      12.577  25.865  70.606  1.00 99.99
ATOM   2320  N   LYS A 227      10.694  21.119  68.820  1.00 10.52
ATOM   2321  CA  LYS A 227      10.744  20.134  67.711  1.00 10.38
ATOM   2322  C   LYS A 227      11.003  20.839  66.366  1.00  8.68
ATOM   2323  O   LYS A 227      10.415  21.898  66.128  1.00  8.17
ATOM   2324  CB  LYS A 227       9.455  19.307  67.639  1.00 14.02
ATOM   2325  CG  LYS A 227       9.163  18.593  68.964  1.00 18.29
ATOM   2326  CD  LYS A 227       8.588  17.184  68.794  1.00 23.95
ATOM   2327  CE  LYS A 227       9.696  16.158  68.532  1.00 28.02
ATOM   2328  NZ  LYS A 227       9.530  14.975  69.388  1.00 31.04
ATOM   2329  H   LYS A 227       9.791  21.295  69.207  1.00 99.99
ATOM   2330  HZ1 LYS A 227      10.270  14.324  69.205  1.00 99.99
ATOM   2331  HZ2 LYS A 227       9.558  15.243  70.352  1.00 99.99
ATOM   2332  HZ3 LYS A 227       8.654  14.532  69.194  1.00 99.99
ATOM   2333  N   PRO A 228      11.851  20.282  65.487  1.00  8.03
ATOM   2334  CA  PRO A 228      12.095  20.870  64.157  1.00  7.57
ATOM   2335  C   PRO A 228      10.785  20.975  63.356  1.00  6.69
ATOM   2336  O   PRO A 228       9.934  20.097  63.411  1.00  6.29
ATOM   2337  CB  PRO A 228      13.115  19.954  63.477  1.00  8.73
ATOM   2338  CG  PRO A 228      13.004  18.631  64.237  1.00 10.36
ATOM   2339  CD  PRO A 228      12.644  19.049  65.665  1.00  9.18
ATOM   2340  N   PHE A 229      10.614  22.128  62.724  1.00  5.94
ATOM   2341  CA  PHE A 229       9.453  22.373  61.841  1.00  5.90
ATOM   2342  C   PHE A 229       9.547  21.444  60.611  1.00  6.10
ATOM   2343  O   PHE A 229      10.576  21.383  59.951  1.00  6.92
ATOM   2344  CB  PHE A 229       9.473  23.841  61.423  1.00  5.44
ATOM   2345  CG  PHE A 229       8.318  24.244  60.494  1.00  6.09
ATOM   2346  CD1 PHE A 229       7.006  23.901  60.778  1.00  6.70
ATOM   2347  CD2 PHE A 229       8.612  25.014  59.381  1.00  6.88
ATOM   2348  CE1 PHE A 229       5.980  24.347  59.950  1.00  7.31
ATOM   2349  CE2 PHE A 229       7.589  25.463  58.551  1.00  7.93
ATOM   2350  CZ  PHE A 229       6.272  25.130  58.837  1.00  7.40
ATOM   2351  H   PHE A 229      11.285  22.871  62.764  1.00 99.99
ATOM   2352  HD1 PHE A 229       6.773  23.306  61.662  1.00 99.99
ATOM   2353  HD2 PHE A 229       9.647  25.267  59.163  1.00 99.99
ATOM   2354  HE1 PHE A 229       4.945  24.136  60.207  1.00 99.99
ATOM   2355  HE2 PHE A 229       7.818  26.106  57.702  1.00 99.99
ATOM   2356  HZ  PHE A 229       5.462  25.523  58.221  1.00 99.99
ATOM   2357  N   ILE A 230       8.495  20.677  60.378  1.00  5.60
ATOM   2358  CA  ILE A 230       8.472  19.736  59.229  1.00  5.67
ATOM   2359  C   ILE A 230       7.335  20.128  58.272  1.00  5.46
ATOM   2360  O   ILE A 230       6.174  20.144  58.663  1.00  6.41
ATOM   2361  CB  ILE A 230       8.306  18.282  59.714  1.00  5.75
ATOM   2362  CG1 ILE A 230       9.415  17.845  60.692  1.00  6.50
ATOM   2363  CG2 ILE A 230       8.149  17.277  58.557  1.00  6.23
ATOM   2364  CD  ILE A 230      10.853  17.901  60.152  1.00  6.71
ATOM   2365  H   ILE A 230       7.724  20.604  61.003  1.00 99.99
ATOM   2366  N   TYR A 231       7.723  20.449  57.048  1.00  5.59
ATOM   2367  CA  TYR A 231       6.736  20.580  55.954  1.00  5.37
ATOM   2368  C   TYR A 231       7.075  19.634  54.793  1.00  4.89
ATOM   2369  O   TYR A 231       8.161  19.656  54.219  1.00  5.68
ATOM   2370  CB  TYR A 231       6.521  22.033  55.538  1.00  5.45
ATOM   2371  CG  TYR A 231       7.786  22.784  55.087  1.00  5.84
ATOM   2372  CD1 TYR A 231       8.606  23.380  56.028  1.00  5.78
ATOM   2373  CD2 TYR A 231       7.974  23.022  53.739  1.00  6.17
ATOM   2374  CE1 TYR A 231       9.629  24.231  55.625  1.00  6.24
ATOM   2375  CE2 TYR A 231       8.987  23.878  53.324  1.00  5.54
ATOM   2376  CZ  TYR A 231       9.820  24.472  54.270  1.00  6.31
ATOM   2377  OH  TYR A 231      10.829  25.279  53.886  1.00  6.87
ATOM   2378  H   TYR A 231       8.669  20.677  56.807  1.00 99.99
ATOM   2379  HD1 TYR A 231       8.437  23.207  57.091  1.00 99.99
ATOM   2380  HD2 TYR A 231       7.317  22.556  53.006  1.00 99.99
ATOM   2381  HE1 TYR A 231      10.215  24.768  56.368  1.00 99.99
ATOM   2382  HE2 TYR A 231       9.078  24.135  52.271  1.00 99.99
ATOM   2383  HH  TYR A 231      11.325  25.613  54.685  1.00 99.99
ATOM   2384  N   GLN A 232       6.174  18.681  54.627  1.00  4.89
ATOM   2385  CA  GLN A 232       6.288  17.585  53.643  1.00  4.98
ATOM   2386  C   GLN A 232       5.824  18.031  52.255  1.00  5.88
ATOM   2387  O   GLN A 232       4.685  18.472  52.095  1.00  5.65
ATOM   2388  CB  GLN A 232       5.393  16.449  54.136  1.00  5.33
ATOM   2389  CG  GLN A 232       6.066  15.613  55.227  1.00  5.56
ATOM   2390  CD  GLN A 232       5.048  14.966  56.172  1.00  5.34
ATOM   2391  OE1 GLN A 232       5.164  13.794  56.521  1.00  5.48
ATOM   2392  NE2 GLN A 232       4.075  15.724  56.614  1.00  5.77
ATOM   2393  H   GLN A 232       5.314  18.683  55.147  1.00 99.99
ATOM   2394 1HE2 GLN A 232       3.389  15.321  57.227  1.00 99.99
ATOM   2395 2HE2 GLN A 232       4.033  16.703  56.394  1.00 99.99
ATOM   2396  N   GLU A 233       6.712  17.937  51.261  1.00  6.17
ATOM   2397  CA  GLU A 233       6.336  18.208  49.864  1.00  7.58
ATOM   2398  C   GLU A 233       5.489  17.037  49.303  1.00  9.02
ATOM   2399  O   GLU A 233       6.018  16.069  48.763  1.00 10.31
ATOM   2400  CB  GLU A 233       7.565  18.473  48.984  1.00  9.76
ATOM   2401  CG  GLU A 233       7.133  19.000  47.608  1.00 14.15
ATOM   2402  CD  GLU A 233       7.739  18.279  46.392  1.00 16.70
ATOM   2403  OE1 GLU A 233       8.416  17.245  46.573  1.00 14.71
ATOM   2404  OE2 GLU A 233       7.481  18.794  45.281  1.00 20.89
ATOM   2405  H   GLU A 233       7.678  17.690  51.411  1.00 99.99
ATOM   2406  N   VAL A 234       4.186  17.170  49.467  1.00  8.87
ATOM   2407  CA  VAL A 234       3.216  16.184  48.927  1.00  8.69
ATOM   2408  C   VAL A 234       2.372  16.918  47.865  1.00  9.50
ATOM   2409  O   VAL A 234       1.669  17.873  48.170  1.00  8.46
ATOM   2410  CB  VAL A 234       2.306  15.600  50.021  1.00  9.30
ATOM   2411  CG1 VAL A 234       1.369  14.525  49.451  1.00  8.72
ATOM   2412  CG2 VAL A 234       3.093  14.978  51.180  1.00 10.48
ATOM   2413  H   VAL A 234       3.770  17.919  49.992  1.00 99.99
ATOM   2414  N   ILE A 235       2.474  16.435  46.640  1.00 10.35
ATOM   2415  CA  ILE A 235       1.657  16.999  45.536  1.00 11.00
ATOM   2416  C   ILE A 235       0.341  16.203  45.494  1.00 11.67
ATOM   2417  O   ILE A 235       0.302  15.061  45.071  1.00 13.59
ATOM   2418  CB  ILE A 235       2.407  16.956  44.197  1.00 12.65
ATOM   2419  CG1 ILE A 235       3.693  17.799  44.270  1.00 12.74
ATOM   2420  CG2 ILE A 235       1.483  17.438  43.064  1.00 13.97
ATOM   2421  CD  ILE A 235       4.672  17.558  43.113  1.00 13.34
ATOM   2422  H   ILE A 235       2.968  15.599  46.412  1.00 99.99
ATOM   2423  N   ASP A 236      -0.710  16.812  46.020  1.00  9.90
ATOM   2424  CA  ASP A 236      -2.038  16.179  46.025  1.00  9.92
ATOM   2425  C   ASP A 236      -3.066  17.169  45.454  1.00 10.70
ATOM   2426  O   ASP A 236      -3.473  18.086  46.149  1.00 10.06
ATOM   2427  CB  ASP A 236      -2.378  15.729  47.449  1.00  8.85
ATOM   2428  CG  ASP A 236      -3.801  15.173  47.627  1.00  9.41
ATOM   2429  OD1 ASP A 236      -4.475  14.948  46.591  1.00 11.49
ATOM   2430  OD2 ASP A 236      -4.176  14.998  48.803  1.00  9.57
ATOM   2431  H   ASP A 236      -0.670  17.730  46.405  1.00 99.99
ATOM   2432  N   LEU A 237      -3.472  16.904  44.224  1.00 12.20
ATOM   2433  CA  LEU A 237      -4.478  17.769  43.561  1.00 14.00
ATOM   2434  C   LEU A 237      -5.878  17.125  43.532  1.00 15.76
ATOM   2435  O   LEU A 237      -6.780  17.626  42.869  1.00 17.80
ATOM   2436  CB  LEU A 237      -3.971  18.161  42.165  1.00 14.69
ATOM   2437  CG  LEU A 237      -2.640  18.936  42.182  1.00 16.14
ATOM   2438  CD1 LEU A 237      -2.117  19.113  40.756  1.00 18.24
ATOM   2439  CD2 LEU A 237      -2.778  20.309  42.850  1.00 15.59
ATOM   2440  H   LEU A 237      -3.195  16.099  43.707  1.00 99.99
ATOM   2441  N   GLY A 238      -6.037  16.025  44.293  1.00 15.82
ATOM   2442  CA  GLY A 238      -7.339  15.354  44.473  1.00 18.00
ATOM   2443  C   GLY A 238      -7.709  14.213  43.502  1.00 19.94
ATOM   2444  O   GLY A 238      -8.662  13.497  43.779  1.00 23.01
ATOM   2445  H   GLY A 238      -5.335  15.686  44.934  1.00 99.99
ATOM   2446  N   GLY A 239      -6.855  13.930  42.508  1.00 19.16
ATOM   2447  CA  GLY A 239      -7.200  12.930  41.471  1.00 19.71
ATOM   2448  C   GLY A 239      -6.595  11.527  41.679  1.00 19.41
ATOM   2449  O   GLY A 239      -6.745  10.665  40.821  1.00 20.44
ATOM   2450  H   GLY A 239      -5.956  14.356  42.382  1.00 99.99
ATOM   2451  N   GLU A 240      -5.902  11.316  42.795  1.00 18.55
ATOM   2452  CA  GLU A 240      -5.143  10.057  43.019  1.00 17.53
ATOM   2453  C   GLU A 240      -5.482   9.429  44.388  1.00 16.27
ATOM   2454  O   GLU A 240      -5.964  10.161  45.251  1.00 15.95
ATOM   2455  CB  GLU A 240      -3.632  10.315  42.972  1.00 21.05
ATOM   2456  CG  GLU A 240      -3.148  11.455  42.072  1.00 23.67
ATOM   2457  CD  GLU A 240      -1.622  11.506  42.010  1.00 24.85
ATOM   2458  OE1 GLU A 240      -1.134  11.946  40.950  1.00 26.65
ATOM   2459  OE2 GLU A 240      -0.977  11.107  43.004  1.00 19.07
ATOM   2460  H   GLU A 240      -5.922  11.940  43.573  1.00 99.99
ATOM   2461  N   PRO A 241      -5.171   8.140  44.623  1.00 14.06
ATOM   2462  CA  PRO A 241      -5.385   7.484  45.928  1.00 13.07
ATOM   2463  C   PRO A 241      -4.599   8.111  47.103  1.00 11.92
ATOM   2464  O   PRO A 241      -5.106   8.138  48.213  1.00 11.88
ATOM   2465  CB  PRO A 241      -5.005   6.019  45.715  1.00 12.94
ATOM   2466  CG  PRO A 241      -3.997   6.079  44.569  1.00 14.16
ATOM   2467  CD  PRO A 241      -4.585   7.168  43.673  1.00 13.87
ATOM   2468  N   ILE A 242      -3.360   8.535  46.858  1.00  9.56
ATOM   2469  CA  ILE A 242      -2.551   9.207  47.907  1.00  9.48
ATOM   2470  C   ILE A 242      -3.171  10.577  48.257  1.00  8.71
ATOM   2471  O   ILE A 242      -3.276  11.469  47.423  1.00  9.40
ATOM   2472  CB  ILE A 242      -1.065   9.320  47.524  1.00  8.89
ATOM   2473  CG1 ILE A 242      -0.483   7.909  47.352  1.00  9.63
ATOM   2474  CG2 ILE A 242      -0.262  10.092  48.591  1.00  8.62
ATOM   2475  CD  ILE A 242       0.874   7.875  46.648  1.00  9.63
ATOM   2476  H   ILE A 242      -2.879   8.362  46.003  1.00 99.99
ATOM   2477  N   LYS A 243      -3.452  10.701  49.544  1.00  7.80
ATOM   2478  CA  LYS A 243      -3.981  11.956  50.118  1.00  8.05
ATOM   2479  C   LYS A 243      -2.935  12.501  51.095  1.00  7.48
ATOM   2480  O   LYS A 243      -2.387  11.753  51.905  1.00  7.32
ATOM   2481  CB  LYS A 243      -5.302  11.682  50.848  1.00  7.48
ATOM   2482  CG  LYS A 243      -6.382  11.026  49.973  1.00  9.69
ATOM   2483  CD  LYS A 243      -6.732  11.855  48.733  1.00 11.02
ATOM   2484  CE  LYS A 243      -7.833  11.178  47.915  1.00 12.63
ATOM   2485  NZ  LYS A 243      -8.012  11.842  46.617  1.00 15.33
ATOM   2486  H   LYS A 243      -3.365   9.949  50.193  1.00 99.99
ATOM   2487  HZ1 LYS A 243      -8.743  11.388  46.107  1.00 99.99
ATOM   2488  HZ2 LYS A 243      -8.247  12.806  46.741  1.00 99.99
ATOM   2489  HZ3 LYS A 243      -7.162  11.755  46.096  1.00 99.99
ATOM   2490  N   SER A 244      -2.744  13.818  51.068  1.00  7.02
ATOM   2491  CA  SER A 244      -1.736  14.456  51.947  1.00  7.47
ATOM   2492  C   SER A 244      -2.104  14.348  53.439  1.00  6.58
ATOM   2493  O   SER A 244      -1.219  14.371  54.289  1.00  6.54
ATOM   2494  CB  SER A 244      -1.461  15.913  51.580  1.00  9.32
ATOM   2495  OG  SER A 244      -2.601  16.718  51.871  1.00 10.69
ATOM   2496  H   SER A 244      -3.345  14.447  50.569  1.00 99.99
ATOM   2497  HG  SER A 244      -2.364  17.680  51.714  1.00 99.99
ATOM   2498  N   SER A 245      -3.389  14.124  53.723  1.00  6.21
ATOM   2499  CA  SER A 245      -3.882  13.867  55.096  1.00  6.45
ATOM   2500  C   SER A 245      -3.230  12.660  55.788  1.00  6.12
ATOM   2501  O   SER A 245      -3.008  12.702  56.996  1.00  5.43
ATOM   2502  CB  SER A 245      -5.403  13.715  55.137  1.00  7.22
ATOM   2503  OG  SER A 245      -5.820  12.630  54.305  1.00  7.09
ATOM   2504  H   SER A 245      -4.108  14.162  53.030  1.00 99.99
ATOM   2505  HG  SER A 245      -6.810  12.507  54.418  1.00 99.99
ATOM   2506  N   ASP A 246      -2.791  11.675  54.999  1.00  5.72
ATOM   2507  CA  ASP A 246      -1.993  10.537  55.512  1.00  6.21
ATOM   2508  C   ASP A 246      -0.674  10.950  56.195  1.00  5.53
ATOM   2509  O   ASP A 246      -0.134  10.196  56.996  1.00  6.69
ATOM   2510  CB  ASP A 246      -1.704   9.529  54.394  1.00  6.75
ATOM   2511  CG  ASP A 246      -2.874   8.593  54.054  1.00  8.42
ATOM   2512  OD1 ASP A 246      -4.022   8.898  54.449  1.00  9.10
ATOM   2513  OD2 ASP A 246      -2.600   7.623  53.318  1.00  9.35
ATOM   2514  H   ASP A 246      -3.028  11.633  54.027  1.00 99.99
ATOM   2515  N   TYR A 247      -0.222  12.174  55.921  1.00  5.80
ATOM   2516  CA  TYR A 247       1.053  12.709  56.432  1.00  6.04
ATOM   2517  C   TYR A 247       0.899  13.726  57.585  1.00  5.51
ATOM   2518  O   TYR A 247       1.905  14.198  58.116  1.00  5.58
ATOM   2519  CB  TYR A 247       1.799  13.377  55.273  1.00  5.71
ATOM   2520  CG  TYR A 247       2.174  12.399  54.148  1.00  5.41
ATOM   2521  CD1 TYR A 247       1.244  12.066  53.177  1.00  5.13
ATOM   2522  CD2 TYR A 247       3.448  11.864  54.106  1.00  5.38
ATOM   2523  CE1 TYR A 247       1.583  11.179  52.162  1.00  4.84
ATOM   2524  CE2 TYR A 247       3.800  10.981  53.089  1.00  5.21
ATOM   2525  CZ  TYR A 247       2.868  10.641  52.113  1.00  5.45
ATOM   2526  OH  TYR A 247       3.197   9.790  51.116  1.00  6.11
ATOM   2527  H   TYR A 247      -0.724  12.807  55.325  1.00 99.99
ATOM   2528  HD1 TYR A 247       0.244  12.497  53.210  1.00 99.99
ATOM   2529  HD2 TYR A 247       4.178  12.150  54.863  1.00 99.99
ATOM   2530  HE1 TYR A 247       0.819  10.830  51.469  1.00 99.99
ATOM   2531  HE2 TYR A 247       4.785  10.517  53.090  1.00 99.99
ATOM   2532  HH  TYR A 247       4.153   9.469  51.248  1.00 99.99
ATOM   2533  N   PHE A 248      -0.329  13.947  58.060  1.00  5.56
ATOM   2534  CA  PHE A 248      -0.587  14.945  59.126  1.00  5.64
ATOM   2535  C   PHE A 248       0.086  14.645  60.474  1.00  6.69
ATOM   2536  O   PHE A 248       0.450  15.567  61.192  1.00  6.96
ATOM   2537  CB  PHE A 248      -2.079  15.180  59.352  1.00  5.55
ATOM   2538  CG  PHE A 248      -2.821  15.866  58.195  1.00  5.81
ATOM   2539  CD1 PHE A 248      -2.168  16.472  57.123  1.00  6.12
ATOM   2540  CD2 PHE A 248      -4.200  15.921  58.279  1.00  5.67
ATOM   2541  CE1 PHE A 248      -2.904  17.117  56.139  1.00  6.18
ATOM   2542  CE2 PHE A 248      -4.941  16.565  57.296  1.00  5.96
ATOM   2543  CZ  PHE A 248      -4.289  17.162  56.222  1.00  6.43
ATOM   2544  H   PHE A 248      -1.142  13.450  57.745  1.00 99.99
ATOM   2545  HD1 PHE A 248      -1.081  16.454  57.051  1.00 99.99
ATOM   2546  HD2 PHE A 248      -4.706  15.476  59.137  1.00 99.99
ATOM   2547  HE1 PHE A 248      -2.392  17.610  55.316  1.00 99.99
ATOM   2548  HE2 PHE A 248      -6.025  16.604  57.374  1.00 99.99
ATOM   2549  HZ  PHE A 248      -4.864  17.690  55.466  1.00 99.99
ATOM   2550  N   GLY A 249       0.269  13.350  60.771  1.00  6.42
ATOM   2551  CA  GLY A 249       0.976  12.890  61.986  1.00  6.71
ATOM   2552  C   GLY A 249       2.481  13.224  62.044  1.00  7.39
ATOM   2553  O   GLY A 249       3.094  13.087  63.097  1.00  7.73
ATOM   2554  H   GLY A 249      -0.105  12.593  60.226  1.00 99.99
ATOM   2555  N   ASN A 250       3.038  13.667  60.920  1.00  6.66
ATOM   2556  CA  ASN A 250       4.487  13.934  60.805  1.00  7.38
ATOM   2557  C   ASN A 250       4.850  15.430  60.844  1.00  7.16
ATOM   2558  O   ASN A 250       5.956  15.797  61.225  1.00  8.75
ATOM   2559  CB  ASN A 250       5.017  13.350  59.499  1.00  6.89
ATOM   2560  CG  ASN A 250       4.842  11.824  59.379  1.00  7.14
ATOM   2561  OD1 ASN A 250       4.764  11.081  60.323  1.00  7.67
ATOM   2562  ND2 ASN A 250       4.754  11.369  58.148  1.00  5.74
ATOM   2563  H   ASN A 250       2.519  13.785  60.074  1.00 99.99
ATOM   2564 1HD2 ASN A 250       4.655  10.375  58.061  1.00 99.99
ATOM   2565 2HD2 ASN A 250       4.845  11.995  57.380  1.00 99.99
ATOM   2566  N   GLY A 251       3.911  16.257  60.383  1.00  6.14
ATOM   2567  CA  GLY A 251       4.146  17.706  60.255  1.00  6.49
ATOM   2568  C   GLY A 251       3.123  18.296  59.280  1.00  5.61
ATOM   2569  O   GLY A 251       2.125  17.664  58.936  1.00  5.28
ATOM   2570  H   GLY A 251       2.960  15.991  60.185  1.00 99.99
ATOM   2571  N   ARG A 252       3.422  19.510  58.870  1.00  5.01
ATOM   2572  CA  ARG A 252       2.658  20.188  57.801  1.00  5.86
ATOM   2573  C   ARG A 252       2.924  19.557  56.426  1.00  5.64
ATOM   2574  O   ARG A 252       3.830  18.740  56.233  1.00  4.92
ATOM   2575  CB  ARG A 252       2.994  21.675  57.767  1.00  5.82
ATOM   2576  CG  ARG A 252       2.569  22.366  59.060  1.00  5.26
ATOM   2577  CD  ARG A 252       2.489  23.865  58.804  1.00  6.34
ATOM   2578  NE  ARG A 252       2.168  24.548  60.064  1.00  6.90
ATOM   2579  CZ  ARG A 252       1.233  25.481  60.240  1.00  6.61
ATOM   2580  NH1 ARG A 252       0.463  25.896  59.243  1.00  6.82
ATOM   2581  NH2 ARG A 252       1.067  26.025  61.435  1.00  9.34
ATOM   2582  H   ARG A 252       4.201  20.027  59.227  1.00 99.99
ATOM   2583  HE  ARG A 252       2.717  24.278  60.858  1.00 99.99
ATOM   2584 1HH1 ARG A 252      -0.223  26.603  59.390  1.00 99.99
ATOM   2585 2HH1 ARG A 252       0.590  25.492  58.338  1.00 99.99
ATOM   2586 1HH2 ARG A 252       0.383  26.738  61.566  1.00 99.99
ATOM   2587 2HH2 ARG A 252       1.628  25.717  62.204  1.00 99.99
ATOM   2588  N   VAL A 253       2.043  19.893  55.502  1.00  5.15
ATOM   2589  CA  VAL A 253       2.146  19.468  54.092  1.00  4.96
ATOM   2590  C   VAL A 253       2.017  20.712  53.193  1.00  5.43
ATOM   2591  O   VAL A 253       1.287  21.653  53.494  1.00  5.95
ATOM   2592  CB  VAL A 253       1.090  18.411  53.717  1.00  5.44
ATOM   2593  CG1 VAL A 253       1.279  17.112  54.509  1.00  6.07
ATOM   2594  CG2 VAL A 253      -0.353  18.911  53.876  1.00  6.97
ATOM   2595  H   VAL A 253       1.271  20.508  55.700  1.00 99.99
ATOM   2596  N   THR A 254       2.755  20.680  52.106  1.00  5.85
ATOM   2597  CA  THR A 254       2.577  21.671  51.015  1.00  5.81
ATOM   2598  C   THR A 254       1.167  21.538  50.417  1.00  6.12
ATOM   2599  O   THR A 254       0.728  20.454  50.037  1.00  7.68
ATOM   2600  CB  THR A 254       3.621  21.432  49.925  1.00  6.45
ATOM   2601  OG1 THR A 254       3.602  20.052  49.547  1.00  6.48
ATOM   2602  CG2 THR A 254       5.027  21.836  50.378  1.00  7.37
ATOM   2603  H   THR A 254       3.470  19.996  51.943  1.00 99.99
ATOM   2604  HG1 THR A 254       4.217  19.926  48.778  1.00 99.99
ATOM   2605  N   GLU A 255       0.437  22.650  50.392  1.00  5.39
ATOM   2606  CA  GLU A 255      -0.888  22.660  49.758  1.00  5.66
ATOM   2607  C   GLU A 255      -0.775  23.219  48.325  1.00  5.71
ATOM   2608  O   GLU A 255      -0.954  24.407  48.083  1.00  5.91
ATOM   2609  CB  GLU A 255      -1.893  23.403  50.658  1.00  5.86
ATOM   2610  CG  GLU A 255      -3.328  23.467  50.111  1.00  6.86
ATOM   2611  CD  GLU A 255      -3.885  22.097  49.710  1.00  7.72
ATOM   2612  OE1 GLU A 255      -3.478  21.640  48.613  1.00  7.40
ATOM   2613  OE2 GLU A 255      -4.632  21.513  50.518  1.00  6.58
ATOM   2614  H   GLU A 255       0.703  23.492  50.870  1.00 99.99
ATOM   2615  N   PHE A 256      -0.486  22.320  47.389  1.00  5.47
ATOM   2616  CA  PHE A 256      -0.380  22.677  45.953  1.00  6.00
ATOM   2617  C   PHE A 256      -1.688  23.152  45.291  1.00  6.38
ATOM   2618  O   PHE A 256      -1.643  23.893  44.313  1.00  7.04
ATOM   2619  CB  PHE A 256       0.250  21.552  45.137  1.00  6.35
ATOM   2620  CG  PHE A 256       1.774  21.545  45.305  1.00  6.34
ATOM   2621  CD1 PHE A 256       2.353  20.822  46.332  1.00  5.60
ATOM   2622  CD2 PHE A 256       2.568  22.246  44.409  1.00  7.41
ATOM   2623  CE1 PHE A 256       3.737  20.797  46.456  1.00  6.12
ATOM   2624  CE2 PHE A 256       3.956  22.226  44.535  1.00  7.02
ATOM   2625  CZ  PHE A 256       4.541  21.498  45.563  1.00  6.35
ATOM   2626  H   PHE A 256      -0.272  21.368  47.608  1.00 99.99
ATOM   2627  HD1 PHE A 256       1.726  20.286  47.048  1.00 99.99
ATOM   2628  HD2 PHE A 256       2.099  22.791  43.589  1.00 99.99
ATOM   2629  HE1 PHE A 256       4.194  20.210  47.240  1.00 99.99
ATOM   2630  HE2 PHE A 256       4.577  22.814  43.859  1.00 99.99
ATOM   2631  HZ  PHE A 256       5.621  21.512  45.699  1.00 99.99
ATOM   2632  N   LYS A 257      -2.821  22.808  45.902  1.00  6.01
ATOM   2633  CA  LYS A 257      -4.145  23.273  45.421  1.00  6.63
ATOM   2634  C   LYS A 257      -4.296  24.794  45.597  1.00  6.81
ATOM   2635  O   LYS A 257      -4.916  25.457  44.776  1.00  7.44
ATOM   2636  CB  LYS A 257      -5.294  22.594  46.169  1.00  7.09
ATOM   2637  CG  LYS A 257      -5.378  21.079  45.971  1.00  8.08
ATOM   2638  CD  LYS A 257      -6.502  20.529  46.851  1.00  9.20
ATOM   2639  CE  LYS A 257      -6.572  19.001  46.806  1.00 10.13
ATOM   2640  NZ  LYS A 257      -7.603  18.495  47.721  1.00 11.40
ATOM   2641  H   LYS A 257      -2.843  22.354  46.793  1.00 99.99
ATOM   2642  HZ1 LYS A 257      -7.640  17.498  47.690  1.00 99.99
ATOM   2643  HZ2 LYS A 257      -7.414  18.795  48.659  1.00 99.99
ATOM   2644  HZ3 LYS A 257      -8.499  18.864  47.464  1.00 99.99
ATOM   2645  N   TYR A 258      -3.588  25.333  46.595  1.00  6.06
ATOM   2646  CA  TYR A 258      -3.611  26.761  46.947  1.00  6.27
ATOM   2647  C   TYR A 258      -3.154  27.652  45.769  1.00  6.35
ATOM   2648  O   TYR A 258      -3.945  28.434  45.257  1.00  6.33
ATOM   2649  CB  TYR A 258      -2.724  26.945  48.176  1.00  5.87
ATOM   2650  CG  TYR A 258      -2.883  28.339  48.790  1.00  5.42
ATOM   2651  CD1 TYR A 258      -2.210  29.412  48.239  1.00  5.39
ATOM   2652  CD2 TYR A 258      -3.707  28.500  49.887  1.00  5.65
ATOM   2653  CE1 TYR A 258      -2.377  30.680  48.783  1.00  6.05
ATOM   2654  CE2 TYR A 258      -3.869  29.764  50.444  1.00  5.57
ATOM   2655  CZ  TYR A 258      -3.216  30.856  49.880  1.00  5.47
ATOM   2656  OH  TYR A 258      -3.519  32.104  50.301  1.00  7.21
ATOM   2657  H   TYR A 258      -2.977  24.787  47.166  1.00 99.99
ATOM   2658  HD1 TYR A 258      -1.559  29.272  47.375  1.00 99.99
ATOM   2659  HD2 TYR A 258      -4.207  27.637  50.327  1.00 99.99
ATOM   2660  HE1 TYR A 258      -1.804  31.516  48.385  1.00 99.99
ATOM   2661  HE2 TYR A 258      -4.458  29.884  51.348  1.00 99.99
ATOM   2662  HH  TYR A 258      -3.976  32.081  51.194  1.00 99.99
ATOM   2663  N   GLY A 259      -1.898  27.457  45.337  1.00  6.67
ATOM   2664  CA  GLY A 259      -1.319  28.184  44.185  1.00  6.44
ATOM   2665  C   GLY A 259      -2.028  27.889  42.851  1.00  7.21
ATOM   2666  O   GLY A 259      -2.256  28.799  42.060  1.00  7.27
ATOM   2667  H   GLY A 259      -1.223  26.880  45.809  1.00 99.99
ATOM   2668  N   ALA A 260      -2.479  26.645  42.686  1.00  6.99
ATOM   2669  CA  ALA A 260      -3.176  26.221  41.453  1.00  7.67
ATOM   2670  C   ALA A 260      -4.528  26.943  41.297  1.00  8.13
ATOM   2671  O   ALA A 260      -4.770  27.571  40.271  1.00  8.17
ATOM   2672  CB  ALA A 260      -3.373  24.705  41.440  1.00  7.54
ATOM   2673  H   ALA A 260      -2.453  25.959  43.413  1.00 99.99
ATOM   2674  N   LYS A 261      -5.282  26.992  42.394  1.00  7.90
ATOM   2675  CA  LYS A 261      -6.603  27.650  42.406  1.00  7.17
ATOM   2676  C   LYS A 261      -6.534  29.177  42.476  1.00  8.01
ATOM   2677  O   LYS A 261      -7.267  29.853  41.765  1.00  8.13
ATOM   2678  CB  LYS A 261      -7.530  27.096  43.492  1.00  8.54
ATOM   2679  CG  LYS A 261      -7.948  25.632  43.259  1.00  9.48
ATOM   2680  CD  LYS A 261      -8.395  25.295  41.827  1.00 10.11
ATOM   2681  CE  LYS A 261      -9.582  26.125  41.325  1.00 10.77
ATOM   2682  NZ  LYS A 261      -9.801  25.913  39.890  1.00 12.74
ATOM   2683  H   LYS A 261      -5.009  26.590  43.271  1.00 99.99
ATOM   2684  HZ1 LYS A 261     -10.567  26.495  39.590  1.00 99.99
ATOM   2685  HZ2 LYS A 261      -8.981  26.114  39.363  1.00 99.99
ATOM   2686  HZ3 LYS A 261     -10.055  24.959  39.732  1.00 99.99
ATOM   2687  N   LEU A 262      -5.579  29.705  43.240  1.00  7.47
ATOM   2688  CA  LEU A 262      -5.337  31.164  43.252  1.00  7.13
ATOM   2689  C   LEU A 262      -4.904  31.692  41.870  1.00  7.34
ATOM   2690  O   LEU A 262      -5.381  32.740  41.436  1.00  7.36
ATOM   2691  CB  LEU A 262      -4.324  31.514  44.348  1.00  7.62
ATOM   2692  CG  LEU A 262      -4.250  33.010  44.687  1.00  8.09
ATOM   2693  CD1 LEU A 262      -5.609  33.579  45.115  1.00  7.97
ATOM   2694  CD2 LEU A 262      -3.244  33.210  45.820  1.00  7.13
ATOM   2695  H   LEU A 262      -5.069  29.183  43.928  1.00 99.99
ATOM   2696  N   GLY A 263      -4.187  30.829  41.131  1.00  6.97
ATOM   2697  CA  GLY A 263      -3.735  31.108  39.757  1.00  7.39
ATOM   2698  C   GLY A 263      -4.912  31.142  38.767  1.00  6.98
ATOM   2699  O   GLY A 263      -5.103  32.140  38.084  1.00  7.33
ATOM   2700  H   GLY A 263      -3.935  29.901  41.439  1.00 99.99
ATOM   2701  N   THR A 264      -5.802  30.160  38.877  1.00  6.03
ATOM   2702  CA  THR A 264      -6.987  30.086  37.987  1.00  6.62
ATOM   2703  C   THR A 264      -8.014  31.189  38.311  1.00  6.47
ATOM   2704  O   THR A 264      -8.579  31.766  37.391  1.00  7.09
ATOM   2705  CB  THR A 264      -7.664  28.713  38.003  1.00  7.54
ATOM   2706  OG1 THR A 264      -7.957  28.348  39.346  1.00  8.26
ATOM   2707  CG2 THR A 264      -6.795  27.621  37.380  1.00  8.00
ATOM   2708  H   THR A 264      -5.816  29.498  39.628  1.00 99.99
ATOM   2709  HG1 THR A 264      -8.539  27.534  39.359  1.00 99.99
ATOM   2710  N   VAL A 265      -8.156  31.525  39.593  1.00  6.54
ATOM   2711  CA  VAL A 265      -9.027  32.639  40.044  1.00  6.81
ATOM   2712  C   VAL A 265      -8.514  33.999  39.517  1.00  7.63
ATOM   2713  O   VAL A 265      -9.279  34.738  38.912  1.00  7.44
ATOM   2714  CB  VAL A 265      -9.207  32.648  41.573  1.00  7.13
ATOM   2715  CG1 VAL A 265      -9.983  33.872  42.079  1.00  8.17
ATOM   2716  CG2 VAL A 265      -9.990  31.414  42.025  1.00  7.55
ATOM   2717  H   VAL A 265      -7.787  30.951  40.331  1.00 99.99
ATOM   2718  N   ILE A 266      -7.260  34.315  39.815  1.00  7.31
ATOM   2719  CA  ILE A 266      -6.665  35.607  39.389  1.00  7.80
ATOM   2720  C   ILE A 266      -6.528  35.739  37.855  1.00  7.27
ATOM   2721  O   ILE A 266      -6.734  36.821  37.321  1.00  7.91
ATOM   2722  CB  ILE A 266      -5.397  35.919  40.197  1.00  8.33
ATOM   2723  CG1 ILE A 266      -5.850  36.156  41.649  1.00 10.77
ATOM   2724  CG2 ILE A 266      -4.610  37.124  39.643  1.00  9.03
ATOM   2725  CD  ILE A 266      -4.757  36.456  42.673  1.00 12.22
ATOM   2726  H   ILE A 266      -6.679  33.756  40.414  1.00 99.99
ATOM   2727  N   ARG A 267      -6.222  34.636  37.186  1.00  6.38
ATOM   2728  CA  ARG A 267      -6.236  34.610  35.704  1.00  6.83
ATOM   2729  C   ARG A 267      -7.655  34.604  35.114  1.00  7.74
ATOM   2730  O   ARG A 267      -7.821  34.731  33.904  1.00  8.12
ATOM   2731  CB  ARG A 267      -5.456  33.411  35.175  1.00  7.30
ATOM   2732  CG  ARG A 267      -3.960  33.486  35.478  1.00  7.24
ATOM   2733  CD  ARG A 267      -3.308  32.223  34.917  1.00  7.64
ATOM   2734  NE  ARG A 267      -1.884  32.133  35.272  1.00  8.70
ATOM   2735  CZ  ARG A 267      -0.862  32.763  34.685  1.00  9.78
ATOM   2736  NH1 ARG A 267      -1.054  33.610  33.677  1.00 10.55
ATOM   2737  NH2 ARG A 267       0.380  32.506  35.052  1.00 11.02
ATOM   2738  H   ARG A 267      -5.926  33.780  37.617  1.00 99.99
ATOM   2739  HE  ARG A 267      -1.687  31.494  36.020  1.00 99.99
ATOM   2740 1HH1 ARG A 267      -0.284  34.066  33.242  1.00 99.99
ATOM   2741 2HH1 ARG A 267      -1.988  33.763  33.366  1.00 99.99
ATOM   2742 1HH2 ARG A 267       1.143  32.967  34.606  1.00 99.99
ATOM   2743 2HH2 ARG A 267       0.573  31.807  35.748  1.00 99.99
ATOM   2744  N   LYS A 268      -8.651  34.356  35.973  1.00  7.62
ATOM   2745  CA  LYS A 268     -10.083  34.300  35.618  1.00  7.68
ATOM   2746  C   LYS A 268     -10.391  33.168  34.609  1.00  8.28
ATOM   2747  O   LYS A 268     -11.267  33.266  33.752  1.00  8.55
ATOM   2748  CB  LYS A 268     -10.566  35.684  35.144  1.00  8.97
ATOM   2749  CG  LYS A 268     -10.410  36.741  36.247  1.00 11.08
ATOM   2750  CD  LYS A 268     -10.960  38.120  35.866  1.00 13.24
ATOM   2751  CE  LYS A 268      -9.973  38.987  35.076  1.00 14.17
ATOM   2752  NZ  LYS A 268     -10.557  40.305  34.782  1.00 15.98
ATOM   2753  H   LYS A 268      -8.482  34.233  36.951  1.00 99.99
ATOM   2754  HZ1 LYS A 268      -9.884  40.871  34.306  1.00 99.99
ATOM   2755  HZ2 LYS A 268     -11.375  40.196  34.220  1.00 99.99
ATOM   2756  HZ3 LYS A 268     -10.792  40.756  35.651  1.00 99.99
ATOM   2757  N   TRP A 269      -9.691  32.050  34.789  1.00  7.85
ATOM   2758  CA  TRP A 269      -9.873  30.847  33.946  1.00  8.62
ATOM   2759  C   TRP A 269     -11.222  30.184  34.251  1.00 10.63
ATOM   2760  O   TRP A 269     -11.667  30.158  35.394  1.00  9.75
ATOM   2761  CB  TRP A 269      -8.719  29.862  34.147  1.00  8.57
ATOM   2762  CG  TRP A 269      -7.414  30.311  33.448  1.00  7.63
ATOM   2763  CD1 TRP A 269      -7.183  31.474  32.861  1.00  7.53
ATOM   2764  CD2 TRP A 269      -6.283  29.534  33.277  1.00  8.89
ATOM   2765  NE1 TRP A 269      -5.965  31.484  32.333  1.00  8.06
ATOM   2766  CE2 TRP A 269      -5.376  30.319  32.569  1.00  8.84
ATOM   2767  CE3 TRP A 269      -5.932  28.245  33.663  1.00  9.55
ATOM   2768  CZ2 TRP A 269      -4.117  29.816  32.258  1.00  9.80
ATOM   2769  CZ3 TRP A 269      -4.691  27.731  33.314  1.00 11.46
ATOM   2770  CH2 TRP A 269      -3.786  28.517  32.614  1.00 10.84
ATOM   2771  H   TRP A 269      -9.093  31.924  35.585  1.00 99.99
ATOM   2772  HD1 TRP A 269      -7.879  32.322  32.822  1.00 99.99
ATOM   2773  HE1 TRP A 269      -5.552  32.262  31.849  1.00 99.99
ATOM   2774  HE3 TRP A 269      -6.576  27.686  34.339  1.00 99.99
ATOM   2775  HZ2 TRP A 269      -3.333  30.491  31.913  1.00 99.99
ATOM   2776  HZ3 TRP A 269      -4.428  26.715  33.614  1.00 99.99
ATOM   2777  HH2 TRP A 269      -2.802  28.133  32.346  1.00 99.99
ATOM   2778  N   ASN A 270     -11.866  29.735  33.177  1.00 12.06
ATOM   2779  CA  ASN A 270     -13.194  29.074  33.191  1.00 16.18
ATOM   2780  C   ASN A 270     -14.253  29.777  34.088  1.00 13.80
ATOM   2781  O   ASN A 270     -14.927  29.171  34.915  1.00 14.44
ATOM   2782  CB  ASN A 270     -13.003  27.564  33.387  1.00 21.64
ATOM   2783  CG  ASN A 270     -13.153  27.000  34.823  1.00 27.16
ATOM   2784  OD1 ASN A 270     -14.084  26.317  35.135  1.00 28.69
ATOM   2785  ND2 ASN A 270     -12.151  27.227  35.654  1.00 32.77
ATOM   2786  H   ASN A 270     -11.458  29.800  32.269  1.00 99.99
ATOM   2787 1HD2 ASN A 270     -12.282  26.876  36.587  1.00 99.99
ATOM   2788 2HD2 ASN A 270     -11.375  27.772  35.395  1.00 99.99
ATOM   2789  N   GLY A 271     -14.299  31.108  33.945  1.00 12.89
ATOM   2790  CA  GLY A 271     -15.265  31.977  34.649  1.00 13.12
ATOM   2791  C   GLY A 271     -15.022  32.224  36.155  1.00 12.66
ATOM   2792  O   GLY A 271     -15.851  32.857  36.797  1.00 12.94
ATOM   2793  H   GLY A 271     -13.686  31.627  33.338  1.00 99.99
ATOM   2794  N   GLU A 272     -13.917  31.725  36.698  1.00 10.99
ATOM   2795  CA  GLU A 272     -13.558  31.984  38.115  1.00 10.04
ATOM   2796  C   GLU A 272     -13.334  33.475  38.417  1.00 10.71
ATOM   2797  O   GLU A 272     -12.892  34.241  37.569  1.00 10.30
ATOM   2798  CB  GLU A 272     -12.327  31.177  38.496  1.00  8.96
ATOM   2799  CG  GLU A 272     -12.693  29.692  38.540  1.00  9.29
ATOM   2800  CD  GLU A 272     -11.530  28.795  38.955  1.00 11.13
ATOM   2801  OE1 GLU A 272     -10.543  29.310  39.519  1.00 11.18
ATOM   2802  OE2 GLU A 272     -11.658  27.582  38.688  1.00 14.17
ATOM   2803  H   GLU A 272     -13.321  31.079  36.219  1.00 99.99
ATOM   2804  N   LYS A 273     -13.741  33.859  39.625  1.00 10.34
ATOM   2805  CA  LYS A 273     -13.741  35.278  40.047  1.00 10.83
ATOM   2806  C   LYS A 273     -13.202  35.395  41.478  1.00  8.99
ATOM   2807  O   LYS A 273     -13.407  34.500  42.295  1.00  8.13
ATOM   2808  CB  LYS A 273     -15.168  35.842  40.013  1.00 12.39
ATOM   2809  CG  LYS A 273     -15.919  35.526  38.716  1.00 15.03
ATOM   2810  CD  LYS A 273     -17.267  36.238  38.624  1.00 17.56
ATOM   2811  CE  LYS A 273     -18.059  35.790  37.389  1.00 20.53
ATOM   2812  NZ  LYS A 273     -17.319  35.968  36.129  1.00 21.68
ATOM   2813  H   LYS A 273     -14.106  33.228  40.303  1.00 99.99
ATOM   2814  HZ1 LYS A 273     -17.896  35.687  35.363  1.00 99.99
ATOM   2815  HZ2 LYS A 273     -17.048  36.924  36.018  1.00 99.99
ATOM   2816  HZ3 LYS A 273     -16.502  35.388  36.151  1.00 99.99
ATOM   2817  N   MET A 274     -12.646  36.562  41.797  1.00  9.09
ATOM   2818  CA  MET A 274     -12.155  36.842  43.166  1.00  8.75
ATOM   2819  C   MET A 274     -13.278  36.860  44.216  1.00  8.82
ATOM   2820  O   MET A 274     -13.050  36.509  45.371  1.00  9.17
ATOM   2821  CB  MET A 274     -11.352  38.139  43.256  1.00  9.31
ATOM   2822  CG  MET A 274      -9.957  37.992  42.645  1.00 10.17
ATOM   2823  SD  MET A 274      -8.835  39.358  43.116  1.00 10.74
ATOM   2824  CE  MET A 274      -8.293  38.800  44.719  1.00  9.99
ATOM   2825  H   MET A 274     -12.665  37.341  41.176  1.00 99.99
ATOM   2826  N   SER A 275     -14.494  37.211  43.791  1.00  9.56
ATOM   2827  CA  SER A 275     -15.690  37.144  44.663  1.00  9.94
ATOM   2828  C   SER A 275     -15.968  35.740  45.231  1.00 10.37
ATOM   2829  O   SER A 275     -16.537  35.624  46.312  1.00 12.64
ATOM   2830  CB  SER A 275     -16.944  37.678  43.965  1.00 10.84
ATOM   2831  OG  SER A 275     -17.236  36.913  42.795  1.00 11.61
ATOM   2832  H   SER A 275     -14.675  37.565  42.869  1.00 99.99
ATOM   2833  HG  SER A 275     -18.040  37.291  42.321  1.00 99.99
ATOM   2834  N   TYR A 276     -15.442  34.714  44.558  1.00  8.89
ATOM   2835  CA  TYR A 276     -15.534  33.307  45.005  1.00 10.09
ATOM   2836  C   TYR A 276     -14.593  32.967  46.174  1.00 10.38
ATOM   2837  O   TYR A 276     -14.730  31.920  46.801  1.00 11.11
ATOM   2838  CB  TYR A 276     -15.281  32.356  43.828  1.00  9.26
ATOM   2839  CG  TYR A 276     -16.230  32.490  42.616  1.00  9.95
ATOM   2840  CD1 TYR A 276     -17.396  33.245  42.654  1.00 10.94
ATOM   2841  CD2 TYR A 276     -15.935  31.756  41.478  1.00  9.46
ATOM   2842  CE1 TYR A 276     -18.256  33.273  41.565  1.00 10.99
ATOM   2843  CE2 TYR A 276     -16.792  31.772  40.380  1.00 10.24
ATOM   2844  CZ  TYR A 276     -17.951  32.542  40.421  1.00  9.76
ATOM   2845  OH  TYR A 276     -18.797  32.573  39.367  1.00 12.02
ATOM   2846  H   TYR A 276     -14.927  34.838  43.708  1.00 99.99
ATOM   2847  HD1 TYR A 276     -17.656  33.827  43.538  1.00 99.99
ATOM   2848  HD2 TYR A 276     -15.043  31.130  41.458  1.00 99.99
ATOM   2849  HE1 TYR A 276     -19.203  33.806  41.637  1.00 99.99
ATOM   2850  HE2 TYR A 276     -16.600  31.114  39.534  1.00 99.99
ATOM   2851  HH  TYR A 276     -18.419  32.035  38.611  1.00 99.99
ATOM   2852  N   LEU A 277     -13.658  33.870  46.481  1.00 10.45
ATOM   2853  CA  LEU A 277     -12.651  33.659  47.535  1.00  9.83
ATOM   2854  C   LEU A 277     -13.123  33.931  48.977  1.00  9.99
ATOM   2855  O   LEU A 277     -12.330  33.744  49.897  1.00  8.75
ATOM   2856  CB  LEU A 277     -11.405  34.510  47.249  1.00  9.43
ATOM   2857  CG  LEU A 277     -10.668  34.173  45.947  1.00  9.40
ATOM   2858  CD1 LEU A 277      -9.596  35.233  45.695  1.00  9.06
ATOM   2859  CD2 LEU A 277     -10.003  32.796  46.007  1.00  9.65
ATOM   2860  H   LEU A 277     -13.589  34.756  46.015  1.00 99.99
ATOM   2861  N   LYS A 278     -14.414  34.201  49.205  1.00 12.05
ATOM   2862  CA  LYS A 278     -14.919  34.483  50.571  1.00 13.00
ATOM   2863  C   LYS A 278     -14.650  33.291  51.521  1.00 12.22
ATOM   2864  O   LYS A 278     -14.181  33.479  52.634  1.00 12.53
ATOM   2865  CB  LYS A 278     -16.423  34.785  50.592  1.00 15.87
ATOM   2866  CG  LYS A 278     -16.853  35.352  51.955  1.00 20.06
ATOM   2867  CD  LYS A 278     -18.342  35.156  52.251  1.00 23.50
ATOM   2868  CE  LYS A 278     -18.733  35.868  53.552  1.00 25.53
ATOM   2869  NZ  LYS A 278     -20.078  35.501  54.025  1.00 27.11
ATOM   2870  H   LYS A 278     -15.109  34.175  48.486  1.00 99.99
ATOM   2871  HZ1 LYS A 278     -20.293  36.025  54.850  1.00 99.99
ATOM   2872  HZ2 LYS A 278     -20.762  35.698  53.322  1.00 99.99
ATOM   2873  HZ3 LYS A 278     -20.097  34.526  54.247  1.00 99.99
ATOM   2874  N   ASN A 279     -14.841  32.086  50.994  1.00 11.10
ATOM   2875  CA  ASN A 279     -14.631  30.839  51.765  1.00 11.66
ATOM   2876  C   ASN A 279     -13.289  30.146  51.446  1.00  9.53
ATOM   2877  O   ASN A 279     -13.138  28.945  51.668  1.00 10.29
ATOM   2878  CB  ASN A 279     -15.831  29.912  51.536  1.00 13.31
ATOM   2879  CG  ASN A 279     -16.013  29.450  50.072  1.00 18.14
ATOM   2880  OD1 ASN A 279     -15.534  30.034  49.127  1.00 18.30
ATOM   2881  ND2 ASN A 279     -16.740  28.364  49.916  1.00 20.88
ATOM   2882  H   ASN A 279     -15.143  31.937  50.052  1.00 99.99
ATOM   2883 1HD2 ASN A 279     -16.870  28.040  48.976  1.00 99.99
ATOM   2884 2HD2 ASN A 279     -17.131  27.889  50.691  1.00 99.99
ATOM   2885  N   TRP A 280     -12.308  30.938  51.003  1.00  9.19
ATOM   2886  CA  TRP A 280     -10.942  30.462  50.707  1.00  8.71
ATOM   2887  C   TRP A 280     -10.337  29.735  51.927  1.00  9.16
ATOM   2888  O   TRP A 280     -10.563  30.113  53.071  1.00 10.25
ATOM   2889  CB  TRP A 280     -10.104  31.679  50.323  1.00  7.53
ATOM   2890  CG  TRP A 280      -8.658  31.330  49.918  1.00  7.49
ATOM   2891  CD1 TRP A 280      -7.587  31.741  50.560  1.00  7.25
ATOM   2892  CD2 TRP A 280      -8.255  30.708  48.762  1.00  6.91
ATOM   2893  NE1 TRP A 280      -6.499  31.424  49.857  1.00  7.56
ATOM   2894  CE2 TRP A 280      -6.861  30.786  48.757  1.00  6.10
ATOM   2895  CE3 TRP A 280      -8.920  30.059  47.729  1.00  6.59
ATOM   2896  CZ2 TRP A 280      -6.141  30.213  47.718  1.00  6.30
ATOM   2897  CZ3 TRP A 280      -8.196  29.529  46.670  1.00  7.26
ATOM   2898  CH2 TRP A 280      -6.814  29.605  46.665  1.00  6.06
ATOM   2899  H   TRP A 280     -12.433  31.923  50.864  1.00 99.99
ATOM   2900  HD1 TRP A 280      -7.594  32.302  51.489  1.00 99.99
ATOM   2901  HE1 TRP A 280      -5.554  31.660  50.107  1.00 99.99
ATOM   2902  HE3 TRP A 280      -9.991  29.869  47.804  1.00 99.99
ATOM   2903  HZ2 TRP A 280      -5.065  30.080  47.814  1.00 99.99
ATOM   2904  HZ3 TRP A 280      -8.736  29.061  45.843  1.00 99.99
ATOM   2905  HH2 TRP A 280      -6.236  29.182  45.844  1.00 99.99
ATOM   2906  N   GLY A 281      -9.712  28.592  51.627  1.00  8.71
ATOM   2907  CA  GLY A 281      -9.106  27.735  52.666  1.00  8.85
ATOM   2908  C   GLY A 281      -9.740  26.341  52.617  1.00  9.14
ATOM   2909  O   GLY A 281      -9.956  25.786  51.541  1.00  8.82
ATOM   2910  H   GLY A 281      -9.680  28.198  50.702  1.00 99.99
ATOM   2911  N   GLU A 282     -10.098  25.831  53.789  1.00 10.14
ATOM   2912  CA  GLU A 282     -10.744  24.501  53.922  1.00 11.53
ATOM   2913  C   GLU A 282     -12.023  24.343  53.078  1.00 11.83
ATOM   2914  O   GLU A 282     -12.212  23.298  52.461  1.00 13.17
ATOM   2915  CB  GLU A 282     -11.041  24.154  55.385  1.00 12.48
ATOM   2916  CG  GLU A 282      -9.772  23.995  56.234  1.00 13.27
ATOM   2917  CD  GLU A 282      -9.318  25.262  56.979  1.00 15.41
ATOM   2918  OE1 GLU A 282      -9.585  26.382  56.485  1.00 13.24
ATOM   2919  OE2 GLU A 282      -8.621  25.080  57.999  1.00 13.50
ATOM   2920  H   GLU A 282      -9.907  26.304  54.652  1.00 99.99
ATOM   2921  N   GLY A 283     -12.772  25.450  52.919  1.00 13.25
ATOM   2922  CA  GLY A 283     -13.974  25.520  52.061  1.00 14.22
ATOM   2923  C   GLY A 283     -13.733  25.162  50.576  1.00 14.86
ATOM   2924  O   GLY A 283     -14.650  24.715  49.899  1.00 17.95
ATOM   2925  H   GLY A 283     -12.595  26.318  53.398  1.00 99.99
ATOM   2926  N   TRP A 284     -12.491  25.320  50.130  1.00 13.48
ATOM   2927  CA  TRP A 284     -12.080  24.975  48.746  1.00 11.85
ATOM   2928  C   TRP A 284     -11.490  23.553  48.621  1.00 12.39
ATOM   2929  O   TRP A 284     -10.909  23.198  47.598  1.00 14.32
ATOM   2930  CB  TRP A 284     -11.083  26.021  48.243  1.00 11.13
ATOM   2931  CG  TRP A 284     -11.766  27.325  47.775  1.00 10.59
ATOM   2932  CD1 TRP A 284     -12.536  28.117  48.495  1.00 10.82
ATOM   2933  CD2 TRP A 284     -11.697  27.853  46.502  1.00 10.27
ATOM   2934  NE1 TRP A 284     -12.970  29.129  47.746  1.00 10.90
ATOM   2935  CE2 TRP A 284     -12.478  29.006  46.521  1.00 10.93
ATOM   2936  CE3 TRP A 284     -11.039  27.473  45.337  1.00 10.54
ATOM   2937  CZ2 TRP A 284     -12.596  29.778  45.370  1.00 11.43
ATOM   2938  CZ3 TRP A 284     -11.194  28.227  44.181  1.00 11.32
ATOM   2939  CH2 TRP A 284     -11.973  29.373  44.198  1.00 11.52
ATOM   2940  H   TRP A 284     -11.740  25.620  50.719  1.00 99.99
ATOM   2941  HD1 TRP A 284     -12.800  27.958  49.544  1.00 99.99
ATOM   2942  HE1 TRP A 284     -13.613  29.845  48.048  1.00 99.99
ATOM   2943  HE3 TRP A 284     -10.310  26.663  45.363  1.00 99.99
ATOM   2944  HZ2 TRP A 284     -13.027  30.774  45.428  1.00 99.99
ATOM   2945  HZ3 TRP A 284     -10.687  27.915  43.266  1.00 99.99
ATOM   2946  HH2 TRP A 284     -12.112  29.966  43.292  1.00 99.99
ATOM   2947  N   GLY A 285     -11.652  22.757  49.690  1.00 12.45
ATOM   2948  CA  GLY A 285     -11.172  21.363  49.756  1.00 12.15
ATOM   2949  C   GLY A 285      -9.677  21.250  50.125  1.00 11.68
ATOM   2950  O   GLY A 285      -9.052  20.224  49.883  1.00 14.14
ATOM   2951  H   GLY A 285     -12.059  23.066  50.563  1.00 99.99
ATOM   2952  N   PHE A 286      -9.142  22.311  50.712  1.00  9.74
ATOM   2953  CA  PHE A 286      -7.734  22.333  51.172  1.00  8.12
ATOM   2954  C   PHE A 286      -7.565  21.639  52.532  1.00  7.46
ATOM   2955  O   PHE A 286      -8.516  21.469  53.290  1.00  7.24
ATOM   2956  CB  PHE A 286      -7.233  23.773  51.241  1.00  7.68
ATOM   2957  CG  PHE A 286      -7.283  24.571  49.927  1.00  8.31
ATOM   2958  CD1 PHE A 286      -7.650  24.015  48.703  1.00  7.96
ATOM   2959  CD2 PHE A 286      -6.952  25.912  49.997  1.00  7.47
ATOM   2960  CE1 PHE A 286      -7.698  24.805  47.564  1.00  8.47
ATOM   2961  CE2 PHE A 286      -6.990  26.707  48.859  1.00  7.84
ATOM   2962  CZ  PHE A 286      -7.370  26.151  47.637  1.00  8.62
ATOM   2963  H   PHE A 286      -9.610  23.190  50.763  1.00 99.99
ATOM   2964  HD1 PHE A 286      -7.917  22.961  48.621  1.00 99.99
ATOM   2965  HD2 PHE A 286      -6.667  26.346  50.958  1.00 99.99
ATOM   2966  HE1 PHE A 286      -8.036  24.372  46.621  1.00 99.99
ATOM   2967  HE2 PHE A 286      -6.734  27.762  48.925  1.00 99.99
ATOM   2968  HZ  PHE A 286      -7.462  26.781  46.754  1.00 99.99
ATOM   2969  N   VAL A 287      -6.314  21.328  52.844  1.00  6.57
ATOM   2970  CA  VAL A 287      -5.938  20.721  54.146  1.00  6.71
ATOM   2971  C   VAL A 287      -6.259  21.710  55.292  1.00  6.45
ATOM   2972  O   VAL A 287      -6.435  22.902  55.019  1.00  5.99
ATOM   2973  CB  VAL A 287      -4.464  20.274  54.166  1.00  6.04
ATOM   2974  CG1 VAL A 287      -4.197  19.213  53.097  1.00  6.53
ATOM   2975  CG2 VAL A 287      -3.457  21.422  54.044  1.00  6.14
ATOM   2976  H   VAL A 287      -5.545  21.603  52.267  1.00 99.99
ATOM   2977  N   PRO A 288      -6.318  21.262  56.551  1.00  6.02
ATOM   2978  CA  PRO A 288      -6.534  22.173  57.693  1.00  6.56
ATOM   2979  C   PRO A 288      -5.416  23.229  57.677  1.00  6.81
ATOM   2980  O   PRO A 288      -4.267  22.920  57.380  1.00  6.20
ATOM   2981  CB  PRO A 288      -6.405  21.290  58.931  1.00  7.52
ATOM   2982  CG  PRO A 288      -6.816  19.908  58.427  1.00  7.64
ATOM   2983  CD  PRO A 288      -6.243  19.864  57.014  1.00  7.08
ATOM   2984  N   SER A 289      -5.787  24.458  58.016  1.00  5.79
ATOM   2985  CA  SER A 289      -4.857  25.611  57.999  1.00  6.79
ATOM   2986  C   SER A 289      -3.582  25.366  58.836  1.00  6.64
ATOM   2987  O   SER A 289      -2.482  25.590  58.351  1.00  7.36
ATOM   2988  CB  SER A 289      -5.583  26.856  58.508  1.00  7.12
ATOM   2989  OG  SER A 289      -4.712  27.987  58.475  1.00  7.48
ATOM   2990  H   SER A 289      -6.729  24.680  58.276  1.00 99.99
ATOM   2991  HG  SER A 289      -5.179  28.793  58.856  1.00 99.99
ATOM   2992  N   ASP A 290      -3.764  24.726  59.989  1.00  6.23
ATOM   2993  CA  ASP A 290      -2.635  24.367  60.886  1.00  6.63
ATOM   2994  C   ASP A 290      -1.700  23.248  60.364  1.00  5.96
ATOM   2995  O   ASP A 290      -0.751  22.880  61.044  1.00  5.83
ATOM   2996  CB  ASP A 290      -3.136  24.076  62.306  1.00  6.12
ATOM   2997  CG  ASP A 290      -3.999  22.814  62.490  1.00  8.47
ATOM   2998  OD1 ASP A 290      -4.275  22.142  61.465  1.00  7.50
ATOM   2999  OD2 ASP A 290      -4.485  22.638  63.619  1.00 10.42
ATOM   3000  H   ASP A 290      -4.669  24.489  60.331  1.00 99.99
ATOM   3001  N   ARG A 291      -2.040  22.661  59.216  1.00  5.10
ATOM   3002  CA  ARG A 291      -1.199  21.646  58.549  1.00  5.42
ATOM   3003  C   ARG A 291      -0.757  22.086  57.144  1.00  5.07
ATOM   3004  O   ARG A 291      -0.128  21.318  56.418  1.00  5.87
ATOM   3005  CB  ARG A 291      -1.959  20.316  58.439  1.00  4.55
ATOM   3006  CG  ARG A 291      -2.224  19.649  59.791  1.00  4.12
ATOM   3007  CD  ARG A 291      -0.923  19.243  60.486  1.00  5.32
ATOM   3008  NE  ARG A 291      -1.229  18.727  61.830  1.00  5.51
ATOM   3009  CZ  ARG A 291      -1.322  19.445  62.957  1.00  5.99
ATOM   3010  NH1 ARG A 291      -1.131  20.757  62.972  1.00  5.99
ATOM   3011  NH2 ARG A 291      -1.609  18.848  64.103  1.00  6.89
ATOM   3012  H   ARG A 291      -2.860  22.911  58.699  1.00 99.99
ATOM   3013  HE  ARG A 291      -1.330  17.737  61.889  1.00 99.99
ATOM   3014 1HH1 ARG A 291      -1.185  21.271  63.824  1.00 99.99
ATOM   3015 2HH1 ARG A 291      -0.901  21.226  62.116  1.00 99.99
ATOM   3016 1HH2 ARG A 291      -1.665  19.389  64.940  1.00 99.99
ATOM   3017 2HH2 ARG A 291      -1.749  17.860  64.138  1.00 99.99
ATOM   3018  N   ALA A 292      -0.978  23.357  56.813  1.00  4.91
ATOM   3019  CA  ALA A 292      -0.709  23.853  55.457  1.00  5.09
ATOM   3020  C   ALA A 292       0.522  24.767  55.392  1.00  5.20
ATOM   3021  O   ALA A 292       0.684  25.706  56.162  1.00  5.70
ATOM   3022  CB  ALA A 292      -1.925  24.605  54.918  1.00  5.04
ATOM   3023  H   ALA A 292      -1.318  24.041  57.465  1.00 99.99
ATOM   3024  N   LEU A 293       1.317  24.468  54.378  1.00  5.68
ATOM   3025  CA  LEU A 293       2.436  25.319  53.939  1.00  4.92
ATOM   3026  C   LEU A 293       1.994  25.825  52.556  1.00  5.24
ATOM   3027  O   LEU A 293       1.763  25.025  51.648  1.00  4.97
ATOM   3028  CB  LEU A 293       3.707  24.460  53.872  1.00  6.51
ATOM   3029  CG  LEU A 293       5.052  25.180  53.639  1.00  7.56
ATOM   3030  CD1 LEU A 293       5.186  25.781  52.238  1.00  6.92
ATOM   3031  CD2 LEU A 293       5.329  26.229  54.717  1.00  7.97
ATOM   3032  H   LEU A 293       1.196  23.632  53.841  1.00 99.99
ATOM   3033  N   VAL A 294       1.660  27.105  52.528  1.00  4.24
ATOM   3034  CA  VAL A 294       1.093  27.741  51.314  1.00  4.78
ATOM   3035  C   VAL A 294       2.100  28.661  50.597  1.00  5.25
ATOM   3036  O   VAL A 294       3.074  29.127  51.174  1.00  4.94
ATOM   3037  CB  VAL A 294      -0.220  28.478  51.603  1.00  4.92
ATOM   3038  CG1 VAL A 294      -1.237  27.519  52.217  1.00  5.16
ATOM   3039  CG2 VAL A 294      -0.061  29.709  52.501  1.00  4.78
ATOM   3040  H   VAL A 294       1.740  27.709  53.327  1.00 99.99
ATOM   3041  N   PHE A 295       1.833  28.816  49.313  1.00  4.91
ATOM   3042  CA  PHE A 295       2.715  29.547  48.367  1.00  5.38
ATOM   3043  C   PHE A 295       1.967  29.718  47.038  1.00  5.15
ATOM   3044  O   PHE A 295       1.073  28.936  46.720  1.00  5.54
ATOM   3045  CB  PHE A 295       4.026  28.775  48.166  1.00  6.09
ATOM   3046  CG  PHE A 295       3.821  27.287  47.831  1.00  6.01
ATOM   3047  CD1 PHE A 295       3.587  26.361  48.837  1.00  6.55
ATOM   3048  CD2 PHE A 295       3.865  26.877  46.511  1.00  5.53
ATOM   3049  CE1 PHE A 295       3.389  25.021  48.525  1.00  7.05
ATOM   3050  CE2 PHE A 295       3.674  25.539  46.190  1.00  6.01
ATOM   3051  CZ  PHE A 295       3.436  24.607  47.200  1.00  5.96
ATOM   3052  H   PHE A 295       1.036  28.407  48.873  1.00 99.99
ATOM   3053  HD1 PHE A 295       3.564  26.680  49.879  1.00 99.99
ATOM   3054  HD2 PHE A 295       4.047  27.615  45.731  1.00 99.99
ATOM   3055  HE1 PHE A 295       3.217  24.301  49.325  1.00 99.99
ATOM   3056  HE2 PHE A 295       3.713  25.223  45.150  1.00 99.99
ATOM   3057  HZ  PHE A 295       3.326  23.553  46.959  1.00 99.99
ATOM   3058  N   VAL A 296       2.274  30.811  46.354  1.00  5.04
ATOM   3059  CA  VAL A 296       1.714  31.059  45.002  1.00  5.62
ATOM   3060  C   VAL A 296       2.394  30.122  43.975  1.00  5.80
ATOM   3061  O   VAL A 296       1.738  29.433  43.205  1.00  5.87
ATOM   3062  CB  VAL A 296       1.827  32.549  44.640  1.00  6.13
ATOM   3063  CG1 VAL A 296       1.356  32.848  43.210  1.00  5.96
ATOM   3064  CG2 VAL A 296       0.977  33.385  45.604  1.00  5.68
ATOM   3065  H   VAL A 296       2.842  31.542  46.731  1.00 99.99
ATOM   3066  N   ASP A 297       3.715  30.091  44.055  1.00  5.93
ATOM   3067  CA  ASP A 297       4.569  29.255  43.187  1.00  6.34
ATOM   3068  C   ASP A 297       5.764  28.732  44.005  1.00  6.87
ATOM   3069  O   ASP A 297       6.100  29.289  45.042  1.00  6.11
ATOM   3070  CB  ASP A 297       5.065  30.062  41.983  1.00  5.91
ATOM   3071  CG  ASP A 297       5.992  31.246  42.296  1.00  7.49
ATOM   3072  OD1 ASP A 297       5.791  31.882  43.360  1.00  6.60
ATOM   3073  OD2 ASP A 297       6.930  31.454  41.504  1.00  7.94
ATOM   3074  H   ASP A 297       4.223  30.634  44.721  1.00 99.99
ATOM   3075  N   ASN A 298       6.309  27.632  43.535  1.00  6.20
ATOM   3076  CA  ASN A 298       7.586  27.127  44.088  1.00  6.13
ATOM   3077  C   ASN A 298       8.628  27.054  42.949  1.00  6.29
ATOM   3078  O   ASN A 298       8.305  27.292  41.792  1.00  6.30
ATOM   3079  CB  ASN A 298       7.329  25.814  44.825  1.00  7.07
ATOM   3080  CG  ASN A 298       7.204  24.549  43.951  1.00  7.80
ATOM   3081  OD1 ASN A 298       7.071  24.571  42.746  1.00  8.55
ATOM   3082  ND2 ASN A 298       7.412  23.425  44.591  1.00  7.63
ATOM   3083  H   ASN A 298       5.943  27.129  42.745  1.00 99.99
ATOM   3084 1HD2 ASN A 298       7.399  22.573  44.065  1.00 99.99
ATOM   3085 2HD2 ASN A 298       7.572  23.432  45.571  1.00 99.99
ATOM   3086  N   HIS A 299       9.840  26.654  43.305  1.00  6.62
ATOM   3087  CA  HIS A 299      10.953  26.542  42.332  1.00  7.20
ATOM   3088  C   HIS A 299      10.666  25.625  41.116  1.00  6.96
ATOM   3089  O   HIS A 299      11.105  25.902  40.015  1.00  8.39
ATOM   3090  CB  HIS A 299      12.215  26.123  43.072  1.00  7.07
ATOM   3091  CG  HIS A 299      12.191  24.655  43.575  1.00  6.94
ATOM   3092  ND1 HIS A 299      12.725  23.664  42.942  1.00  8.89
ATOM   3093  CD2 HIS A 299      11.532  24.203  44.640  1.00  4.93
ATOM   3094  CE1 HIS A 299      12.412  22.534  43.599  1.00  6.01
ATOM   3095  NE2 HIS A 299      11.649  22.876  44.633  1.00  9.54
ATOM   3096  H   HIS A 299      10.115  26.516  44.256  1.00 99.99
ATOM   3097  HD1 HIS A 299      13.259  23.709  42.082  1.00 99.99
ATOM   3098  N   ASP A 300       9.860  24.586  41.326  1.00  7.23
ATOM   3099  CA  ASP A 300       9.540  23.624  40.251  1.00  8.89
ATOM   3100  C   ASP A 300       8.381  24.116  39.354  1.00  8.58
ATOM   3101  O   ASP A 300       8.539  24.248  38.149  1.00  7.59
ATOM   3102  CB  ASP A 300       9.250  22.249  40.856  1.00 11.94
ATOM   3103  CG  ASP A 300       8.922  21.206  39.780  1.00 16.39
ATOM   3104  OD1 ASP A 300       7.711  21.087  39.486  1.00 22.32
ATOM   3105  OD2 ASP A 300       9.877  20.580  39.283  1.00 23.91
ATOM   3106  H   ASP A 300       9.373  24.456  42.185  1.00 99.99
ATOM   3107  N   ASN A 301       7.244  24.401  39.977  1.00  7.71
ATOM   3108  CA  ASN A 301       6.027  24.746  39.210  1.00  7.92
ATOM   3109  C   ASN A 301       6.059  26.158  38.586  1.00  7.77
ATOM   3110  O   ASN A 301       5.307  26.398  37.652  1.00  8.70
ATOM   3111  CB  ASN A 301       4.736  24.479  39.979  1.00  8.19
ATOM   3112  CG  ASN A 301       4.448  25.437  41.150  1.00  7.23
ATOM   3113  OD1 ASN A 301       5.072  26.461  41.346  1.00  7.15
ATOM   3114  ND2 ASN A 301       3.496  25.049  41.959  1.00  8.11
ATOM   3115  H   ASN A 301       7.174  24.543  40.969  1.00 99.99
ATOM   3116 1HD2 ASN A 301       3.243  25.670  42.703  1.00 99.99
ATOM   3117 2HD2 ASN A 301       2.936  24.251  41.742  1.00 99.99
ATOM   3118  N   GLN A 302       6.979  27.012  39.034  1.00  7.13
ATOM   3119  CA  GLN A 302       7.185  28.311  38.351  1.00  7.80
ATOM   3120  C   GLN A 302       7.707  28.174  36.905  1.00  8.30
ATOM   3121  O   GLN A 302       7.698  29.137  36.144  1.00  9.08
ATOM   3122  CB  GLN A 302       8.050  29.268  39.175  1.00  7.27
ATOM   3123  CG  GLN A 302       9.556  28.986  39.169  1.00  7.90
ATOM   3124  CD  GLN A 302      10.415  30.125  39.762  1.00  6.66
ATOM   3125  OE1 GLN A 302      11.621  30.124  39.691  1.00  6.99
ATOM   3126  NE2 GLN A 302       9.793  31.101  40.399  1.00  7.10
ATOM   3127  H   GLN A 302       7.495  26.902  39.885  1.00 99.99
ATOM   3128 1HE2 GLN A 302      10.387  31.820  40.795  1.00 99.99
ATOM   3129 2HE2 GLN A 302       8.807  31.116  40.495  1.00 99.99
ATOM   3130  N   ARG A 303       8.155  26.964  36.564  1.00  8.86
ATOM   3131  CA  ARG A 303       8.637  26.625  35.212  1.00 10.84
ATOM   3132  C   ARG A 303       7.546  26.137  34.244  1.00 14.49
ATOM   3133  O   ARG A 303       7.845  25.825  33.090  1.00 13.92
ATOM   3134  CB  ARG A 303       9.808  25.650  35.351  1.00 10.21
ATOM   3135  CG  ARG A 303      11.057  26.468  35.678  1.00  9.66
ATOM   3136  CD  ARG A 303      12.153  25.671  36.381  1.00  9.70
ATOM   3137  NE  ARG A 303      13.329  26.555  36.506  1.00  8.49
ATOM   3138  CZ  ARG A 303      13.525  27.503  37.426  1.00  8.26
ATOM   3139  NH1 ARG A 303      12.668  27.699  38.414  1.00  7.32
ATOM   3140  NH2 ARG A 303      14.477  28.410  37.258  1.00  8.66
ATOM   3141  H   ARG A 303       8.173  26.199  37.208  1.00 99.99
ATOM   3142  HE  ARG A 303      14.017  26.436  35.793  1.00 99.99
ATOM   3143 1HH1 ARG A 303      12.803  28.418  39.093  1.00 99.99
ATOM   3144 2HH1 ARG A 303      11.868  27.100  38.481  1.00 99.99
ATOM   3145 1HH2 ARG A 303      14.612  29.113  37.952  1.00 99.99
ATOM   3146 2HH2 ARG A 303      15.035  28.406  36.432  1.00 99.99
ATOM   3147  N   GLY A 304       6.306  25.997  34.746  1.00 18.50
ATOM   3148  CA  GLY A 304       5.141  25.756  33.875  1.00 22.52
ATOM   3149  C   GLY A 304       4.651  24.296  33.758  1.00 26.26
ATOM   3150  O   GLY A 304       3.499  24.074  33.415  1.00 28.67
ATOM   3151  H   GLY A 304       6.061  26.160  35.714  1.00 99.99
ATOM   3152  N   HIS A 305       5.511  23.336  34.074  1.00 29.31
ATOM   3153  CA  HIS A 305       5.143  21.907  33.892  1.00 32.93
ATOM   3154  C   HIS A 305       5.166  21.091  35.204  1.00 32.23
ATOM   3155  O   HIS A 305       5.446  19.897  35.203  1.00 33.37
ATOM   3156  CB  HIS A 305       5.966  21.303  32.753  1.00 36.50
ATOM   3157  CG  HIS A 305       7.462  21.015  33.063  1.00 40.82
ATOM   3158  ND1 HIS A 305       7.995  19.840  32.999  1.00 43.46
ATOM   3159  CD2 HIS A 305       8.393  21.901  33.411  1.00 42.94
ATOM   3160  CE1 HIS A 305       9.297  19.944  33.313  1.00 44.62
ATOM   3161  NE2 HIS A 305       9.530  21.225  33.579  1.00 45.00
ATOM   3162  H   HIS A 305       6.394  23.498  34.505  1.00 99.99
ATOM   3163  HD1 HIS A 305       7.524  18.973  32.773  1.00 99.99
ATOM   3164  N   GLY A 306       4.825  21.781  36.306  1.00 31.79
ATOM   3165  CA  GLY A 306       4.769  21.159  37.645  1.00 31.24
ATOM   3166  C   GLY A 306       3.324  20.998  38.153  1.00 30.03
ATOM   3167  O   GLY A 306       2.366  20.986  37.386  1.00 28.99
ATOM   3168  H   GLY A 306       4.596  22.758  36.295  1.00 99.99
ATOM   3169  N   ALA A 307       3.193  20.989  39.475  1.00 28.99
ATOM   3170  CA  ALA A 307       1.879  20.861  40.141  1.00 28.67
ATOM   3171  C   ALA A 307       1.061  22.159  40.016  1.00 28.25
ATOM   3172  O   ALA A 307       1.415  23.173  40.616  1.00 26.63
ATOM   3173  CB  ALA A 307       2.083  20.513  41.608  1.00 28.56
ATOM   3174  H   ALA A 307       3.971  21.114  40.088  1.00 99.99
ATOM   3175  N   GLY A 308       0.040  22.081  39.157  1.00 27.50
ATOM   3176  CA  GLY A 308      -0.796  23.257  38.824  1.00 26.81
ATOM   3177  C   GLY A 308      -0.752  23.654  37.338  1.00 26.49
ATOM   3178  O   GLY A 308      -1.631  24.368  36.865  1.00 28.86
ATOM   3179  H   GLY A 308      -0.258  21.230  38.707  1.00 99.99
ATOM   3180  N   GLY A 309       0.316  23.237  36.640  1.00 23.26
ATOM   3181  CA  GLY A 309       0.471  23.482  35.190  1.00 22.25
ATOM   3182  C   GLY A 309       0.694  24.973  34.876  1.00 19.77
ATOM   3183  O   GLY A 309       1.375  25.674  35.616  1.00 16.85
ATOM   3184  H   GLY A 309       1.110  22.774  37.051  1.00 99.99
ATOM   3185  N   ALA A 310       0.017  25.428  33.827  1.00 17.94
ATOM   3186  CA  ALA A 310       0.153  26.818  33.338  1.00 16.49
ATOM   3187  C   ALA A 310      -0.630  27.873  34.149  1.00 13.23
ATOM   3188  O   ALA A 310      -0.476  29.063  33.905  1.00 15.01
ATOM   3189  CB  ALA A 310      -0.217  26.884  31.856  1.00 18.24
ATOM   3190  H   ALA A 310      -0.647  24.874  33.330  1.00 99.99
ATOM   3191  N   SER A 311      -1.441  27.429  35.111  1.00 12.93
ATOM   3192  CA  SER A 311      -2.221  28.371  35.947  1.00 11.27
ATOM   3193  C   SER A 311      -1.344  29.121  36.967  1.00  9.59
ATOM   3194  O   SER A 311      -1.707  30.202  37.415  1.00  9.14
ATOM   3195  CB  SER A 311      -3.363  27.680  36.689  1.00 13.07
ATOM   3196  OG  SER A 311      -2.893  26.887  37.783  1.00 15.94
ATOM   3197  H   SER A 311      -1.451  26.484  35.435  1.00 99.99
ATOM   3198  HG  SER A 311      -3.687  26.551  38.296  1.00 99.99
ATOM   3199  N   ILE A 312      -0.223  28.507  37.342  1.00  8.53
ATOM   3200  CA  ILE A 312       0.704  29.072  38.350  1.00  7.30
ATOM   3201  C   ILE A 312       1.197  30.467  37.903  1.00  7.90
ATOM   3202  O   ILE A 312       1.758  30.632  36.830  1.00  8.00
ATOM   3203  CB  ILE A 312       1.879  28.107  38.614  1.00  7.55
ATOM   3204  CG1 ILE A 312       1.417  26.708  39.067  1.00  8.40
ATOM   3205  CG2 ILE A 312       2.903  28.681  39.605  1.00  7.70
ATOM   3206  CD  ILE A 312       0.522  26.668  40.316  1.00  9.13
ATOM   3207  H   ILE A 312       0.039  27.617  36.976  1.00 99.99
ATOM   3208  N   LEU A 313       1.026  31.410  38.820  1.00  7.83
ATOM   3209  CA  LEU A 313       1.527  32.791  38.651  1.00  7.46
ATOM   3210  C   LEU A 313       2.959  32.885  39.195  1.00  7.19
ATOM   3211  O   LEU A 313       3.298  32.305  40.226  1.00  7.03
ATOM   3212  CB  LEU A 313       0.623  33.770  39.400  1.00  7.07
ATOM   3213  CG  LEU A 313      -0.730  33.993  38.718  1.00  7.09
ATOM   3214  CD1 LEU A 313      -1.685  34.665  39.702  1.00  8.23
ATOM   3215  CD2 LEU A 313      -0.574  34.895  37.492  1.00  7.49
ATOM   3216  H   LEU A 313       0.588  31.225  39.695  1.00 99.99
ATOM   3217  N   THR A 314       3.787  33.599  38.446  1.00  6.86
ATOM   3218  CA  THR A 314       5.227  33.737  38.776  1.00  7.05
ATOM   3219  C   THR A 314       5.629  35.220  38.648  1.00  6.79
ATOM   3220  O   THR A 314       4.855  36.026  38.140  1.00  7.16
ATOM   3221  CB  THR A 314       6.094  32.869  37.847  1.00  7.84
ATOM   3222  OG1 THR A 314       6.185  33.475  36.555  1.00  7.28
ATOM   3223  CG2 THR A 314       5.578  31.430  37.708  1.00  7.90
ATOM   3224  H   THR A 314       3.506  34.047  37.599  1.00 99.99
ATOM   3225  HG1 THR A 314       6.670  32.843  35.943  1.00 99.99
ATOM   3226  N   PHE A 315       6.894  35.509  38.941  1.00  7.15
ATOM   3227  CA  PHE A 315       7.465  36.861  38.730  1.00  7.95
ATOM   3228  C   PHE A 315       7.350  37.363  37.272  1.00  8.54
ATOM   3229  O   PHE A 315       7.278  38.566  37.049  1.00  9.28
ATOM   3230  CB  PHE A 315       8.917  36.923  39.204  1.00  7.95
ATOM   3231  CG  PHE A 315       9.894  36.115  38.338  1.00  8.31
ATOM   3232  CD1 PHE A 315      10.232  34.821  38.692  1.00  8.76
ATOM   3233  CD2 PHE A 315      10.455  36.709  37.219  1.00 10.14
ATOM   3234  CE1 PHE A 315      11.153  34.116  37.921  1.00  9.72
ATOM   3235  CE2 PHE A 315      11.375  36.006  36.446  1.00 10.49
ATOM   3236  CZ  PHE A 315      11.727  34.710  36.803  1.00 10.06
ATOM   3237  H   PHE A 315       7.510  34.859  39.381  1.00 99.99
ATOM   3238  HD1 PHE A 315       9.805  34.369  39.588  1.00 99.99
ATOM   3239  HD2 PHE A 315      10.166  37.724  36.940  1.00 99.99
ATOM   3240  HE1 PHE A 315      11.454  33.113  38.219  1.00 99.99
ATOM   3241  HE2 PHE A 315      11.827  36.477  35.573  1.00 99.99
ATOM   3242  HZ  PHE A 315      12.499  34.184  36.240  1.00 99.99
ATOM   3243  N   TRP A 316       7.277  36.429  36.318  1.00  8.51
ATOM   3244  CA  TRP A 316       7.089  36.761  34.886  1.00  8.56
ATOM   3245  C   TRP A 316       5.742  37.471  34.638  1.00 10.04
ATOM   3246  O   TRP A 316       5.649  38.375  33.818  1.00 11.03
ATOM   3247  CB  TRP A 316       7.179  35.515  34.007  1.00  8.68
ATOM   3248  CG  TRP A 316       8.566  34.836  34.040  1.00  9.48
ATOM   3249  CD1 TRP A 316       8.829  33.647  34.553  1.00  8.97
ATOM   3250  CD2 TRP A 316       9.711  35.267  33.397  1.00 10.18
ATOM   3251  NE1 TRP A 316      10.082  33.299  34.277  1.00  8.59
ATOM   3252  CE2 TRP A 316      10.656  34.258  33.565  1.00  9.84
ATOM   3253  CE3 TRP A 316      10.051  36.429  32.711  1.00 13.03
ATOM   3254  CZ2 TRP A 316      11.934  34.403  33.034  1.00 11.40
ATOM   3255  CZ3 TRP A 316      11.330  36.573  32.188  1.00 14.40
ATOM   3256  CH2 TRP A 316      12.271  35.568  32.357  1.00 13.58
ATOM   3257  H   TRP A 316       7.223  35.452  36.522  1.00 99.99
ATOM   3258  HD1 TRP A 316       8.113  33.007  35.068  1.00 99.99
ATOM   3259  HE1 TRP A 316      10.528  32.447  34.573  1.00 99.99
ATOM   3260  HE3 TRP A 316       9.353  37.265  32.676  1.00 99.99
ATOM   3261  HZ2 TRP A 316      12.614  33.552  33.013  1.00 99.99
ATOM   3262  HZ3 TRP A 316      11.574  37.475  31.623  1.00 99.99
ATOM   3263  HH2 TRP A 316      13.289  35.690  31.978  1.00 99.99
ATOM   3264  N   ASP A 317       4.761  37.142  35.480  1.00  9.07
ATOM   3265  CA  ASP A 317       3.430  37.782  35.491  1.00  9.64
ATOM   3266  C   ASP A 317       3.366  38.784  36.665  1.00  9.90
ATOM   3267  O   ASP A 317       2.389  38.825  37.413  1.00  8.95
ATOM   3268  CB  ASP A 317       2.351  36.700  35.664  1.00 11.27
ATOM   3269  CG  ASP A 317       2.505  35.484  34.745  1.00 14.20
ATOM   3270  OD1 ASP A 317       2.399  35.671  33.514  1.00 15.38
ATOM   3271  OD2 ASP A 317       2.792  34.408  35.311  1.00 14.08
ATOM   3272  H   ASP A 317       4.899  36.465  36.205  1.00 99.99
ATOM   3273  N   ALA A 318       4.395  39.632  36.781  1.00  9.98
ATOM   3274  CA  ALA A 318       4.612  40.541  37.926  1.00  9.29
ATOM   3275  C   ALA A 318       3.364  41.221  38.536  1.00  9.21
ATOM   3276  O   ALA A 318       3.099  41.014  39.714  1.00  9.15
ATOM   3277  CB  ALA A 318       5.657  41.599  37.563  1.00  9.74
ATOM   3278  H   ALA A 318       5.158  39.614  36.129  1.00 99.99
ATOM   3279  N   ARG A 319       2.552  41.872  37.702  1.00  8.92
ATOM   3280  CA  ARG A 319       1.333  42.571  38.172  1.00  9.49
ATOM   3281  C   ARG A 319       0.309  41.647  38.870  1.00  9.08
ATOM   3282  O   ARG A 319       0.012  41.839  40.044  1.00  9.40
ATOM   3283  CB  ARG A 319       0.719  43.337  37.002  1.00  9.13
ATOM   3284  CG  ARG A 319      -0.365  44.312  37.459  1.00 11.00
ATOM   3285  CD  ARG A 319      -0.593  45.350  36.361  1.00 10.90
ATOM   3286  NE  ARG A 319      -1.683  46.266  36.734  1.00 12.28
ATOM   3287  CZ  ARG A 319      -2.987  46.052  36.541  1.00 12.08
ATOM   3288  NH1 ARG A 319      -3.431  44.933  35.984  1.00 13.72
ATOM   3289  NH2 ARG A 319      -3.871  46.968  36.885  1.00 12.27
ATOM   3290  H   ARG A 319       2.799  42.061  36.753  1.00 99.99
ATOM   3291  HE  ARG A 319      -1.397  47.126  37.160  1.00 99.99
ATOM   3292 1HH1 ARG A 319      -4.408  44.788  35.848  1.00 99.99
ATOM   3293 2HH1 ARG A 319      -2.764  44.245  35.711  1.00 99.99
ATOM   3294 1HH2 ARG A 319      -4.846  46.816  36.715  1.00 99.99
ATOM   3295 2HH2 ARG A 319      -3.556  47.836  37.276  1.00 99.99
ATOM   3296  N   LEU A 320      -0.052  40.553  38.199  1.00  8.60
ATOM   3297  CA  LEU A 320      -0.989  39.565  38.784  1.00  9.34
ATOM   3298  C   LEU A 320      -0.354  38.778  39.943  1.00  8.78
ATOM   3299  O   LEU A 320      -1.002  38.495  40.946  1.00  8.98
ATOM   3300  CB  LEU A 320      -1.524  38.593  37.728  1.00 10.87
ATOM   3301  CG  LEU A 320      -2.428  39.220  36.655  1.00 11.69
ATOM   3302  CD1 LEU A 320      -2.892  38.121  35.698  1.00 12.91
ATOM   3303  CD2 LEU A 320      -3.651  39.931  37.247  1.00 12.94
ATOM   3304  H   LEU A 320       0.372  40.278  37.341  1.00 99.99
ATOM   3305  N   TYR A 321       0.957  38.558  39.836  1.00  8.77
ATOM   3306  CA  TYR A 321       1.750  37.847  40.855  1.00  7.91
ATOM   3307  C   TYR A 321       1.764  38.593  42.204  1.00  8.64
ATOM   3308  O   TYR A 321       1.439  37.999  43.226  1.00  7.11
ATOM   3309  CB  TYR A 321       3.170  37.648  40.332  1.00  7.57
ATOM   3310  CG  TYR A 321       4.009  36.780  41.280  1.00  7.01
ATOM   3311  CD1 TYR A 321       3.726  35.435  41.396  1.00  6.87
ATOM   3312  CD2 TYR A 321       5.060  37.343  41.979  1.00  6.74
ATOM   3313  CE1 TYR A 321       4.509  34.624  42.210  1.00  6.68
ATOM   3314  CE2 TYR A 321       5.836  36.548  42.814  1.00  8.20
ATOM   3315  CZ  TYR A 321       5.565  35.187  42.923  1.00  6.94
ATOM   3316  OH  TYR A 321       6.333  34.424  43.732  1.00  7.96
ATOM   3317  H   TYR A 321       1.481  38.858  39.035  1.00 99.99
ATOM   3318  HD1 TYR A 321       2.877  35.014  40.859  1.00 99.99
ATOM   3319  HD2 TYR A 321       5.276  38.405  41.873  1.00 99.99
ATOM   3320  HE1 TYR A 321       4.316  33.555  42.230  1.00 99.99
ATOM   3321  HE2 TYR A 321       6.588  37.007  43.453  1.00 99.99
ATOM   3322  HH  TYR A 321       6.006  33.467  43.689  1.00 99.99
ATOM   3323  N   LYS A 322       2.049  39.892  42.157  1.00  8.09
ATOM   3324  CA  LYS A 322       1.998  40.759  43.359  1.00  7.60
ATOM   3325  C   LYS A 322       0.618  40.759  44.035  1.00  8.03
ATOM   3326  O   LYS A 322       0.539  40.624  45.250  1.00  9.18
ATOM   3327  CB  LYS A 322       2.399  42.191  43.012  1.00  9.01
ATOM   3328  CG  LYS A 322       3.902  42.309  42.738  1.00  9.12
ATOM   3329  CD  LYS A 322       4.283  43.719  42.281  1.00  9.62
ATOM   3330  CE  LYS A 322       3.872  43.998  40.832  1.00 10.27
ATOM   3331  NZ  LYS A 322       3.936  45.428  40.507  1.00  9.81
ATOM   3332  H   LYS A 322       2.385  40.345  41.325  1.00 99.99
ATOM   3333  HZ1 LYS A 322       3.652  45.571  39.560  1.00 99.99
ATOM   3334  HZ2 LYS A 322       3.291  45.915  41.106  1.00 99.99
ATOM   3335  HZ3 LYS A 322       4.854  45.794  40.658  1.00 99.99
ATOM   3336  N   MET A 323      -0.440  40.725  43.221  1.00  8.58
ATOM   3337  CA  MET A 323      -1.822  40.605  43.725  1.00 10.84
ATOM   3338  C   MET A 323      -2.115  39.251  44.393  1.00  9.19
ATOM   3339  O   MET A 323      -2.644  39.213  45.499  1.00  8.67
ATOM   3340  CB  MET A 323      -2.834  40.822  42.606  1.00 14.50
ATOM   3341  CG  MET A 323      -3.438  42.224  42.661  1.00 20.41
ATOM   3342  SD  MET A 323      -5.193  42.256  42.139  1.00 19.70
ATOM   3343  CE  MET A 323      -5.050  41.648  40.473  1.00 22.04
ATOM   3344  H   MET A 323      -0.355  40.774  42.225  1.00 99.99
ATOM   3345  N   ALA A 324      -1.621  38.172  43.782  1.00  7.96
ATOM   3346  CA  ALA A 324      -1.781  36.804  44.313  1.00  7.42
ATOM   3347  C   ALA A 324      -1.017  36.609  45.634  1.00  6.60
ATOM   3348  O   ALA A 324      -1.597  36.190  46.630  1.00  6.22
ATOM   3349  CB  ALA A 324      -1.309  35.769  43.291  1.00  7.42
ATOM   3350  H   ALA A 324      -1.103  38.239  42.924  1.00 99.99
ATOM   3351  N   VAL A 325       0.216  37.103  45.641  1.00  6.51
ATOM   3352  CA  VAL A 325       1.081  37.067  46.845  1.00  6.07
ATOM   3353  C   VAL A 325       0.464  37.948  47.955  1.00  6.26
ATOM   3354  O   VAL A 325       0.383  37.507  49.096  1.00  6.07
ATOM   3355  CB  VAL A 325       2.524  37.468  46.493  1.00  6.79
ATOM   3356  CG1 VAL A 325       3.421  37.574  47.730  1.00  6.45
ATOM   3357  CG2 VAL A 325       3.175  36.433  45.569  1.00  6.61
ATOM   3358  H   VAL A 325       0.610  37.579  44.849  1.00 99.99
ATOM   3359  N   GLY A 326      -0.129  39.074  47.537  1.00  5.98
ATOM   3360  CA  GLY A 326      -0.786  40.031  48.450  1.00  6.27
ATOM   3361  C   GLY A 326      -2.011  39.401  49.131  1.00  5.44
ATOM   3362  O   GLY A 326      -2.112  39.416  50.352  1.00  6.08
ATOM   3363  H   GLY A 326      -0.202  39.353  46.569  1.00 99.99
ATOM   3364  N   PHE A 327      -2.805  38.686  48.337  1.00  6.01
ATOM   3365  CA  PHE A 327      -4.002  37.985  48.849  1.00  6.26
ATOM   3366  C   PHE A 327      -3.600  36.867  49.825  1.00  5.48
ATOM   3367  O   PHE A 327      -4.110  36.814  50.940  1.00  6.73
ATOM   3368  CB  PHE A 327      -4.820  37.430  47.682  1.00  6.49
ATOM   3369  CG  PHE A 327      -6.158  36.855  48.167  1.00  7.53
ATOM   3370  CD1 PHE A 327      -7.282  37.661  48.207  1.00  8.75
ATOM   3371  CD2 PHE A 327      -6.218  35.545  48.615  1.00  8.66
ATOM   3372  CE1 PHE A 327      -8.485  37.155  48.700  1.00 10.28
ATOM   3373  CE2 PHE A 327      -7.415  35.040  49.113  1.00 10.01
ATOM   3374  CZ  PHE A 327      -8.548  35.842  49.151  1.00 10.07
ATOM   3375  H   PHE A 327      -2.620  38.547  47.362  1.00 99.99
ATOM   3376  HD1 PHE A 327      -7.220  38.691  47.856  1.00 99.99
ATOM   3377  HD2 PHE A 327      -5.323  34.922  48.595  1.00 99.99
ATOM   3378  HE1 PHE A 327      -9.361  37.798  48.768  1.00 99.99
ATOM   3379  HE2 PHE A 327      -7.453  34.031  49.510  1.00 99.99
ATOM   3380  HZ  PHE A 327      -9.489  35.436  49.528  1.00 99.99
ATOM   3381  N   MET A 328      -2.563  36.117  49.448  1.00  5.13
ATOM   3382  CA  MET A 328      -2.022  35.027  50.279  1.00  5.19
ATOM   3383  C   MET A 328      -1.511  35.552  51.637  1.00  5.54
ATOM   3384  O   MET A 328      -1.946  35.065  52.671  1.00  6.18
ATOM   3385  CB  MET A 328      -0.896  34.312  49.528  1.00  4.94
ATOM   3386  CG  MET A 328      -0.275  33.192  50.371  1.00  5.70
ATOM   3387  SD  MET A 328       1.225  32.437  49.650  1.00  5.74
ATOM   3388  CE  MET A 328       2.393  33.772  49.807  1.00  7.62
ATOM   3389  H   MET A 328      -2.081  36.270  48.582  1.00 99.99
ATOM   3390  N   LEU A 329      -0.703  36.605  51.582  1.00  5.93
ATOM   3391  CA  LEU A 329      -0.085  37.193  52.788  1.00  5.64
ATOM   3392  C   LEU A 329      -1.088  37.908  53.709  1.00  6.13
ATOM   3393  O   LEU A 329      -0.851  38.033  54.903  1.00  5.18
ATOM   3394  CB  LEU A 329       1.082  38.110  52.408  1.00  5.39
ATOM   3395  CG  LEU A 329       2.288  37.343  51.845  1.00  6.34
ATOM   3396  CD1 LEU A 329       3.302  38.326  51.267  1.00  6.26
ATOM   3397  CD2 LEU A 329       2.986  36.514  52.926  1.00  6.47
ATOM   3398  H   LEU A 329      -0.496  37.090  50.728  1.00 99.99
ATOM   3399  N   ALA A 330      -2.225  38.320  53.149  1.00  5.79
ATOM   3400  CA  ALA A 330      -3.289  38.968  53.936  1.00  5.57
ATOM   3401  C   ALA A 330      -4.269  37.951  54.548  1.00  5.65
ATOM   3402  O   ALA A 330      -4.834  38.205  55.601  1.00  6.23
ATOM   3403  CB  ALA A 330      -4.058  39.965  53.074  1.00  6.03
ATOM   3404  H   ALA A 330      -2.446  38.151  52.189  1.00 99.99
ATOM   3405  N   HIS A 331      -4.470  36.830  53.862  1.00  5.96
ATOM   3406  CA  HIS A 331      -5.444  35.807  54.295  1.00  5.92
ATOM   3407  C   HIS A 331      -4.840  34.942  55.425  1.00  5.28
ATOM   3408  O   HIS A 331      -3.755  34.405  55.230  1.00  6.23
ATOM   3409  CB  HIS A 331      -5.820  34.966  53.078  1.00  6.43
ATOM   3410  CG  HIS A 331      -7.122  34.168  53.345  1.00  7.64
ATOM   3411  ND1 HIS A 331      -8.324  34.596  53.148  1.00  9.94
ATOM   3412  CD2 HIS A 331      -7.171  32.983  53.941  1.00  5.20
ATOM   3413  CE1 HIS A 331      -9.184  33.683  53.638  1.00  6.13
ATOM   3414  NE2 HIS A 331      -8.452  32.689  54.131  1.00  9.00
ATOM   3415  H   HIS A 331      -3.908  36.570  53.077  1.00 99.99
ATOM   3416  HD1 HIS A 331      -8.597  35.468  52.710  1.00 99.99
ATOM   3417  N   PRO A 332      -5.595  34.647  56.492  1.00  6.30
ATOM   3418  CA  PRO A 332      -5.116  33.835  57.630  1.00  6.85
ATOM   3419  C   PRO A 332      -4.714  32.365  57.350  1.00  6.38
ATOM   3420  O   PRO A 332      -4.043  31.760  58.174  1.00  7.55
ATOM   3421  CB  PRO A 332      -6.231  33.915  58.671  1.00  7.19
ATOM   3422  CG  PRO A 332      -7.483  34.149  57.828  1.00  7.82
ATOM   3423  CD  PRO A 332      -6.984  35.092  56.735  1.00  6.89
ATOM   3424  N   TYR A 333      -5.263  31.758  56.301  1.00  6.34
ATOM   3425  CA  TYR A 333      -4.983  30.334  55.983  1.00  5.30
ATOM   3426  C   TYR A 333      -3.488  30.022  55.748  1.00  5.26
ATOM   3427  O   TYR A 333      -2.853  30.587  54.862  1.00  6.29
ATOM   3428  CB  TYR A 333      -5.836  29.918  54.782  1.00  6.36
ATOM   3429  CG  TYR A 333      -5.664  28.438  54.407  1.00  5.98
ATOM   3430  CD1 TYR A 333      -4.668  28.086  53.520  1.00  5.94
ATOM   3431  CD2 TYR A 333      -6.458  27.471  54.996  1.00  5.78
ATOM   3432  CE1 TYR A 333      -4.458  26.747  53.215  1.00  5.69
ATOM   3433  CE2 TYR A 333      -6.249  26.127  54.701  1.00  5.75
ATOM   3434  CZ  TYR A 333      -5.246  25.768  53.800  1.00  5.34
ATOM   3435  OH  TYR A 333      -5.031  24.478  53.460  1.00  5.88
ATOM   3436  H   TYR A 333      -5.939  32.194  55.712  1.00 99.99
ATOM   3437  HD1 TYR A 333      -4.004  28.852  53.122  1.00 99.99
ATOM   3438  HD2 TYR A 333      -7.248  27.773  55.685  1.00 99.99
ATOM   3439  HE1 TYR A 333      -3.638  26.454  52.570  1.00 99.99
ATOM   3440  HE2 TYR A 333      -6.806  25.366  55.241  1.00 99.99
ATOM   3441  HH  TYR A 333      -5.644  23.891  54.018  1.00 99.99
ATOM   3442  N   GLY A 334      -3.054  28.962  56.444  1.00  5.30
ATOM   3443  CA  GLY A 334      -1.716  28.352  56.300  1.00  6.16
ATOM   3444  C   GLY A 334      -0.528  29.229  56.737  1.00  5.75
ATOM   3445  O   GLY A 334      -0.659  30.369  57.159  1.00  6.33
ATOM   3446  H   GLY A 334      -3.599  28.530  57.179  1.00 99.99
ATOM   3447  N   PHE A 335       0.633  28.592  56.675  1.00  5.16
ATOM   3448  CA  PHE A 335       1.922  29.263  56.925  1.00  5.61
ATOM   3449  C   PHE A 335       2.553  29.542  55.552  1.00  5.04
ATOM   3450  O   PHE A 335       2.659  28.661  54.704  1.00  5.12
ATOM   3451  CB  PHE A 335       2.797  28.348  57.779  1.00  5.85
ATOM   3452  CG  PHE A 335       4.075  29.074  58.214  1.00  7.87
ATOM   3453  CD1 PHE A 335       4.040  29.955  59.277  1.00  8.55
ATOM   3454  CD2 PHE A 335       5.239  28.888  57.490  1.00 10.10
ATOM   3455  CE1 PHE A 335       5.185  30.676  59.616  1.00  9.76
ATOM   3456  CE2 PHE A 335       6.385  29.600  57.828  1.00 12.16
ATOM   3457  CZ  PHE A 335       6.355  30.497  58.888  1.00 10.96
ATOM   3458  H   PHE A 335       0.707  27.622  56.449  1.00 99.99
ATOM   3459  HD1 PHE A 335       3.118  30.085  59.845  1.00 99.99
ATOM   3460  HD2 PHE A 335       5.250  28.187  56.662  1.00 99.99
ATOM   3461  HE1 PHE A 335       5.175  31.333  60.484  1.00 99.99
ATOM   3462  HE2 PHE A 335       7.312  29.407  57.298  1.00 99.99
ATOM   3463  HZ  PHE A 335       7.267  31.017  59.189  1.00 99.99
ATOM   3464  N   THR A 336       2.852  30.814  55.351  1.00  5.26
ATOM   3465  CA  THR A 336       3.262  31.352  54.032  1.00  5.17
ATOM   3466  C   THR A 336       4.763  31.257  53.719  1.00  5.88
ATOM   3467  O   THR A 336       5.619  31.609  54.530  1.00  5.45
ATOM   3468  CB  THR A 336       2.799  32.805  53.911  1.00  5.48
ATOM   3469  OG1 THR A 336       3.182  33.521  55.090  1.00  5.29
ATOM   3470  CG2 THR A 336       1.290  32.903  53.677  1.00  5.17
ATOM   3471  H   THR A 336       2.719  31.498  56.065  1.00 99.99
ATOM   3472  HG1 THR A 336       3.640  32.918  55.743  1.00 99.99
ATOM   3473  N   ARG A 337       5.031  30.801  52.500  1.00  4.87
ATOM   3474  CA  ARG A 337       6.389  30.759  51.930  1.00  6.28
ATOM   3475  C   ARG A 337       6.413  31.641  50.669  1.00  6.77
ATOM   3476  O   ARG A 337       5.698  31.389  49.704  1.00  8.21
ATOM   3477  CB  ARG A 337       6.776  29.318  51.587  1.00  6.09
ATOM   3478  CG  ARG A 337       8.198  29.226  51.012  1.00  7.81
ATOM   3479  CD  ARG A 337       8.589  27.793  50.651  1.00  7.33
ATOM   3480  NE  ARG A 337       7.724  27.271  49.575  1.00  7.62
ATOM   3481  CZ  ARG A 337       7.616  25.988  49.224  1.00  7.19
ATOM   3482  NH1 ARG A 337       8.303  25.044  49.848  1.00  6.38
ATOM   3483  NH2 ARG A 337       6.773  25.615  48.273  1.00  8.35
ATOM   3484  H   ARG A 337       4.317  30.436  51.897  1.00 99.99
ATOM   3485  HE  ARG A 337       7.162  27.954  49.114  1.00 99.99
ATOM   3486 1HH1 ARG A 337       8.238  24.085  49.603  1.00 99.99
ATOM   3487 2HH1 ARG A 337       8.943  25.326  50.573  1.00 99.99
ATOM   3488 1HH2 ARG A 337       6.699  24.652  48.041  1.00 99.99
ATOM   3489 2HH2 ARG A 337       6.179  26.290  47.837  1.00 99.99
ATOM   3490  N   VAL A 338       7.247  32.668  50.734  1.00  5.77
ATOM   3491  CA  VAL A 338       7.474  33.583  49.594  1.00  7.09
ATOM   3492  C   VAL A 338       8.615  33.000  48.734  1.00  6.63
ATOM   3493  O   VAL A 338       9.642  32.558  49.239  1.00  7.04
ATOM   3494  CB  VAL A 338       7.789  35.001  50.103  1.00  8.30
ATOM   3495  CG1 VAL A 338       8.155  35.974  48.973  1.00 10.03
ATOM   3496  CG2 VAL A 338       6.589  35.583  50.860  1.00 10.26
ATOM   3497  H   VAL A 338       7.813  32.845  51.545  1.00 99.99
ATOM   3498  N   MET A 339       8.380  33.019  47.432  1.00  6.83
ATOM   3499  CA  MET A 339       9.386  32.580  46.443  1.00  6.82
ATOM   3500  C   MET A 339      10.351  33.734  46.111  1.00  6.73
ATOM   3501  O   MET A 339       9.964  34.893  45.992  1.00  7.14
ATOM   3502  CB  MET A 339       8.645  32.093  45.195  1.00  7.07
ATOM   3503  CG  MET A 339       9.577  31.509  44.128  1.00  8.00
ATOM   3504  SD  MET A 339      10.512  30.048  44.709  1.00  8.12
ATOM   3505  CE  MET A 339      11.770  30.000  43.454  1.00  6.34
ATOM   3506  H   MET A 339       7.528  33.362  47.044  1.00 99.99
ATOM   3507  N   SER A 340      11.617  33.369  45.960  1.00  6.25
ATOM   3508  CA  SER A 340      12.652  34.302  45.474  1.00  6.29
ATOM   3509  C   SER A 340      13.489  33.561  44.428  1.00  6.31
ATOM   3510  O   SER A 340      14.025  32.490  44.693  1.00  6.77
ATOM   3511  CB  SER A 340      13.520  34.760  46.637  1.00  7.10
ATOM   3512  OG  SER A 340      14.354  35.828  46.193  1.00  7.91
ATOM   3513  H   SER A 340      11.964  32.464  46.213  1.00 99.99
ATOM   3514  HG  SER A 340      14.120  36.108  45.271  1.00 99.99
ATOM   3515  N   SER A 341      13.407  34.072  43.207  1.00  6.88
ATOM   3516  CA  SER A 341      13.891  33.346  42.014  1.00  6.70
ATOM   3517  C   SER A 341      15.071  34.063  41.337  1.00  6.60
ATOM   3518  O   SER A 341      15.465  35.162  41.724  1.00  7.06
ATOM   3519  CB  SER A 341      12.753  33.247  40.993  1.00  8.03
ATOM   3520  OG  SER A 341      11.523  32.912  41.640  1.00  7.29
ATOM   3521  H   SER A 341      12.977  34.956  43.010  1.00 99.99
ATOM   3522  HG  SER A 341      11.650  33.031  42.628  1.00 99.99
ATOM   3523  N   TYR A 342      15.585  33.384  40.330  1.00  7.35
ATOM   3524  CA  TYR A 342      16.551  33.964  39.376  1.00  7.78
ATOM   3525  C   TYR A 342      15.911  33.958  37.975  1.00  9.25
ATOM   3526  O   TYR A 342      15.024  33.159  37.688  1.00  8.02
ATOM   3527  CB  TYR A 342      17.858  33.176  39.398  1.00  8.27
ATOM   3528  CG  TYR A 342      17.730  31.683  39.030  1.00  7.96
ATOM   3529  CD1 TYR A 342      17.640  31.303  37.701  1.00  7.75
ATOM   3530  CD2 TYR A 342      17.785  30.729  40.027  1.00  7.83
ATOM   3531  CE1 TYR A 342      17.593  29.956  37.357  1.00  8.86
ATOM   3532  CE2 TYR A 342      17.752  29.379  39.693  1.00  7.91
ATOM   3533  CZ  TYR A 342      17.662  28.990  38.359  1.00  7.97
ATOM   3534  OH  TYR A 342      17.683  27.673  38.058  1.00  8.05
ATOM   3535  H   TYR A 342      15.280  32.465  40.082  1.00 99.99
ATOM   3536  HD1 TYR A 342      17.601  32.063  36.919  1.00 99.99
ATOM   3537  HD2 TYR A 342      17.874  31.030  41.072  1.00 99.99
ATOM   3538  HE1 TYR A 342      17.416  29.671  36.320  1.00 99.99
ATOM   3539  HE2 TYR A 342      17.734  28.626  40.478  1.00 99.99
ATOM   3540  HH  TYR A 342      17.624  27.536  37.053  1.00 99.99
ATOM   3541  N   ARG A 343      16.292  34.946  37.190  1.00 10.72
ATOM   3542  CA  ARG A 343      15.838  35.053  35.789  1.00 13.78
ATOM   3543  C   ARG A 343      16.652  34.087  34.912  1.00 13.54
ATOM   3544  O   ARG A 343      17.851  33.913  35.101  1.00 15.14
ATOM   3545  CB  ARG A 343      16.081  36.475  35.315  1.00 17.95
ATOM   3546  CG  ARG A 343      14.845  37.072  34.638  1.00 23.95
ATOM   3547  CD  ARG A 343      15.178  38.423  33.993  1.00 27.51
ATOM   3548  NE  ARG A 343      15.881  39.324  34.933  1.00 31.18
ATOM   3549  CZ  ARG A 343      15.341  40.052  35.915  1.00 34.25
ATOM   3550  NH1 ARG A 343      14.033  40.058  36.137  1.00 36.10
ATOM   3551  NH2 ARG A 343      16.115  40.773  36.714  1.00 35.11
ATOM   3552  H   ARG A 343      16.959  35.640  37.481  1.00 99.99
ATOM   3553  HE  ARG A 343      16.872  39.340  34.822  1.00 99.99
ATOM   3554 1HH1 ARG A 343      13.642  40.612  36.867  1.00 99.99
ATOM   3555 2HH1 ARG A 343      13.448  39.508  35.543  1.00 99.99
ATOM   3556 1HH2 ARG A 343      15.703  41.316  37.444  1.00 99.99
ATOM   3557 2HH2 ARG A 343      17.105  40.784  36.589  1.00 99.99
ATOM   3558  N   TRP A 344      15.939  33.431  34.012  1.00 13.52
ATOM   3559  CA  TRP A 344      16.561  32.518  33.029  1.00 13.36
ATOM   3560  C   TRP A 344      16.005  32.829  31.621  1.00 13.86
ATOM   3561  O   TRP A 344      14.952  33.472  31.536  1.00 13.07
ATOM   3562  CB  TRP A 344      16.333  31.075  33.485  1.00 12.64
ATOM   3563  CG  TRP A 344      14.905  30.548  33.244  1.00 12.03
ATOM   3564  CD1 TRP A 344      14.528  29.882  32.169  1.00 11.49
ATOM   3565  CD2 TRP A 344      13.837  30.612  34.112  1.00 10.15
ATOM   3566  NE1 TRP A 344      13.259  29.513  32.313  1.00 11.07
ATOM   3567  CE2 TRP A 344      12.797  29.934  33.480  1.00 10.12
ATOM   3568  CE3 TRP A 344      13.644  31.169  35.371  1.00  9.66
ATOM   3569  CZ2 TRP A 344      11.563  29.812  34.111  1.00  9.76
ATOM   3570  CZ3 TRP A 344      12.397  31.077  35.979  1.00  9.04
ATOM   3571  CH2 TRP A 344      11.360  30.403  35.351  1.00  9.25
ATOM   3572  H   TRP A 344      14.950  33.514  33.932  1.00 99.99
ATOM   3573  HD1 TRP A 344      15.167  29.643  31.313  1.00 99.99
ATOM   3574  HE1 TRP A 344      12.731  28.974  31.645  1.00 99.99
ATOM   3575  HE3 TRP A 344      14.498  31.528  35.943  1.00 99.99
ATOM   3576  HZ2 TRP A 344      10.827  29.106  33.727  1.00 99.99
ATOM   3577  HZ3 TRP A 344      12.265  31.495  36.978  1.00 99.99
ATOM   3578  HH2 TRP A 344      10.385  30.301  35.836  1.00 99.99
ATOM   3579  N   PRO A 345      16.697  32.445  30.538  1.00 14.84
ATOM   3580  CA  PRO A 345      16.220  32.698  29.165  1.00 15.41
ATOM   3581  C   PRO A 345      15.016  31.797  28.810  1.00 15.51
ATOM   3582  O   PRO A 345      15.132  30.837  28.059  1.00 15.17
ATOM   3583  CB  PRO A 345      17.450  32.445  28.288  1.00 16.86
ATOM   3584  CG  PRO A 345      18.210  31.358  29.048  1.00 16.53
ATOM   3585  CD  PRO A 345      18.006  31.753  30.511  1.00 15.94
ATOM   3586  N   ARG A 346      13.860  32.136  29.362  1.00 16.13
ATOM   3587  CA  ARG A 346      12.606  31.388  29.131  1.00 18.11
ATOM   3588  C   ARG A 346      12.211  31.487  27.641  1.00 19.44
ATOM   3589  O   ARG A 346      12.049  32.573  27.106  1.00 19.01
ATOM   3590  CB  ARG A 346      11.529  31.968  30.043  1.00 17.50
ATOM   3591  CG  ARG A 346      10.306  31.052  30.122  1.00 17.38
ATOM   3592  CD  ARG A 346       9.349  31.495  31.228  1.00 17.14
ATOM   3593  NE  ARG A 346       8.690  32.768  30.881  1.00 16.83
ATOM   3594  CZ  ARG A 346       7.472  33.148  31.275  1.00 18.05
ATOM   3595  NH1 ARG A 346       6.717  32.376  32.048  1.00 16.93
ATOM   3596  NH2 ARG A 346       6.978  34.313  30.881  1.00 18.80
ATOM   3597  H   ARG A 346      13.782  32.905  30.001  1.00 99.99
ATOM   3598  HE  ARG A 346       9.220  33.391  30.309  1.00 99.99
ATOM   3599 1HH1 ARG A 346       5.809  32.676  32.333  1.00 99.99
ATOM   3600 2HH1 ARG A 346       7.073  31.488  32.333  1.00 99.99
ATOM   3601 1HH2 ARG A 346       6.070  34.593  31.188  1.00 99.99
ATOM   3602 2HH2 ARG A 346       7.515  34.925  30.304  1.00 99.99
ATOM   3603  N   GLN A 347      12.214  30.330  26.995  1.00 20.04
ATOM   3604  CA  GLN A 347      11.957  30.236  25.541  1.00 21.09
ATOM   3605  C   GLN A 347      10.900  29.162  25.246  1.00 20.21
ATOM   3606  O   GLN A 347      11.180  27.962  25.316  1.00 18.00
ATOM   3607  CB  GLN A 347      13.297  29.933  24.870  1.00 23.37
ATOM   3608  CG  GLN A 347      13.194  29.919  23.342  1.00 28.10
ATOM   3609  CD  GLN A 347      14.421  29.326  22.625  1.00 31.53
ATOM   3610  OE1 GLN A 347      14.353  28.934  21.480  1.00 36.24
ATOM   3611  NE2 GLN A 347      15.572  29.301  23.271  1.00 33.69
ATOM   3612  H   GLN A 347      12.390  29.459  27.447  1.00 99.99
ATOM   3613 1HE2 GLN A 347      16.351  28.916  22.775  1.00 99.99
ATOM   3614 2HE2 GLN A 347      15.634  29.657  24.192  1.00 99.99
ATOM   3615  N   PHE A 348       9.659  29.626  25.110  1.00 20.67
ATOM   3616  CA  PHE A 348       8.504  28.750  24.838  1.00 21.24
ATOM   3617  C   PHE A 348       8.450  28.228  23.394  1.00 21.32
ATOM   3618  O   PHE A 348       8.468  28.995  22.439  1.00 21.67
ATOM   3619  CB  PHE A 348       7.183  29.440  25.171  1.00 21.73
ATOM   3620  CG  PHE A 348       6.920  29.400  26.678  1.00 23.26
ATOM   3621  CD1 PHE A 348       6.428  28.234  27.243  1.00 24.37
ATOM   3622  CD2 PHE A 348       7.131  30.524  27.455  1.00 24.54
ATOM   3623  CE1 PHE A 348       6.153  28.183  28.606  1.00 25.15
ATOM   3624  CE2 PHE A 348       6.847  30.478  28.818  1.00 25.10
ATOM   3625  CZ  PHE A 348       6.364  29.309  29.393  1.00 25.21
ATOM   3626  H   PHE A 348       9.453  30.604  25.112  1.00 99.99
ATOM   3627  HD1 PHE A 348       6.248  27.366  26.613  1.00 99.99
ATOM   3628  HD2 PHE A 348       7.497  31.445  27.000  1.00 99.99
ATOM   3629  HE1 PHE A 348       5.789  27.260  29.057  1.00 99.99
ATOM   3630  HE2 PHE A 348       7.001  31.361  29.433  1.00 99.99
ATOM   3631  HZ  PHE A 348       6.175  29.269  30.467  1.00 99.99
ATOM   3632  N   GLN A 349       8.314  26.917  23.316  1.00 21.35
ATOM   3633  CA  GLN A 349       8.272  26.172  22.042  1.00 22.16
ATOM   3634  C   GLN A 349       7.230  25.063  22.100  1.00 20.89
ATOM   3635  O   GLN A 349       7.278  24.255  23.026  1.00 18.25
ATOM   3636  CB  GLN A 349       9.659  25.628  21.714  1.00 24.80
ATOM   3637  CG  GLN A 349      10.316  26.758  20.925  1.00 28.12
ATOM   3638  CD  GLN A 349      11.432  26.381  19.959  1.00 32.92
ATOM   3639  OE1 GLN A 349      11.415  26.800  18.803  1.00 36.04
ATOM   3640  NE2 GLN A 349      12.501  25.802  20.433  1.00 35.40
ATOM   3641  H   GLN A 349       8.296  26.325  24.127  1.00 99.99
ATOM   3642 1HE2 GLN A 349      13.219  25.594  19.773  1.00 99.99
ATOM   3643 2HE2 GLN A 349      12.646  25.705  21.414  1.00 99.99
ATOM   3644  N   ASN A 350       6.154  25.250  21.342  1.00 19.81
ATOM   3645  CA  ASN A 350       5.018  24.291  21.322  1.00 20.45
ATOM   3646  C   ASN A 350       4.330  24.195  22.704  1.00 21.03
ATOM   3647  O   ASN A 350       3.944  23.125  23.168  1.00 22.88
ATOM   3648  CB  ASN A 350       5.484  22.914  20.810  1.00 19.59
ATOM   3649  CG  ASN A 350       6.073  22.970  19.383  1.00 20.23
ATOM   3650  OD1 ASN A 350       5.809  23.849  18.600  1.00 20.12
ATOM   3651  ND2 ASN A 350       6.923  22.010  19.069  1.00 17.40
ATOM   3652  H   ASN A 350       6.044  26.028  20.720  1.00 99.99
ATOM   3653 1HD2 ASN A 350       7.299  22.044  18.141  1.00 99.99
ATOM   3654 2HD2 ASN A 350       7.154  21.290  19.706  1.00 99.99
ATOM   3655  N   GLY A 351       4.236  25.363  23.364  1.00 22.30
ATOM   3656  CA  GLY A 351       3.611  25.521  24.691  1.00 22.19
ATOM   3657  C   GLY A 351       4.465  25.082  25.904  1.00 22.06
ATOM   3658  O   GLY A 351       3.985  25.143  27.030  1.00 23.30
ATOM   3659  H   GLY A 351       4.561  26.234  22.980  1.00 99.99
ATOM   3660  N   ASN A 352       5.755  24.861  25.685  1.00 20.61
ATOM   3661  CA  ASN A 352       6.672  24.431  26.773  1.00 19.15
ATOM   3662  C   ASN A 352       8.016  25.156  26.697  1.00 16.94
ATOM   3663  O   ASN A 352       8.541  25.411  25.617  1.00 14.92
ATOM   3664  CB  ASN A 352       6.881  22.919  26.737  1.00 20.77
ATOM   3665  CG  ASN A 352       5.584  22.157  27.097  1.00 22.57
ATOM   3666  OD1 ASN A 352       4.901  21.606  26.287  1.00 23.26
ATOM   3667  ND2 ASN A 352       5.304  22.115  28.394  1.00 23.65
ATOM   3668  H   ASN A 352       6.182  24.943  24.786  1.00 99.99
ATOM   3669 1HD2 ASN A 352       4.459  21.634  28.633  1.00 99.99
ATOM   3670 2HD2 ASN A 352       5.855  22.582  29.057  1.00 99.99
ATOM   3671  N   ASP A 353       8.523  25.547  27.864  1.00 13.65
ATOM   3672  CA  ASP A 353       9.814  26.241  27.964  1.00 12.93
ATOM   3673  C   ASP A 353      10.982  25.242  27.781  1.00 12.89
ATOM   3674  O   ASP A 353      11.301  24.509  28.710  1.00 14.04
ATOM   3675  CB  ASP A 353       9.860  26.972  29.311  1.00 11.13
ATOM   3676  CG  ASP A 353      11.191  27.673  29.610  1.00 13.18
ATOM   3677  OD1 ASP A 353      11.959  27.927  28.648  1.00 10.88
ATOM   3678  OD2 ASP A 353      11.450  27.914  30.802  1.00 14.04
ATOM   3679  H   ASP A 353       8.075  25.351  28.736  1.00 99.99
ATOM   3680  N   VAL A 354      11.706  25.400  26.682  1.00 12.55
ATOM   3681  CA  VAL A 354      12.871  24.520  26.383  1.00 13.87
ATOM   3682  C   VAL A 354      14.092  24.788  27.299  1.00 12.46
ATOM   3683  O   VAL A 354      14.995  23.973  27.398  1.00 14.32
ATOM   3684  CB  VAL A 354      13.292  24.517  24.906  1.00 14.87
ATOM   3685  CG1 VAL A 354      12.157  24.004  24.014  1.00 16.27
ATOM   3686  CG2 VAL A 354      13.817  25.872  24.411  1.00 15.95
ATOM   3687  H   VAL A 354      11.571  26.156  26.031  1.00 99.99
ATOM   3688  N   ASN A 355      14.040  25.925  27.982  1.00 11.38
ATOM   3689  CA  ASN A 355      15.123  26.352  28.895  1.00 11.92
ATOM   3690  C   ASN A 355      14.717  26.294  30.376  1.00 12.42
ATOM   3691  O   ASN A 355      15.409  26.834  31.232  1.00 12.30
ATOM   3692  CB  ASN A 355      15.585  27.759  28.521  1.00 13.23
ATOM   3693  CG  ASN A 355      16.431  27.779  27.233  1.00 15.05
ATOM   3694  OD1 ASN A 355      16.999  26.805  26.795  1.00 17.57
ATOM   3695  ND2 ASN A 355      16.502  28.941  26.620  1.00 16.16
ATOM   3696  H   ASN A 355      13.243  26.521  27.969  1.00 99.99
ATOM   3697 1HD2 ASN A 355      17.082  28.982  25.809  1.00 99.99
ATOM   3698 2HD2 ASN A 355      16.062  29.746  27.026  1.00 99.99
ATOM   3699  N   ASP A 356      13.715  25.468  30.670  1.00 11.69
ATOM   3700  CA  ASP A 356      13.251  25.259  32.062  1.00 12.67
ATOM   3701  C   ASP A 356      14.308  24.577  32.966  1.00 11.63
ATOM   3702  O   ASP A 356      14.163  24.564  34.178  1.00 12.32
ATOM   3703  CB  ASP A 356      11.912  24.511  32.105  1.00 14.09
ATOM   3704  CG  ASP A 356      11.899  23.104  31.480  1.00 16.21
ATOM   3705  OD1 ASP A 356      12.997  22.615  31.120  1.00 18.20
ATOM   3706  OD2 ASP A 356      10.786  22.592  31.283  1.00 21.49
ATOM   3707  H   ASP A 356      13.284  24.880  29.982  1.00 99.99
ATOM   3708  N   TRP A 357      15.317  23.970  32.340  1.00 10.25
ATOM   3709  CA  TRP A 357      16.430  23.292  33.028  1.00  9.45
ATOM   3710  C   TRP A 357      17.515  24.257  33.549  1.00  9.86
ATOM   3711  O   TRP A 357      18.227  23.891  34.475  1.00 10.15
ATOM   3712  CB  TRP A 357      17.067  22.243  32.114  1.00 10.28
ATOM   3713  CG  TRP A 357      17.683  22.847  30.834  1.00 11.18
ATOM   3714  CD1 TRP A 357      17.080  22.953  29.665  1.00 11.36
ATOM   3715  CD2 TRP A 357      18.951  23.384  30.708  1.00 11.20
ATOM   3716  NE1 TRP A 357      17.897  23.538  28.795  1.00 12.01
ATOM   3717  CE2 TRP A 357      19.049  23.823  29.391  1.00 12.29
ATOM   3718  CE3 TRP A 357      20.017  23.567  31.584  1.00 11.68
ATOM   3719  CZ2 TRP A 357      20.213  24.451  28.957  1.00 13.01
ATOM   3720  CZ3 TRP A 357      21.186  24.163  31.135  1.00 12.62
ATOM   3721  CH2 TRP A 357      21.287  24.602  29.825  1.00 12.50
ATOM   3722  H   TRP A 357      15.406  23.969  31.347  1.00 99.99
ATOM   3723  HD1 TRP A 357      16.073  22.587  29.431  1.00 99.99
ATOM   3724  HE1 TRP A 357      17.675  23.727  27.830  1.00 99.99
ATOM   3725  HE3 TRP A 357      19.895  23.370  32.648  1.00 99.99
ATOM   3726  HZ2 TRP A 357      20.223  24.971  27.999  1.00 99.99
ATOM   3727  HZ3 TRP A 357      22.010  24.308  31.834  1.00 99.99
ATOM   3728  HH2 TRP A 357      22.203  25.077  29.465  1.00 99.99
ATOM   3729  N   VAL A 358      17.630  25.443  32.940  1.00  9.51
ATOM   3730  CA  VAL A 358      18.723  26.403  33.237  1.00  9.44
ATOM   3731  C   VAL A 358      18.868  26.606  34.763  1.00  9.45
ATOM   3732  O   VAL A 358      17.908  26.906  35.463  1.00  8.07
ATOM   3733  CB  VAL A 358      18.545  27.754  32.513  1.00 10.74
ATOM   3734  CG1 VAL A 358      19.570  28.819  32.936  1.00 11.49
ATOM   3735  CG2 VAL A 358      18.699  27.576  30.999  1.00 11.84
ATOM   3736  H   VAL A 358      16.945  25.783  32.294  1.00 99.99
ATOM   3737  N   GLY A 359      20.101  26.339  35.192  1.00  8.96
ATOM   3738  CA  GLY A 359      20.506  26.563  36.592  1.00  9.07
ATOM   3739  C   GLY A 359      20.609  28.067  36.945  1.00  8.06
ATOM   3740  O   GLY A 359      20.375  28.921  36.090  1.00  9.59
ATOM   3741  H   GLY A 359      20.854  26.011  34.611  1.00 99.99
ATOM   3742  N   PRO A 360      21.003  28.371  38.184  1.00  8.47
ATOM   3743  CA  PRO A 360      21.202  29.760  38.660  1.00  8.64
ATOM   3744  C   PRO A 360      22.250  30.534  37.831  1.00  9.56
ATOM   3745  O   PRO A 360      23.079  29.909  37.166  1.00  9.82
ATOM   3746  CB  PRO A 360      21.634  29.610  40.117  1.00  8.43
ATOM   3747  CG  PRO A 360      22.271  28.225  40.160  1.00  8.27
ATOM   3748  CD  PRO A 360      21.368  27.413  39.244  1.00  8.82
ATOM   3749  N   PRO A 361      22.213  31.876  37.867  1.00  9.91
ATOM   3750  CA  PRO A 361      23.190  32.735  37.160  1.00 10.76
ATOM   3751  C   PRO A 361      24.600  32.302  37.602  1.00 10.61
ATOM   3752  O   PRO A 361      24.828  32.069  38.786  1.00 10.01
ATOM   3753  CB  PRO A 361      22.912  34.145  37.671  1.00 11.46
ATOM   3754  CG  PRO A 361      21.431  34.112  38.035  1.00 11.80
ATOM   3755  CD  PRO A 361      21.246  32.711  38.604  1.00 10.76
ATOM   3756  N   ASN A 362      25.494  32.171  36.636  1.00 10.07
ATOM   3757  CA  ASN A 362      26.818  31.556  36.905  1.00 10.38
ATOM   3758  C   ASN A 362      27.890  32.009  35.901  1.00 11.65
ATOM   3759  O   ASN A 362      27.590  32.396  34.775  1.00 11.24
ATOM   3760  CB  ASN A 362      26.692  30.029  36.908  1.00  9.78
ATOM   3761  CG  ASN A 362      26.426  29.454  35.505  1.00 10.99
ATOM   3762  OD1 ASN A 362      27.337  29.106  34.783  1.00 10.99
ATOM   3763  ND2 ASN A 362      25.169  29.443  35.116  1.00 11.31
ATOM   3764  H   ASN A 362      25.384  32.539  35.714  1.00 99.99
ATOM   3765 1HD2 ASN A 362      24.972  29.083  34.204  1.00 99.99
ATOM   3766 2HD2 ASN A 362      24.440  29.730  35.737  1.00 99.99
ATOM   3767  N   ASN A 363      29.127  31.886  36.353  1.00 11.92
ATOM   3768  CA  ASN A 363      30.327  32.111  35.521  1.00 12.37
ATOM   3769  C   ASN A 363      31.095  30.789  35.454  1.00 11.23
ATOM   3770  O   ASN A 363      31.577  30.313  36.478  1.00 11.48
ATOM   3771  CB  ASN A 363      31.202  33.195  36.148  1.00 12.88
ATOM   3772  CG  ASN A 363      30.527  34.582  36.145  1.00 14.46
ATOM   3773  OD1 ASN A 363      30.333  35.218  37.145  1.00 17.41
ATOM   3774  ND2 ASN A 363      30.194  35.041  34.949  1.00 13.54
ATOM   3775  H   ASN A 363      29.315  31.628  37.306  1.00 99.99
ATOM   3776 1HD2 ASN A 363      29.750  35.938  34.931  1.00 99.99
ATOM   3777 2HD2 ASN A 363      30.336  34.501  34.137  1.00 99.99
ATOM   3778  N   ASN A 364      30.961  30.098  34.318  1.00 12.38
ATOM   3779  CA  ASN A 364      31.575  28.768  34.104  1.00 13.16
ATOM   3780  C   ASN A 364      31.153  27.727  35.175  1.00 11.92
ATOM   3781  O   ASN A 364      31.978  27.009  35.736  1.00 12.57
ATOM   3782  CB  ASN A 364      33.100  28.940  34.005  1.00 16.00
ATOM   3783  CG  ASN A 364      33.809  27.647  33.546  1.00 20.26
ATOM   3784  OD1 ASN A 364      33.262  26.794  32.905  1.00 22.55
ATOM   3785  ND2 ASN A 364      35.088  27.562  33.875  1.00 23.87
ATOM   3786  H   ASN A 364      30.480  30.460  33.521  1.00 99.99
ATOM   3787 1HD2 ASN A 364      35.552  26.726  33.578  1.00 99.99
ATOM   3788 2HD2 ASN A 364      35.532  28.260  34.408  1.00 99.99
ATOM   3789  N   GLY A 365      29.879  27.807  35.580  1.00 11.44
ATOM   3790  CA  GLY A 365      29.324  26.864  36.572  1.00 10.47
ATOM   3791  C   GLY A 365      29.393  27.372  38.025  1.00  9.93
ATOM   3792  O   GLY A 365      28.819  26.751  38.907  1.00 11.14
ATOM   3793  H   GLY A 365      29.217  28.509  35.279  1.00 99.99
ATOM   3794  N   VAL A 366      30.139  28.439  38.277  1.00  9.73
ATOM   3795  CA  VAL A 366      30.215  29.028  39.638  1.00  9.58
ATOM   3796  C   VAL A 366      29.055  30.036  39.806  1.00  9.08
ATOM   3797  O   VAL A 366      29.012  31.028  39.085  1.00 10.33
ATOM   3798  CB  VAL A 366      31.587  29.683  39.876  1.00  9.52
ATOM   3799  CG1 VAL A 366      31.710  30.240  41.300  1.00  9.47
ATOM   3800  CG2 VAL A 366      32.737  28.695  39.640  1.00 10.50
ATOM   3801  H   VAL A 366      30.756  28.850  37.602  1.00 99.99
ATOM   3802  N   ILE A 367      28.167  29.756  40.758  1.00  9.51
ATOM   3803  CA  ILE A 367      26.981  30.619  41.022  1.00  9.19
ATOM   3804  C   ILE A 367      27.450  32.066  41.309  1.00  9.14
ATOM   3805  O   ILE A 367      28.362  32.294  42.094  1.00 10.67
ATOM   3806  CB  ILE A 367      26.101  30.064  42.164  1.00  8.79
ATOM   3807  CG1 ILE A 367      25.535  28.682  41.786  1.00  9.02
ATOM   3808  CG2 ILE A 367      24.955  31.031  42.527  1.00  9.43
ATOM   3809  CD  ILE A 367      24.760  27.965  42.904  1.00  8.51
ATOM   3810  H   ILE A 367      28.275  28.986  41.383  1.00 99.99
ATOM   3811  N   LYS A 368      26.791  32.997  40.632  1.00 10.20
ATOM   3812  CA  LYS A 368      27.054  34.444  40.809  1.00 11.64
ATOM   3813  C   LYS A 368      26.569  34.918  42.190  1.00 12.90
ATOM   3814  O   LYS A 368      25.526  34.496  42.674  1.00 11.23
ATOM   3815  CB  LYS A 368      26.350  35.276  39.738  1.00 13.23
ATOM   3816  CG  LYS A 368      26.955  35.087  38.345  1.00 15.35
ATOM   3817  CD  LYS A 368      26.350  36.103  37.376  1.00 17.28
ATOM   3818  CE  LYS A 368      26.693  35.760  35.924  1.00 19.23
ATOM   3819  NZ  LYS A 368      26.223  36.800  34.999  1.00 20.20
ATOM   3820  H   LYS A 368      26.035  32.767  40.015  1.00 99.99
ATOM   3821  HZ1 LYS A 368      26.427  36.527  34.058  1.00 99.99
ATOM   3822  HZ2 LYS A 368      25.235  36.933  35.098  1.00 99.99
ATOM   3823  HZ3 LYS A 368      26.689  37.662  35.204  1.00 99.99
ATOM   3824  N   GLU A 369      27.335  35.828  42.781  1.00 13.25
ATOM   3825  CA  GLU A 369      26.887  36.474  44.037  1.00 14.44
ATOM   3826  C   GLU A 369      25.641  37.353  43.789  1.00 12.87
ATOM   3827  O   GLU A 369      25.416  37.824  42.680  1.00 13.43
ATOM   3828  CB  GLU A 369      28.004  37.258  44.725  1.00 18.77
ATOM   3829  CG  GLU A 369      28.388  38.611  44.110  1.00 23.16
ATOM   3830  CD  GLU A 369      29.369  39.386  45.001  1.00 27.42
ATOM   3831  OE1 GLU A 369      30.140  38.737  45.741  1.00 29.63
ATOM   3832  OE2 GLU A 369      29.332  40.632  44.904  1.00 31.33
ATOM   3833  H   GLU A 369      28.266  36.022  42.485  1.00 99.99
ATOM   3834  N   VAL A 370      24.900  37.594  44.859  1.00 12.11
ATOM   3835  CA  VAL A 370      23.694  38.453  44.792  1.00 12.65
ATOM   3836  C   VAL A 370      24.147  39.900  45.079  1.00 14.42
ATOM   3837  O   VAL A 370      24.562  40.209  46.188  1.00 16.75
ATOM   3838  CB  VAL A 370      22.612  38.014  45.789  1.00 11.31
ATOM   3839  CG1 VAL A 370      21.357  38.889  45.669  1.00 11.81
ATOM   3840  CG2 VAL A 370      22.209  36.549  45.586  1.00 10.77
ATOM   3841  H   VAL A 370      25.164  37.306  45.774  1.00 99.99
ATOM   3842  N   THR A 371      24.102  40.710  44.040  1.00 14.24
ATOM   3843  CA  THR A 371      24.492  42.139  44.158  1.00 15.41
ATOM   3844  C   THR A 371      23.236  42.970  44.477  1.00 15.26
ATOM   3845  O   THR A 371      22.154  42.656  43.991  1.00 14.65
ATOM   3846  CB  THR A 371      25.159  42.619  42.868  1.00 16.82
ATOM   3847  OG1 THR A 371      24.329  42.335  41.736  1.00 18.29
ATOM   3848  CG2 THR A 371      26.539  41.977  42.678  1.00 17.94
ATOM   3849  H   THR A 371      23.676  40.482  43.166  1.00 99.99
ATOM   3850  HG1 THR A 371      24.790  42.679  40.916  1.00 99.99
ATOM   3851  N   ILE A 372      23.397  43.956  45.350  1.00 14.90
ATOM   3852  CA  ILE A 372      22.260  44.831  45.738  1.00 15.63
ATOM   3853  C   ILE A 372      22.433  46.207  45.074  1.00 16.19
ATOM   3854  O   ILE A 372      23.452  46.869  45.240  1.00 17.57
ATOM   3855  CB  ILE A 372      22.143  44.954  47.272  1.00 15.55
ATOM   3856  CG1 ILE A 372      22.122  43.589  47.992  1.00 15.92
ATOM   3857  CG2 ILE A 372      20.941  45.816  47.699  1.00 15.86
ATOM   3858  CD  ILE A 372      21.061  42.586  47.513  1.00 15.73
ATOM   3859  H   ILE A 372      24.232  44.098  45.875  1.00 99.99
ATOM   3860  N   ASN A 373      21.418  46.577  44.306  1.00 17.83
ATOM   3861  CA  ASN A 373      21.372  47.896  43.638  1.00 19.40
ATOM   3862  C   ASN A 373      20.960  48.992  44.644  1.00 20.68
ATOM   3863  O   ASN A 373      20.224  48.688  45.584  1.00 20.22
ATOM   3864  CB  ASN A 373      20.404  47.822  42.455  1.00 20.04
ATOM   3865  CG  ASN A 373      20.904  46.845  41.372  1.00 20.62
ATOM   3866  OD1 ASN A 373      22.068  46.723  41.065  1.00 22.29
ATOM   3867  ND2 ASN A 373      19.957  46.160  40.767  1.00 21.35
ATOM   3868  H   ASN A 373      20.584  46.023  44.214  1.00 99.99
ATOM   3869 1HD2 ASN A 373      20.246  45.507  40.067  1.00 99.99
ATOM   3870 2HD2 ASN A 373      19.006  46.254  41.045  1.00 99.99
ATOM   3871  N   PRO A 374      21.353  50.258  44.432  1.00 22.03
ATOM   3872  CA  PRO A 374      20.962  51.383  45.308  1.00 22.55
ATOM   3873  C   PRO A 374      19.452  51.509  45.596  1.00 21.60
ATOM   3874  O   PRO A 374      19.071  51.934  46.675  1.00 23.16
ATOM   3875  CB  PRO A 374      21.523  52.651  44.662  1.00 23.09
ATOM   3876  CG  PRO A 374      21.964  52.224  43.260  1.00 24.78
ATOM   3877  CD  PRO A 374      22.281  50.734  43.388  1.00 23.22
ATOM   3878  N   ASP A 375      18.626  51.039  44.664  1.00 20.43
ATOM   3879  CA  ASP A 375      17.155  51.052  44.837  1.00 19.96
ATOM   3880  C   ASP A 375      16.597  49.804  45.565  1.00 18.70
ATOM   3881  O   ASP A 375      15.412  49.534  45.418  1.00 18.49
ATOM   3882  CB  ASP A 375      16.497  51.217  43.459  1.00 20.43
ATOM   3883  CG  ASP A 375      16.593  49.983  42.543  1.00 22.43
ATOM   3884  OD1 ASP A 375      17.355  49.054  42.903  1.00 22.52
ATOM   3885  OD2 ASP A 375      15.995  50.031  41.454  1.00 25.12
ATOM   3886  H   ASP A 375      18.949  50.599  43.832  1.00 99.99
ATOM   3887  N   THR A 376      17.480  49.012  46.176  1.00 17.37
ATOM   3888  CA  THR A 376      17.170  47.789  46.966  1.00 16.54
ATOM   3889  C   THR A 376      16.779  46.536  46.138  1.00 15.98
ATOM   3890  O   THR A 376      16.523  45.481  46.703  1.00 14.35
ATOM   3891  CB  THR A 376      16.155  48.022  48.106  1.00 16.12
ATOM   3892  OG1 THR A 376      14.814  48.027  47.608  1.00 17.41
ATOM   3893  CG2 THR A 376      16.428  49.316  48.890  1.00 17.63
ATOM   3894  H   THR A 376      18.463  49.214  46.172  1.00 99.99
ATOM   3895  HG1 THR A 376      14.177  48.222  48.350  1.00 99.99
ATOM   3896  N   THR A 377      16.749  46.654  44.813  1.00 15.27
ATOM   3897  CA  THR A 377      16.570  45.475  43.920  1.00 15.78
ATOM   3898  C   THR A 377      17.906  44.707  43.801  1.00 15.10
ATOM   3899  O   THR A 377      18.948  45.184  44.245  1.00 14.11
ATOM   3900  CB  THR A 377      16.031  45.854  42.530  1.00 16.80
ATOM   3901  OG1 THR A 377      17.033  46.499  41.732  1.00 18.53
ATOM   3902  CG2 THR A 377      14.756  46.708  42.615  1.00 17.32
ATOM   3903  H   THR A 377      16.783  47.531  44.343  1.00 99.99
ATOM   3904  HG1 THR A 377      16.609  46.795  40.874  1.00 99.99
ATOM   3905  N   CYS A 378      17.866  43.535  43.178  1.00 13.94
ATOM   3906  CA  CYS A 378      19.092  42.727  42.979  1.00 12.98
ATOM   3907  C   CYS A 378      19.600  42.745  41.531  1.00 13.50
ATOM   3908  O   CYS A 378      18.833  42.912  40.583  1.00 14.73
ATOM   3909  CB  CYS A 378      18.827  41.285  43.395  1.00 11.66
ATOM   3910  SG  CYS A 378      18.415  41.109  45.167  1.00 11.08
ATOM   3911  H   CYS A 378      17.018  43.092  42.896  1.00 99.99
ATOM   3912  N   GLY A 379      20.924  42.611  41.412  1.00 13.69
ATOM   3913  CA  GLY A 379      21.582  42.465  40.098  1.00 14.14
ATOM   3914  C   GLY A 379      21.974  40.995  39.873  1.00 14.53
ATOM   3915  O   GLY A 379      21.468  40.094  40.533  1.00 13.31
ATOM   3916  H   GLY A 379      21.552  42.579  42.206  1.00 99.99
ATOM   3917  N   ASN A 380      22.813  40.779  38.862  1.00 14.69
ATOM   3918  CA  ASN A 380      23.300  39.422  38.498  1.00 14.72
ATOM   3919  C   ASN A 380      22.181  38.406  38.194  1.00 14.50
ATOM   3920  O   ASN A 380      22.326  37.212  38.433  1.00 14.14
ATOM   3921  CB  ASN A 380      24.252  38.881  39.573  1.00 15.79
ATOM   3922  CG  ASN A 380      25.686  39.410  39.412  1.00 17.51
ATOM   3923  OD1 ASN A 380      26.054  40.041  38.447  1.00 20.01
ATOM   3924  ND2 ASN A 380      26.506  39.126  40.402  1.00 17.67
ATOM   3925  H   ASN A 380      23.174  41.513  38.293  1.00 99.99
ATOM   3926 1HD2 ASN A 380      27.451  39.433  40.304  1.00 99.99
ATOM   3927 2HD2 ASN A 380      26.178  38.618  41.199  1.00 99.99
ATOM   3928  N   ASP A 381      21.076  38.907  37.633  1.00 13.85
ATOM   3929  CA  ASP A 381      19.892  38.108  37.248  1.00 13.56
ATOM   3930  C   ASP A 381      19.118  37.438  38.409  1.00 11.79
ATOM   3931  O   ASP A 381      18.278  36.576  38.167  1.00 12.10
ATOM   3932  CB  ASP A 381      20.257  37.067  36.176  1.00 16.26
ATOM   3933  CG  ASP A 381      20.535  37.709  34.817  1.00 20.49
ATOM   3934  OD1 ASP A 381      19.619  38.418  34.344  1.00 24.90
ATOM   3935  OD2 ASP A 381      21.659  37.520  34.305  1.00 24.04
ATOM   3936  H   ASP A 381      20.963  39.892  37.514  1.00 99.99
ATOM   3937  N   TRP A 382      19.319  37.919  39.632  1.00 10.94
ATOM   3938  CA  TRP A 382      18.492  37.481  40.778  1.00  9.56
ATOM   3939  C   TRP A 382      17.239  38.378  40.840  1.00  9.98
ATOM   3940  O   TRP A 382      17.340  39.599  40.853  1.00  9.46
ATOM   3941  CB  TRP A 382      19.289  37.545  42.082  1.00  9.63
ATOM   3942  CG  TRP A 382      20.550  36.650  42.056  1.00  8.77
ATOM   3943  CD1 TRP A 382      21.788  37.069  41.858  1.00  9.88
ATOM   3944  CD2 TRP A 382      20.606  35.287  42.289  1.00  8.67
ATOM   3945  NE1 TRP A 382      22.633  36.045  41.944  1.00  9.25
ATOM   3946  CE2 TRP A 382      21.952  34.939  42.206  1.00  8.27
ATOM   3947  CE3 TRP A 382      19.654  34.311  42.560  1.00  8.33
ATOM   3948  CZ2 TRP A 382      22.337  33.616  42.399  1.00  8.17
ATOM   3949  CZ3 TRP A 382      20.041  32.985  42.711  1.00  9.20
ATOM   3950  CH2 TRP A 382      21.381  32.636  42.630  1.00  8.60
ATOM   3951  H   TRP A 382      20.084  38.515  39.879  1.00 99.99
ATOM   3952  HD1 TRP A 382      22.088  38.106  41.687  1.00 99.99
ATOM   3953  HE1 TRP A 382      23.632  36.101  41.835  1.00 99.99
ATOM   3954  HE3 TRP A 382      18.628  34.601  42.782  1.00 99.99
ATOM   3955  HZ2 TRP A 382      23.389  33.379  42.538  1.00 99.99
ATOM   3956  HZ3 TRP A 382      19.284  32.223  42.908  1.00 99.99
ATOM   3957  HH2 TRP A 382      21.699  31.598  42.757  1.00 99.99
ATOM   3958  N   VAL A 383      16.072  37.744  40.805  1.00  7.24
ATOM   3959  CA  VAL A 383      14.782  38.476  40.746  1.00  8.43
ATOM   3960  C   VAL A 383      14.495  39.205  42.081  1.00  8.43
ATOM   3961  O   VAL A 383      13.972  40.310  42.071  1.00  9.09
ATOM   3962  CB  VAL A 383      13.608  37.567  40.337  1.00  8.37
ATOM   3963  CG1 VAL A 383      12.293  38.345  40.219  1.00  9.63
ATOM   3964  CG2 VAL A 383      13.864  36.902  38.982  1.00  8.44
ATOM   3965  H   VAL A 383      15.996  36.747  40.896  1.00 99.99
ATOM   3966  N   CYS A 384      14.764  38.511  43.186  1.00  8.34
ATOM   3967  CA  CYS A 384      14.527  39.055  44.549  1.00  8.45
ATOM   3968  C   CYS A 384      13.100  39.608  44.745  1.00  8.11
ATOM   3969  O   CYS A 384      12.885  40.733  45.185  1.00  8.40
ATOM   3970  CB  CYS A 384      15.583  40.119  44.863  1.00  9.90
ATOM   3971  SG  CYS A 384      17.255  39.437  45.139  1.00 10.67
ATOM   3972  H   CYS A 384      15.294  37.668  43.159  1.00 99.99
ATOM   3973  N   GLU A 385      12.114  38.741  44.503  1.00  8.30
ATOM   3974  CA  GLU A 385      10.683  39.084  44.692  1.00  8.62
ATOM   3975  C   GLU A 385      10.385  39.540  46.130  1.00  7.88
ATOM   3976  O   GLU A 385       9.611  40.460  46.348  1.00  8.02
ATOM   3977  CB  GLU A 385       9.735  37.920  44.390  1.00  9.30
ATOM   3978  CG  GLU A 385       9.738  37.484  42.925  1.00  8.74
ATOM   3979  CD  GLU A 385      10.659  36.286  42.691  1.00  9.16
ATOM   3980  OE1 GLU A 385      11.878  36.399  42.992  1.00  6.99
ATOM   3981  OE2 GLU A 385      10.136  35.259  42.229  1.00  9.45
ATOM   3982  H   GLU A 385      12.287  37.834  44.125  1.00 99.99
ATOM   3983  N   HIS A 386      11.114  38.943  47.071  1.00  8.17
ATOM   3984  CA  HIS A 386      11.020  39.289  48.504  1.00  7.94
ATOM   3985  C   HIS A 386      11.451  40.741  48.828  1.00  8.30
ATOM   3986  O   HIS A 386      11.139  41.248  49.896  1.00  8.92
ATOM   3987  CB  HIS A 386      11.791  38.256  49.317  1.00  7.64
ATOM   3988  CG  HIS A 386      13.332  38.368  49.199  1.00  6.88
ATOM   3989  ND1 HIS A 386      14.108  38.792  50.142  1.00 10.37
ATOM   3990  CD2 HIS A 386      14.068  38.037  48.146  1.00  6.58
ATOM   3991  CE1 HIS A 386      15.369  38.711  49.697  1.00  5.79
ATOM   3992  NE2 HIS A 386      15.344  38.247  48.455  1.00  9.72
ATOM   3993  H   HIS A 386      11.781  38.233  46.860  1.00 99.99
ATOM   3994  HD1 HIS A 386      13.830  39.141  51.049  1.00 99.99
ATOM   3995  N   ARG A 387      12.194  41.352  47.906  1.00  7.24
ATOM   3996  CA  ARG A 387      12.623  42.762  48.000  1.00  8.26
ATOM   3997  C   ARG A 387      11.690  43.740  47.265  1.00  8.03
ATOM   3998  O   ARG A 387      11.800  44.949  47.451  1.00  8.83
ATOM   3999  CB  ARG A 387      14.053  42.898  47.473  1.00  8.73
ATOM   4000  CG  ARG A 387      15.081  42.467  48.518  1.00  8.92
ATOM   4001  CD  ARG A 387      16.467  42.370  47.881  1.00  9.31
ATOM   4002  NE  ARG A 387      17.512  42.275  48.914  1.00  9.17
ATOM   4003  CZ  ARG A 387      18.144  43.302  49.490  1.00  9.14
ATOM   4004  NH1 ARG A 387      17.863  44.552  49.157  1.00 10.10
ATOM   4005  NH2 ARG A 387      19.065  43.100  50.421  1.00  9.64
ATOM   4006  H   ARG A 387      12.464  40.921  47.044  1.00 99.99
ATOM   4007  HE  ARG A 387      17.739  41.348  49.211  1.00 99.99
ATOM   4008 1HH1 ARG A 387      18.333  45.319  49.580  1.00 99.99
ATOM   4009 2HH1 ARG A 387      17.164  44.708  48.452  1.00 99.99
ATOM   4010 1HH2 ARG A 387      19.527  43.883  50.835  1.00 99.99
ATOM   4011 2HH2 ARG A 387      19.301  42.172  50.701  1.00 99.99
ATOM   4012  N   TRP A 388      10.729  43.224  46.488  1.00  7.64
ATOM   4013  CA  TRP A 388       9.722  44.082  45.828  1.00  7.62
ATOM   4014  C   TRP A 388       8.891  44.730  46.949  1.00  7.05
ATOM   4015  O   TRP A 388       8.393  44.017  47.818  1.00  7.80
ATOM   4016  CB  TRP A 388       8.799  43.261  44.915  1.00  7.99
ATOM   4017  CG  TRP A 388       9.477  42.608  43.683  1.00  7.93
ATOM   4018  CD1 TRP A 388      10.759  42.647  43.362  1.00  9.25
ATOM   4019  CD2 TRP A 388       8.832  41.877  42.701  1.00  8.95
ATOM   4020  NE1 TRP A 388      10.968  41.981  42.231  1.00 10.05
ATOM   4021  CE2 TRP A 388       9.815  41.490  41.791  1.00  7.99
ATOM   4022  CE3 TRP A 388       7.512  41.492  42.492  1.00  8.34
ATOM   4023  CZ2 TRP A 388       9.467  40.721  40.684  1.00  8.89
ATOM   4024  CZ3 TRP A 388       7.165  40.754  41.367  1.00  8.34
ATOM   4025  CH2 TRP A 388       8.142  40.370  40.462  1.00  8.39
ATOM   4026  H   TRP A 388      10.512  42.247  46.475  1.00 99.99
ATOM   4027  HD1 TRP A 388      11.546  43.147  43.939  1.00 99.99
ATOM   4028  HE1 TRP A 388      11.863  41.871  41.783  1.00 99.99
ATOM   4029  HE3 TRP A 388       6.768  41.670  43.267  1.00 99.99
ATOM   4030  HZ2 TRP A 388      10.244  40.270  40.072  1.00 99.99
ATOM   4031  HZ3 TRP A 388       6.119  40.487  41.202  1.00 99.99
ATOM   4032  HH2 TRP A 388       7.880  39.807  39.563  1.00 99.99
ATOM   4033  N   ARG A 389       8.725  46.052  46.893  1.00  7.96
ATOM   4034  CA  ARG A 389       7.988  46.803  47.936  1.00  7.77
ATOM   4035  C   ARG A 389       6.608  46.186  48.267  1.00  7.33
ATOM   4036  O   ARG A 389       6.315  45.895  49.418  1.00  7.11
ATOM   4037  CB  ARG A 389       7.810  48.253  47.485  1.00  8.16
ATOM   4038  CG  ARG A 389       7.073  49.113  48.521  1.00  8.67
ATOM   4039  CD  ARG A 389       6.747  50.506  47.984  1.00  9.38
ATOM   4040  NE  ARG A 389       5.790  50.439  46.865  1.00 10.18
ATOM   4041  CZ  ARG A 389       6.067  50.663  45.578  1.00 11.03
ATOM   4042  NH1 ARG A 389       7.298  50.957  45.176  1.00 12.30
ATOM   4043  NH2 ARG A 389       5.117  50.570  44.663  1.00 11.73
ATOM   4044  H   ARG A 389       9.242  46.625  46.256  1.00 99.99
ATOM   4045  HE  ARG A 389       4.848  50.199  47.109  1.00 99.99
ATOM   4046 1HH1 ARG A 389       7.487  51.122  44.212  1.00 99.99
ATOM   4047 2HH1 ARG A 389       8.018  51.022  45.864  1.00 99.99
ATOM   4048 1HH2 ARG A 389       5.327  50.731  43.701  1.00 99.99
ATOM   4049 2HH2 ARG A 389       4.189  50.314  44.936  1.00 99.99
ATOM   4050  N   GLN A 390       5.900  45.824  47.203  1.00  7.19
ATOM   4051  CA  GLN A 390       4.548  45.220  47.282  1.00  7.41
ATOM   4052  C   GLN A 390       4.524  43.863  48.010  1.00  7.69
ATOM   4053  O   GLN A 390       3.548  43.544  48.679  1.00  9.88
ATOM   4054  CB  GLN A 390       3.934  45.068  45.884  1.00  7.31
ATOM   4055  CG  GLN A 390       3.848  46.381  45.096  1.00  7.57
ATOM   4056  CD  GLN A 390       4.997  46.671  44.089  1.00 10.12
ATOM   4057  OE1 GLN A 390       4.895  47.482  43.220  1.00 12.58
ATOM   4058  NE2 GLN A 390       6.122  45.971  44.225  1.00 10.22
ATOM   4059  H   GLN A 390       6.203  46.062  46.285  1.00 99.99
ATOM   4060 1HE2 GLN A 390       6.825  46.180  43.537  1.00 99.99
ATOM   4061 2HE2 GLN A 390       6.187  45.203  44.828  1.00 99.99
ATOM   4062  N   ILE A 391       5.616  43.101  47.900  1.00  6.58
ATOM   4063  CA  ILE A 391       5.724  41.778  48.555  1.00  6.93
ATOM   4064  C   ILE A 391       6.300  41.926  49.978  1.00  6.94
ATOM   4065  O   ILE A 391       5.667  41.477  50.928  1.00  6.75
ATOM   4066  CB  ILE A 391       6.498  40.763  47.687  1.00  7.11
ATOM   4067  CG1 ILE A 391       5.706  40.498  46.392  1.00  7.93
ATOM   4068  CG2 ILE A 391       6.778  39.456  48.455  1.00  7.16
ATOM   4069  CD  ILE A 391       6.379  39.577  45.365  1.00  8.56
ATOM   4070  H   ILE A 391       6.471  43.451  47.519  1.00 99.99
ATOM   4071  N   ARG A 392       7.407  42.650  50.110  1.00  6.10
ATOM   4072  CA  ARG A 392       8.048  42.884  51.421  1.00  6.98
ATOM   4073  C   ARG A 392       7.082  43.559  52.420  1.00  6.45
ATOM   4074  O   ARG A 392       6.916  43.073  53.534  1.00  6.50
ATOM   4075  CB  ARG A 392       9.330  43.693  51.205  1.00  8.25
ATOM   4076  CG  ARG A 392      10.005  44.164  52.500  1.00 10.26
ATOM   4077  CD  ARG A 392       9.801  45.668  52.701  1.00 11.61
ATOM   4078  NE  ARG A 392      10.501  46.412  51.636  1.00 10.72
ATOM   4079  CZ  ARG A 392      10.204  47.640  51.207  1.00 11.78
ATOM   4080  NH1 ARG A 392       9.203  48.329  51.724  1.00 11.08
ATOM   4081  NH2 ARG A 392      10.912  48.206  50.241  1.00 12.78
ATOM   4082  H   ARG A 392       7.851  43.118  49.339  1.00 99.99
ATOM   4083  HE  ARG A 392      11.294  45.946  51.241  1.00 99.99
ATOM   4084 1HH1 ARG A 392       8.980  49.247  51.411  1.00 99.99
ATOM   4085 2HH1 ARG A 392       8.637  47.901  52.437  1.00 99.99
ATOM   4086 1HH2 ARG A 392      10.676  49.127  49.941  1.00 99.99
ATOM   4087 2HH2 ARG A 392      11.677  47.713  49.832  1.00 99.99
ATOM   4088  N   ASN A 393       6.340  44.552  51.941  1.00  6.56
ATOM   4089  CA  ASN A 393       5.310  45.211  52.774  1.00  6.65
ATOM   4090  C   ASN A 393       4.122  44.323  53.167  1.00  5.94
ATOM   4091  O   ASN A 393       3.563  44.484  54.247  1.00  6.43
ATOM   4092  CB  ASN A 393       4.823  46.508  52.144  1.00  6.83
ATOM   4093  CG  ASN A 393       5.870  47.627  52.305  1.00  7.64
ATOM   4094  OD1 ASN A 393       6.807  47.554  53.062  1.00  8.62
ATOM   4095  ND2 ASN A 393       5.634  48.709  51.600  1.00  8.33
ATOM   4096  H   ASN A 393       6.521  45.005  51.062  1.00 99.99
ATOM   4097 1HD2 ASN A 393       6.302  49.455  51.687  1.00 99.99
ATOM   4098 2HD2 ASN A 393       4.836  48.773  51.004  1.00 99.99
ATOM   4099  N   MET A 394       3.834  43.326  52.335  1.00  5.92
ATOM   4100  CA  MET A 394       2.793  42.331  52.647  1.00  5.55
ATOM   4101  C   MET A 394       3.276  41.233  53.609  1.00  5.86
ATOM   4102  O   MET A 394       2.501  40.764  54.436  1.00  5.84
ATOM   4103  CB  MET A 394       2.179  41.747  51.376  1.00  5.91
ATOM   4104  CG  MET A 394       1.198  42.724  50.719  1.00  5.88
ATOM   4105  SD  MET A 394      -0.112  43.372  51.824  1.00  6.75
ATOM   4106  CE  MET A 394      -0.864  41.870  52.415  1.00  6.36
ATOM   4107  H   MET A 394       4.407  43.091  51.549  1.00 99.99
ATOM   4108  N   VAL A 395       4.588  40.989  53.602  1.00  6.07
ATOM   4109  CA  VAL A 395       5.252  40.117  54.599  1.00  5.86
ATOM   4110  C   VAL A 395       5.123  40.781  55.992  1.00  6.22
ATOM   4111  O   VAL A 395       4.706  40.141  56.949  1.00  5.92
ATOM   4112  CB  VAL A 395       6.721  39.855  54.209  1.00  6.06
ATOM   4113  CG1 VAL A 395       7.534  39.171  55.319  1.00  6.89
ATOM   4114  CG2 VAL A 395       6.795  38.961  52.968  1.00  6.66
ATOM   4115  H   VAL A 395       5.214  41.461  52.978  1.00 99.99
ATOM   4116  N   ILE A 396       5.302  42.099  56.005  1.00  6.38
ATOM   4117  CA  ILE A 396       5.145  42.909  57.238  1.00  6.26
ATOM   4118  C   ILE A 396       3.660  42.982  57.645  1.00  6.47
ATOM   4119  O   ILE A 396       3.342  42.796  58.815  1.00  6.17
ATOM   4120  CB  ILE A 396       5.811  44.287  57.077  1.00  8.42
ATOM   4121  CG1 ILE A 396       7.331  44.099  56.927  1.00  9.25
ATOM   4122  CG2 ILE A 396       5.501  45.216  58.267  1.00  8.19
ATOM   4123  CD  ILE A 396       8.070  45.319  56.365  1.00 11.15
ATOM   4124  H   ILE A 396       5.521  42.619  55.180  1.00 99.99
ATOM   4125  N   PHE A 397       2.774  43.156  56.664  1.00  6.23
ATOM   4126  CA  PHE A 397       1.315  43.162  56.903  1.00  6.10
ATOM   4127  C   PHE A 397       0.876  41.889  57.655  1.00  6.06
ATOM   4128  O   PHE A 397       0.230  41.994  58.694  1.00  6.40
ATOM   4129  CB  PHE A 397       0.584  43.282  55.563  1.00  6.67
ATOM   4130  CG  PHE A 397      -0.949  43.299  55.681  1.00  6.57
ATOM   4131  CD1 PHE A 397      -1.637  42.130  55.980  1.00  6.78
ATOM   4132  CD2 PHE A 397      -1.653  44.457  55.393  1.00  6.02
ATOM   4133  CE1 PHE A 397      -3.023  42.118  56.017  1.00  6.76
ATOM   4134  CE2 PHE A 397      -3.047  44.449  55.416  1.00  7.31
ATOM   4135  CZ  PHE A 397      -3.733  43.285  55.741  1.00  7.06
ATOM   4136  H   PHE A 397       3.050  43.372  55.725  1.00 99.99
ATOM   4137  HD1 PHE A 397      -1.092  41.208  56.185  1.00 99.99
ATOM   4138  HD2 PHE A 397      -1.112  45.361  55.120  1.00 99.99
ATOM   4139  HE1 PHE A 397      -3.544  41.196  56.275  1.00 99.99
ATOM   4140  HE2 PHE A 397      -3.604  45.347  55.152  1.00 99.99
ATOM   4141  HZ  PHE A 397      -4.817  43.295  55.850  1.00 99.99
ATOM   4142  N   ARG A 398       1.375  40.735  57.208  1.00  6.30
ATOM   4143  CA  ARG A 398       1.033  39.440  57.827  1.00  6.47
ATOM   4144  C   ARG A 398       1.511  39.370  59.293  1.00  5.55
ATOM   4145  O   ARG A 398       0.787  38.889  60.158  1.00  6.58
ATOM   4146  CB  ARG A 398       1.631  38.295  57.013  1.00  6.13
ATOM   4147  CG  ARG A 398       1.009  36.966  57.442  1.00  5.62
ATOM   4148  CD  ARG A 398       1.533  35.826  56.573  1.00  5.31
ATOM   4149  NE  ARG A 398       0.754  34.599  56.811  1.00  5.45
ATOM   4150  CZ  ARG A 398      -0.501  34.368  56.404  1.00  5.67
ATOM   4151  NH1 ARG A 398      -1.176  35.282  55.730  1.00  6.09
ATOM   4152  NH2 ARG A 398      -1.081  33.197  56.605  1.00  6.53
ATOM   4153  H   ARG A 398       2.016  40.678  56.437  1.00 99.99
ATOM   4154  HE  ARG A 398       1.235  33.875  57.293  1.00 99.99
ATOM   4155 1HH1 ARG A 398      -2.111  35.088  55.421  1.00 99.99
ATOM   4156 2HH1 ARG A 398      -0.751  36.166  55.530  1.00 99.99
ATOM   4157 1HH2 ARG A 398      -2.016  33.055  56.277  1.00 99.99
ATOM   4158 2HH2 ARG A 398      -0.604  32.439  57.049  1.00 99.99
ATOM   4159  N   ASN A 399       2.682  39.946  59.543  1.00  6.12
ATOM   4160  CA  ASN A 399       3.248  40.059  60.906  1.00  6.09
ATOM   4161  C   ASN A 399       2.369  40.929  61.820  1.00  6.51
ATOM   4162  O   ASN A 399       1.930  40.479  62.874  1.00  6.96
ATOM   4163  CB  ASN A 399       4.642  40.677  60.854  1.00  6.44
ATOM   4164  CG  ASN A 399       5.719  39.758  60.240  1.00  7.71
ATOM   4165  OD1 ASN A 399       5.561  38.590  59.985  1.00  7.61
ATOM   4166  ND2 ASN A 399       6.881  40.348  60.062  1.00  7.61
ATOM   4167  H   ASN A 399       3.240  40.362  58.824  1.00 99.99
ATOM   4168 1HD2 ASN A 399       7.624  39.774  59.692  1.00 99.99
ATOM   4169 2HD2 ASN A 399       7.031  41.282  60.337  1.00 99.99
ATOM   4170  N   VAL A 400       1.996  42.101  61.306  1.00  6.61
ATOM   4171  CA  VAL A 400       1.168  43.087  62.032  1.00  6.93
ATOM   4172  C   VAL A 400      -0.225  42.517  62.400  1.00  6.96
ATOM   4173  O   VAL A 400      -0.700  42.743  63.506  1.00  8.60
ATOM   4174  CB  VAL A 400       1.063  44.396  61.227  1.00  7.60
ATOM   4175  CG1 VAL A 400       0.089  45.415  61.838  1.00  7.86
ATOM   4176  CG2 VAL A 400       2.441  45.061  61.135  1.00  7.71
ATOM   4177  H   VAL A 400       2.309  42.395  60.396  1.00 99.99
ATOM   4178  N   VAL A 401      -0.794  41.738  61.495  1.00  8.08
ATOM   4179  CA  VAL A 401      -2.170  41.215  61.687  1.00  8.16
ATOM   4180  C   VAL A 401      -2.188  39.785  62.265  1.00  8.71
ATOM   4181  O   VAL A 401      -3.242  39.170  62.356  1.00  8.81
ATOM   4182  CB  VAL A 401      -2.993  41.295  60.386  1.00  8.46
ATOM   4183  CG1 VAL A 401      -3.041  42.718  59.820  1.00  8.89
ATOM   4184  CG2 VAL A 401      -2.531  40.309  59.304  1.00  8.44
ATOM   4185  H   VAL A 401      -0.350  41.457  60.643  1.00 99.99
ATOM   4186  N   ASP A 402      -1.031  39.273  62.686  1.00  8.70
ATOM   4187  CA  ASP A 402      -0.908  37.892  63.191  1.00  9.90
ATOM   4188  C   ASP A 402      -1.960  37.570  64.277  1.00 10.58
ATOM   4189  O   ASP A 402      -2.154  38.338  65.212  1.00 11.19
ATOM   4190  CB  ASP A 402       0.512  37.729  63.735  1.00 10.65
ATOM   4191  CG  ASP A 402       0.881  36.280  64.066  1.00 11.20
ATOM   4192  OD1 ASP A 402       0.327  35.375  63.400  1.00 10.94
ATOM   4193  OD2 ASP A 402       1.698  36.103  64.994  1.00 16.19
ATOM   4194  H   ASP A 402      -0.166  39.770  62.604  1.00 99.99
ATOM   4195  N   GLY A 403      -2.664  36.450  64.060  1.00 10.82
ATOM   4196  CA  GLY A 403      -3.726  35.979  64.979  1.00 11.40
ATOM   4197  C   GLY A 403      -5.084  36.706  64.858  1.00 12.56
ATOM   4198  O   GLY A 403      -6.056  36.300  65.490  1.00 12.36
ATOM   4199  H   GLY A 403      -2.515  35.839  63.275  1.00 99.99
ATOM   4200  N   GLN A 404      -5.142  37.733  64.026  1.00 11.52
ATOM   4201  CA  GLN A 404      -6.380  38.516  63.821  1.00 13.81
ATOM   4202  C   GLN A 404      -7.383  37.780  62.917  1.00 11.56
ATOM   4203  O   GLN A 404      -6.967  37.096  61.979  1.00 10.96
ATOM   4204  CB  GLN A 404      -5.935  39.855  63.245  1.00 17.34
ATOM   4205  CG  GLN A 404      -6.714  41.006  63.864  1.00 22.68
ATOM   4206  CD  GLN A 404      -6.631  41.207  65.377  1.00 22.33
ATOM   4207  OE1 GLN A 404      -7.585  41.660  65.993  1.00 26.03
ATOM   4208  NE2 GLN A 404      -5.477  40.974  65.955  1.00 24.51
ATOM   4209  H   GLN A 404      -4.354  38.057  63.494  1.00 99.99
ATOM   4210 1HE2 GLN A 404      -5.415  41.137  66.937  1.00 99.99
ATOM   4211 2HE2 GLN A 404      -4.687  40.682  65.422  1.00 99.99
ATOM   4212  N   PRO A 405      -8.694  37.816  63.204  1.00 10.20
ATOM   4213  CA  PRO A 405      -9.700  37.073  62.427  1.00 10.90
ATOM   4214  C   PRO A 405      -9.983  37.680  61.039  1.00 11.00
ATOM   4215  O   PRO A 405      -9.912  38.888  60.851  1.00 12.08
ATOM   4216  CB  PRO A 405     -10.951  37.087  63.305  1.00 11.79
ATOM   4217  CG  PRO A 405     -10.831  38.416  64.050  1.00 10.98
ATOM   4218  CD  PRO A 405      -9.331  38.520  64.337  1.00 10.27
ATOM   4219  N   PHE A 406     -10.365  36.804  60.118  1.00 11.26
ATOM   4220  CA  PHE A 406     -10.847  37.193  58.777  1.00 10.46
ATOM   4221  C   PHE A 406     -12.266  37.783  58.922  1.00 10.11
ATOM   4222  O   PHE A 406     -13.154  37.117  59.446  1.00 11.81
ATOM   4223  CB  PHE A 406     -10.849  35.927  57.924  1.00  9.95
ATOM   4224  CG  PHE A 406     -11.438  36.143  56.527  1.00 11.51
ATOM   4225  CD1 PHE A 406     -10.636  36.627  55.509  1.00 11.07
ATOM   4226  CD2 PHE A 406     -12.755  35.789  56.292  1.00 12.87
ATOM   4227  CE1 PHE A 406     -11.157  36.753  54.227  1.00 11.77
ATOM   4228  CE2 PHE A 406     -13.283  35.916  55.010  1.00 14.25
ATOM   4229  CZ  PHE A 406     -12.483  36.394  53.983  1.00 12.82
ATOM   4230  H   PHE A 406     -10.439  35.827  60.300  1.00 99.99
ATOM   4231  HD1 PHE A 406      -9.608  36.927  55.722  1.00 99.99
ATOM   4232  HD2 PHE A 406     -13.371  35.413  57.108  1.00 99.99
ATOM   4233  HE1 PHE A 406     -10.533  37.143  53.426  1.00 99.99
ATOM   4234  HE2 PHE A 406     -14.320  35.647  54.813  1.00 99.99
ATOM   4235  HZ  PHE A 406     -12.905  36.487  52.986  1.00 99.99
ATOM   4236  N   THR A 407     -12.387  39.064  58.620  1.00  9.75
ATOM   4237  CA  THR A 407     -13.671  39.782  58.833  1.00 10.97
ATOM   4238  C   THR A 407     -13.913  40.871  57.772  1.00  8.81
ATOM   4239  O   THR A 407     -13.041  41.147  56.957  1.00  9.54
ATOM   4240  CB  THR A 407     -13.682  40.340  60.264  1.00 12.78
ATOM   4241  OG1 THR A 407     -14.996  40.797  60.599  1.00 16.81
ATOM   4242  CG2 THR A 407     -12.643  41.449  60.498  1.00 11.95
ATOM   4243  H   THR A 407     -11.618  39.633  58.317  1.00 99.99
ATOM   4244  HG1 THR A 407     -14.985  41.124  61.546  1.00 99.99
ATOM   4245  N   ASN A 408     -15.103  41.465  57.815  1.00  9.22
ATOM   4246  CA  ASN A 408     -15.465  42.615  56.947  1.00  9.69
ATOM   4247  C   ASN A 408     -15.264  42.344  55.437  1.00  9.17
ATOM   4248  O   ASN A 408     -14.766  43.186  54.696  1.00  8.83
ATOM   4249  CB  ASN A 408     -14.700  43.868  57.398  1.00 10.28
ATOM   4250  CG  ASN A 408     -15.291  44.459  58.689  1.00 11.08
ATOM   4251  OD1 ASN A 408     -16.471  44.688  58.816  1.00 12.65
ATOM   4252  ND2 ASN A 408     -14.431  44.709  59.658  1.00 11.84
ATOM   4253  H   ASN A 408     -15.766  41.241  58.531  1.00 99.99
ATOM   4254 1HD2 ASN A 408     -14.807  45.113  60.492  1.00 99.99
ATOM   4255 2HD2 ASN A 408     -13.460  44.546  59.548  1.00 99.99
ATOM   4256  N   TRP A 409     -15.573  41.114  55.032  1.00  9.85
ATOM   4257  CA  TRP A 409     -15.522  40.730  53.604  1.00  9.62
ATOM   4258  C   TRP A 409     -16.543  41.546  52.793  1.00 10.13
ATOM   4259  O   TRP A 409     -17.704  41.694  53.165  1.00 10.94
ATOM   4260  CB  TRP A 409     -15.766  39.228  53.434  1.00 10.99
ATOM   4261  CG  TRP A 409     -15.934  38.826  51.948  1.00 10.91
ATOM   4262  CD1 TRP A 409     -17.079  38.818  51.292  1.00 10.45
ATOM   4263  CD2 TRP A 409     -14.939  38.470  51.062  1.00 10.95
ATOM   4264  NE1 TRP A 409     -16.864  38.463  50.029  1.00 10.98
ATOM   4265  CE2 TRP A 409     -15.571  38.235  49.844  1.00 11.03
ATOM   4266  CE3 TRP A 409     -13.566  38.300  51.177  1.00 10.65
ATOM   4267  CZ2 TRP A 409     -14.826  37.809  48.748  1.00 11.02
ATOM   4268  CZ3 TRP A 409     -12.819  37.909  50.074  1.00 10.50
ATOM   4269  CH2 TRP A 409     -13.448  37.664  48.862  1.00 11.05
ATOM   4270  H   TRP A 409     -15.826  40.383  55.658  1.00 99.99
ATOM   4271  HD1 TRP A 409     -18.056  39.077  51.717  1.00 99.99
ATOM   4272  HE1 TRP A 409     -17.582  38.368  49.327  1.00 99.99
ATOM   4273  HE3 TRP A 409     -13.093  38.385  52.153  1.00 99.99
ATOM   4274  HZ2 TRP A 409     -15.333  37.419  47.866  1.00 99.99
ATOM   4275  HZ3 TRP A 409     -11.740  37.780  50.182  1.00 99.99
ATOM   4276  HH2 TRP A 409     -12.869  37.364  47.985  1.00 99.99
ATOM   4277  N   TYR A 410     -16.064  41.986  51.644  1.00  9.70
ATOM   4278  CA  TYR A 410     -16.884  42.663  50.627  1.00 10.27
ATOM   4279  C   TYR A 410     -16.541  42.066  49.254  1.00 11.18
ATOM   4280  O   TYR A 410     -15.388  41.761  48.968  1.00  9.94
ATOM   4281  CB  TYR A 410     -16.605  44.167  50.664  1.00 10.88
ATOM   4282  CG  TYR A 410     -17.149  44.891  49.419  1.00 10.71
ATOM   4283  CD1 TYR A 410     -18.479  45.262  49.347  1.00 12.04
ATOM   4284  CD2 TYR A 410     -16.323  45.023  48.315  1.00 11.29
ATOM   4285  CE1 TYR A 410     -18.994  45.761  48.155  1.00 12.30
ATOM   4286  CE2 TYR A 410     -16.828  45.514  47.119  1.00 11.94
ATOM   4287  CZ  TYR A 410     -18.172  45.875  47.036  1.00 12.37
ATOM   4288  OH  TYR A 410     -18.686  46.331  45.871  1.00 14.03
ATOM   4289  H   TYR A 410     -15.100  41.850  51.398  1.00 99.99
ATOM   4290  HD1 TYR A 410     -19.122  45.151  50.221  1.00 99.99
ATOM   4291  HD2 TYR A 410     -15.282  44.704  48.380  1.00 99.99
ATOM   4292  HE1 TYR A 410     -20.011  46.152  48.127  1.00 99.99
ATOM   4293  HE2 TYR A 410     -16.151  45.671  46.284  1.00 99.99
ATOM   4294  HH  TYR A 410     -17.971  46.358  45.179  1.00 99.99
ATOM   4295  N   ASP A 411     -17.564  42.010  48.417  1.00 11.32
ATOM   4296  CA  ASP A 411     -17.363  41.684  46.989  1.00 11.15
ATOM   4297  C   ASP A 411     -18.465  42.350  46.147  1.00 11.37
ATOM   4298  O   ASP A 411     -19.582  42.515  46.620  1.00 11.50
ATOM   4299  CB  ASP A 411     -17.285  40.166  46.802  1.00 12.26
ATOM   4300  CG  ASP A 411     -18.621  39.425  46.931  1.00 11.68
ATOM   4301  OD1 ASP A 411     -19.378  39.540  45.941  1.00 11.38
ATOM   4302  OD2 ASP A 411     -18.807  38.707  47.929  1.00 13.26
ATOM   4303  H   ASP A 411     -18.504  42.217  48.685  1.00 99.99
ATOM   4304  N   ASN A 412     -18.142  42.618  44.890  1.00 11.28
ATOM   4305  CA  ASN A 412     -19.109  43.232  43.948  1.00 11.37
ATOM   4306  C   ASN A 412     -19.824  42.192  43.048  1.00 11.56
ATOM   4307  O   ASN A 412     -20.381  42.547  42.016  1.00 11.84
ATOM   4308  CB  ASN A 412     -18.370  44.266  43.095  1.00 11.05
ATOM   4309  CG  ASN A 412     -17.411  43.630  42.061  1.00 10.68
ATOM   4310  OD1 ASN A 412     -16.888  42.548  42.215  1.00 10.76
ATOM   4311  ND2 ASN A 412     -17.181  44.362  40.995  1.00 10.17
ATOM   4312  H   ASN A 412     -17.212  42.494  44.536  1.00 99.99
ATOM   4313 1HD2 ASN A 412     -16.564  43.982  40.294  1.00 99.99
ATOM   4314 2HD2 ASN A 412     -17.607  45.247  40.873  1.00 99.99
ATOM   4315  N   GLY A 413     -19.741  40.916  43.446  1.00 10.77
ATOM   4316  CA  GLY A 413     -20.239  39.780  42.643  1.00 10.78
ATOM   4317  C   GLY A 413     -19.372  39.448  41.410  1.00 11.53
ATOM   4318  O   GLY A 413     -19.695  38.525  40.676  1.00 13.70
ATOM   4319  H   GLY A 413     -19.424  40.629  44.359  1.00 99.99
ATOM   4320  N   SER A 414     -18.196  40.064  41.330  1.00 10.67
ATOM   4321  CA  SER A 414     -17.265  39.839  40.200  1.00  9.86
ATOM   4322  C   SER A 414     -15.812  39.702  40.696  1.00  9.84
ATOM   4323  O   SER A 414     -15.480  38.737  41.377  1.00 10.07
ATOM   4324  CB  SER A 414     -17.509  40.944  39.165  1.00 10.78
ATOM   4325  OG  SER A 414     -16.845  40.645  37.937  1.00 10.97
ATOM   4326  H   SER A 414     -17.892  40.734  42.002  1.00 99.99
ATOM   4327  HG  SER A 414     -16.424  39.731  37.955  1.00 99.99
ATOM   4328  N   ASN A 415     -14.959  40.696  40.450  1.00  9.91
ATOM   4329  CA  ASN A 415     -13.540  40.617  40.862  1.00 10.14
ATOM   4330  C   ASN A 415     -13.037  41.772  41.753  1.00  9.62
ATOM   4331  O   ASN A 415     -11.831  41.935  41.935  1.00 10.37
ATOM   4332  CB  ASN A 415     -12.655  40.513  39.625  1.00 10.59
ATOM   4333  CG  ASN A 415     -13.018  39.308  38.735  1.00 11.98
ATOM   4334  OD1 ASN A 415     -13.788  39.386  37.827  1.00 12.74
ATOM   4335  ND2 ASN A 415     -12.469  38.163  39.116  1.00 10.51
ATOM   4336  H   ASN A 415     -15.187  41.423  39.802  1.00 99.99
ATOM   4337 1HD2 ASN A 415     -12.678  37.376  38.520  1.00 99.99
ATOM   4338 2HD2 ASN A 415     -11.778  38.136  39.809  1.00 99.99
ATOM   4339  N   GLN A 416     -13.965  42.491  42.366  1.00  9.33
ATOM   4340  CA  GLN A 416     -13.615  43.587  43.292  1.00  9.54
ATOM   4341  C   GLN A 416     -14.005  43.160  44.712  1.00 10.08
ATOM   4342  O   GLN A 416     -15.183  42.933  44.986  1.00 10.26
ATOM   4343  CB  GLN A 416     -14.312  44.890  42.907  1.00 10.06
ATOM   4344  CG  GLN A 416     -13.807  45.409  41.559  1.00  9.93
ATOM   4345  CD  GLN A 416     -14.523  46.659  40.996  1.00  9.84
ATOM   4346  OE1 GLN A 416     -14.133  47.237  40.020  1.00 12.44
ATOM   4347  NE2 GLN A 416     -15.679  46.997  41.552  1.00 10.32
ATOM   4348  H   GLN A 416     -14.950  42.325  42.260  1.00 99.99
ATOM   4349 1HE2 GLN A 416     -16.105  47.834  41.200  1.00 99.99
ATOM   4350 2HE2 GLN A 416     -15.976  46.537  42.371  1.00 99.99
ATOM   4351  N   VAL A 417     -12.970  42.812  45.457  1.00  9.10
ATOM   4352  CA  VAL A 417     -13.141  42.226  46.812  1.00  9.22
ATOM   4353  C   VAL A 417     -12.305  43.000  47.844  1.00  7.87
ATOM   4354  O   VAL A 417     -11.343  43.676  47.492  1.00  8.47
ATOM   4355  CB  VAL A 417     -12.836  40.717  46.857  1.00  9.43
ATOM   4356  CG1 VAL A 417     -13.661  39.945  45.824  1.00 10.16
ATOM   4357  CG2 VAL A 417     -11.349  40.358  46.721  1.00  9.21
ATOM   4358  H   VAL A 417     -12.028  43.068  45.227  1.00 99.99
ATOM   4359  N   ALA A 418     -12.642  42.783  49.099  1.00  8.03
ATOM   4360  CA  ALA A 418     -11.918  43.400  50.232  1.00  7.76
ATOM   4361  C   ALA A 418     -12.237  42.620  51.505  1.00  7.36
ATOM   4362  O   ALA A 418     -13.264  41.945  51.575  1.00  7.49
ATOM   4363  CB  ALA A 418     -12.349  44.854  50.417  1.00  8.17
ATOM   4364  H   ALA A 418     -13.381  42.159  49.365  1.00 99.99
ATOM   4365  N   PHE A 419     -11.304  42.686  52.432  1.00  8.10
ATOM   4366  CA  PHE A 419     -11.463  42.022  53.744  1.00  7.45
ATOM   4367  C   PHE A 419     -10.418  42.573  54.721  1.00  7.43
ATOM   4368  O   PHE A 419      -9.424  43.181  54.322  1.00  7.56
ATOM   4369  CB  PHE A 419     -11.388  40.494  53.634  1.00  7.31
ATOM   4370  CG  PHE A 419      -9.996  39.946  53.288  1.00  7.59
ATOM   4371  CD1 PHE A 419      -9.122  39.674  54.328  1.00  8.44
ATOM   4372  CD2 PHE A 419      -9.647  39.654  51.981  1.00  8.09
ATOM   4373  CE1 PHE A 419      -7.888  39.099  54.068  1.00  7.97
ATOM   4374  CE2 PHE A 419      -8.412  39.076  51.713  1.00  8.30
ATOM   4375  CZ  PHE A 419      -7.531  38.792  52.756  1.00  8.17
ATOM   4376  H   PHE A 419     -10.504  43.286  52.357  1.00 99.99
ATOM   4377  HD1 PHE A 419      -9.414  39.913  55.352  1.00 99.99
ATOM   4378  HD2 PHE A 419     -10.345  39.872  51.169  1.00 99.99
ATOM   4379  HE1 PHE A 419      -7.200  38.907  54.892  1.00 99.99
ATOM   4380  HE2 PHE A 419      -8.122  38.865  50.686  1.00 99.99
ATOM   4381  HZ  PHE A 419      -6.575  38.314  52.550  1.00 99.99
ATOM   4382  N   GLY A 420     -10.796  42.465  55.988  1.00  7.14
ATOM   4383  CA  GLY A 420      -9.922  42.869  57.096  1.00  7.89
ATOM   4384  C   GLY A 420      -9.445  41.680  57.926  1.00  7.36
ATOM   4385  O   GLY A 420      -9.937  40.556  57.832  1.00  7.63
ATOM   4386  H   GLY A 420     -11.703  42.126  56.286  1.00 99.99
ATOM   4387  N   ARG A 421      -8.472  42.027  58.741  1.00  7.11
ATOM   4388  CA  ARG A 421      -7.911  41.117  59.750  1.00  7.74
ATOM   4389  C   ARG A 421      -8.110  41.806  61.101  1.00  9.10
ATOM   4390  O   ARG A 421      -7.347  42.704  61.466  1.00  8.13
ATOM   4391  CB  ARG A 421      -6.439  40.869  59.414  1.00  8.24
ATOM   4392  CG  ARG A 421      -6.237  40.108  58.093  1.00  7.95
ATOM   4393  CD  ARG A 421      -6.844  38.697  58.119  1.00  7.77
ATOM   4394  NE  ARG A 421      -6.286  37.904  59.231  1.00  8.12
ATOM   4395  CZ  ARG A 421      -5.070  37.352  59.307  1.00  8.37
ATOM   4396  NH1 ARG A 421      -4.204  37.426  58.307  1.00  7.58
ATOM   4397  NH2 ARG A 421      -4.663  36.777  60.425  1.00  8.38
ATOM   4398  H   ARG A 421      -8.075  42.949  58.730  1.00 99.99
ATOM   4399  HE  ARG A 421      -6.881  37.825  60.031  1.00 99.99
ATOM   4400 1HH1 ARG A 421      -3.299  37.014  58.377  1.00 99.99
ATOM   4401 2HH1 ARG A 421      -4.473  37.919  57.477  1.00 99.99
ATOM   4402 1HH2 ARG A 421      -3.754  36.372  60.475  1.00 99.99
ATOM   4403 2HH2 ARG A 421      -5.279  36.768  61.218  1.00 99.99
ATOM   4404  N   GLY A 422      -9.283  41.518  61.691  1.00 10.28
ATOM   4405  CA  GLY A 422      -9.759  42.150  62.941  1.00  9.42
ATOM   4406  C   GLY A 422      -9.688  43.684  62.838  1.00  9.65
ATOM   4407  O   GLY A 422     -10.109  44.246  61.834  1.00 10.96
ATOM   4408  H   GLY A 422      -9.897  40.793  61.344  1.00 99.99
ATOM   4409  N   ASN A 423      -9.016  44.284  63.809  1.00  9.74
ATOM   4410  CA  ASN A 423      -8.805  45.755  63.806  1.00 10.81
ATOM   4411  C   ASN A 423      -7.349  46.164  63.496  1.00 10.65
ATOM   4412  O   ASN A 423      -6.957  47.302  63.741  1.00 10.37
ATOM   4413  CB  ASN A 423      -9.256  46.309  65.160  1.00 12.74
ATOM   4414  CG  ASN A 423      -8.359  45.862  66.338  1.00 15.93
ATOM   4415  OD1 ASN A 423      -7.516  45.002  66.247  1.00 16.66
ATOM   4416  ND2 ASN A 423      -8.576  46.489  67.474  1.00 19.61
ATOM   4417  H   ASN A 423      -8.672  43.817  64.627  1.00 99.99
ATOM   4418 1HD2 ASN A 423      -7.992  46.217  68.240  1.00 99.99
ATOM   4419 2HD2 ASN A 423      -9.267  47.191  67.543  1.00 99.99
ATOM   4420  N   ARG A 424      -6.608  45.266  62.846  1.00  9.64
ATOM   4421  CA  ARG A 424      -5.167  45.461  62.589  1.00  8.88
ATOM   4422  C   ARG A 424      -4.805  45.706  61.113  1.00  7.85
ATOM   4423  O   ARG A 424      -3.760  46.293  60.849  1.00  8.87
ATOM   4424  CB  ARG A 424      -4.374  44.249  63.090  1.00 10.78
ATOM   4425  CG  ARG A 424      -4.465  44.023  64.604  1.00 13.32
ATOM   4426  CD  ARG A 424      -3.592  44.980  65.415  1.00 13.97
ATOM   4427  NE  ARG A 424      -2.154  44.711  65.202  1.00 13.67
ATOM   4428  CZ  ARG A 424      -1.156  45.457  65.670  1.00 15.06
ATOM   4429  NH1 ARG A 424      -1.395  46.537  66.403  1.00 16.55
ATOM   4430  NH2 ARG A 424       0.105  45.156  65.387  1.00 16.66
ATOM   4431  H   ARG A 424      -6.961  44.362  62.596  1.00 99.99
ATOM   4432  HE  ARG A 424      -1.926  43.873  64.698  1.00 99.99
ATOM   4433 1HH1 ARG A 424      -0.652  47.097  66.756  1.00 99.99
ATOM   4434 2HH1 ARG A 424      -2.350  46.768  66.589  1.00 99.99
ATOM   4435 1HH2 ARG A 424       0.842  45.721  65.748  1.00 99.99
ATOM   4436 2HH2 ARG A 424       0.307  44.353  64.824  1.00 99.99
ATOM   4437  N   GLY A 425      -5.676  45.291  60.185  1.00  7.02
ATOM   4438  CA  GLY A 425      -5.357  45.385  58.745  1.00  6.88
ATOM   4439  C   GLY A 425      -6.593  45.257  57.853  1.00  6.30
ATOM   4440  O   GLY A 425      -7.594  44.664  58.249  1.00  6.83
ATOM   4441  H   GLY A 425      -6.617  44.984  60.378  1.00 99.99
ATOM   4442  N   PHE A 426      -6.470  45.849  56.677  1.00  7.39
ATOM   4443  CA  PHE A 426      -7.530  45.821  55.651  1.00  6.94
ATOM   4444  C   PHE A 426      -6.884  45.882  54.258  1.00  7.63
ATOM   4445  O   PHE A 426      -5.885  46.574  54.057  1.00  7.41
ATOM   4446  CB  PHE A 426      -8.455  47.015  55.885  1.00  7.91
ATOM   4447  CG  PHE A 426      -9.767  46.870  55.110  1.00  7.50
ATOM   4448  CD1 PHE A 426     -10.714  45.958  55.538  1.00  8.35
ATOM   4449  CD2 PHE A 426     -10.015  47.674  54.013  1.00  6.72
ATOM   4450  CE1 PHE A 426     -11.920  45.827  54.862  1.00  8.43
ATOM   4451  CE2 PHE A 426     -11.229  47.562  53.341  1.00  7.72
ATOM   4452  CZ  PHE A 426     -12.179  46.638  53.761  1.00  7.38
ATOM   4453  H   PHE A 426      -5.646  46.360  56.420  1.00 99.99
ATOM   4454  HD1 PHE A 426     -10.520  45.370  56.432  1.00 99.99
ATOM   4455  HD2 PHE A 426      -9.263  48.394  53.693  1.00 99.99
ATOM   4456  HE1 PHE A 426     -12.657  45.098  55.198  1.00 99.99
ATOM   4457  HE2 PHE A 426     -11.449  48.222  52.505  1.00 99.99
ATOM   4458  HZ  PHE A 426     -13.147  46.583  53.265  1.00 99.99
ATOM   4459  N   ILE A 427      -7.419  45.059  53.372  1.00  7.11
ATOM   4460  CA  ILE A 427      -6.906  44.955  51.987  1.00  7.04
ATOM   4461  C   ILE A 427      -8.068  44.972  50.972  1.00  6.94
ATOM   4462  O   ILE A 427      -9.128  44.407  51.221  1.00  7.28
ATOM   4463  CB  ILE A 427      -5.992  43.722  51.889  1.00  7.01
ATOM   4464  CG1 ILE A 427      -5.201  43.744  50.572  1.00  7.39
ATOM   4465  CG2 ILE A 427      -6.766  42.408  52.107  1.00  6.45
ATOM   4466  CD  ILE A 427      -3.951  42.861  50.595  1.00  6.48
ATOM   4467  H   ILE A 427      -8.165  44.424  53.598  1.00 99.99
ATOM   4468  N   VAL A 428      -7.832  45.670  49.873  1.00  7.09
ATOM   4469  CA  VAL A 428      -8.847  45.856  48.808  1.00  7.73
ATOM   4470  C   VAL A 428      -8.199  45.474  47.464  1.00  7.02
ATOM   4471  O   VAL A 428      -7.126  45.974  47.150  1.00  7.17
ATOM   4472  CB  VAL A 428      -9.332  47.318  48.795  1.00  7.95
ATOM   4473  CG1 VAL A 428     -10.478  47.513  47.799  1.00  8.44
ATOM   4474  CG2 VAL A 428      -9.813  47.795  50.169  1.00  9.16
ATOM   4475  H   VAL A 428      -6.955  46.132  49.716  1.00 99.99
ATOM   4476  N   PHE A 429      -8.922  44.679  46.688  1.00  7.55
ATOM   4477  CA  PHE A 429      -8.460  44.184  45.369  1.00  8.05
ATOM   4478  C   PHE A 429      -9.453  44.556  44.263  1.00  8.81
ATOM   4479  O   PHE A 429     -10.665  44.417  44.435  1.00  8.88
ATOM   4480  CB  PHE A 429      -8.362  42.660  45.380  1.00  8.56
ATOM   4481  CG  PHE A 429      -7.351  42.127  46.399  1.00  9.36
ATOM   4482  CD1 PHE A 429      -7.768  41.807  47.681  1.00  9.53
ATOM   4483  CD2 PHE A 429      -6.042  41.924  46.006  1.00  9.09
ATOM   4484  CE1 PHE A 429      -6.851  41.269  48.580  1.00  8.70
ATOM   4485  CE2 PHE A 429      -5.121  41.389  46.902  1.00  9.74
ATOM   4486  CZ  PHE A 429      -5.540  41.056  48.189  1.00  9.66
ATOM   4487  H   PHE A 429      -9.831  44.350  46.962  1.00 99.99
ATOM   4488  HD1 PHE A 429      -8.802  41.974  47.981  1.00 99.99
ATOM   4489  HD2 PHE A 429      -5.735  42.190  44.995  1.00 99.99
ATOM   4490  HE1 PHE A 429      -7.151  41.060  49.607  1.00 99.99
ATOM   4491  HE2 PHE A 429      -4.077  41.283  46.616  1.00 99.99
ATOM   4492  HZ  PHE A 429      -4.828  40.641  48.903  1.00 99.99
ATOM   4493  N   ASN A 430      -8.898  44.957  43.129  1.00  8.88
ATOM   4494  CA  ASN A 430      -9.692  45.174  41.907  1.00  9.28
ATOM   4495  C   ASN A 430      -9.090  44.392  40.728  1.00  9.88
ATOM   4496  O   ASN A 430      -8.125  44.835  40.119  1.00  8.86
ATOM   4497  CB  ASN A 430      -9.786  46.670  41.593  1.00  9.64
ATOM   4498  CG  ASN A 430     -10.572  46.931  40.287  1.00 10.03
ATOM   4499  OD1 ASN A 430     -11.265  46.094  39.759  1.00  9.98
ATOM   4500  ND2 ASN A 430     -10.373  48.109  39.737  1.00  9.75
ATOM   4501  H   ASN A 430      -7.928  45.217  43.052  1.00 99.99
ATOM   4502 1HD2 ASN A 430     -10.894  48.271  38.887  1.00 99.99
ATOM   4503 2HD2 ASN A 430      -9.791  48.796  40.146  1.00 99.99
ATOM   4504  N   ASN A 431      -9.664  43.227  40.461  1.00 10.14
ATOM   4505  CA  ASN A 431      -9.246  42.473  39.258  1.00  9.74
ATOM   4506  C   ASN A 431     -10.324  42.447  38.155  1.00  9.59
ATOM   4507  O   ASN A 431     -10.398  41.526  37.352  1.00  9.76
ATOM   4508  CB  ASN A 431      -8.796  41.077  39.690  1.00  9.97
ATOM   4509  CG  ASN A 431      -7.850  40.461  38.633  1.00 10.82
ATOM   4510  OD1 ASN A 431      -7.064  41.107  37.997  1.00 10.02
ATOM   4511  ND2 ASN A 431      -7.913  39.148  38.538  1.00 10.45
ATOM   4512  H   ASN A 431     -10.276  42.747  41.091  1.00 99.99
ATOM   4513 1HD2 ASN A 431      -7.310  38.717  37.851  1.00 99.99
ATOM   4514 2HD2 ASN A 431      -8.554  38.610  39.048  1.00 99.99
ATOM   4515  N   ASP A 432     -11.207  43.444  38.179  1.00  9.85
ATOM   4516  CA  ASP A 432     -12.210  43.653  37.117  1.00 10.12
ATOM   4517  C   ASP A 432     -11.640  44.602  36.047  1.00 10.99
ATOM   4518  O   ASP A 432     -10.733  45.371  36.318  1.00 10.94
ATOM   4519  CB  ASP A 432     -13.488  44.243  37.713  1.00 10.19
ATOM   4520  CG  ASP A 432     -14.468  43.152  38.149  1.00  8.82
ATOM   4521  OD1 ASP A 432     -14.585  42.161  37.407  1.00  9.93
ATOM   4522  OD2 ASP A 432     -15.068  43.312  39.241  1.00  9.90
ATOM   4523  H   ASP A 432     -11.128  44.202  38.830  1.00 99.99
ATOM   4524  N   ASP A 433     -12.280  44.605  34.884  1.00 11.60
ATOM   4525  CA  ASP A 433     -11.835  45.489  33.779  1.00 12.80
ATOM   4526  C   ASP A 433     -12.460  46.899  33.840  1.00 13.10
ATOM   4527  O   ASP A 433     -12.735  47.515  32.814  1.00 14.57
ATOM   4528  CB  ASP A 433     -12.071  44.795  32.437  1.00 12.21
ATOM   4529  CG  ASP A 433     -11.146  43.588  32.226  1.00 13.41
ATOM   4530  OD1 ASP A 433      -9.974  43.668  32.653  1.00 13.98
ATOM   4531  OD2 ASP A 433     -11.653  42.599  31.659  1.00 13.65
ATOM   4532  H   ASP A 433     -13.130  44.110  34.728  1.00 99.99
ATOM   4533  N   TRP A 434     -12.682  47.370  35.060  1.00 12.49
ATOM   4534  CA  TRP A 434     -13.252  48.706  35.333  1.00 12.26
ATOM   4535  C   TRP A 434     -12.841  49.146  36.754  1.00 13.06
ATOM   4536  O   TRP A 434     -12.301  48.358  37.525  1.00 13.01
ATOM   4537  CB  TRP A 434     -14.768  48.700  35.119  1.00 12.18
ATOM   4538  CG  TRP A 434     -15.545  47.743  36.050  1.00 11.83
ATOM   4539  CD1 TRP A 434     -15.993  48.078  37.241  1.00 11.25
ATOM   4540  CD2 TRP A 434     -15.929  46.442  35.795  1.00 11.06
ATOM   4541  NE1 TRP A 434     -16.655  47.052  37.771  1.00 12.10
ATOM   4542  CE2 TRP A 434     -16.640  46.031  36.924  1.00 12.23
ATOM   4543  CE3 TRP A 434     -15.750  45.564  34.732  1.00 12.79
ATOM   4544  CZ2 TRP A 434     -17.161  44.742  36.985  1.00 13.03
ATOM   4545  CZ3 TRP A 434     -16.306  44.290  34.783  1.00 12.56
ATOM   4546  CH2 TRP A 434     -17.009  43.882  35.906  1.00 12.94
ATOM   4547  H   TRP A 434     -12.438  46.869  35.892  1.00 99.99
ATOM   4548  HD1 TRP A 434     -15.838  49.045  37.725  1.00 99.99
ATOM   4549  HE1 TRP A 434     -17.093  47.061  38.671  1.00 99.99
ATOM   4550  HE3 TRP A 434     -15.094  45.836  33.905  1.00 99.99
ATOM   4551  HZ2 TRP A 434     -17.536  44.349  37.929  1.00 99.99
ATOM   4552  HZ3 TRP A 434     -16.193  43.621  33.927  1.00 99.99
ATOM   4553  HH2 TRP A 434     -17.445  42.880  35.958  1.00 99.99
ATOM   4554  N   SER A 435     -12.981  50.435  37.017  1.00 13.52
ATOM   4555  CA  SER A 435     -12.530  51.025  38.299  1.00 14.68
ATOM   4556  C   SER A 435     -13.406  50.618  39.494  1.00 14.63
ATOM   4557  O   SER A 435     -14.596  50.355  39.367  1.00 13.17
ATOM   4558  CB  SER A 435     -12.452  52.547  38.205  1.00 16.76
ATOM   4559  OG  SER A 435     -11.410  52.903  37.294  1.00 21.19
ATOM   4560  H   SER A 435     -13.512  51.043  36.432  1.00 99.99
ATOM   4561  HG  SER A 435     -11.367  53.898  37.205  1.00 99.99
ATOM   4562  N   PHE A 436     -12.769  50.665  40.654  1.00 14.57
ATOM   4563  CA  PHE A 436     -13.411  50.408  41.956  1.00 16.43
ATOM   4564  C   PHE A 436     -13.341  51.693  42.793  1.00 16.92
ATOM   4565  O   PHE A 436     -12.247  52.146  43.120  1.00 20.47
ATOM   4566  CB  PHE A 436     -12.653  49.271  42.641  1.00 17.62
ATOM   4567  CG  PHE A 436     -13.169  49.040  44.065  1.00 21.06
ATOM   4568  CD1 PHE A 436     -14.363  48.375  44.251  1.00 23.30
ATOM   4569  CD2 PHE A 436     -12.478  49.550  45.147  1.00 25.32
ATOM   4570  CE1 PHE A 436     -14.890  48.198  45.518  1.00 24.44
ATOM   4571  CE2 PHE A 436     -12.997  49.375  46.428  1.00 26.59
ATOM   4572  CZ  PHE A 436     -14.194  48.697  46.611  1.00 25.57
ATOM   4573  H   PHE A 436     -11.785  50.843  40.709  1.00 99.99
ATOM   4574  HD1 PHE A 436     -14.915  48.039  43.391  1.00 99.99
ATOM   4575  HD2 PHE A 436     -11.544  50.090  44.989  1.00 99.99
ATOM   4576  HE1 PHE A 436     -15.847  47.702  45.647  1.00 99.99
ATOM   4577  HE2 PHE A 436     -12.431  49.716  47.292  1.00 99.99
ATOM   4578  HZ  PHE A 436     -14.572  48.502  47.610  1.00 99.99
ATOM   4579  N   SER A 437     -14.501  52.291  43.028  1.00 17.31
ATOM   4580  CA  SER A 437     -14.582  53.559  43.786  1.00 17.75
ATOM   4581  C   SER A 437     -15.750  53.474  44.785  1.00 16.46
ATOM   4582  O   SER A 437     -16.907  53.547  44.379  1.00 18.65
ATOM   4583  CB  SER A 437     -14.792  54.702  42.792  1.00 18.64
ATOM   4584  OG  SER A 437     -14.349  55.940  43.348  1.00 20.36
ATOM   4585  H   SER A 437     -15.381  51.898  42.763  1.00 99.99
ATOM   4586  HG  SER A 437     -14.517  56.668  42.687  1.00 99.99
ATOM   4587  N   LEU A 438     -15.424  53.120  46.023  1.00 15.09
ATOM   4588  CA  LEU A 438     -16.466  52.789  47.030  1.00 14.86
ATOM   4589  C   LEU A 438     -15.952  52.958  48.467  1.00 13.79
ATOM   4590  O   LEU A 438     -14.770  52.771  48.753  1.00 12.23
ATOM   4591  CB  LEU A 438     -16.904  51.335  46.804  1.00 16.73
ATOM   4592  CG  LEU A 438     -18.264  50.968  47.411  1.00 18.55
ATOM   4593  CD1 LEU A 438     -19.423  51.533  46.585  1.00 19.10
ATOM   4594  CD2 LEU A 438     -18.374  49.449  47.518  1.00 19.52
ATOM   4595  H   LEU A 438     -14.488  53.184  46.370  1.00 99.99
ATOM   4596  N   THR A 439     -16.886  53.307  49.347  1.00 12.79
ATOM   4597  CA  THR A 439     -16.629  53.398  50.800  1.00 12.78
ATOM   4598  C   THR A 439     -16.918  52.015  51.411  1.00 12.33
ATOM   4599  O   THR A 439     -17.996  51.462  51.231  1.00 12.14
ATOM   4600  CB  THR A 439     -17.508  54.499  51.416  1.00 13.92
ATOM   4601  OG1 THR A 439     -17.121  55.755  50.853  1.00 15.38
ATOM   4602  CG2 THR A 439     -17.407  54.589  52.942  1.00 13.57
ATOM   4603  H   THR A 439     -17.828  53.500  49.078  1.00 99.99
ATOM   4604  HG1 THR A 439     -17.678  56.490  51.242  1.00 99.99
ATOM   4605  N   LEU A 440     -15.913  51.491  52.099  1.00 11.84
ATOM   4606  CA  LEU A 440     -15.990  50.155  52.724  1.00 10.98
ATOM   4607  C   LEU A 440     -15.782  50.245  54.242  1.00 10.72
ATOM   4608  O   LEU A 440     -15.086  51.135  54.724  1.00 10.73
ATOM   4609  CB  LEU A 440     -14.900  49.248  52.153  1.00 11.74
ATOM   4610  CG  LEU A 440     -15.056  48.942  50.662  1.00 12.73
ATOM   4611  CD1 LEU A 440     -13.786  48.242  50.187  1.00 12.96
ATOM   4612  CD2 LEU A 440     -16.271  48.050  50.402  1.00 15.35
ATOM   4613  H   LEU A 440     -15.050  51.981  52.244  1.00 99.99
ATOM   4614  N   GLN A 441     -16.425  49.329  54.947  1.00 12.07
ATOM   4615  CA  GLN A 441     -16.141  49.146  56.389  1.00 12.98
ATOM   4616  C   GLN A 441     -14.793  48.420  56.540  1.00 13.28
ATOM   4617  O   GLN A 441     -14.632  47.307  56.045  1.00 11.88
ATOM   4618  CB  GLN A 441     -17.288  48.369  57.036  1.00 14.52
ATOM   4619  CG  GLN A 441     -17.003  48.048  58.511  1.00 16.37
ATOM   4620  CD  GLN A 441     -16.773  49.288  59.387  1.00 17.88
ATOM   4621  OE1 GLN A 441     -15.816  49.385  60.140  1.00 18.44
ATOM   4622  NE2 GLN A 441     -17.670  50.242  59.292  1.00 19.50
ATOM   4623  H   GLN A 441     -17.044  48.653  54.548  1.00 99.99
ATOM   4624 1HE2 GLN A 441     -17.550  51.043  59.891  1.00 99.99
ATOM   4625 2HE2 GLN A 441     -18.455  50.129  58.694  1.00 99.99
ATOM   4626  N   THR A 442     -13.861  49.063  57.237  1.00 13.06
ATOM   4627  CA  THR A 442     -12.485  48.532  57.368  1.00 13.28
ATOM   4628  C   THR A 442     -12.233  47.772  58.686  1.00 13.28
ATOM   4629  O   THR A 442     -11.271  47.018  58.776  1.00 15.50
ATOM   4630  CB  THR A 442     -11.399  49.613  57.222  1.00 12.88
ATOM   4631  OG1 THR A 442     -11.324  50.420  58.404  1.00 12.13
ATOM   4632  CG2 THR A 442     -11.610  50.491  55.981  1.00 13.26
ATOM   4633  H   THR A 442     -13.994  49.981  57.628  1.00 99.99
ATOM   4634  HG1 THR A 442     -10.642  51.140  58.272  1.00 99.99
ATOM   4635  N   GLY A 443     -12.994  48.146  59.726  1.00 12.66
ATOM   4636  CA  GLY A 443     -12.811  47.600  61.090  1.00 12.36
ATOM   4637  C   GLY A 443     -11.554  48.140  61.791  1.00 11.21
ATOM   4638  O   GLY A 443     -11.262  47.735  62.915  1.00 10.41
ATOM   4639  H   GLY A 443     -13.679  48.884  59.694  1.00 99.99
ATOM   4640  N   LEU A 444     -10.934  49.166  61.203  1.00 10.48
ATOM   4641  CA  LEU A 444      -9.725  49.809  61.745  1.00 10.20
ATOM   4642  C   LEU A 444     -10.070  51.085  62.540  1.00  9.82
ATOM   4643  O   LEU A 444     -11.058  51.747  62.212  1.00 10.13
ATOM   4644  CB  LEU A 444      -8.782  50.212  60.604  1.00 10.35
ATOM   4645  CG  LEU A 444      -8.310  49.059  59.715  1.00 12.44
ATOM   4646  CD1 LEU A 444      -7.460  49.646  58.597  1.00 11.83
ATOM   4647  CD2 LEU A 444      -7.471  48.043  60.487  1.00 15.27
ATOM   4648  H   LEU A 444     -11.221  49.506  60.304  1.00 99.99
ATOM   4649  N   PRO A 445      -9.236  51.463  63.521  1.00 10.76
ATOM   4650  CA  PRO A 445      -9.407  52.729  64.268  1.00 10.54
ATOM   4651  C   PRO A 445      -9.296  53.900  63.276  1.00 10.48
ATOM   4652  O   PRO A 445      -8.593  53.800  62.272  1.00  9.86
ATOM   4653  CB  PRO A 445      -8.231  52.781  65.245  1.00 11.68
ATOM   4654  CG  PRO A 445      -7.813  51.321  65.409  1.00 11.95
ATOM   4655  CD  PRO A 445      -8.070  50.713  64.032  1.00 11.54
ATOM   4656  N   ALA A 446      -9.977  55.001  63.582  1.00  9.24
ATOM   4657  CA  ALA A 446      -9.951  56.205  62.722  1.00  9.63
ATOM   4658  C   ALA A 446      -8.517  56.763  62.595  1.00  9.05
ATOM   4659  O   ALA A 446      -7.727  56.651  63.525  1.00 10.13
ATOM   4660  CB  ALA A 446     -10.872  57.277  63.301  1.00  9.10
ATOM   4661  H   ALA A 446     -10.435  55.122  64.460  1.00 99.99
ATOM   4662  N   GLY A 447      -8.260  57.411  61.458  1.00  8.89
ATOM   4663  CA  GLY A 447      -6.932  57.997  61.174  1.00  8.83
ATOM   4664  C   GLY A 447      -6.540  57.893  59.695  1.00  9.86
ATOM   4665  O   GLY A 447      -7.318  57.457  58.846  1.00  9.93
ATOM   4666  H   GLY A 447      -8.956  57.602  60.752  1.00 99.99
ATOM   4667  N   THR A 448      -5.308  58.305  59.445  1.00  9.34
ATOM   4668  CA  THR A 448      -4.729  58.303  58.085  1.00  9.68
ATOM   4669  C   THR A 448      -3.737  57.131  58.016  1.00  8.92
ATOM   4670  O   THR A 448      -2.838  57.025  58.840  1.00  9.22
ATOM   4671  CB  THR A 448      -4.031  59.643  57.810  1.00 10.85
ATOM   4672  OG1 THR A 448      -4.984  60.702  57.958  1.00 12.75
ATOM   4673  CG2 THR A 448      -3.404  59.711  56.412  1.00 10.75
ATOM   4674  H   THR A 448      -4.700  58.648  60.159  1.00 99.99
ATOM   4675  HG1 THR A 448      -4.544  61.579  57.763  1.00 99.99
ATOM   4676  N   TYR A 449      -3.951  56.296  57.015  1.00  8.74
ATOM   4677  CA  TYR A 449      -3.126  55.086  56.800  1.00  8.66
ATOM   4678  C   TYR A 449      -2.415  55.148  55.443  1.00  8.97
ATOM   4679  O   TYR A 449      -3.016  55.518  54.436  1.00  9.14
ATOM   4680  CB  TYR A 449      -4.020  53.850  56.820  1.00  8.50
ATOM   4681  CG  TYR A 449      -4.599  53.549  58.209  1.00  8.02
ATOM   4682  CD1 TYR A 449      -5.732  54.210  58.650  1.00  8.37
ATOM   4683  CD2 TYR A 449      -4.006  52.573  58.986  1.00  8.03
ATOM   4684  CE1 TYR A 449      -6.281  53.898  59.890  1.00  8.44
ATOM   4685  CE2 TYR A 449      -4.549  52.247  60.224  1.00  9.15
ATOM   4686  CZ  TYR A 449      -5.693  52.905  60.671  1.00  8.62
ATOM   4687  OH  TYR A 449      -6.235  52.561  61.860  1.00  8.95
ATOM   4688  H   TYR A 449      -4.714  56.417  56.374  1.00 99.99
ATOM   4689  HD1 TYR A 449      -6.194  54.975  58.025  1.00 99.99
ATOM   4690  HD2 TYR A 449      -3.103  52.072  58.635  1.00 99.99
ATOM   4691  HE1 TYR A 449      -7.108  54.491  60.278  1.00 99.99
ATOM   4692  HE2 TYR A 449      -4.022  51.560  60.883  1.00 99.99
ATOM   4693  HH  TYR A 449      -7.059  53.125  62.034  1.00 99.99
ATOM   4694  N   CYS A 450      -1.141  54.792  55.460  1.00  8.60
ATOM   4695  CA  CYS A 450      -0.369  54.639  54.208  1.00  8.89
ATOM   4696  C   CYS A 450      -0.702  53.298  53.542  1.00  8.34
ATOM   4697  O   CYS A 450      -0.656  52.241  54.167  1.00  8.56
ATOM   4698  CB  CYS A 450       1.134  54.675  54.473  1.00  9.38
ATOM   4699  SG  CYS A 450       1.717  56.157  55.371  1.00 10.98
ATOM   4700  H   CYS A 450      -0.615  54.669  56.309  1.00 99.99
ATOM   4701  N   ASP A 451      -1.068  53.379  52.268  1.00  7.56
ATOM   4702  CA  ASP A 451      -1.132  52.171  51.425  1.00  7.32
ATOM   4703  C   ASP A 451       0.306  51.625  51.268  1.00  7.78
ATOM   4704  O   ASP A 451       1.149  52.276  50.662  1.00  8.79
ATOM   4705  CB  ASP A 451      -1.754  52.519  50.074  1.00  7.79
ATOM   4706  CG  ASP A 451      -1.691  51.367  49.061  1.00  8.48
ATOM   4707  OD1 ASP A 451      -1.710  50.193  49.499  1.00  8.67
ATOM   4708  OD2 ASP A 451      -1.478  51.672  47.876  1.00  9.10
ATOM   4709  H   ASP A 451      -1.296  54.247  51.818  1.00 99.99
ATOM   4710  N   VAL A 452       0.517  50.433  51.793  1.00  6.71
ATOM   4711  CA  VAL A 452       1.855  49.790  51.714  1.00  6.73
ATOM   4712  C   VAL A 452       2.170  49.107  50.361  1.00  6.98
ATOM   4713  O   VAL A 452       3.238  48.541  50.184  1.00  6.98
ATOM   4714  CB  VAL A 452       2.120  48.879  52.921  1.00  6.80
ATOM   4715  CG1 VAL A 452       2.061  49.686  54.223  1.00  7.81
ATOM   4716  CG2 VAL A 452       1.192  47.658  52.992  1.00  7.02
ATOM   4717  H   VAL A 452      -0.140  49.967  52.394  1.00 99.99
ATOM   4718  N   ILE A 453       1.228  49.181  49.426  1.00  7.10
ATOM   4719  CA  ILE A 453       1.432  48.613  48.073  1.00  7.37
ATOM   4720  C   ILE A 453       2.041  49.665  47.132  1.00  7.95
ATOM   4721  O   ILE A 453       3.077  49.418  46.534  1.00  8.40
ATOM   4722  CB  ILE A 453       0.128  48.012  47.518  1.00  6.56
ATOM   4723  CG1 ILE A 453      -0.505  46.990  48.480  1.00  7.47
ATOM   4724  CG2 ILE A 453       0.325  47.383  46.133  1.00  6.91
ATOM   4725  CD  ILE A 453       0.440  45.885  48.979  1.00  7.91
ATOM   4726  H   ILE A 453       0.301  49.481  49.624  1.00 99.99
ATOM   4727  N   SER A 454       1.406  50.831  47.073  1.00  8.60
ATOM   4728  CA  SER A 454       1.884  51.940  46.219  1.00  9.31
ATOM   4729  C   SER A 454       3.057  52.721  46.835  1.00  9.72
ATOM   4730  O   SER A 454       3.698  53.491  46.128  1.00  9.91
ATOM   4731  CB  SER A 454       0.756  52.909  45.870  1.00  9.30
ATOM   4732  OG  SER A 454       0.294  53.625  47.021  1.00  9.20
ATOM   4733  H   SER A 454       0.616  51.056  47.636  1.00 99.99
ATOM   4734  HG  SER A 454      -0.513  54.132  46.720  1.00 99.99
ATOM   4735  N   GLY A 455       3.190  52.631  48.166  1.00  8.95
ATOM   4736  CA  GLY A 455       4.285  53.322  48.867  1.00 10.20
ATOM   4737  C   GLY A 455       4.632  52.706  50.226  1.00 10.37
ATOM   4738  O   GLY A 455       4.445  51.517  50.476  1.00 10.64
ATOM   4739  H   GLY A 455       2.562  52.145  48.782  1.00 99.99
ATOM   4740  N   ASP A 456       5.178  53.573  51.060  1.00 10.00
ATOM   4741  CA  ASP A 456       5.691  53.236  52.404  1.00 10.78
ATOM   4742  C   ASP A 456       5.371  54.361  53.399  1.00 11.58
ATOM   4743  O   ASP A 456       5.108  55.493  53.000  1.00 12.24
ATOM   4744  CB  ASP A 456       7.212  53.070  52.357  1.00 10.76
ATOM   4745  CG  ASP A 456       7.655  51.879  51.508  1.00 11.14
ATOM   4746  OD1 ASP A 456       7.613  50.761  52.055  1.00 10.75
ATOM   4747  OD2 ASP A 456       8.055  52.126  50.352  1.00 13.31
ATOM   4748  H   ASP A 456       5.277  54.541  50.803  1.00 99.99
ATOM   4749  N   LYS A 457       5.471  54.008  54.672  1.00 12.11
ATOM   4750  CA  LYS A 457       5.421  54.992  55.772  1.00 13.63
ATOM   4751  C   LYS A 457       6.875  55.353  56.140  1.00 15.54
ATOM   4752  O   LYS A 457       7.612  54.510  56.644  1.00 15.46
ATOM   4753  CB  LYS A 457       4.723  54.339  56.964  1.00 14.00
ATOM   4754  CG  LYS A 457       4.416  55.349  58.069  1.00 16.14
ATOM   4755  CD  LYS A 457       4.594  54.702  59.441  1.00 19.65
ATOM   4756  CE  LYS A 457       3.609  55.336  60.416  1.00 22.91
ATOM   4757  NZ  LYS A 457       4.177  55.604  61.743  1.00 23.93
ATOM   4758  H   LYS A 457       5.593  53.061  54.969  1.00 99.99
ATOM   4759  HZ1 LYS A 457       3.443  55.944  62.335  1.00 99.99
ATOM   4760  HZ2 LYS A 457       4.551  54.764  62.138  1.00 99.99
ATOM   4761  HZ3 LYS A 457       4.888  56.298  61.660  1.00 99.99
ATOM   4762  N   ILE A 458       7.316  56.527  55.700  1.00 17.17
ATOM   4763  CA  ILE A 458       8.698  57.000  55.965  1.00 19.22
ATOM   4764  C   ILE A 458       8.617  58.394  56.614  1.00 19.97
ATOM   4765  O   ILE A 458       7.944  59.271  56.091  1.00 19.04
ATOM   4766  CB  ILE A 458       9.525  57.038  54.660  1.00 21.30
ATOM   4767  CG1 ILE A 458       9.616  55.665  53.962  1.00 22.44
ATOM   4768  CG2 ILE A 458      10.924  57.657  54.846  1.00 22.11
ATOM   4769  CD  ILE A 458      10.336  54.547  54.733  1.00 24.16
ATOM   4770  H   ILE A 458       6.708  57.197  55.265  1.00 99.99
ATOM   4771  N   ASN A 459       9.281  58.534  57.763  1.00 21.81
ATOM   4772  CA  ASN A 459       9.393  59.830  58.479  1.00 22.98
ATOM   4773  C   ASN A 459       8.012  60.474  58.790  1.00 22.42
ATOM   4774  O   ASN A 459       7.802  61.666  58.625  1.00 22.32
ATOM   4775  CB  ASN A 459      10.316  60.749  57.666  1.00 25.61
ATOM   4776  CG  ASN A 459      10.611  62.106  58.343  1.00 28.05
ATOM   4777  OD1 ASN A 459      10.521  63.156  57.771  1.00 29.18
ATOM   4778  ND2 ASN A 459      10.990  62.034  59.610  1.00 29.04
ATOM   4779  H   ASN A 459       9.781  57.779  58.181  1.00 99.99
ATOM   4780 1HD2 ASN A 459      11.153  62.915  60.056  1.00 99.99
ATOM   4781 2HD2 ASN A 459      11.077  61.172  60.073  1.00 99.99
ATOM   4782  N   GLY A 460       7.089  59.642  59.294  1.00 21.43
ATOM   4783  CA  GLY A 460       5.703  60.066  59.605  1.00 20.68
ATOM   4784  C   GLY A 460       4.859  60.571  58.412  1.00 19.81
ATOM   4785  O   GLY A 460       3.832  61.210  58.621  1.00 21.17
ATOM   4786  H   GLY A 460       7.284  58.705  59.593  1.00 99.99
ATOM   4787  N   ASN A 461       5.242  60.181  57.201  1.00 18.73
ATOM   4788  CA  ASN A 461       4.506  60.531  55.961  1.00 18.33
ATOM   4789  C   ASN A 461       4.342  59.273  55.090  1.00 15.55
ATOM   4790  O   ASN A 461       5.086  58.305  55.230  1.00 15.39
ATOM   4791  CB  ASN A 461       5.273  61.576  55.146  1.00 21.64
ATOM   4792  CG  ASN A 461       5.793  62.753  55.980  1.00 27.52
ATOM   4793  OD1 ASN A 461       6.961  62.842  56.304  1.00 34.21
ATOM   4794  ND2 ASN A 461       4.927  63.702  56.253  1.00 30.78
ATOM   4795  H   ASN A 461       6.108  59.713  57.033  1.00 99.99
ATOM   4796 1HD2 ASN A 461       5.256  64.464  56.809  1.00 99.99
ATOM   4797 2HD2 ASN A 461       3.986  63.620  55.958  1.00 99.99
ATOM   4798  N   CYS A 462       3.386  59.336  54.169  1.00 13.20
ATOM   4799  CA  CYS A 462       3.182  58.253  53.183  1.00 12.78
ATOM   4800  C   CYS A 462       3.797  58.670  51.839  1.00 12.75
ATOM   4801  O   CYS A 462       3.585  59.786  51.377  1.00 13.27
ATOM   4802  CB  CYS A 462       1.691  58.009  52.963  1.00 12.62
ATOM   4803  SG  CYS A 462       0.721  57.696  54.482  1.00 11.75
ATOM   4804  H   CYS A 462       2.771  60.115  54.077  1.00 99.99
ATOM   4805  N   THR A 463       4.537  57.749  51.237  1.00 11.95
ATOM   4806  CA  THR A 463       5.144  57.985  49.902  1.00 12.49
ATOM   4807  C   THR A 463       4.183  57.703  48.726  1.00 12.79
ATOM   4808  O   THR A 463       4.445  58.112  47.599  1.00 13.95
ATOM   4809  CB  THR A 463       6.444  57.194  49.718  1.00 12.69
ATOM   4810  OG1 THR A 463       6.167  55.793  49.746  1.00 11.73
ATOM   4811  CG2 THR A 463       7.478  57.517  50.804  1.00 12.98
ATOM   4812  H   THR A 463       4.855  56.920  51.705  1.00 99.99
ATOM   4813  HG1 THR A 463       7.008  55.311  49.479  1.00 99.99
ATOM   4814  N   GLY A 464       3.083  57.004  49.035  1.00 11.78
ATOM   4815  CA  GLY A 464       2.082  56.587  48.033  1.00 11.33
ATOM   4816  C   GLY A 464       0.670  57.062  48.422  1.00 10.89
ATOM   4817  O   GLY A 464       0.485  58.094  49.053  1.00 11.25
ATOM   4818  H   GLY A 464       2.792  56.846  49.983  1.00 99.99
ATOM   4819  N   ILE A 465      -0.287  56.200  48.112  1.00  9.02
ATOM   4820  CA  ILE A 465      -1.724  56.432  48.430  1.00  9.44
ATOM   4821  C   ILE A 465      -1.897  56.557  49.965  1.00 10.01
ATOM   4822  O   ILE A 465      -1.314  55.804  50.734  1.00  9.76
ATOM   4823  CB  ILE A 465      -2.617  55.330  47.821  1.00  9.54
ATOM   4824  CG1 ILE A 465      -2.578  55.413  46.286  1.00  9.77
ATOM   4825  CG2 ILE A 465      -4.079  55.395  48.310  1.00  9.78
ATOM   4826  CD  ILE A 465      -3.123  54.167  45.573  1.00 10.60
ATOM   4827  H   ILE A 465      -0.045  55.303  47.751  1.00 99.99
ATOM   4828  N   LYS A 466      -2.807  57.454  50.316  1.00 10.39
ATOM   4829  CA  LYS A 466      -3.227  57.674  51.719  1.00 11.84
ATOM   4830  C   LYS A 466      -4.723  57.351  51.844  1.00 11.11
ATOM   4831  O   LYS A 466      -5.521  57.758  51.000  1.00 10.80
ATOM   4832  CB  LYS A 466      -2.971  59.129  52.118  1.00 15.20
ATOM   4833  CG  LYS A 466      -1.481  59.488  52.068  1.00 19.67
ATOM   4834  CD  LYS A 466      -1.131  60.639  53.016  1.00 23.46
ATOM   4835  CE  LYS A 466      -1.430  62.036  52.463  1.00 27.83
ATOM   4836  NZ  LYS A 466      -0.380  62.505  51.547  1.00 30.73
ATOM   4837  H   LYS A 466      -3.291  58.019  49.655  1.00 99.99
ATOM   4838  HZ1 LYS A 466      -0.616  63.418  51.214  1.00 99.99
ATOM   4839  HZ2 LYS A 466       0.494  62.552  52.032  1.00 99.99
ATOM   4840  HZ3 LYS A 466      -0.290  61.878  50.773  1.00 99.99
ATOM   4841  N   ILE A 467      -5.061  56.561  52.853  1.00  9.81
ATOM   4842  CA  ILE A 467      -6.467  56.175  53.115  1.00  9.80
ATOM   4843  C   ILE A 467      -6.900  56.832  54.442  1.00 10.08
ATOM   4844  O   ILE A 467      -6.191  56.757  55.437  1.00  8.97
ATOM   4845  CB  ILE A 467      -6.624  54.640  53.138  1.00  8.65
ATOM   4846  CG1 ILE A 467      -6.187  53.983  51.813  1.00  9.32
ATOM   4847  CG2 ILE A 467      -8.043  54.188  53.524  1.00  9.06
ATOM   4848  CD  ILE A 467      -6.967  54.405  50.557  1.00  9.48
ATOM   4849  H   ILE A 467      -4.385  56.210  53.511  1.00 99.99
ATOM   4850  N   TYR A 468      -8.113  57.361  54.418  1.00 10.10
ATOM   4851  CA  TYR A 468      -8.658  58.109  55.574  1.00 10.40
ATOM   4852  C   TYR A 468      -9.853  57.352  56.179  1.00 10.46
ATOM   4853  O   TYR A 468     -10.899  57.231  55.546  1.00 11.73
ATOM   4854  CB  TYR A 468      -9.066  59.516  55.129  1.00 11.18
ATOM   4855  CG  TYR A 468      -7.934  60.256  54.392  1.00 12.89
ATOM   4856  CD1 TYR A 468      -6.912  60.847  55.112  1.00 14.23
ATOM   4857  CD2 TYR A 468      -7.940  60.326  53.008  1.00 15.14
ATOM   4858  CE1 TYR A 468      -5.886  61.511  54.449  1.00 14.48
ATOM   4859  CE2 TYR A 468      -6.919  60.989  52.334  1.00 15.13
ATOM   4860  CZ  TYR A 468      -5.883  61.576  53.057  1.00 15.39
ATOM   4861  OH  TYR A 468      -4.879  62.221  52.423  1.00 18.34
ATOM   4862  H   TYR A 468      -8.709  57.325  53.621  1.00 99.99
ATOM   4863  HD1 TYR A 468      -6.904  60.773  56.200  1.00 99.99
ATOM   4864  HD2 TYR A 468      -8.753  59.867  52.446  1.00 99.99
ATOM   4865  HE1 TYR A 468      -5.120  62.035  55.018  1.00 99.99
ATOM   4866  HE2 TYR A 468      -6.980  61.116  51.254  1.00 99.99
ATOM   4867  HH  TYR A 468      -5.015  62.179  51.434  1.00 99.99
ATOM   4868  N   VAL A 469      -9.609  56.739  57.332  1.00  9.63
ATOM   4869  CA  VAL A 469     -10.644  55.976  58.067  1.00 10.09
ATOM   4870  C   VAL A 469     -11.315  56.946  59.063  1.00 11.30
ATOM   4871  O   VAL A 469     -10.660  57.578  59.879  1.00  9.95
ATOM   4872  CB  VAL A 469     -10.043  54.764  58.804  1.00 10.40
ATOM   4873  CG1 VAL A 469     -11.122  53.917  59.489  1.00 10.69
ATOM   4874  CG2 VAL A 469      -9.253  53.849  57.861  1.00  9.75
ATOM   4875  H   VAL A 469      -8.730  56.824  57.813  1.00 99.99
ATOM   4876  N   SER A 470     -12.628  57.000  58.957  1.00 12.36
ATOM   4877  CA  SER A 470     -13.455  57.866  59.839  1.00 14.13
ATOM   4878  C   SER A 470     -13.841  57.147  61.139  1.00 13.32
ATOM   4879  O   SER A 470     -13.565  55.962  61.304  1.00 12.66
ATOM   4880  CB  SER A 470     -14.657  58.427  59.074  1.00 16.41
ATOM   4881  OG  SER A 470     -15.240  57.463  58.194  1.00 22.05
ATOM   4882  H   SER A 470     -13.115  56.378  58.348  1.00 99.99
ATOM   4883  HG  SER A 470     -14.712  56.609  58.176  1.00 99.99
ATOM   4884  N   ASP A 471     -14.538  57.852  62.031  1.00 14.04
ATOM   4885  CA  ASP A 471     -14.951  57.299  63.343  1.00 14.38
ATOM   4886  C   ASP A 471     -15.836  56.036  63.270  1.00 14.14
ATOM   4887  O   ASP A 471     -15.841  55.226  64.184  1.00 15.88
ATOM   4888  CB  ASP A 471     -15.630  58.369  64.201  1.00 14.24
ATOM   4889  CG  ASP A 471     -14.676  59.500  64.617  1.00 14.90
ATOM   4890  OD1 ASP A 471     -13.454  59.246  64.674  1.00 12.64
ATOM   4891  OD2 ASP A 471     -15.198  60.618  64.798  1.00 14.59
ATOM   4892  H   ASP A 471     -14.770  58.811  61.877  1.00 99.99
ATOM   4893  N   ASP A 472     -16.552  55.899  62.161  1.00 14.87
ATOM   4894  CA  ASP A 472     -17.400  54.716  61.882  1.00 15.61
ATOM   4895  C   ASP A 472     -16.616  53.473  61.386  1.00 14.16
ATOM   4896  O   ASP A 472     -17.239  52.470  61.053  1.00 14.08
ATOM   4897  CB  ASP A 472     -18.515  55.103  60.897  1.00 16.85
ATOM   4898  CG  ASP A 472     -18.034  55.673  59.551  1.00 20.28
ATOM   4899  OD1 ASP A 472     -16.797  55.643  59.344  1.00 20.92
ATOM   4900  OD2 ASP A 472     -18.892  56.084  58.757  1.00 23.77
ATOM   4901  H   ASP A 472     -16.452  56.531  61.395  1.00 99.99
ATOM   4902  N   GLY A 473     -15.298  53.627  61.191  1.00 12.66
ATOM   4903  CA  GLY A 473     -14.439  52.565  60.622  1.00 12.06
ATOM   4904  C   GLY A 473     -14.488  52.464  59.082  1.00 12.23
ATOM   4905  O   GLY A 473     -13.846  51.604  58.497  1.00 10.87
ATOM   4906  H   GLY A 473     -14.761  54.431  61.489  1.00 99.99
ATOM   4907  N   LYS A 474     -15.275  53.319  58.445  1.00 11.40
ATOM   4908  CA  LYS A 474     -15.388  53.358  56.969  1.00 12.25
ATOM   4909  C   LYS A 474     -14.289  54.223  56.338  1.00 13.15
ATOM   4910  O   LYS A 474     -13.816  55.184  56.953  1.00 13.26
ATOM   4911  CB  LYS A 474     -16.761  53.889  56.558  1.00 14.15
ATOM   4912  CG  LYS A 474     -17.908  52.980  57.007  1.00 15.97
ATOM   4913  CD  LYS A 474     -19.226  53.485  56.419  1.00 19.56
ATOM   4914  CE  LYS A 474     -20.425  52.619  56.819  1.00 23.12
ATOM   4915  NZ  LYS A 474     -20.854  52.853  58.206  1.00 26.97
ATOM   4916  H   LYS A 474     -15.866  53.962  58.925  1.00 99.99
ATOM   4917  HZ1 LYS A 474     -21.644  52.271  58.406  1.00 99.99
ATOM   4918  HZ2 LYS A 474     -20.113  52.636  58.839  1.00 99.99
ATOM   4919  HZ3 LYS A 474     -21.123  53.811  58.312  1.00 99.99
ATOM   4920  N   ALA A 475     -13.918  53.849  55.116  1.00 11.97
ATOM   4921  CA  ALA A 475     -12.929  54.585  54.306  1.00 11.49
ATOM   4922  C   ALA A 475     -13.222  54.375  52.811  1.00 10.72
ATOM   4923  O   ALA A 475     -13.714  53.324  52.413  1.00 10.64
ATOM   4924  CB  ALA A 475     -11.521  54.079  54.617  1.00 11.98
ATOM   4925  H   ALA A 475     -14.291  53.025  54.678  1.00 99.99
ATOM   4926  N   HIS A 476     -13.007  55.436  52.050  1.00 11.11
ATOM   4927  CA  HIS A 476     -13.207  55.368  50.585  1.00 13.00
ATOM   4928  C   HIS A 476     -11.923  54.882  49.889  1.00 12.59
ATOM   4929  O   HIS A 476     -10.830  55.386  50.138  1.00 13.23
ATOM   4930  CB  HIS A 476     -13.654  56.743  50.106  1.00 14.27
ATOM   4931  CG  HIS A 476     -14.163  56.690  48.643  1.00 15.81
ATOM   4932  ND1 HIS A 476     -13.427  56.858  47.595  1.00 17.81
ATOM   4933  CD2 HIS A 476     -15.414  56.438  48.271  1.00 15.94
ATOM   4934  CE1 HIS A 476     -14.203  56.709  46.509  1.00 17.41
ATOM   4935  NE2 HIS A 476     -15.432  56.451  46.940  1.00 18.21
ATOM   4936  H   HIS A 476     -12.776  56.336  52.410  1.00 99.99
ATOM   4937  HD1 HIS A 476     -12.440  57.073  47.574  1.00 99.99
ATOM   4938  N   PHE A 477     -12.112  53.916  48.999  1.00 12.56
ATOM   4939  CA  PHE A 477     -11.008  53.325  48.214  1.00 12.29
ATOM   4940  C   PHE A 477     -11.275  53.523  46.715  1.00 12.36
ATOM   4941  O   PHE A 477     -12.379  53.263  46.245  1.00 13.23
ATOM   4942  CB  PHE A 477     -10.899  51.828  48.501  1.00 12.30
ATOM   4943  CG  PHE A 477     -10.484  51.534  49.948  1.00 11.31
ATOM   4944  CD1 PHE A 477     -11.442  51.406  50.939  1.00 10.82
ATOM   4945  CD2 PHE A 477      -9.140  51.374  50.241  1.00  9.84
ATOM   4946  CE1 PHE A 477     -11.051  51.119  52.245  1.00 10.38
ATOM   4947  CE2 PHE A 477      -8.745  51.083  51.544  1.00 10.14
ATOM   4948  CZ  PHE A 477      -9.702  50.959  52.544  1.00 10.18
ATOM   4949  H   PHE A 477     -13.015  53.512  48.827  1.00 99.99
ATOM   4950  HD1 PHE A 477     -12.498  51.540  50.699  1.00 99.99
ATOM   4951  HD2 PHE A 477      -8.400  51.479  49.449  1.00 99.99
ATOM   4952  HE1 PHE A 477     -11.797  51.058  53.035  1.00 99.99
ATOM   4953  HE2 PHE A 477      -7.689  50.973  51.782  1.00 99.99
ATOM   4954  HZ  PHE A 477      -9.391  50.783  53.574  1.00 99.99
ATOM   4955  N   SER A 478     -10.253  54.025  46.035  1.00 12.60
ATOM   4956  CA  SER A 478     -10.298  54.224  44.567  1.00 13.29
ATOM   4957  C   SER A 478      -9.148  53.485  43.878  1.00 12.07
ATOM   4958  O   SER A 478      -7.981  53.764  44.145  1.00 13.27
ATOM   4959  CB  SER A 478     -10.232  55.704  44.192  1.00 15.49
ATOM   4960  OG  SER A 478     -11.480  56.338  44.473  1.00 18.98
ATOM   4961  H   SER A 478      -9.407  54.319  46.474  1.00 99.99
ATOM   4962  HG  SER A 478     -11.466  57.277  44.132  1.00 99.99
ATOM   4963  N   ILE A 479      -9.506  52.452  43.131  1.00 11.42
ATOM   4964  CA  ILE A 479      -8.519  51.633  42.388  1.00 11.26
ATOM   4965  C   ILE A 479      -8.970  51.501  40.920  1.00 11.77
ATOM   4966  O   ILE A 479      -9.967  50.857  40.634  1.00 12.13
ATOM   4967  CB  ILE A 479      -8.334  50.236  43.001  1.00 10.38
ATOM   4968  CG1 ILE A 479      -8.059  50.308  44.512  1.00 10.23
ATOM   4969  CG2 ILE A 479      -7.169  49.526  42.293  1.00 10.20
ATOM   4970  CD  ILE A 479      -8.150  48.964  45.243  1.00 10.28
ATOM   4971  H   ILE A 479     -10.468  52.165  43.052  1.00 99.99
ATOM   4972  N   SER A 480      -8.235  52.163  40.044  1.00 11.90
ATOM   4973  CA  SER A 480      -8.420  51.983  38.582  1.00 11.74
ATOM   4974  C   SER A 480      -7.899  50.599  38.159  1.00 12.79
ATOM   4975  O   SER A 480      -6.854  50.164  38.636  1.00 11.67
ATOM   4976  CB  SER A 480      -7.662  53.099  37.863  1.00 13.21
ATOM   4977  OG  SER A 480      -7.508  52.832  36.466  1.00 14.40
ATOM   4978  H   SER A 480      -7.484  52.762  40.307  1.00 99.99
ATOM   4979  HG  SER A 480      -7.231  53.685  36.003  1.00 99.99
ATOM   4980  N   ASN A 481      -8.585  49.989  37.201  1.00 12.50
ATOM   4981  CA  ASN A 481      -8.094  48.741  36.563  1.00 13.33
ATOM   4982  C   ASN A 481      -6.767  48.914  35.789  1.00 12.95
ATOM   4983  O   ASN A 481      -6.162  47.933  35.380  1.00 13.22
ATOM   4984  CB  ASN A 481      -9.174  48.120  35.681  1.00 13.36
ATOM   4985  CG  ASN A 481      -9.610  49.029  34.514  1.00 14.99
ATOM   4986  OD1 ASN A 481     -10.081  50.125  34.687  1.00 15.03
ATOM   4987  ND2 ASN A 481      -9.389  48.532  33.313  1.00 15.69
ATOM   4988  H   ASN A 481      -9.469  50.312  36.856  1.00 99.99
ATOM   4989 1HD2 ASN A 481      -9.664  49.096  32.533  1.00 99.99
ATOM   4990 2HD2 ASN A 481      -8.987  47.634  33.202  1.00 99.99
ATOM   4991  N   SER A 482      -6.341  50.164  35.608  1.00 14.02
ATOM   4992  CA  SER A 482      -5.059  50.495  34.943  1.00 15.98
ATOM   4993  C   SER A 482      -3.955  50.986  35.901  1.00 15.43
ATOM   4994  O   SER A 482      -2.899  51.436  35.463  1.00 16.30
ATOM   4995  CB  SER A 482      -5.297  51.511  33.816  1.00 17.86
ATOM   4996  OG  SER A 482      -5.923  52.693  34.326  1.00 22.91
ATOM   4997  H   SER A 482      -6.897  50.943  35.898  1.00 99.99
ATOM   4998  HG  SER A 482      -6.175  52.518  35.280  1.00 99.99
ATOM   4999  N   ALA A 483      -4.209  50.933  37.214  1.00 14.83
ATOM   5000  CA  ALA A 483      -3.183  51.261  38.229  1.00 14.75
ATOM   5001  C   ALA A 483      -2.035  50.233  38.181  1.00 13.93
ATOM   5002  O   ALA A 483      -2.282  49.061  37.939  1.00 12.89
ATOM   5003  CB  ALA A 483      -3.821  51.268  39.621  1.00 15.96
ATOM   5004  H   ALA A 483      -5.085  50.612  37.581  1.00 99.99
ATOM   5005  N   GLU A 484      -0.817  50.660  38.530  1.00 14.83
ATOM   5006  CA  GLU A 484       0.361  49.757  38.544  1.00 15.86
ATOM   5007  C   GLU A 484       0.072  48.462  39.334  1.00 13.04
ATOM   5008  O   GLU A 484       0.316  47.365  38.858  1.00 12.88
ATOM   5009  CB  GLU A 484       1.598  50.494  39.087  1.00 20.08
ATOM   5010  CG  GLU A 484       2.787  49.555  39.345  1.00 25.75
ATOM   5011  CD  GLU A 484       4.144  50.235  39.171  1.00 32.16
ATOM   5012  OE1 GLU A 484       4.712  50.673  40.193  1.00 38.04
ATOM   5013  OE2 GLU A 484       4.593  50.265  38.005  1.00 38.23
ATOM   5014  H   GLU A 484      -0.637  51.610  38.769  1.00 99.99
ATOM   5015  N   ASP A 485      -0.473  48.657  40.531  1.00 11.00
ATOM   5016  CA  ASP A 485      -0.893  47.559  41.415  1.00 10.33
ATOM   5017  C   ASP A 485      -2.375  47.763  41.774  1.00  9.93
ATOM   5018  O   ASP A 485      -2.672  48.708  42.506  1.00  9.99
ATOM   5019  CB  ASP A 485      -0.030  47.577  42.674  1.00 11.14
ATOM   5020  CG  ASP A 485       1.435  47.263  42.376  1.00 12.93
ATOM   5021  OD1 ASP A 485       1.677  46.092  42.029  1.00 11.94
ATOM   5022  OD2 ASP A 485       2.256  48.194  42.508  1.00 13.34
ATOM   5023  H   ASP A 485      -0.658  49.570  40.881  1.00 99.99
ATOM   5024  N   PRO A 486      -3.291  46.972  41.204  1.00  9.11
ATOM   5025  CA  PRO A 486      -4.735  47.140  41.435  1.00  9.66
ATOM   5026  C   PRO A 486      -5.236  46.620  42.809  1.00  8.04
ATOM   5027  O   PRO A 486      -6.313  46.042  42.908  1.00  8.25
ATOM   5028  CB  PRO A 486      -5.387  46.454  40.239  1.00 10.81
ATOM   5029  CG  PRO A 486      -4.431  45.298  39.948  1.00 10.15
ATOM   5030  CD  PRO A 486      -3.047  45.889  40.227  1.00  9.94
ATOM   5031  N   PHE A 487      -4.476  46.921  43.850  1.00  7.68
ATOM   5032  CA  PHE A 487      -4.858  46.556  45.238  1.00  7.73
ATOM   5033  C   PHE A 487      -4.175  47.482  46.261  1.00  7.63
ATOM   5034  O   PHE A 487      -3.098  48.017  46.009  1.00  7.35
ATOM   5035  CB  PHE A 487      -4.593  45.069  45.500  1.00  7.93
ATOM   5036  CG  PHE A 487      -3.132  44.665  45.739  1.00  7.27
ATOM   5037  CD1 PHE A 487      -2.215  44.629  44.699  1.00  8.04
ATOM   5038  CD2 PHE A 487      -2.778  44.229  47.001  1.00  9.04
ATOM   5039  CE1 PHE A 487      -0.927  44.156  44.929  1.00  8.50
ATOM   5040  CE2 PHE A 487      -1.492  43.752  47.235  1.00  9.32
ATOM   5041  CZ  PHE A 487      -0.565  43.721  46.200  1.00  8.20
ATOM   5042  H   PHE A 487      -3.662  47.499  43.793  1.00 99.99
ATOM   5043  HD1 PHE A 487      -2.517  44.945  43.700  1.00 99.99
ATOM   5044  HD2 PHE A 487      -3.512  44.259  47.807  1.00 99.99
ATOM   5045  HE1 PHE A 487      -0.196  44.137  44.121  1.00 99.99
ATOM   5046  HE2 PHE A 487      -1.192  43.472  48.245  1.00 99.99
ATOM   5047  HZ  PHE A 487       0.467  43.432  46.406  1.00 99.99
ATOM   5048  N   ILE A 488      -4.918  47.768  47.320  1.00  7.25
ATOM   5049  CA  ILE A 488      -4.469  48.646  48.428  1.00  7.16
ATOM   5050  C   ILE A 488      -4.470  47.805  49.722  1.00  6.85
ATOM   5051  O   ILE A 488      -5.428  47.095  49.992  1.00  6.87
ATOM   5052  CB  ILE A 488      -5.388  49.883  48.528  1.00  7.63
ATOM   5053  CG1 ILE A 488      -5.186  50.788  47.298  1.00  8.22
ATOM   5054  CG2 ILE A 488      -5.185  50.680  49.833  1.00  7.62
ATOM   5055  CD  ILE A 488      -6.235  51.898  47.144  1.00  8.22
ATOM   5056  H   ILE A 488      -5.801  47.312  47.465  1.00 99.99
ATOM   5057  N   ALA A 489      -3.432  48.010  50.519  1.00  6.13
ATOM   5058  CA  ALA A 489      -3.314  47.351  51.839  1.00  6.41
ATOM   5059  C   ALA A 489      -2.852  48.365  52.893  1.00  6.72
ATOM   5060  O   ALA A 489      -1.904  49.118  52.670  1.00  6.71
ATOM   5061  CB  ALA A 489      -2.325  46.194  51.771  1.00  6.97
ATOM   5062  H   ALA A 489      -2.726  48.690  50.321  1.00 99.99
ATOM   5063  N   ILE A 490      -3.599  48.393  53.978  1.00  6.62
ATOM   5064  CA  ILE A 490      -3.318  49.306  55.118  1.00  7.15
ATOM   5065  C   ILE A 490      -3.371  48.496  56.426  1.00  7.00
ATOM   5066  O   ILE A 490      -4.111  47.519  56.504  1.00  6.98
ATOM   5067  CB  ILE A 490      -4.283  50.502  55.143  1.00  7.10
ATOM   5068  CG1 ILE A 490      -5.761  50.071  55.228  1.00  8.38
ATOM   5069  CG2 ILE A 490      -4.005  51.419  53.939  1.00  7.39
ATOM   5070  CD  ILE A 490      -6.743  51.217  55.493  1.00  8.95
ATOM   5071  H   ILE A 490      -4.359  47.753  54.134  1.00 99.99
ATOM   5072  N   HIS A 491      -2.562  48.901  57.389  1.00  6.16
ATOM   5073  CA  HIS A 491      -2.496  48.169  58.683  1.00  6.89
ATOM   5074  C   HIS A 491      -2.130  49.104  59.842  1.00  6.83
ATOM   5075  O   HIS A 491      -1.705  50.237  59.619  1.00  6.67
ATOM   5076  CB  HIS A 491      -1.586  46.942  58.592  1.00  6.32
ATOM   5077  CG  HIS A 491      -0.108  47.240  58.223  1.00  6.66
ATOM   5078  ND1 HIS A 491       0.445  47.049  57.072  1.00  9.39
ATOM   5079  CD2 HIS A 491       0.799  47.710  59.068  1.00  5.17
ATOM   5080  CE1 HIS A 491       1.741  47.395  57.165  1.00  5.61
ATOM   5081  NE2 HIS A 491       1.946  47.815  58.407  1.00  9.50
ATOM   5082  H   HIS A 491      -2.088  49.785  57.397  1.00 99.99
ATOM   5083  HD1 HIS A 491       0.007  46.681  56.240  1.00 99.99
ATOM   5084  N   ALA A 492      -2.204  48.579  61.063  1.00  7.25
ATOM   5085  CA  ALA A 492      -1.944  49.338  62.299  1.00  7.84
ATOM   5086  C   ALA A 492      -0.582  50.072  62.317  1.00  8.44
ATOM   5087  O   ALA A 492      -0.517  51.235  62.684  1.00 10.54
ATOM   5088  CB  ALA A 492      -2.044  48.404  63.503  1.00  7.70
ATOM   5089  H   ALA A 492      -2.564  47.646  61.202  1.00 99.99
ATOM   5090  N   GLU A 493       0.448  49.414  61.794  1.00  8.87
ATOM   5091  CA  GLU A 493       1.797  50.021  61.696  1.00  9.38
ATOM   5092  C   GLU A 493       2.054  50.913  60.467  1.00  9.33
ATOM   5093  O   GLU A 493       3.117  51.517  60.360  1.00  9.73
ATOM   5094  CB  GLU A 493       2.870  48.935  61.828  1.00 11.22
ATOM   5095  CG  GLU A 493       2.896  48.300  63.226  1.00 13.50
ATOM   5096  CD  GLU A 493       3.174  49.281  64.377  1.00 17.31
ATOM   5097  OE1 GLU A 493       3.837  50.314  64.139  1.00 19.94
ATOM   5098  OE2 GLU A 493       2.724  48.954  65.496  1.00 19.88
ATOM   5099  H   GLU A 493       0.398  48.457  61.518  1.00 99.99
ATOM   5100  N   SER A 494       1.033  51.098  59.626  1.00  8.49
ATOM   5101  CA  SER A 494       1.121  52.044  58.489  1.00  8.22
ATOM   5102  C   SER A 494       0.303  53.319  58.745  1.00  8.80
ATOM   5103  O   SER A 494       0.230  54.212  57.896  1.00  9.05
ATOM   5104  CB  SER A 494       0.704  51.391  57.163  1.00  9.21
ATOM   5105  OG  SER A 494      -0.713  51.271  56.963  1.00  9.14
ATOM   5106  H   SER A 494       0.124  50.705  59.773  1.00 99.99
ATOM   5107  HG  SER A 494      -0.854  51.072  55.986  1.00 99.99
ATOM   5108  N   LYS A 495      -0.300  53.390  59.937  1.00 10.14
ATOM   5109  CA  LYS A 495      -1.088  54.538  60.402  1.00 10.13
ATOM   5110  C   LYS A 495      -0.139  55.696  60.762  1.00 10.64
ATOM   5111  O   LYS A 495       0.836  55.514  61.476  1.00 11.72
ATOM   5112  CB  LYS A 495      -1.866  54.096  61.644  1.00  9.89
ATOM   5113  CG  LYS A 495      -2.915  55.117  62.088  1.00 11.16
ATOM   5114  CD  LYS A 495      -3.622  54.624  63.352  1.00 12.93
ATOM   5115  CE  LYS A 495      -4.740  55.569  63.802  1.00 16.06
ATOM   5116  NZ  LYS A 495      -4.244  56.836  64.361  1.00 17.67
ATOM   5117  H   LYS A 495      -0.170  52.677  60.629  1.00 99.99
ATOM   5118  HZ1 LYS A 495      -5.027  57.400  64.627  1.00 99.99
ATOM   5119  HZ2 LYS A 495      -3.682  56.645  65.166  1.00 99.99
ATOM   5120  HZ3 LYS A 495      -3.693  57.319  63.680  1.00 99.99
ATOM   5121  N   LEU A 496      -0.514  56.895  60.337  1.00 11.04
ATOM   5122  CA  LEU A 496       0.238  58.130  60.650  1.00 12.54
ATOM   5123  C   LEU A 496      -0.016  58.641  62.080  1.00 13.26
ATOM   5124  O   LEU A 496       0.944  59.173  62.679  1.00 14.70
ATOM   5125  CB  LEU A 496      -0.127  59.172  59.585  1.00 13.40
ATOM   5126  CG  LEU A 496       0.973  59.521  58.566  1.00 16.22
ATOM   5127  CD1 LEU A 496       1.815  58.328  58.103  1.00 15.22
ATOM   5128  CD2 LEU A 496       0.308  60.141  57.336  1.00 15.13
ATOM   5129  H   LEU A 496      -1.368  57.021  59.823  1.00 99.99
ATOM   5130  OXT LEU A 496      -1.175  58.502  62.538  1.00 13.22
TER    5131      LEU A 496                                        
SPDBVT        1.0000000000         0.0000000000         0.0000000000 
SPDBVT        0.0000000000         1.0000000000         0.0000000000 
SPDBVT        0.0000000000         0.0000000000         1.0000000000 
SPDBVT        0.0000000000         0.0000000000         0.0000000000 
SPDBVT        0.0000000000         0.0000000000         0.0000000000 
SPDBVV default;
SPDBVV      4.222755349071    1179.626618480484      20.000000000000
SPDBVV        1.0000000000         0.0000000000         0.0000000000 
SPDBVV        0.0000000000         1.0000000000         0.0000000000 
SPDBVV        0.0000000000         0.0000000000         1.0000000000 
SPDBVV        7.4739999771        27.2094993591        47.7439994812 
SPDBVV        0.0000000000         0.0000000000         0.0000000000 
SPDBVf 19 19 19 19 19 19 19 19 19 19 19 19 19 19 19 19 19 19 19 19
SPDBVf 19 19 19 19 19 19 19 19 19 19 19 19 19 19 19 19 19 19 19 19
SPDBVf 19 19 19 19 19 19 19 19 19 19 19 19 19 19 19 19 19 19 19 19
SPDBVf 19 19 19 19 19 19 19 19 19 19 19 19 19 19 19 19 19 19 19 19
SPDBVf 19 19 19 19 19 19 19 19 19 19 19 19 19 19 19 19 19 19 19 19
SPDBVf 19 19 19 19 19 19 19 19 19 19 19 19 19 19 19 19 19 19 19 19
SPDBVf 19 19 19 19 19 19 19 19 19 19 19 19 19 19 19 19 19 19 19 19
SPDBVf 19 19 19 19 19 19 19 19 19 19 19 19 19 19 19 19 19 19 19 19
SPDBVf 19 19 19 19 19 19 19 19 19 19 19 19 19 19 19 19 19 19 19 19
SPDBVf 19 19 19 19 19 19 19 19 19 19 19 19 19 19 19 19 19 19 19 19
SPDBVf 19 19 19 19 19 19 19 19 19 19 19 19 19 19 19 19 19 19 19 19
SPDBVf 19 19 19 19 19 19 19 19 19 19 19 19 19 19 19 19 19 19 19 19
SPDBVf 19 19 19 19 19 19 19 19 19 19 19 19 19 19 19 19 19 19 19 19
SPDBVf 19 19 19 19 19 19 19 19 19 19 19 19 19 19 19 19 19 19 19 19
SPDBVf 19 19 19 19 19 19 19 19 19 19 19 19 19 19 19 19 19 19 19 19
SPDBVf 19 19 19 19 19 19 19 19 19 19 19 19 19 19 19 19 19 19 19 19
SPDBVf 19 19 19 19 19 19 19 19 19 19 19 19 19 19 19 19 19 19 19 19
SPDBVf 19 19 19 19 19 19 19 19 19 19 19 19 19 19 19 19 19 19 19 19
SPDBVf 19 19 19 19 19 19 19 19 19 19 19 19 19 19 19 19 19 19 19 19
SPDBVf 19 19 19 19 19 19 19 19 19 19 19 19 19 19 19 19 19 19 19 19
SPDBVf 19 19 19 19 19 19 19 19 19 19 19 19 19 19 19 19 19 19 19 19
SPDBVf 19 19 19 19 19 19 19 19 19 19 19 19 19 19 19 19 19 19 19 19
SPDBVf 19 19 19 19 19 19 19 19 19 19 19 19 19 19 19 19 19 19 19 19
SPDBVf 19 19 19 19 19 19 19 19 19 19 19 19 19 19 19 19 19 19 19 19
SPDBVf 19 19 19 19 19 19 19 19 19 19 19 19 19 19 19 17
SPDBVl 1.00 1.00 1.00 1.00 1.00 1.00 1.00 1.00 1.00 1.00 1.00 1.00 
SPDBVl 1.00 1.00 1.00 1.00 1.00 1.00 1.00 1.00 1.00 1.00 1.00 1.00 
SPDBVl 1.00 1.00 1.00 1.00 1.00 1.00 1.00 1.00 1.00 1.00 1.00 1.00 
SPDBVl 1.00 1.00 1.00 1.00 1.00 1.00 1.00 1.00 1.00 1.00 1.00 1.00 
SPDBVl 1.00 1.00 1.00 1.00 1.00 1.00 1.00 1.00 1.00 1.00 1.00 1.00 
SPDBVl 1.00 1.00 1.00 1.00 1.00 1.00 1.00 1.00 1.00 1.00 1.00 1.00 
SPDBVl 1.00 1.00 1.00 1.00 1.00 1.00 1.00 1.00 1.00 1.00 1.00 1.00 
SPDBVl 1.00 1.00 1.00 1.00 1.00 1.00 1.00 1.00 1.00 1.00 1.00 1.00 
SPDBVl 1.00 1.00 1.00 1.00 1.00 1.00 1.00 1.00 1.00 1.00 1.00 1.00 
SPDBVl 1.00 1.00 1.00 1.00 1.00 1.00 1.00 1.00 1.00 1.00 1.00 1.00 
SPDBVl 1.00 1.00 1.00 1.00 1.00 1.00 1.00 1.00 1.00 1.00 1.00 1.00 
SPDBVl 1.00 1.00 1.00 1.00 1.00 1.00 1.00 1.00 1.00 1.00 1.00 1.00 
SPDBVl 1.00 1.00 1.00 1.00 1.00 1.00 1.00 1.00 1.00 1.00 1.00 1.00 
SPDBVl 1.00 1.00 1.00 1.00 1.00 1.00 1.00 1.00 1.00 1.00 1.00 1.00 
SPDBVl 1.00 1.00 1.00 1.00 1.00 1.00 1.00 1.00 1.00 1.00 1.00 1.00 
SPDBVl 1.00 1.00 1.00 1.00 1.00 1.00 1.00 1.00 1.00 1.00 1.00 1.00 
SPDBVl 1.00 1.00 1.00 1.00 1.00 1.00 1.00 1.00 1.00 1.00 1.00 1.00 
SPDBVl 1.00 1.00 1.00 1.00 1.00 1.00 1.00 1.00 1.00 1.00 1.00 1.00 
SPDBVl 1.00 1.00 1.00 1.00 1.00 1.00 1.00 1.00 1.00 1.00 1.00 1.00 
SPDBVl 1.00 1.00 1.00 1.00 1.00 1.00 1.00 1.00 1.00 1.00 1.00 1.00 
SPDBVl 1.00 1.00 1.00 1.00 1.00 1.00 1.00 1.00 1.00 1.00 1.00 1.00 
SPDBVl 1.00 1.00 1.00 1.00 1.00 1.00 1.00 1.00 1.00 1.00 1.00 1.00 
SPDBVl 1.00 1.00 1.00 1.00 1.00 1.00 1.00 1.00 1.00 1.00 1.00 1.00 
SPDBVl 1.00 1.00 1.00 1.00 1.00 1.00 1.00 1.00 1.00 1.00 1.00 1.00 
SPDBVl 1.00 1.00 1.00 1.00 1.00 1.00 1.00 1.00 1.00 1.00 1.00 1.00 
SPDBVl 1.00 1.00 1.00 1.00 1.00 1.00 1.00 1.00 1.00 1.00 1.00 1.00 
SPDBVl 1.00 1.00 1.00 1.00 1.00 1.00 1.00 1.00 1.00 1.00 1.00 1.00 
SPDBVl 1.00 1.00 1.00 1.00 1.00 1.00 1.00 1.00 1.00 1.00 1.00 1.00 
SPDBVl 1.00 1.00 1.00 1.00 1.00 1.00 1.00 1.00 1.00 1.00 1.00 1.00 
SPDBVl 1.00 1.00 1.00 1.00 1.00 1.00 1.00 1.00 1.00 1.00 1.00 1.00 
SPDBVl 1.00 1.00 1.00 1.00 1.00 1.00 1.00 1.00 1.00 1.00 1.00 1.00 
SPDBVl 1.00 1.00 1.00 1.00 1.00 1.00 1.00 1.00 1.00 1.00 1.00 1.00 
SPDBVl 1.00 1.00 1.00 1.00 1.00 1.00 1.00 1.00 1.00 1.00 1.00 1.00 
SPDBVl 1.00 1.00 1.00 1.00 1.00 1.00 1.00 1.00 1.00 1.00 1.00 1.00 
SPDBVl 1.00 1.00 1.00 1.00 1.00 1.00 1.00 1.00 1.00 1.00 1.00 1.00 
SPDBVl 1.00 1.00 1.00 1.00 1.00 1.00 1.00 1.00 1.00 1.00 1.00 1.00 
SPDBVl 1.00 1.00 1.00 1.00 1.00 1.00 1.00 1.00 1.00 1.00 1.00 1.00 
SPDBVl 1.00 1.00 1.00 1.00 1.00 1.00 1.00 1.00 1.00 1.00 1.00 1.00 
SPDBVl 1.00 1.00 1.00 1.00 1.00 1.00 1.00 1.00 1.00 1.00 1.00 1.00 
SPDBVl 1.00 1.00 1.00 1.00 1.00 1.00 1.00 1.00 1.00 1.00 1.00 1.00 
SPDBVl 1.00 1.00 1.00 1.00 1.00 1.00 1.00 1.00 1.00 1.00 1.00 1.00 
SPDBVl 1.00 1.00 1.00 1.00 1.00 1.00 1.00 1.00 1.00 1.00 1.00 1.00 
SPDBVl 1.00 1.00 1.00 1.00 1.00 1.00 1.00 1.00 1.00 1.00 1.00 1.00 
SPDBVl 1.00 1.00 1.00 1.00 1.00 1.00 1.00 1.00 1.00 1.00 1.00 1.00 
SPDBVl 1.00 1.00 1.00 1.00 1.00 1.00 1.00 1.00 1.00 1.00 1.00 1.00 
SPDBVl 1.00 1.00 1.00 1.00 1.00 1.00 1.00 1.00 1.00 1.00 1.00 1.00 
SPDBVl 1.00 1.00 1.00 1.00 1.00 1.00 1.00 1.00 1.00 1.00 1.00 1.00 
SPDBVl 1.00 1.00 1.00 1.00 1.00 1.00 1.00 1.00 1.00 1.00 1.00 1.00 
SPDBVl 1.00 1.00 1.00 1.00 1.00 1.00 1.00 1.00 1.00 1.00 1.00 1.00 
SPDBVl 1.00 1.00 1.00 1.00 1.00 1.00 1.00 1.00 1.00 1.00 1.00 1.00 
SPDBVl 1.00 1.00 1.00 1.00 1.00 1.00 1.00 1.00 1.00 1.00 1.00 1.00 
SPDBVl 1.00 1.00 1.00 1.00 1.00 1.00 1.00 1.00 1.00 1.00 1.00 1.00 
SPDBVl 1.00 1.00 1.00 1.00 1.00 1.00 1.00 1.00 1.00 1.00 1.00 1.00 
SPDBVl 1.00 1.00 1.00 1.00 1.00 1.00 1.00 1.00 1.00 1.00 1.00 1.00 
SPDBVl 1.00 1.00 1.00 1.00 1.00 1.00 1.00 1.00 1.00 1.00 1.00 1.00 
SPDBVl 1.00 1.00 1.00 1.00 1.00 1.00 1.00 1.00 1.00 1.00 1.00 1.00 
SPDBVl 1.00 1.00 1.00 1.00 1.00 1.00 1.00 1.00 1.00 1.00 1.00 1.00 
SPDBVl 1.00 1.00 1.00 1.00 1.00 1.00 1.00 1.00 1.00 1.00 1.00 1.00 
SPDBVl 1.00 1.00 1.00 1.00 1.00 1.00 1.00 1.00 1.00 1.00 1.00 1.00 
SPDBVl 1.00 1.00 1.00 1.00 1.00 1.00 1.00 1.00 1.00 1.00 1.00 1.00 
SPDBVl 1.00 1.00 1.00 1.00 1.00 1.00 1.00 1.00 1.00 1.00 1.00 1.00 
SPDBVl 1.00 1.00 1.00 1.00 1.00 1.00 1.00 1.00 1.00 1.00 1.00 1.00 
SPDBVl 1.00 1.00 1.00 1.00 1.00 1.00 1.00 1.00 1.00 1.00 1.00 1.00 
SPDBVl 1.00 1.00 1.00 1.00 1.00 1.00 1.00 1.00 1.00 1.00 1.00 1.00 
SPDBVl 1.00 1.00 1.00 1.00 1.00 1.00 1.00 1.00 1.00 1.00 1.00 1.00 
SPDBVl 1.00 1.00 1.00 1.00 1.00 1.00 1.00 1.00 1.00 1.00 1.00 1.00 
SPDBVl 1.00 1.00 1.00 1.00 1.00 1.00 1.00 1.00 1.00 1.00 1.00 1.00 
SPDBVl 1.00 1.00 1.00 1.00 1.00 1.00 1.00 1.00 1.00 1.00 1.00 1.00 
SPDBVl 1.00 1.00 1.00 1.00 1.00 1.00 1.00 1.00 1.00 1.00 1.00 1.00 
SPDBVl 1.00 1.00 1.00 1.00 1.00 1.00 1.00 1.00 1.00 1.00 1.00 1.00 
SPDBVl 1.00 1.00 1.00 1.00 1.00 1.00 1.00 1.00 1.00 1.00 1.00 1.00 
SPDBVl 1.00 1.00 1.00 1.00 1.00 1.00 1.00 1.00 1.00 1.00 1.00 1.00 
SPDBVl 1.00 1.00 1.00 1.00 1.00 1.00 1.00 1.00 1.00 1.00 1.00 1.00 
SPDBVl 1.00 1.00 1.00 1.00 1.00 1.00 1.00 1.00 1.00 1.00 1.00 1.00 
SPDBVl 1.00 1.00 1.00 1.00 1.00 1.00 1.00 1.00 1.00 1.00 1.00 1.00 
SPDBVl 1.00 1.00 1.00 1.00 1.00 1.00 1.00 1.00 1.00 1.00 1.00 1.00 
SPDBVl 1.00 1.00 1.00 1.00 1.00 1.00 1.00 1.00 1.00 1.00 1.00 1.00 
SPDBVl 1.00 1.00 1.00 1.00 1.00 1.00 1.00 1.00 1.00 1.00 1.00 1.00 
SPDBVl 1.00 1.00 1.00 1.00 1.00 1.00 1.00 1.00 1.00 1.00 1.00 1.00 
SPDBVl 1.00 1.00 1.00 1.00 1.00 1.00 1.00 1.00 1.00 1.00 1.00 1.00 
SPDBVl 1.00 1.00 1.00 1.00 1.00 1.00 1.00 1.00 1.00 1.00 1.00 1.00 
SPDBVl 1.00 1.00 1.00 1.00 1.00 1.00 1.00 1.00 1.00 1.00 1.00 1.00 
SPDBVl 1.00 1.00 1.00 1.00 1.00 1.00 1.00 1.00 1.00 1.00 1.00 1.00 
SPDBVl 1.00 1.00 1.00 1.00 1.00 1.00 1.00 1.00 1.00 1.00 1.00 1.00 
SPDBVl 1.00 1.00 1.00 1.00 1.00 1.00 1.00 1.00 1.00 1.00 1.00 1.00 
SPDBVl 1.00 1.00 1.00 1.00 1.00 1.00 1.00 1.00 1.00 1.00 1.00 1.00 
SPDBVl 1.00 1.00 1.00 1.00 1.00 1.00 1.00 1.00 1.00 1.00 1.00 1.00 
SPDBVl 1.00 1.00 1.00 1.00 1.00 1.00 1.00 1.00 1.00 1.00 1.00 1.00 
SPDBVl 1.00 1.00 1.00 1.00 1.00 1.00 1.00 1.00 1.00 1.00 1.00 1.00 
SPDBVl 1.00 1.00 1.00 1.00 1.00 1.00 1.00 1.00 1.00 1.00 1.00 1.00 
SPDBVl 1.00 1.00 1.00 1.00 1.00 1.00 1.00 1.00 1.00 1.00 1.00 1.00 
SPDBVl 1.00 1.00 1.00 1.00 1.00 1.00 1.00 1.00 1.00 1.00 1.00 1.00 
SPDBVl 1.00 1.00 1.00 1.00 1.00 1.00 1.00 1.00 1.00 1.00 1.00 1.00 
SPDBVl 1.00 1.00 1.00 1.00 1.00 1.00 1.00 1.00 1.00 1.00 1.00 1.00 
SPDBVl 1.00 1.00 1.00 1.00 1.00 1.00 1.00 1.00 1.00 1.00 1.00 1.00 
SPDBVl 1.00 1.00 1.00 1.00 1.00 1.00 1.00 1.00 1.00 1.00 1.00 1.00 
SPDBVl 1.00 1.00 1.00 1.00 1.00 1.00 1.00 1.00 1.00 1.00 1.00 1.00 
SPDBVl 1.00 1.00 1.00 1.00 1.00 1.00 1.00 1.00 1.00 1.00 1.00 1.00 
SPDBVl 1.00 1.00 1.00 1.00 1.00 1.00 1.00 1.00 1.00 1.00 1.00 1.00 
SPDBVl 1.00 1.00 1.00 1.00 1.00 1.00 1.00 1.00 1.00 1.00 1.00 1.00 
SPDBVl 1.00 1.00 1.00 1.00 1.00 1.00 1.00 1.00 1.00 1.00 1.00 1.00 
SPDBVl 1.00 1.00 1.00 1.00 1.00 1.00 1.00 1.00 1.00 1.00 1.00 1.00 
SPDBVl 1.00 1.00 1.00 1.00 1.00 1.00 1.00 1.00 1.00 1.00 1.00 1.00 
SPDBVl 1.00 1.00 1.00 1.00 1.00 1.00 1.00 1.00 1.00 1.00 1.00 1.00 
SPDBVl 1.00 1.00 1.00 1.00 1.00 1.00 1.00 1.00 1.00 1.00 1.00 1.00 
SPDBVl 1.00 1.00 1.00 1.00 1.00 1.00 1.00 1.00 1.00 1.00 1.00 1.00 
SPDBVl 1.00 1.00 1.00 1.00 1.00 1.00 1.00 1.00 1.00 1.00 1.00 1.00 
SPDBVl 1.00 1.00 1.00 1.00 1.00 1.00 1.00 1.00 1.00 1.00 1.00 1.00 
SPDBVl 1.00 1.00 1.00 1.00 1.00 1.00 1.00 1.00 1.00 1.00 1.00 1.00 
SPDBVl 1.00 1.00 1.00 1.00 1.00 1.00 1.00 1.00 1.00 1.00 1.00 1.00 
SPDBVl 1.00 1.00 1.00 1.00 1.00 1.00 1.00 1.00 1.00 1.00 1.00 1.00 
SPDBVl 1.00 1.00 1.00 1.00 1.00 1.00 1.00 1.00 1.00 1.00 1.00 1.00 
SPDBVl 1.00 1.00 1.00 1.00 1.00 1.00 1.00 1.00 1.00 1.00 1.00 1.00 
SPDBVl 1.00 1.00 1.00 1.00 1.00 1.00 1.00 1.00 1.00 1.00 1.00 1.00 
SPDBVl 1.00 1.00 1.00 1.00 1.00 1.00 1.00 1.00 1.00 1.00 1.00 1.00 
SPDBVl 1.00 1.00 1.00 1.00 1.00 1.00 1.00 1.00 1.00 1.00 1.00 1.00 
SPDBVl 1.00 1.00 1.00 1.00 1.00 1.00 1.00 1.00 1.00 1.00 1.00 1.00 
SPDBVl 1.00 1.00 1.00 1.00 1.00 1.00 1.00 1.00 1.00 1.00 1.00 1.00 
SPDBVl 1.00 1.00 1.00 1.00 1.00 1.00 1.00 1.00 1.00 1.00 1.00 1.00 
SPDBVl 1.00 1.00 1.00 1.00 1.00 1.00 1.00 1.00 1.00 1.00 1.00 1.00 
SPDBVl 1.00 1.00 1.00 1.00 1.00 1.00 1.00 1.00 1.00 1.00 1.00 1.00 
SPDBVl 1.00 1.00 1.00 1.00 1.00 1.00 1.00 1.00 1.00 1.00 1.00 1.00 
SPDBVl 1.00 1.00 1.00 1.00 1.00 1.00 1.00 1.00 1.00 1.00 1.00 1.00 
SPDBVl 1.00 1.00 1.00 1.00 1.00 1.00 1.00 1.00 1.00 1.00 1.00 1.00 
SPDBVb 0.00 0.00 0.20
SPDBVg    64    64    64    64    64    64    64    64    64    64
SPDBVg    64    64    64    64    64    64    64    64    64    64
SPDBVg    64    64    64    64    64    64    64    64    64    64
SPDBVg    64    64    64    64    64    64    64    64    64    64
SPDBVg    64    64    64    64    64    64    64    64    64    64
SPDBVg    64    64    64    64    64    64    64    64    64    64
SPDBVg    64    64    64    64    64    64    64    64    64    64
SPDBVg    64    64    64    64    64    64    64    64    64    64
SPDBVg    64    64    64    64    64    64    64    64    64    64
SPDBVg    64    64    64    64    64    64    64    64    64    64
SPDBVg    64    64    64    64    64    64    64    64    64    64
SPDBVg    64    64    64    64    64    64    64    64    64    64
SPDBVg    64    64    64    64    64    64    64    64    64    64
SPDBVg    64    64    64    64    64    64    64    64    64    64
SPDBVg    64    64    64    64    64    64    64    64    64    64
SPDBVg    64    64    64    64    64    64    64    64    64    64
SPDBVg    64    64    64    64    64    64    64    64    64    64
SPDBVg    64    64    64    64    64    64    64    64    64    64
SPDBVg    64    64    64    64    64    64    64    64    64    64
SPDBVg    64    64    64    64    64    64    64    64    64    64
SPDBVg    64    64    64    64    64    64    64    64    64    64
SPDBVg    64    64    64    64    64    64    64    64    64    64
SPDBVg    64    64    64    64    64    64    64    64    64    64
SPDBVg    64    64    64    64    64    64    64    64    64    64
SPDBVg    64    64    64    64    64    64    64    64    64    64
SPDBVg    64    64    64    64    64    64    64    64    64    64
SPDBVg    64    64    64    64    64    64    64    64    64    64
SPDBVg    64    64    64    64    64    64    64    64    64    64
SPDBVg    64    64    64    64    64    64    64    64    64    64
SPDBVg    64    64    64    64    64    64    64    64    64    64
SPDBVg    64    64    64    64    64    64    64    64    64    64
SPDBVg    64    64    64    64    64    64    64    64    64    64
SPDBVg    64    64    64    64    64    64    64    64    64    64
SPDBVg    64    64    64    64    64    64    64    64    64    64
SPDBVg    64    64    64    64    64    64    64    64    64    64
SPDBVg    64    64    64    64    64    64    64    64    64    64
SPDBVg    64    64    64    64    64    64    64    64    64    64
SPDBVg    64    64    64    64    64    64    64    64    64    64
SPDBVg    64    64    64    64    64    64    64    64    64    64
SPDBVg    64    64    64    64    64    64    64    64    64    64
SPDBVg    64    64    64    64    64    64    64    64    64    64
SPDBVg    64    64    64    64    64    64    64    64    64    64
SPDBVg    64    64    64    64    64    64    64    64    64    64
SPDBVg    64    64    64    64    64    64    64    64    64    64
SPDBVg    64    64    64    64    64    64    64    64    64    64
SPDBVg    64    64    64    64    64    64    64    64    64    64
SPDBVg    64    64    64    64    64    64    64    64    64    64
SPDBVg    64    64    64    64    64    64    64    64    64    64
SPDBVg    64    64    64    64    64    64    64    64    64    64
SPDBVg    64    64    64    64    64    64
SPDBVi        1 1 1 0 1 0 1 1 0 1 0 1 1 0  0
SPDBVp        0
END
