# Supplementary material for: UPLC-ESI/MSn metabolic profiling of Cedrela odorata L. and Toona ciliata M. Roem and in vitro investigation of their anti-diabetic activity supported with molecular docking studies
Source: Front Chem. 2024 Nov 15;12:1462309. doi: 10.3389/fchem.2024.1462309 (PMC11604428; doi:10.3389/fchem.2024.1462309)
Supplement: Supplementary file 1 [file DataSheet2.zip › Raw data_docking/alpha-amylase/4gqr.opt.pdb]

REMARK   BIOVIA PDB file
REMARK   Created:  2024-02-23T10:41:17Z
SSBOND   1 CYS A   28    CYS A   86                                     
SSBOND   2 CYS A   70    CYS A  115                                     
SSBOND   3 CYS A  141    CYS A  160                                     
SSBOND   4 CYS A  378    CYS A  384                                     
SSBOND   5 CYS A  450    CYS A  462                                     
CRYST1   52.129   67.373  129.929  90.00  90.00  90.00 P212121    
ATOM      1  N   TYR A   2       4.768  21.040  63.861  1.00  8.51           N  
ATOM      2  CA  TYR A   2       3.861  21.936  63.158  1.00  8.26           C  
ATOM      3  C   TYR A   2       4.160  23.421  63.323  1.00  8.57           C  
ATOM      4  O   TYR A   2       3.737  24.231  62.477  1.00  9.36           O  
ATOM      5  CB  TYR A   2       2.433  21.632  63.616  1.00  8.08           C  
ATOM      6  CG  TYR A   2       2.124  20.146  63.639  1.00  8.61           C  
ATOM      7  CD1 TYR A   2       1.996  19.422  62.448  1.00  8.08           C  
ATOM      8  CD2 TYR A   2       1.968  19.459  64.848  1.00  8.94           C  
ATOM      9  CE1 TYR A   2       1.719  18.059  62.461  1.00  9.60           C  
ATOM     10  CE2 TYR A   2       1.690  18.095  64.870  1.00  9.49           C  
ATOM     11  CZ  TYR A   2       1.567  17.402  63.673  1.00  9.44           C  
ATOM     12  OH  TYR A   2       1.283  16.058  63.687  1.00 10.83           O  
ATOM     13  N   SER A   3       4.867  23.773  64.387  1.00  8.99           N  
ATOM     14  CA  SER A   3       5.238  25.153  64.646  1.00 10.07           C  
ATOM     15  C   SER A   3       6.490  25.543  63.847  1.00  8.31           C  
ATOM     16  O   SER A   3       7.453  24.787  63.861  1.00  7.79           O  
ATOM     17  CB  SER A   3       5.491  25.331  66.147  1.00 12.61           C  
ATOM     18  OG  SER A   3       4.290  25.137  66.886  1.00 19.74           O  
ATOM     19  N   PRO A   4       6.495  26.701  63.154  1.00  9.96           N  
ATOM     20  CA  PRO A   4       7.669  27.124  62.363  1.00 10.77           C  
ATOM     21  C   PRO A   4       8.960  27.407  63.118  1.00 10.74           C  
ATOM     22  O   PRO A   4      10.039  27.331  62.513  1.00 12.15           O  
ATOM     23  CB  PRO A   4       7.173  28.374  61.626  1.00 12.38           C  
ATOM     24  CG  PRO A   4       6.116  28.921  62.539  1.00 14.01           C  
ATOM     25  CD  PRO A   4       5.405  27.693  63.066  1.00 12.71           C  
ATOM     26  N   ASN A   5       8.855  27.714  64.406  1.00  9.64           N  
ATOM     27  CA  ASN A   5      10.005  28.034  65.234  1.00 10.14           C  
ATOM     28  C   ASN A   5      10.627  29.402  64.886  1.00 10.29           C  
ATOM     29  O   ASN A   5      11.780  29.687  65.241  1.00  9.90           O  
ATOM     30  CB  ASN A   5      11.052  26.893  65.188  1.00 11.06           C  
ATOM     31  CG  ASN A   5      10.534  25.618  65.741  1.00 11.57           C  
ATOM     32  OD1 ASN A   5       9.913  25.595  66.813  1.00 12.99           O  
ATOM     33  ND2 ASN A   5      10.775  24.515  65.035  1.00 10.11           N  
ATOM     34  N   THR A   6       9.860  30.234  64.192  1.00 10.57           N  
ATOM     35  CA  THR A   6      10.298  31.581  63.888  1.00 10.62           C  
ATOM     36  C   THR A   6      10.063  32.433  65.137  1.00 11.87           C  
ATOM     37  O   THR A   6       9.363  31.966  66.043  1.00 12.37           O  
ATOM     38  CB  THR A   6       9.464  32.165  62.723  1.00 11.61           C  
ATOM     39  OG1 THR A   6       8.072  32.051  63.045  1.00 12.37           O  
ATOM     40  CG2 THR A   6       9.721  31.418  61.419  1.00 11.10           C  
ATOM     41  N   GLN A   7      10.649  33.616  65.222  1.00 12.07           N  
ATOM     42  CA  GLN A   7      10.405  34.492  66.358  1.00 13.85           C  
ATOM     43  C   GLN A   7       8.911  34.896  66.420  1.00 14.16           C  
ATOM     44  O   GLN A   7       8.304  34.950  65.330  1.00 13.31           O  
ATOM     45  CB  GLN A   7      11.265  35.773  66.190  1.00 15.96           C  
ATOM     46  CG  GLN A   7      12.723  35.419  66.554  1.00 18.58           C  
ATOM     47  CD  GLN A   7      13.548  36.553  67.042  1.00 22.93           C  
ATOM     48  OE1 GLN A   7      14.687  36.332  67.475  1.00 29.17           O  
ATOM     49  NE2 GLN A   7      13.063  37.783  66.894  1.00 23.44           N  
ATOM     50  N   GLN A   8       8.328  35.139  67.612  1.00 15.95           N  
ATOM     51  CA  GLN A   8       6.904  35.632  67.685  1.00 17.22           C  
ATOM     52  C   GLN A   8       6.787  36.871  66.818  1.00 14.99           C  
ATOM     53  O   GLN A   8       7.651  37.749  66.914  1.00 14.93           O  
ATOM     54  CB  GLN A   8       6.377  35.906  69.179  1.00 20.94           C  
ATOM     55  CG  GLN A   8       6.227  34.455  69.523  1.00 27.90           C  
ATOM     56  CD  GLN A   8       4.986  33.838  68.985  1.00 31.67           C  
ATOM     57  OE1 GLN A   8       4.975  32.622  68.910  1.00 36.98           O  
ATOM     58  NE2 GLN A   8       3.861  34.575  68.931  1.00 33.68           N  
ATOM     59  N   GLY A   9       5.783  36.938  65.952  1.00 14.53           N  
ATOM     60  CA  GLY A   9       5.654  38.123  65.126  1.00 15.15           C  
ATOM     61  C   GLY A   9       6.187  37.959  63.719  1.00 13.78           C  
ATOM     62  O   GLY A   9       5.850  38.763  62.859  1.00 17.57           O  
ATOM     63  N   ARG A  10       7.034  36.958  63.485  1.00 10.97           N  
ATOM     64  CA  ARG A  10       7.564  36.694  62.142  1.00  9.43           C  
ATOM     65  C   ARG A  10       6.767  35.520  61.555  1.00  9.19           C  
ATOM     66  O   ARG A  10       6.835  34.400  62.090  1.00  9.24           O  
ATOM     67  CB  ARG A  10       9.072  36.408  62.219  1.00  8.67           C  
ATOM     68  CG  ARG A  10       9.796  37.702  62.660  1.00  8.59           C  
ATOM     69  CD  ARG A  10      11.308  37.494  62.652  1.00  8.83           C  
ATOM     70  NE  ARG A  10      12.022  38.694  63.081  1.00  9.65           N  
ATOM     71  CZ  ARG A  10      12.778  39.460  62.298  1.00 12.53           C  
ATOM     72  NH1 ARG A  10      12.941  39.179  61.006  1.00 10.72           N  
ATOM     73  NH2 ARG A  10      13.356  40.537  62.812  1.00 13.22           N  
ATOM     74  N   THR A  11       6.019  35.779  60.491  1.00  7.39           N  
ATOM     75  CA  THR A  11       5.076  34.794  59.959  1.00  7.64           C  
ATOM     76  C   THR A  11       5.321  34.209  58.572  1.00  6.87           C  
ATOM     77  O   THR A  11       4.427  33.530  58.051  1.00  7.56           O  
ATOM     78  CB  THR A  11       3.681  35.444  60.001  1.00  8.15           C  
ATOM     79  OG1 THR A  11       3.711  36.654  59.228  1.00  8.13           O  
ATOM     80  CG2 THR A  11       3.290  35.824  61.447  1.00  8.90           C  
ATOM     81  N   SER A  12       6.484  34.439  57.985  1.00  6.11           N  
ATOM     82  CA  SER A  12       6.762  33.902  56.667  1.00  5.85           C  
ATOM     83  C   SER A  12       8.176  33.394  56.499  1.00  6.41           C  
ATOM     84  O   SER A  12       9.071  33.811  57.247  1.00  6.17           O  
ATOM     85  CB  SER A  12       6.579  34.986  55.593  1.00  6.58           C  
ATOM     86  OG  SER A  12       5.225  35.279  55.315  1.00  6.36           O  
ATOM     87  N   ILE A  13       8.366  32.484  55.553  1.00  6.12           N  
ATOM     88  CA  ILE A  13       9.698  32.040  55.204  1.00  7.01           C  
ATOM     89  C   ILE A  13       9.913  32.379  53.736  1.00  6.53           C  
ATOM     90  O   ILE A  13       8.915  32.492  52.999  1.00  7.03           O  
ATOM     91  CB  ILE A  13       9.936  30.505  55.435  1.00  8.84           C  
ATOM     92  CG1 ILE A  13       8.881  29.668  54.710  1.00 12.29           C  
ATOM     93  CG2 ILE A  13       9.957  30.194  56.919  1.00  9.61           C  
ATOM     94  CD1 ILE A  13       9.238  28.179  54.606  1.00 15.27           C  
ATOM     95  N   VAL A  14      11.150  32.598  53.318  1.00  5.48           N  
ATOM     96  CA  VAL A  14      11.418  32.896  51.923  1.00  5.61           C  
ATOM     97  C   VAL A  14      12.341  31.851  51.322  1.00  5.26           C  
ATOM     98  O   VAL A  14      13.304  31.453  51.987  1.00  5.50           O  
ATOM     99  CB  VAL A  14      12.032  34.337  51.740  1.00  5.71           C  
ATOM    100  CG1 VAL A  14      13.309  34.498  52.568  1.00  5.43           C  
ATOM    101  CG2 VAL A  14      12.319  34.614  50.253  1.00  5.65           C  
ATOM    102  N   HIS A  15      12.034  31.367  50.127  1.00  5.09           N  
ATOM    103  CA  HIS A  15      12.895  30.396  49.474  1.00  4.91           C  
ATOM    104  C   HIS A  15      13.951  31.121  48.651  1.00  5.13           C  
ATOM    105  O   HIS A  15      13.621  31.661  47.592  1.00  6.20           O  
ATOM    106  CB  HIS A  15      12.032  29.483  48.593  1.00  5.08           C  
ATOM    107  CG  HIS A  15      12.770  28.404  47.845  1.00  5.50           C  
ATOM    108  ND1 HIS A  15      14.022  27.934  48.188  1.00  7.24           N  
ATOM    109  CD2 HIS A  15      12.377  27.671  46.775  1.00  3.25           C  
ATOM    110  CE1 HIS A  15      14.362  26.959  47.358  1.00  3.54           C  
ATOM    111  NE2 HIS A  15      13.380  26.782  46.494  1.00  6.90           N  
ATOM    112  N   LEU A  16      15.171  31.204  49.165  1.00  5.91           N  
ATOM    113  CA  LEU A  16      16.245  31.836  48.428  1.00  5.95           C  
ATOM    114  C   LEU A  16      16.870  30.755  47.541  1.00  6.16           C  
ATOM    115  O   LEU A  16      17.947  30.220  47.830  1.00  6.09           O  
ATOM    116  CB  LEU A  16      17.243  32.471  49.415  1.00  6.16           C  
ATOM    117  CG  LEU A  16      16.653  33.606  50.292  1.00  6.28           C  
ATOM    118  CD1 LEU A  16      17.745  34.188  51.184  1.00  7.35           C  
ATOM    119  CD2 LEU A  16      16.049  34.723  49.422  1.00  7.20           C  
ATOM    120  N   PHE A  17      16.114  30.413  46.505  1.00  5.45           N  
ATOM    121  CA  PHE A  17      16.425  29.364  45.551  1.00  5.52           C  
ATOM    122  C   PHE A  17      17.786  29.482  44.877  1.00  6.24           C  
ATOM    123  O   PHE A  17      18.041  30.478  44.180  1.00  6.33           O  
ATOM    124  CB  PHE A  17      15.256  29.325  44.542  1.00  6.19           C  
ATOM    125  CG  PHE A  17      15.391  28.322  43.420  1.00  6.16           C  
ATOM    126  CD1 PHE A  17      15.678  26.978  43.659  1.00  6.10           C  
ATOM    127  CD2 PHE A  17      15.163  28.732  42.109  1.00  6.69           C  
ATOM    128  CE1 PHE A  17      15.733  26.067  42.599  1.00  6.54           C  
ATOM    129  CE2 PHE A  17      15.216  27.833  41.050  1.00  7.00           C  
ATOM    130  CZ  PHE A  17      15.500  26.502  41.292  1.00  6.87           C  
ATOM    131  N   GLU A  18      18.641  28.489  45.126  1.00  6.06           N  
ATOM    132  CA  GLU A  18      19.989  28.409  44.560  1.00  6.73           C  
ATOM    133  C   GLU A  18      20.971  29.490  45.066  1.00  7.06           C  
ATOM    134  O   GLU A  18      22.061  29.634  44.498  1.00  8.26           O  
ATOM    135  CB  GLU A  18      19.923  28.420  43.014  1.00  6.84           C  
ATOM    136  CG  GLU A  18      19.370  27.050  42.480  1.00  7.90           C  
ATOM    137  CD  GLU A  18      20.399  25.994  42.295  1.00  8.16           C  
ATOM    138  OE1 GLU A  18      21.531  26.144  42.803  1.00  8.28           O  
ATOM    139  OE2 GLU A  18      20.098  24.969  41.637  1.00  8.03           O  
ATOM    140  N   TRP A  19      20.609  30.232  46.106  1.00  7.02           N  
ATOM    141  CA  TRP A  19      21.520  31.234  46.649  1.00  7.09           C  
ATOM    142  C   TRP A  19      22.710  30.594  47.352  1.00  7.96           C  
ATOM    143  O   TRP A  19      22.565  29.486  47.898  1.00  7.71           O  
ATOM    144  CB  TRP A  19      20.803  32.120  47.674  1.00  7.20           C  
ATOM    145  CG  TRP A  19      19.927  33.205  47.100  1.00  7.18           C  
ATOM    146  CD1 TRP A  19      19.070  33.109  46.035  1.00  6.44           C  
ATOM    147  CD2 TRP A  19      19.811  34.548  47.585  1.00  6.73           C  
ATOM    148  NE1 TRP A  19      18.431  34.311  45.828  1.00  6.55           N  
ATOM    149  CE2 TRP A  19      18.866  35.211  46.765  1.00  7.50           C  
ATOM    150  CE3 TRP A  19      20.412  35.254  48.637  1.00  7.43           C  
ATOM    151  CZ2 TRP A  19      18.511  36.550  46.963  1.00  8.14           C  
ATOM    152  CZ3 TRP A  19      20.058  36.586  48.834  1.00  8.39           C  
ATOM    153  CH2 TRP A  19      19.116  37.220  47.999  1.00  7.72           C  
ATOM    154  N   ARG A  20      23.859  31.259  47.319  1.00  8.04           N  
ATOM    155  CA  ARG A  20      25.048  30.774  48.008  1.00  8.70           C  
ATOM    156  C   ARG A  20      24.915  31.064  49.509  1.00  7.72           C  
ATOM    157  O   ARG A  20      24.244  32.049  49.868  1.00  7.70           O  
ATOM    158  CB  ARG A  20      26.301  31.496  47.483  1.00 11.28           C  
ATOM    159  CG  ARG A  20      26.596  31.126  46.022  1.00 14.74           C  
ATOM    160  CD  ARG A  20      27.460  32.238  45.377  1.00 19.94           C  
ATOM    161  NE  ARG A  20      28.808  32.404  45.947  1.00 23.80           N  
ATOM    162  CZ  ARG A  20      29.310  33.544  46.431  1.00 25.64           C  
ATOM    163  NH1 ARG A  20      28.600  34.667  46.424  1.00 25.31           N  
ATOM    164  NH2 ARG A  20      30.571  33.581  46.849  1.00 28.07           N  
ATOM    165  N   TRP A  21      25.520  30.256  50.365  1.00  6.84           N  
ATOM    166  CA  TRP A  21      25.404  30.481  51.796  1.00  7.64           C  
ATOM    167  C   TRP A  21      25.895  31.862  52.253  1.00  8.15           C  
ATOM    168  O   TRP A  21      25.242  32.469  53.122  1.00  8.92           O  
ATOM    169  CB  TRP A  21      26.167  29.395  52.558  1.00  7.07           C  
ATOM    170  CG  TRP A  21      25.840  27.949  52.156  1.00  7.37           C  
ATOM    171  CD1 TRP A  21      26.694  26.886  52.221  1.00  7.53           C  
ATOM    172  CD2 TRP A  21      24.589  27.421  51.659  1.00  7.10           C  
ATOM    173  NE1 TRP A  21      26.070  25.736  51.798  1.00  7.58           N  
ATOM    174  CE2 TRP A  21      24.779  26.034  51.450  1.00  7.45           C  
ATOM    175  CE3 TRP A  21      23.335  27.981  51.373  1.00  7.22           C  
ATOM    176  CZ2 TRP A  21      23.764  25.198  50.970  1.00  6.59           C  
ATOM    177  CZ3 TRP A  21      22.320  27.142  50.891  1.00  6.68           C  
ATOM    178  CH2 TRP A  21      22.547  25.768  50.697  1.00  6.30           C  
ATOM    179  N   VAL A  22      27.001  32.356  51.692  1.00  9.28           N  
ATOM    180  CA  VAL A  22      27.503  33.672  52.099  1.00 10.90           C  
ATOM    181  C   VAL A  22      26.522  34.791  51.767  1.00 10.49           C  
ATOM    182  O   VAL A  22      26.420  35.746  52.551  1.00  9.98           O  
ATOM    183  CB  VAL A  22      28.927  34.005  51.493  1.00 12.97           C  
ATOM    184  CG1 VAL A  22      29.981  33.052  52.069  1.00 17.41           C  
ATOM    185  CG2 VAL A  22      28.917  33.947  49.974  1.00 12.74           C  
ATOM    186  N   ASP A  23      25.809  34.671  50.652  1.00  8.65           N  
ATOM    187  CA  ASP A  23      24.834  35.670  50.273  1.00  9.27           C  
ATOM    188  C   ASP A  23      23.582  35.601  51.173  1.00  8.62           C  
ATOM    189  O   ASP A  23      23.008  36.655  51.505  1.00  8.00           O  
ATOM    190  CB  ASP A  23      24.484  35.511  48.784  1.00 10.13           C  
ATOM    191  CG  ASP A  23      25.618  35.857  47.895  1.00 12.27           C  
ATOM    192  OD1 ASP A  23      26.274  36.892  48.143  1.00 15.38           O  
ATOM    193  OD2 ASP A  23      25.886  35.122  46.923  1.00 15.51           O  
ATOM    194  N   ILE A  24      23.178  34.397  51.579  1.00  7.14           N  
ATOM    195  CA  ILE A  24      22.049  34.265  52.495  1.00  7.65           C  
ATOM    196  C   ILE A  24      22.435  34.850  53.860  1.00  8.19           C  
ATOM    197  O   ILE A  24      21.624  35.574  54.457  1.00  7.63           O  
ATOM    198  CB  ILE A  24      21.596  32.773  52.648  1.00  7.39           C  
ATOM    199  CG1 ILE A  24      21.077  32.258  51.295  1.00  7.28           C  
ATOM    200  CG2 ILE A  24      20.517  32.645  53.746  1.00  7.81           C  
ATOM    201  CD1 ILE A  24      20.584  30.814  51.299  1.00  6.64           C  
ATOM    202  N   ALA A  25      23.652  34.569  54.331  1.00  7.63           N  
ATOM    203  CA  ALA A  25      24.111  35.127  55.602  1.00  8.02           C  
ATOM    204  C   ALA A  25      24.025  36.647  55.582  1.00  8.18           C  
ATOM    205  O   ALA A  25      23.480  37.243  56.519  1.00  8.05           O  
ATOM    206  CB  ALA A  25      25.552  34.680  55.893  1.00  8.78           C  
ATOM    207  N   LEU A  26      24.549  37.261  54.530  1.00  8.11           N  
ATOM    208  CA  LEU A  26      24.483  38.705  54.393  1.00  8.44           C  
ATOM    209  C   LEU A  26      23.031  39.194  54.299  1.00  8.75           C  
ATOM    210  O   LEU A  26      22.677  40.197  54.935  1.00  8.69           O  
ATOM    211  CB  LEU A  26      25.254  39.141  53.138  1.00 10.48           C  
ATOM    212  CG  LEU A  26      26.786  39.049  53.218  1.00 11.49           C  
ATOM    213  CD1 LEU A  26      27.399  39.105  51.819  1.00 13.03           C  
ATOM    214  CD2 LEU A  26      27.319  40.193  54.086  1.00 11.32           C  
ATOM    215  N   GLU A  27      22.205  38.477  53.545  1.00  8.00           N  
ATOM    216  CA  GLU A  27      20.801  38.836  53.376  1.00  7.51           C  
ATOM    217  C   GLU A  27      20.052  38.803  54.718  1.00  7.72           C  
ATOM    218  O   GLU A  27      19.205  39.670  54.967  1.00  7.39           O  
ATOM    219  CB  GLU A  27      20.177  37.878  52.341  1.00  8.69           C  
ATOM    220  CG  GLU A  27      18.805  38.378  51.824  1.00  7.53           C  
ATOM    221  CD  GLU A  27      18.830  39.620  51.022  1.00  7.97           C  
ATOM    222  OE1 GLU A  27      19.898  40.238  50.839  1.00  8.86           O  
ATOM    223  OE2 GLU A  27      17.746  40.024  50.549  1.00  8.62           O  
ATOM    224  N   CYS A  28      20.375  37.839  55.572  1.00  7.19           N  
ATOM    225  CA  CYS A  28      19.758  37.766  56.889  1.00  7.28           C  
ATOM    226  C   CYS A  28      20.018  39.036  57.699  1.00  7.66           C  
ATOM    227  O   CYS A  28      19.103  39.596  58.314  1.00  8.12           O  
ATOM    228  CB  CYS A  28      20.337  36.587  57.681  1.00  6.85           C  
ATOM    229  SG  CYS A  28      19.635  34.971  57.232  1.00  7.71           S  
ATOM    230  N   GLU A  29      21.269  39.473  57.671  1.00  7.61           N  
ATOM    231  CA  GLU A  29      21.712  40.641  58.414  1.00  8.91           C  
ATOM    232  C   GLU A  29      21.243  41.991  57.855  1.00  8.84           C  
ATOM    233  O   GLU A  29      20.765  42.845  58.623  1.00 10.16           O  
ATOM    234  CB  GLU A  29      23.258  40.647  58.470  1.00  9.61           C  
ATOM    235  CG  GLU A  29      23.791  39.435  59.295  1.00  9.78           C  
ATOM    236  CD  GLU A  29      25.249  39.174  59.121  1.00 10.34           C  
ATOM    237  OE1 GLU A  29      25.858  39.684  58.148  1.00  9.85           O  
ATOM    238  OE2 GLU A  29      25.822  38.423  59.946  1.00  9.84           O  
ATOM    239  N   ARG A  30      21.364  42.169  56.546  1.00  8.71           N  
ATOM    240  CA  ARG A  30      21.027  43.432  55.914  1.00  9.17           C  
ATOM    241  C   ARG A  30      19.569  43.624  55.506  1.00  9.62           C  
ATOM    242  O   ARG A  30      19.155  44.784  55.307  1.00 10.61           O  
ATOM    243  CB  ARG A  30      21.950  43.649  54.690  1.00  9.31           C  
ATOM    244  CG  ARG A  30      21.471  42.825  53.480  1.00  9.47           C  
ATOM    245  CD  ARG A  30      22.574  42.656  52.415  1.00 10.10           C  
ATOM    246  NE  ARG A  30      22.206  41.615  51.453  1.00 10.27           N  
ATOM    247  CZ  ARG A  30      23.033  41.051  50.576  1.00 11.12           C  
ATOM    248  NH1 ARG A  30      24.312  41.405  50.520  1.00 12.21           N  
ATOM    249  NH2 ARG A  30      22.587  40.074  49.794  1.00 11.87           N  
ATOM    250  N   TYR A  31      18.786  42.550  55.429  1.00  8.51           N  
ATOM    251  CA  TYR A  31      17.406  42.692  54.979  1.00  8.05           C  
ATOM    252  C   TYR A  31      16.353  41.833  55.693  1.00  7.45           C  
ATOM    253  O   TYR A  31      15.350  42.385  56.170  1.00  7.63           O  
ATOM    254  CB  TYR A  31      17.344  42.371  53.482  1.00  7.62           C  
ATOM    255  CG  TYR A  31      16.156  42.969  52.770  1.00  9.29           C  
ATOM    256  CD1 TYR A  31      16.180  44.295  52.344  1.00 10.30           C  
ATOM    257  CD2 TYR A  31      14.992  42.228  52.559  1.00 10.18           C  
ATOM    258  CE1 TYR A  31      15.080  44.876  51.729  1.00 11.25           C  
ATOM    259  CE2 TYR A  31      13.877  42.803  51.942  1.00 10.16           C  
ATOM    260  CZ  TYR A  31      13.934  44.129  51.531  1.00 10.84           C  
ATOM    261  OH  TYR A  31      12.850  44.722  50.922  1.00 11.77           O  
ATOM    262  N   LEU A  32      16.554  40.522  55.759  1.00  7.22           N  
ATOM    263  CA  LEU A  32      15.558  39.660  56.377  1.00  6.78           C  
ATOM    264  C   LEU A  32      15.285  39.988  57.841  1.00  6.95           C  
ATOM    265  O   LEU A  32      14.108  40.008  58.242  1.00  7.34           O  
ATOM    266  CB  LEU A  32      15.957  38.183  56.196  1.00  6.70           C  
ATOM    267  CG  LEU A  32      16.247  37.750  54.739  1.00  6.96           C  
ATOM    268  CD1 LEU A  32      16.627  36.277  54.709  1.00  8.02           C  
ATOM    269  CD2 LEU A  32      15.038  38.001  53.827  1.00  7.25           C  
ATOM    270  N   ALA A  33      16.326  40.258  58.626  1.00  7.01           N  
ATOM    271  CA  ALA A  33      16.111  40.623  60.014  1.00  8.19           C  
ATOM    272  C   ALA A  33      15.336  41.950  60.136  1.00  8.19           C  
ATOM    273  O   ALA A  33      14.236  41.937  60.681  1.00  8.90           O  
ATOM    274  CB  ALA A  33      17.459  40.689  60.771  1.00  9.13           C  
ATOM    275  N   PRO A  34      15.861  43.078  59.608  1.00  8.87           N  
ATOM    276  CA  PRO A  34      15.113  44.349  59.724  1.00  9.66           C  
ATOM    277  C   PRO A  34      13.725  44.358  59.086  1.00  9.77           C  
ATOM    278  O   PRO A  34      12.846  45.075  59.585  1.00 10.66           O  
ATOM    279  CB  PRO A  34      16.036  45.381  59.060  1.00  9.79           C  
ATOM    280  CG  PRO A  34      16.965  44.577  58.212  1.00 10.66           C  
ATOM    281  CD  PRO A  34      17.173  43.290  58.971  1.00  9.62           C  
ATOM    282  N   LYS A  35      13.519  43.585  58.025  1.00  9.37           N  
ATOM    283  CA  LYS A  35      12.223  43.568  57.354  1.00 10.62           C  
ATOM    284  C   LYS A  35      11.211  42.541  57.918  1.00 10.54           C  
ATOM    285  O   LYS A  35      10.133  42.363  57.328  1.00 13.15           O  
ATOM    286  CB  LYS A  35      12.408  43.355  55.836  1.00 10.93           C  
ATOM    287  CG  LYS A  35      13.269  44.496  55.204  1.00 13.59           C  
ATOM    288  CD  LYS A  35      12.710  45.899  55.438  1.00 15.40           C  
ATOM    289  CE  LYS A  35      13.368  46.930  54.514  1.00 17.14           C  
ATOM    290  NZ  LYS A  35      12.942  48.326  54.826  1.00 19.83           N1+
ATOM    291  N   GLY A  36      11.549  41.876  59.019  1.00  9.83           N  
ATOM    292  CA  GLY A  36      10.616  40.941  59.638  1.00  9.13           C  
ATOM    293  C   GLY A  36      10.386  39.572  59.027  1.00  7.87           C  
ATOM    294  O   GLY A  36       9.349  38.956  59.301  1.00  7.63           O  
ATOM    295  N   PHE A  37      11.312  39.089  58.206  1.00  7.42           N  
ATOM    296  CA  PHE A  37      11.156  37.759  57.629  1.00  7.13           C  
ATOM    297  C   PHE A  37      11.432  36.675  58.675  1.00  6.72           C  
ATOM    298  O   PHE A  37      12.393  36.813  59.443  1.00  6.60           O  
ATOM    299  CB  PHE A  37      12.098  37.581  56.429  1.00  7.44           C  
ATOM    300  CG  PHE A  37      11.622  38.262  55.166  1.00  7.48           C  
ATOM    301  CD1 PHE A  37      11.713  39.648  55.015  1.00  7.52           C  
ATOM    302  CD2 PHE A  37      11.078  37.511  54.129  1.00  7.70           C  
ATOM    303  CE1 PHE A  37      11.267  40.270  53.842  1.00  7.65           C  
ATOM    304  CE2 PHE A  37      10.632  38.119  52.961  1.00  7.42           C  
ATOM    305  CZ  PHE A  37      10.726  39.500  52.815  1.00  7.79           C  
ATOM    306  N   GLY A  38      10.611  35.634  58.731  1.00  6.19           N  
ATOM    307  CA  GLY A  38      10.822  34.601  59.734  1.00  6.36           C  
ATOM    308  C   GLY A  38      11.968  33.651  59.455  1.00  6.51           C  
ATOM    309  O   GLY A  38      12.644  33.185  60.376  1.00  6.28           O  
ATOM    310  N   GLY A  39      12.207  33.350  58.188  1.00  5.66           N  
ATOM    311  CA  GLY A  39      13.275  32.422  57.896  1.00  6.32           C  
ATOM    312  C   GLY A  39      13.504  32.208  56.425  1.00  5.84           C  
ATOM    313  O   GLY A  39      12.847  32.818  55.576  1.00  6.38           O  
ATOM    314  N   VAL A  40      14.427  31.301  56.133  1.00  5.14           N  
ATOM    315  CA  VAL A  40      14.821  31.004  54.781  1.00  5.57           C  
ATOM    316  C   VAL A  40      14.836  29.525  54.449  1.00  5.48           C  
ATOM    317  O   VAL A  40      15.381  28.744  55.245  1.00  5.85           O  
ATOM    318  CB  VAL A  40      16.281  31.520  54.508  1.00  6.74           C  
ATOM    319  CG1 VAL A  40      16.739  31.142  53.091  1.00  6.81           C  
ATOM    320  CG2 VAL A  40      16.378  33.018  54.733  1.00  6.38           C  
ATOM    321  N   GLN A  41      14.237  29.143  53.322  1.00  5.15           N  
ATOM    322  CA  GLN A  41      14.374  27.748  52.849  1.00  4.75           C  
ATOM    323  C   GLN A  41      15.579  27.766  51.982  1.00  4.41           C  
ATOM    324  O   GLN A  41      15.592  28.539  50.996  1.00  5.41           O  
ATOM    325  CB  GLN A  41      13.478  27.315  51.695  1.00  5.32           C  
ATOM    326  CG  GLN A  41      12.730  26.025  51.926  1.00  5.95           C  
ATOM    327  CD  GLN A  41      11.887  25.662  50.699  1.00  5.86           C  
ATOM    328  OE1 GLN A  41      10.995  25.045  51.091  1.00  5.93           O  
ATOM    329  NE2 GLN A  41      12.428  25.472  49.465  1.00  5.21           N  
ATOM    330  N   VAL A  42      16.549  26.924  52.268  1.00  4.79           N  
ATOM    331  CA  VAL A  42      17.727  26.862  51.434  1.00  5.23           C  
ATOM    332  C   VAL A  42      17.670  25.694  50.463  1.00  5.49           C  
ATOM    333  O   VAL A  42      16.929  24.730  50.710  1.00  5.67           O  
ATOM    334  CB  VAL A  42      19.037  26.736  52.292  1.00  5.41           C  
ATOM    335  CG1 VAL A  42      19.202  27.949  53.202  1.00  5.49           C  
ATOM    336  CG2 VAL A  42      19.017  25.444  53.135  1.00  6.56           C  
ATOM    337  N   SER A  43      18.405  25.782  49.368  1.00  5.51           N  
ATOM    338  CA  SER A  43      18.459  24.676  48.442  1.00  6.05           C  
ATOM    339  C   SER A  43      19.161  23.482  49.131  1.00  5.81           C  
ATOM    340  O   SER A  43      19.822  23.702  50.151  1.00  5.90           O  
ATOM    341  CB  SER A  43      19.208  25.110  47.172  1.00  6.37           C  
ATOM    342  OG  SER A  43      18.391  25.949  46.360  1.00  6.63           O  
ATOM    343  N   PRO A  44      19.010  22.243  48.628  1.00  5.56           N  
ATOM    344  CA  PRO A  44      19.668  21.079  49.266  1.00  5.89           C  
ATOM    345  C   PRO A  44      21.140  21.363  49.581  1.00  6.24           C  
ATOM    346  O   PRO A  44      21.910  21.650  48.664  1.00  6.05           O  
ATOM    347  CB  PRO A  44      19.497  19.967  48.234  1.00  5.74           C  
ATOM    348  CG  PRO A  44      18.194  20.337  47.554  1.00  6.13           C  
ATOM    349  CD  PRO A  44      18.261  21.837  47.424  1.00  6.70           C  
ATOM    350  N   PRO A  45      21.546  21.287  50.861  1.00  5.74           N  
ATOM    351  CA  PRO A  45      22.943  21.554  51.243  1.00  5.61           C  
ATOM    352  C   PRO A  45      23.893  20.371  51.134  1.00  5.80           C  
ATOM    353  O   PRO A  45      25.094  20.532  51.387  1.00  6.26           O  
ATOM    354  CB  PRO A  45      22.811  22.049  52.682  1.00  5.90           C  
ATOM    355  CG  PRO A  45      21.676  21.231  53.215  1.00  6.38           C  
ATOM    356  CD  PRO A  45      20.699  21.071  52.050  1.00  5.96           C  
ATOM    357  N   ASN A  46      23.368  19.218  50.742  1.00  6.27           N  
ATOM    358  CA  ASN A  46      24.161  18.009  50.607  1.00  6.77           C  
ATOM    359  C   ASN A  46      24.718  17.795  49.198  1.00  5.93           C  
ATOM    360  O   ASN A  46      24.077  18.208  48.226  1.00  6.68           O  
ATOM    361  CB  ASN A  46      23.309  16.796  50.988  1.00  6.85           C  
ATOM    362  CG  ASN A  46      22.212  16.565  50.046  1.00  7.35           C  
ATOM    363  OD1 ASN A  46      21.263  17.362  49.953  1.00  7.05           O  
ATOM    364  ND2 ASN A  46      22.303  15.472  49.295  1.00  7.60           N  
ATOM    365  N   GLU A  47      25.876  17.156  49.102  1.00  6.25           N  
ATOM    366  CA  GLU A  47      26.539  16.876  47.832  1.00  6.43           C  
ATOM    367  C   GLU A  47      25.630  16.206  46.800  1.00  6.18           C  
ATOM    368  O   GLU A  47      24.951  15.219  47.120  1.00  6.39           O  
ATOM    369  CB  GLU A  47      27.776  15.999  48.113  1.00  7.30           C  
ATOM    370  CG  GLU A  47      28.591  15.725  46.840  1.00  7.72           C  
ATOM    371  CD  GLU A  47      29.785  14.872  47.088  1.00  7.69           C  
ATOM    372  OE1 GLU A  47      29.826  14.146  48.106  1.00  7.68           O  
ATOM    373  OE2 GLU A  47      30.714  14.892  46.254  1.00  7.80           O  
ATOM    374  N   ASN A  48      25.643  16.739  45.585  1.00  6.10           N  
ATOM    375  CA  ASN A  48      24.827  16.233  44.507  1.00  6.33           C  
ATOM    376  C   ASN A  48      25.630  15.921  43.244  1.00  6.68           C  
ATOM    377  O   ASN A  48      26.833  16.221  43.200  1.00  6.96           O  
ATOM    378  CB  ASN A  48      23.738  17.266  44.175  1.00  5.56           C  
ATOM    379  CG  ASN A  48      24.289  18.571  43.742  1.00  6.57           C  
ATOM    380  OD1 ASN A  48      24.551  19.474  44.559  1.00  7.18           O  
ATOM    381  ND2 ASN A  48      24.482  18.718  42.435  1.00  7.26           N  
ATOM    382  N   VAL A  49      24.994  15.315  42.246  1.00  7.03           N  
ATOM    383  CA  VAL A  49      25.673  15.019  40.993  1.00  7.55           C  
ATOM    384  C   VAL A  49      25.937  16.286  40.201  1.00  8.28           C  
ATOM    385  O   VAL A  49      25.033  17.145  40.124  1.00  8.63           O  
ATOM    386  CB  VAL A  49      24.821  14.074  40.076  1.00  7.53           C  
ATOM    387  CG1 VAL A  49      25.537  13.831  38.734  1.00  7.93           C  
ATOM    388  CG2 VAL A  49      24.555  12.752  40.769  1.00  6.85           C  
ATOM    389  N   ALA A  50      27.143  16.429  39.662  1.00  7.85           N  
ATOM    390  CA  ALA A  50      27.441  17.553  38.802  1.00  8.98           C  
ATOM    391  C   ALA A  50      27.048  17.118  37.396  1.00  8.84           C  
ATOM    392  O   ALA A  50      27.696  16.215  36.840  1.00  9.98           O  
ATOM    393  CB  ALA A  50      28.938  17.920  38.876  1.00  8.13           C  
ATOM    394  N   ILE A  51      25.968  17.685  36.871  1.00  9.09           N  
ATOM    395  CA  ILE A  51      25.460  17.331  35.555  1.00  9.78           C  
ATOM    396  C   ILE A  51      25.912  18.333  34.507  1.00 10.95           C  
ATOM    397  O   ILE A  51      25.665  19.533  34.679  1.00  9.84           O  
ATOM    398  CB  ILE A  51      23.895  17.197  35.611  1.00  9.16           C  
ATOM    399  CG1 ILE A  51      23.514  16.047  36.561  1.00 11.29           C  
ATOM    400  CG2 ILE A  51      23.314  16.954  34.225  1.00 11.05           C  
ATOM    401  CD1 ILE A  51      22.020  15.892  36.818  1.00 13.05           C  
ATOM    402  N   TYR A  52      26.563  17.847  33.455  1.00 11.40           N  
ATOM    403  CA  TYR A  52      27.101  18.703  32.423  1.00 12.72           C  
ATOM    404  C   TYR A  52      26.414  18.675  31.046  1.00 15.12           C  
ATOM    405  O   TYR A  52      26.598  19.663  30.310  1.00 15.53           O  
ATOM    406  CB  TYR A  52      28.596  18.398  32.267  1.00 11.90           C  
ATOM    407  CG  TYR A  52      29.442  18.877  33.435  1.00 13.04           C  
ATOM    408  CD1 TYR A  52      29.859  20.207  33.510  1.00 13.69           C  
ATOM    409  CD2 TYR A  52      29.807  18.013  34.471  1.00 12.46           C  
ATOM    410  CE1 TYR A  52      30.618  20.667  34.582  1.00 14.64           C  
ATOM    411  CE2 TYR A  52      30.570  18.469  35.554  1.00 13.56           C  
ATOM    412  CZ  TYR A  52      30.967  19.794  35.597  1.00 14.79           C  
ATOM    413  OH  TYR A  52      31.715  20.245  36.658  1.00 18.45           O  
ATOM    414  N   ASN A  53      25.687  17.627  30.662  1.00 19.23           N  
ATOM    415  CA  ASN A  53      25.027  17.681  29.343  1.00 23.74           C  
ATOM    416  C   ASN A  53      24.186  18.978  29.441  1.00 25.40           C  
ATOM    417  O   ASN A  53      24.637  19.995  28.898  1.00 30.69           O  
ATOM    418  CB  ASN A  53      24.252  16.374  29.056  1.00 26.09           C  
ATOM    419  CG  ASN A  53      23.715  16.313  27.691  1.00 28.14           C  
ATOM    420  OD1 ASN A  53      23.293  17.330  27.147  1.00 27.64           O  
ATOM    421  ND2 ASN A  53      23.673  15.105  27.101  1.00 29.85           N  
ATOM    422  N   PRO A  54      22.996  18.952  30.092  1.00 21.65           N  
ATOM    423  CA  PRO A  54      22.330  20.275  30.146  1.00 17.41           C  
ATOM    424  C   PRO A  54      23.354  20.854  31.174  1.00 14.29           C  
ATOM    425  O   PRO A  54      23.678  20.152  32.157  1.00 12.18           O  
ATOM    426  CB  PRO A  54      20.954  19.990  30.767  1.00 19.08           C  
ATOM    427  CG  PRO A  54      21.006  18.592  31.281  1.00 18.48           C  
ATOM    428  CD  PRO A  54      22.231  17.898  30.754  1.00 19.91           C  
ATOM    429  N   PHE A  55      23.891  22.042  30.948  1.00 10.84           N  
ATOM    430  CA  PHE A  55      24.918  22.567  31.840  1.00  9.50           C  
ATOM    431  C   PHE A  55      24.461  23.015  33.224  1.00  9.43           C  
ATOM    432  O   PHE A  55      23.801  24.056  33.337  1.00  9.68           O  
ATOM    433  CB  PHE A  55      25.647  23.714  31.141  1.00  9.28           C  
ATOM    434  CG  PHE A  55      26.829  24.236  31.895  1.00  9.64           C  
ATOM    435  CD1 PHE A  55      28.018  23.512  31.953  1.00 10.35           C  
ATOM    436  CD2 PHE A  55      26.750  25.447  32.569  1.00  9.68           C  
ATOM    437  CE1 PHE A  55      29.106  23.994  32.674  1.00 10.20           C  
ATOM    438  CE2 PHE A  55      27.831  25.935  33.291  1.00  9.99           C  
ATOM    439  CZ  PHE A  55      29.010  25.208  33.342  1.00 10.28           C  
ATOM    440  N   ARG A  56      24.818  22.231  34.240  1.00  8.82           N  
ATOM    441  CA  ARG A  56      24.502  22.521  35.629  1.00  8.71           C  
ATOM    442  C   ARG A  56      23.043  22.969  35.854  1.00  8.20           C  
ATOM    443  O   ARG A  56      22.800  24.092  36.322  1.00  8.16           O  
ATOM    444  CB  ARG A  56      25.472  23.597  36.178  1.00  8.65           C  
ATOM    445  CG  ARG A  56      26.962  23.299  35.796  1.00  9.25           C  
ATOM    446  CD  ARG A  56      27.451  21.898  36.157  1.00  8.40           C  
ATOM    447  NE  ARG A  56      27.262  21.532  37.563  1.00  8.58           N  
ATOM    448  CZ  ARG A  56      28.129  21.773  38.544  1.00  8.81           C  
ATOM    449  NH1 ARG A  56      29.282  22.385  38.303  1.00  9.72           N  
ATOM    450  NH2 ARG A  56      27.854  21.357  39.774  1.00  9.22           N  
ATOM    451  N   PRO A  57      22.069  22.107  35.527  1.00  8.01           N  
ATOM    452  CA  PRO A  57      20.650  22.442  35.705  1.00  7.95           C  
ATOM    453  C   PRO A  57      20.282  22.572  37.173  1.00  7.13           C  
ATOM    454  O   PRO A  57      20.977  22.007  38.020  1.00  7.65           O  
ATOM    455  CB  PRO A  57      19.926  21.265  35.052  1.00  7.36           C  
ATOM    456  CG  PRO A  57      20.866  20.122  35.263  1.00  8.51           C  
ATOM    457  CD  PRO A  57      22.238  20.728  35.039  1.00  8.55           C  
ATOM    458  N   TRP A  58      19.225  23.308  37.480  1.00  7.37           N  
ATOM    459  CA  TRP A  58      18.833  23.432  38.865  1.00  6.87           C  
ATOM    460  C   TRP A  58      18.482  22.062  39.476  1.00  7.66           C  
ATOM    461  O   TRP A  58      18.798  21.812  40.660  1.00  7.22           O  
ATOM    462  CB  TRP A  58      17.628  24.385  38.995  1.00  7.55           C  
ATOM    463  CG  TRP A  58      16.359  23.912  38.309  1.00  6.98           C  
ATOM    464  CD1 TRP A  58      15.936  24.209  37.037  1.00  8.42           C  
ATOM    465  CD2 TRP A  58      15.368  23.040  38.865  1.00  8.05           C  
ATOM    466  NE1 TRP A  58      14.743  23.572  36.774  1.00  9.00           N  
ATOM    467  CE2 TRP A  58      14.373  22.849  37.878  1.00  8.35           C  
ATOM    468  CE3 TRP A  58      15.224  22.399  40.104  1.00  9.25           C  
ATOM    469  CZ2 TRP A  58      13.247  22.043  38.096  1.00  8.82           C  
ATOM    470  CZ3 TRP A  58      14.103  21.594  40.319  1.00  7.79           C  
ATOM    471  CH2 TRP A  58      13.132  21.425  39.318  1.00  8.93           C  
ATOM    472  N   TRP A  59      17.894  21.176  38.676  1.00  6.15           N  
ATOM    473  CA  TRP A  59      17.489  19.878  39.188  1.00  6.82           C  
ATOM    474  C   TRP A  59      18.619  18.897  39.531  1.00  6.29           C  
ATOM    475  O   TRP A  59      18.331  17.836  40.107  1.00  6.50           O  
ATOM    476  CB  TRP A  59      16.419  19.226  38.274  1.00  7.57           C  
ATOM    477  CG  TRP A  59      16.617  19.331  36.777  1.00  9.07           C  
ATOM    478  CD1 TRP A  59      16.006  20.209  35.912  1.00 10.34           C  
ATOM    479  CD2 TRP A  59      17.460  18.501  35.973  1.00  9.57           C  
ATOM    480  NE1 TRP A  59      16.420  19.966  34.620  1.00  9.46           N  
ATOM    481  CE2 TRP A  59      17.311  18.924  34.631  1.00 10.13           C  
ATOM    482  CE3 TRP A  59      18.325  17.438  36.255  1.00 10.58           C  
ATOM    483  CZ2 TRP A  59      18.001  18.317  33.576  1.00 10.49           C  
ATOM    484  CZ3 TRP A  59      19.011  16.833  35.203  1.00 10.99           C  
ATOM    485  CH2 TRP A  59      18.843  17.277  33.881  1.00 10.65           C  
ATOM    486  N   GLU A  60      19.871  19.235  39.233  1.00  6.97           N  
ATOM    487  CA  GLU A  60      20.957  18.344  39.624  1.00  6.46           C  
ATOM    488  C   GLU A  60      21.056  18.261  41.161  1.00  6.16           C  
ATOM    489  O   GLU A  60      21.525  17.243  41.698  1.00  6.80           O  
ATOM    490  CB  GLU A  60      22.317  18.785  38.996  1.00  7.08           C  
ATOM    491  CG  GLU A  60      22.943  20.047  39.649  1.00  7.87           C  
ATOM    492  CD  GLU A  60      24.387  20.229  39.300  1.00  9.35           C  
ATOM    493  OE1 GLU A  60      24.772  19.991  38.125  1.00  7.81           O  
ATOM    494  OE2 GLU A  60      25.182  20.624  40.190  1.00  7.65           O  
ATOM    495  N   ARG A  61      20.567  19.293  41.846  1.00  6.47           N  
ATOM    496  CA  ARG A  61      20.597  19.344  43.307  1.00  6.60           C  
ATOM    497  C   ARG A  61      19.599  18.376  43.977  1.00  6.53           C  
ATOM    498  O   ARG A  61      19.644  18.181  45.204  1.00  6.85           O  
ATOM    499  CB  ARG A  61      20.366  20.788  43.786  1.00  6.55           C  
ATOM    500  CG  ARG A  61      21.536  21.668  43.296  1.00  7.81           C  
ATOM    501  CD  ARG A  61      21.509  23.068  43.940  1.00  7.14           C  
ATOM    502  NE  ARG A  61      21.933  23.055  45.342  1.00  7.88           N  
ATOM    503  CZ  ARG A  61      22.394  24.122  45.991  1.00  7.35           C  
ATOM    504  NH1 ARG A  61      22.498  25.290  45.367  1.00  7.09           N  
ATOM    505  NH2 ARG A  61      22.768  24.019  47.258  1.00  7.54           N  
ATOM    506  N   TYR A  62      18.723  17.773  43.187  1.00  6.10           N  
ATOM    507  CA  TYR A  62      17.792  16.807  43.717  1.00  5.82           C  
ATOM    508  C   TYR A  62      18.251  15.378  43.398  1.00  5.93           C  
ATOM    509  O   TYR A  62      17.461  14.428  43.449  1.00  6.39           O  
ATOM    510  CB  TYR A  62      16.388  17.131  43.201  1.00  6.10           C  
ATOM    511  CG  TYR A  62      15.895  18.429  43.813  1.00  6.16           C  
ATOM    512  CD1 TYR A  62      15.338  18.447  45.097  1.00  6.38           C  
ATOM    513  CD2 TYR A  62      16.087  19.651  43.164  1.00  6.69           C  
ATOM    514  CE1 TYR A  62      14.993  19.643  45.717  1.00  6.05           C  
ATOM    515  CE2 TYR A  62      15.746  20.858  43.780  1.00  6.67           C  
ATOM    516  CZ  TYR A  62      15.204  20.844  45.055  1.00  6.55           C  
ATOM    517  OH  TYR A  62      14.896  22.032  45.667  1.00  7.51           O  
ATOM    518  N   GLN A  63      19.536  15.251  43.078  1.00  5.70           N  
ATOM    519  CA  GLN A  63      20.149  13.951  42.820  1.00  6.53           C  
ATOM    520  C   GLN A  63      21.368  13.801  43.734  1.00  7.08           C  
ATOM    521  O   GLN A  63      22.513  14.089  43.334  1.00  7.02           O  
ATOM    522  CB  GLN A  63      20.573  13.768  41.343  1.00  6.93           C  
ATOM    523  CG  GLN A  63      19.432  14.081  40.334  1.00  9.01           C  
ATOM    524  CD  GLN A  63      19.637  13.482  38.982  1.00  9.44           C  
ATOM    525  OE1 GLN A  63      18.873  13.789  38.058  1.00 13.72           O  
ATOM    526  NE2 GLN A  63      20.563  12.528  38.862  1.00  7.15           N  
ATOM    527  N   PRO A  64      21.135  13.380  44.980  1.00  6.26           N  
ATOM    528  CA  PRO A  64      22.215  13.204  45.957  1.00  6.51           C  
ATOM    529  C   PRO A  64      23.317  12.210  45.638  1.00  6.40           C  
ATOM    530  O   PRO A  64      23.047  11.174  45.016  1.00  6.59           O  
ATOM    531  CB  PRO A  64      21.480  12.773  47.231  1.00  6.17           C  
ATOM    532  CG  PRO A  64      20.097  13.306  47.055  1.00  6.24           C  
ATOM    533  CD  PRO A  64      19.823  13.093  45.585  1.00  6.63           C  
ATOM    534  N   VAL A  65      24.532  12.550  46.066  1.00  6.73           N  
ATOM    535  CA  VAL A  65      25.707  11.705  45.949  1.00  6.67           C  
ATOM    536  C   VAL A  65      26.164  11.325  47.360  1.00  6.58           C  
ATOM    537  O   VAL A  65      26.641  10.206  47.583  1.00  7.18           O  
ATOM    538  CB  VAL A  65      26.849  12.431  45.162  1.00  7.39           C  
ATOM    539  CG1 VAL A  65      28.201  11.732  45.381  1.00  8.59           C  
ATOM    540  CG2 VAL A  65      26.503  12.454  43.667  1.00  7.49           C  
ATOM    541  N   SER A  66      25.975  12.241  48.305  1.00  6.81           N  
ATOM    542  CA  SER A  66      26.328  12.006  49.698  1.00  7.22           C  
ATOM    543  C   SER A  66      25.651  13.014  50.622  1.00  6.64           C  
ATOM    544  O   SER A  66      24.853  13.826  50.127  1.00  7.31           O  
ATOM    545  CB  SER A  66      27.852  12.097  49.889  1.00  7.49           C  
ATOM    546  OG  SER A  66      28.274  13.430  50.124  1.00  7.96           O  
ATOM    547  N   TYR A  67      25.929  12.955  51.919  1.00  6.95           N  
ATOM    548  CA  TYR A  67      25.352  13.899  52.858  1.00  7.55           C  
ATOM    549  C   TYR A  67      26.380  14.946  53.324  1.00  7.25           C  
ATOM    550  O   TYR A  67      26.136  15.678  54.289  1.00  8.03           O  
ATOM    551  CB  TYR A  67      24.703  13.146  54.037  1.00  6.41           C  
ATOM    552  CG  TYR A  67      23.516  12.292  53.596  1.00  7.26           C  
ATOM    553  CD1 TYR A  67      22.500  12.833  52.799  1.00  7.33           C  
ATOM    554  CD2 TYR A  67      23.426  10.943  53.940  1.00  7.67           C  
ATOM    555  CE1 TYR A  67      21.432  12.050  52.352  1.00  7.55           C  
ATOM    556  CE2 TYR A  67      22.360  10.153  53.496  1.00  7.70           C  
ATOM    557  CZ  TYR A  67      21.373  10.712  52.702  1.00  7.43           C  
ATOM    558  OH  TYR A  67      20.346   9.919  52.240  1.00  7.31           O  
ATOM    559  N   LYS A  68      27.514  15.010  52.632  1.00  7.80           N  
ATOM    560  CA  LYS A  68      28.515  16.018  52.930  1.00  7.69           C  
ATOM    561  C   LYS A  68      27.939  17.401  52.582  1.00  7.72           C  
ATOM    562  O   LYS A  68      27.290  17.522  51.531  1.00  7.26           O  
ATOM    563  CB  LYS A  68      29.798  15.775  52.102  1.00 10.49           C  
ATOM    564  CG  LYS A  68      30.550  14.537  52.630  1.00 13.07           C  
ATOM    565  CD  LYS A  68      32.009  14.492  52.142  1.00 19.44           C  
ATOM    566  CE  LYS A  68      32.167  13.691  50.868  1.00 22.01           C  
ATOM    567  NZ  LYS A  68      33.510  13.034  50.751  1.00 22.95           N1+
ATOM    568  N   LEU A  69      28.119  18.398  53.437  1.00  7.68           N  
ATOM    569  CA  LEU A  69      27.595  19.730  53.169  1.00  8.62           C  
ATOM    570  C   LEU A  69      28.555  20.456  52.229  1.00  9.62           C  
ATOM    571  O   LEU A  69      29.324  21.334  52.640  1.00 11.49           O  
ATOM    572  CB  LEU A  69      27.398  20.462  54.512  1.00  8.20           C  
ATOM    573  CG  LEU A  69      26.557  19.686  55.554  1.00  8.42           C  
ATOM    574  CD1 LEU A  69      26.343  20.548  56.806  1.00  8.46           C  
ATOM    575  CD2 LEU A  69      25.202  19.285  54.964  1.00  8.10           C  
ATOM    576  N   CYS A  70      28.483  20.072  50.963  1.00  8.33           N  
ATOM    577  CA  CYS A  70      29.401  20.553  49.970  1.00  8.44           C  
ATOM    578  C   CYS A  70      28.726  20.639  48.604  1.00  7.46           C  
ATOM    579  O   CYS A  70      28.575  19.617  47.917  1.00  7.80           O  
ATOM    580  CB  CYS A  70      30.544  19.548  50.005  1.00  9.88           C  
ATOM    581  SG  CYS A  70      32.039  19.880  49.061  1.00 12.42           S  
ATOM    582  N   THR A  71      28.323  21.851  48.242  1.00  7.50           N  
ATOM    583  CA  THR A  71      27.574  22.122  47.020  1.00  7.14           C  
ATOM    584  C   THR A  71      28.007  23.416  46.343  1.00  7.40           C  
ATOM    585  O   THR A  71      28.942  24.071  46.829  1.00  8.15           O  
ATOM    586  CB  THR A  71      26.073  22.293  47.382  1.00  7.54           C  
ATOM    587  OG1 THR A  71      25.933  23.463  48.206  1.00  7.96           O  
ATOM    588  CG2 THR A  71      25.535  21.088  48.176  1.00  7.47           C  
ATOM    589  N   ARG A  72      27.337  23.783  45.258  1.00  7.61           N  
ATOM    590  CA  ARG A  72      27.636  25.035  44.579  1.00  8.27           C  
ATOM    591  C   ARG A  72      27.282  26.246  45.470  1.00  7.92           C  
ATOM    592  O   ARG A  72      27.762  27.358  45.212  1.00  9.75           O  
ATOM    593  CB  ARG A  72      26.870  25.123  43.248  1.00  8.48           C  
ATOM    594  CG  ARG A  72      27.562  24.255  42.182  1.00  8.40           C  
ATOM    595  CD  ARG A  72      27.284  24.830  40.792  1.00  8.52           C  
ATOM    596  NE  ARG A  72      25.878  24.720  40.407  1.00  8.09           N  
ATOM    597  CZ  ARG A  72      25.340  25.326  39.350  1.00  8.63           C  
ATOM    598  NH1 ARG A  72      26.088  26.086  38.560  1.00 10.51           N  
ATOM    599  NH2 ARG A  72      24.065  25.119  39.050  1.00  8.33           N  
ATOM    600  N   SER A  73      26.454  26.039  46.490  1.00  7.63           N  
ATOM    601  CA  SER A  73      26.112  27.121  47.409  1.00  7.76           C  
ATOM    602  C   SER A  73      27.220  27.349  48.447  1.00  8.69           C  
ATOM    603  O   SER A  73      27.279  28.430  49.063  1.00  8.59           O  
ATOM    604  CB  SER A  73      24.792  26.816  48.126  1.00  7.73           C  
ATOM    605  OG  SER A  73      23.678  27.049  47.275  1.00  7.51           O  
ATOM    606  N   GLY A  74      28.091  26.359  48.623  1.00  7.69           N  
ATOM    607  CA  GLY A  74      29.182  26.494  49.576  1.00  8.26           C  
ATOM    608  C   GLY A  74      29.522  25.213  50.317  1.00  8.72           C  
ATOM    609  O   GLY A  74      28.854  24.183  50.146  1.00  9.30           O  
ATOM    610  N   ASN A  75      30.564  25.284  51.141  1.00  9.89           N  
ATOM    611  CA  ASN A  75      31.017  24.155  51.927  1.00 10.28           C  
ATOM    612  C   ASN A  75      30.425  24.150  53.345  1.00 10.40           C  
ATOM    613  O   ASN A  75      29.589  25.020  53.643  1.00  9.85           O  
ATOM    614  CB  ASN A  75      32.572  24.117  51.975  1.00 11.67           C  
ATOM    615  CG  ASN A  75      33.182  25.284  52.670  1.00 15.50           C  
ATOM    616  OD1 ASN A  75      32.579  25.885  53.568  1.00 14.31           O  
ATOM    617  ND2 ASN A  75      34.427  25.615  52.296  1.00 18.14           N  
ATOM    618  N   GLU A  76      30.816  23.209  54.195  1.00  9.76           N  
ATOM    619  CA  GLU A  76      30.266  23.139  55.552  1.00 11.35           C  
ATOM    620  C   GLU A  76      30.578  24.387  56.392  1.00 10.82           C  
ATOM    621  O   GLU A  76      29.699  24.834  57.151  1.00  9.71           O  
ATOM    622  CB  GLU A  76      30.777  21.857  56.249  1.00 11.11           C  
ATOM    623  CG  GLU A  76      30.107  21.671  57.625  1.00 13.38           C  
ATOM    624  CD  GLU A  76      30.300  20.319  58.220  1.00 16.24           C  
ATOM    625  OE1 GLU A  76      30.583  19.345  57.488  1.00 20.36           O  
ATOM    626  OE2 GLU A  76      30.144  20.187  59.452  1.00 20.45           O  
ATOM    627  N   ASP A  77      31.783  24.938  56.259  1.00 10.96           N  
ATOM    628  CA  ASP A  77      32.144  26.144  57.001  1.00 11.97           C  
ATOM    629  C   ASP A  77      31.220  27.314  56.606  1.00 10.18           C  
ATOM    630  O   ASP A  77      30.713  28.034  57.483  1.00 10.84           O  
ATOM    631  CB  ASP A  77      33.619  26.530  56.730  1.00 15.36           C  
ATOM    632  CG  ASP A  77      34.597  25.545  57.270  1.00 21.06           C  
ATOM    633  OD1 ASP A  77      34.357  24.959  58.349  1.00 22.98           O  
ATOM    634  OD2 ASP A  77      35.662  25.347  56.636  1.00 27.89           O  
ATOM    635  N   GLU A  78      30.998  27.478  55.308  1.00  9.80           N  
ATOM    636  CA  GLU A  78      30.124  28.523  54.806  1.00 10.67           C  
ATOM    637  C   GLU A  78      28.667  28.290  55.260  1.00  8.82           C  
ATOM    638  O   GLU A  78      27.963  29.256  55.597  1.00  9.22           O  
ATOM    639  CB  GLU A  78      30.181  28.559  53.267  1.00 11.56           C  
ATOM    640  CG  GLU A  78      31.564  29.042  52.749  1.00 13.89           C  
ATOM    641  CD  GLU A  78      31.685  28.900  51.278  1.00 16.12           C  
ATOM    642  OE1 GLU A  78      31.831  27.757  50.793  1.00 16.74           O  
ATOM    643  OE2 GLU A  78      31.613  29.920  50.557  1.00 21.91           O  
ATOM    644  N   PHE A  79      28.232  27.036  55.281  1.00  8.50           N  
ATOM    645  CA  PHE A  79      26.876  26.713  55.719  1.00  7.54           C  
ATOM    646  C   PHE A  79      26.684  27.029  57.209  1.00  8.09           C  
ATOM    647  O   PHE A  79      25.700  27.687  57.570  1.00  8.14           O  
ATOM    648  CB  PHE A  79      26.582  25.230  55.459  1.00  8.04           C  
ATOM    649  CG  PHE A  79      25.180  24.824  55.805  1.00  7.07           C  
ATOM    650  CD1 PHE A  79      24.131  25.048  54.915  1.00  7.00           C  
ATOM    651  CD2 PHE A  79      24.897  24.274  57.052  1.00  7.70           C  
ATOM    652  CE1 PHE A  79      22.821  24.731  55.266  1.00  6.51           C  
ATOM    653  CE2 PHE A  79      23.592  23.954  57.414  1.00  7.23           C  
ATOM    654  CZ  PHE A  79      22.552  24.182  56.518  1.00  7.06           C  
ATOM    655  N   ARG A  80      27.611  26.568  58.043  1.00  8.24           N  
ATOM    656  CA  ARG A  80      27.573  26.838  59.484  1.00  9.65           C  
ATOM    657  C   ARG A  80      27.600  28.354  59.766  1.00  8.87           C  
ATOM    658  O   ARG A  80      26.856  28.840  60.633  1.00  9.37           O  
ATOM    659  CB  ARG A  80      28.796  26.211  60.172  1.00 11.65           C  
ATOM    660  CG  ARG A  80      28.711  24.676  60.203  1.00 14.95           C  
ATOM    661  CD  ARG A  80      30.066  24.109  60.653  1.00 18.73           C  
ATOM    662  NE  ARG A  80      30.046  22.693  61.030  1.00 23.24           N  
ATOM    663  CZ  ARG A  80      29.561  22.220  62.175  1.00 25.40           C  
ATOM    664  NH1 ARG A  80      29.052  23.043  63.083  1.00 26.93           N  
ATOM    665  NH2 ARG A  80      29.624  20.920  62.433  1.00 27.28           N  
ATOM    666  N   ASN A  81      28.454  29.075  59.045  1.00  9.59           N  
ATOM    667  CA  ASN A  81      28.575  30.529  59.193  1.00  9.28           C  
ATOM    668  C   ASN A  81      27.232  31.212  58.902  1.00  8.89           C  
ATOM    669  O   ASN A  81      26.839  32.128  59.635  1.00  9.31           O  
ATOM    670  CB  ASN A  81      29.696  31.030  58.247  1.00 10.53           C  
ATOM    671  CG  ASN A  81      29.876  32.491  58.256  1.00 10.84           C  
ATOM    672  OD1 ASN A  81      29.343  33.200  57.392  1.00 11.94           O  
ATOM    673  ND2 ASN A  81      30.652  32.998  59.218  1.00 12.48           N  
ATOM    674  N   MET A  82      26.539  30.744  57.869  1.00  8.31           N  
ATOM    675  CA  MET A  82      25.227  31.269  57.499  1.00  7.91           C  
ATOM    676  C   MET A  82      24.174  30.954  58.579  1.00  7.39           C  
ATOM    677  O   MET A  82      23.425  31.865  58.982  1.00  7.19           O  
ATOM    678  CB  MET A  82      24.818  30.653  56.143  1.00  7.23           C  
ATOM    679  CG  MET A  82      23.358  30.965  55.770  1.00  7.76           C  
ATOM    680  SD  MET A  82      22.751  29.859  54.444  1.00  7.89           S  
ATOM    681  CE  MET A  82      22.681  28.292  55.320  1.00  7.75           C  
ATOM    682  N   VAL A  83      24.122  29.708  59.053  1.00  6.46           N  
ATOM    683  CA  VAL A  83      23.145  29.349  60.081  1.00  6.71           C  
ATOM    684  C   VAL A  83      23.372  30.138  61.367  1.00  7.67           C  
ATOM    685  O   VAL A  83      22.408  30.628  61.950  1.00  7.31           O  
ATOM    686  CB  VAL A  83      23.143  27.808  60.376  1.00  7.04           C  
ATOM    687  CG1 VAL A  83      22.149  27.484  61.496  1.00  7.16           C  
ATOM    688  CG2 VAL A  83      22.755  27.030  59.106  1.00  7.59           C  
ATOM    689  N   THR A  84      24.623  30.273  61.785  1.00  7.37           N  
ATOM    690  CA  THR A  84      24.958  31.040  62.980  1.00  8.24           C  
ATOM    691  C   THR A  84      24.586  32.522  62.831  1.00  7.45           C  
ATOM    692  O   THR A  84      23.899  33.080  63.698  1.00  8.10           O  
ATOM    693  CB  THR A  84      26.478  30.884  63.267  1.00  8.23           C  
ATOM    694  OG1 THR A  84      26.734  29.529  63.645  1.00 10.06           O  
ATOM    695  CG2 THR A  84      26.958  31.812  64.373  1.00  9.34           C  
ATOM    696  N   ARG A  85      25.018  33.136  61.739  1.00  6.58           N  
ATOM    697  CA  ARG A  85      24.726  34.542  61.501  1.00  7.94           C  
ATOM    698  C   ARG A  85      23.224  34.825  61.379  1.00  6.85           C  
ATOM    699  O   ARG A  85      22.737  35.826  61.933  1.00  7.49           O  
ATOM    700  CB  ARG A  85      25.462  35.016  60.239  1.00  7.80           C  
ATOM    701  CG  ARG A  85      26.963  35.180  60.546  1.00  8.03           C  
ATOM    702  CD  ARG A  85      27.772  35.318  59.256  1.00  8.99           C  
ATOM    703  NE  ARG A  85      27.476  36.545  58.514  1.00  8.82           N  
ATOM    704  CZ  ARG A  85      27.999  36.841  57.328  1.00  9.35           C  
ATOM    705  NH1 ARG A  85      28.844  36.000  56.741  1.00 10.17           N  
ATOM    706  NH2 ARG A  85      27.694  37.988  56.737  1.00 10.36           N  
ATOM    707  N   CYS A  86      22.498  33.961  60.685  1.00  6.99           N  
ATOM    708  CA  CYS A  86      21.067  34.139  60.558  1.00  6.18           C  
ATOM    709  C   CYS A  86      20.369  33.952  61.912  1.00  6.29           C  
ATOM    710  O   CYS A  86      19.564  34.807  62.299  1.00  6.43           O  
ATOM    711  CB  CYS A  86      20.524  33.161  59.508  1.00  7.28           C  
ATOM    712  SG  CYS A  86      21.026  33.599  57.803  1.00  6.93           S  
ATOM    713  N   ASN A  87      20.692  32.881  62.630  1.00  6.43           N  
ATOM    714  CA  ASN A  87      20.103  32.657  63.944  1.00  6.91           C  
ATOM    715  C   ASN A  87      20.433  33.813  64.916  1.00  7.52           C  
ATOM    716  O   ASN A  87      19.566  34.198  65.723  1.00  7.19           O  
ATOM    717  CB  ASN A  87      20.606  31.322  64.550  1.00  7.22           C  
ATOM    718  CG  ASN A  87      19.784  30.148  64.158  1.00  7.79           C  
ATOM    719  OD1 ASN A  87      18.601  30.278  63.799  1.00  8.59           O  
ATOM    720  ND2 ASN A  87      20.372  28.956  64.251  1.00  7.92           N  
ATOM    721  N   ASN A  88      21.641  34.362  64.818  1.00  6.70           N  
ATOM    722  CA  ASN A  88      22.048  35.459  65.684  1.00  7.60           C  
ATOM    723  C   ASN A  88      21.211  36.734  65.463  1.00  8.82           C  
ATOM    724  O   ASN A  88      21.160  37.593  66.365  1.00 10.27           O  
ATOM    725  CB  ASN A  88      23.563  35.716  65.533  1.00  9.17           C  
ATOM    726  CG  ASN A  88      24.390  34.731  66.283  1.00  8.39           C  
ATOM    727  OD1 ASN A  88      23.872  33.946  67.092  1.00  9.17           O  
ATOM    728  ND2 ASN A  88      25.703  34.755  66.055  1.00 10.87           N  
ATOM    729  N   VAL A  89      20.561  36.855  64.305  1.00  8.40           N  
ATOM    730  CA  VAL A  89      19.671  37.992  64.060  1.00  8.03           C  
ATOM    731  C   VAL A  89      18.192  37.566  64.039  1.00  8.08           C  
ATOM    732  O   VAL A  89      17.334  38.309  63.548  1.00  8.45           O  
ATOM    733  CB  VAL A  89      20.057  38.818  62.763  1.00  8.35           C  
ATOM    734  CG1 VAL A  89      21.423  39.479  62.968  1.00  7.89           C  
ATOM    735  CG2 VAL A  89      20.062  37.951  61.502  1.00  7.56           C  
ATOM    736  N   GLY A  90      17.908  36.386  64.587  1.00  8.10           N  
ATOM    737  CA  GLY A  90      16.533  35.906  64.665  1.00  7.87           C  
ATOM    738  C   GLY A  90      15.850  35.459  63.384  1.00  8.20           C  
ATOM    739  O   GLY A  90      14.615  35.490  63.308  1.00  8.21           O  
ATOM    740  N   VAL A  91      16.638  35.068  62.384  1.00  7.46           N  
ATOM    741  CA  VAL A  91      16.118  34.568  61.111  1.00  6.91           C  
ATOM    742  C   VAL A  91      16.491  33.087  60.985  1.00  6.53           C  
ATOM    743  O   VAL A  91      17.683  32.752  61.027  1.00  7.07           O  
ATOM    744  CB  VAL A  91      16.667  35.412  59.912  1.00  6.40           C  
ATOM    745  CG1 VAL A  91      16.104  34.894  58.580  1.00  6.80           C  
ATOM    746  CG2 VAL A  91      16.285  36.889  60.101  1.00  6.88           C  
ATOM    747  N   ARG A  92      15.494  32.219  60.864  1.00  5.80           N  
ATOM    748  CA  ARG A  92      15.741  30.790  60.830  1.00  6.26           C  
ATOM    749  C   ARG A  92      16.113  30.190  59.472  1.00  6.22           C  
ATOM    750  O   ARG A  92      15.861  30.806  58.426  1.00  6.63           O  
ATOM    751  CB  ARG A  92      14.515  30.026  61.373  1.00  7.25           C  
ATOM    752  CG  ARG A  92      14.051  30.584  62.751  1.00  9.61           C  
ATOM    753  CD  ARG A  92      15.180  30.658  63.775  1.00 11.14           C  
ATOM    754  NE  ARG A  92      14.738  31.144  65.084  1.00 14.16           N  
ATOM    755  CZ  ARG A  92      15.544  31.711  65.979  1.00 15.39           C  
ATOM    756  NH1 ARG A  92      16.833  31.885  65.709  1.00 15.44           N  
ATOM    757  NH2 ARG A  92      15.056  32.124  67.143  1.00 18.35           N  
ATOM    758  N   ILE A  93      16.711  29.003  59.507  1.00  6.08           N  
ATOM    759  CA  ILE A  93      17.095  28.272  58.308  1.00  5.44           C  
ATOM    760  C   ILE A  93      16.354  26.942  58.235  1.00  5.38           C  
ATOM    761  O   ILE A  93      16.340  26.198  59.233  1.00  5.41           O  
ATOM    762  CB  ILE A  93      18.639  28.006  58.274  1.00  6.69           C  
ATOM    763  CG1 ILE A  93      19.409  29.336  58.215  1.00  7.50           C  
ATOM    764  CG2 ILE A  93      19.011  27.091  57.096  1.00  6.77           C  
ATOM    765  CD1 ILE A  93      19.154  30.186  56.972  1.00  7.54           C  
ATOM    766  N   TYR A  94      15.724  26.680  57.098  1.00  4.97           N  
ATOM    767  CA  TYR A  94      15.001  25.449  56.858  1.00  5.10           C  
ATOM    768  C   TYR A  94      15.655  24.727  55.690  1.00  5.36           C  
ATOM    769  O   TYR A  94      15.837  25.333  54.627  1.00  5.27           O  
ATOM    770  CB  TYR A  94      13.531  25.778  56.574  1.00  5.75           C  
ATOM    771  CG  TYR A  94      12.909  26.544  57.723  1.00  5.57           C  
ATOM    772  CD1 TYR A  94      12.384  25.878  58.835  1.00  5.84           C  
ATOM    773  CD2 TYR A  94      12.916  27.935  57.733  1.00  5.87           C  
ATOM    774  CE1 TYR A  94      11.886  26.585  59.926  1.00  5.54           C  
ATOM    775  CE2 TYR A  94      12.426  28.646  58.813  1.00  6.87           C  
ATOM    776  CZ  TYR A  94      11.914  27.969  59.904  1.00  6.46           C  
ATOM    777  OH  TYR A  94      11.437  28.696  60.967  1.00  7.46           O  
ATOM    778  N   VAL A  95      16.048  23.478  55.896  1.00  5.11           N  
ATOM    779  CA  VAL A  95      16.744  22.725  54.873  1.00  5.15           C  
ATOM    780  C   VAL A  95      15.864  21.889  53.965  1.00  4.83           C  
ATOM    781  O   VAL A  95      14.942  21.219  54.451  1.00  4.94           O  
ATOM    782  CB  VAL A  95      17.828  21.805  55.530  1.00  4.77           C  
ATOM    783  CG1 VAL A  95      18.326  20.739  54.543  1.00  5.46           C  
ATOM    784  CG2 VAL A  95      19.000  22.656  56.025  1.00  5.27           C  
ATOM    785  N   ASP A  96      16.141  21.953  52.668  1.00  4.72           N  
ATOM    786  CA  ASP A  96      15.452  21.137  51.693  1.00  5.22           C  
ATOM    787  C   ASP A  96      16.109  19.749  51.789  1.00  5.66           C  
ATOM    788  O   ASP A  96      17.246  19.572  51.303  1.00  5.89           O  
ATOM    789  CB  ASP A  96      15.643  21.758  50.293  1.00  5.41           C  
ATOM    790  CG  ASP A  96      14.721  21.221  49.270  1.00  6.01           C  
ATOM    791  OD1 ASP A  96      14.210  20.091  49.428  1.00  7.04           O  
ATOM    792  OD2 ASP A  96      14.503  21.913  48.256  1.00  6.06           O  
ATOM    793  N   ALA A  97      15.445  18.823  52.475  1.00  5.11           N  
ATOM    794  CA  ALA A  97      15.968  17.482  52.686  1.00  5.88           C  
ATOM    795  C   ALA A  97      15.581  16.501  51.592  1.00  5.70           C  
ATOM    796  O   ALA A  97      14.403  16.133  51.495  1.00  5.18           O  
ATOM    797  CB  ALA A  97      15.515  16.962  54.064  1.00  5.50           C  
ATOM    798  N   VAL A  98      16.552  16.120  50.767  1.00  5.39           N  
ATOM    799  CA  VAL A  98      16.333  15.165  49.692  1.00  5.48           C  
ATOM    800  C   VAL A  98      16.698  13.799  50.240  1.00  5.77           C  
ATOM    801  O   VAL A  98      17.873  13.406  50.202  1.00  6.70           O  
ATOM    802  CB  VAL A  98      17.178  15.564  48.438  1.00  6.05           C  
ATOM    803  CG1 VAL A  98      16.812  14.695  47.243  1.00  6.52           C  
ATOM    804  CG2 VAL A  98      16.934  17.049  48.101  1.00  5.51           C  
ATOM    805  N   ILE A  99      15.692  13.117  50.784  1.00  5.96           N  
ATOM    806  CA  ILE A  99      15.888  11.846  51.458  1.00  5.55           C  
ATOM    807  C   ILE A  99      15.147  10.624  50.886  1.00  5.69           C  
ATOM    808  O   ILE A  99      15.350   9.518  51.398  1.00  6.83           O  
ATOM    809  CB  ILE A  99      15.546  12.024  52.971  1.00  6.20           C  
ATOM    810  CG1 ILE A  99      14.083  12.469  53.145  1.00  5.92           C  
ATOM    811  CG2 ILE A  99      16.491  13.071  53.595  1.00  6.49           C  
ATOM    812  CD1 ILE A  99      13.571  12.394  54.579  1.00  6.06           C  
ATOM    813  N   ASN A 100      14.319  10.790  49.863  1.00  5.66           N  
ATOM    814  CA  ASN A 100      13.618   9.636  49.275  1.00  5.09           C  
ATOM    815  C   ASN A 100      14.521   8.842  48.347  1.00  5.67           C  
ATOM    816  O   ASN A 100      14.315   7.633  48.166  1.00  5.75           O  
ATOM    817  CB  ASN A 100      12.411  10.130  48.446  1.00  5.71           C  
ATOM    818  CG  ASN A 100      11.775   9.070  47.607  1.00  5.57           C  
ATOM    819  OD1 ASN A 100      11.119   8.165  48.122  1.00  5.76           O  
ATOM    820  ND2 ASN A 100      11.926   9.181  46.286  1.00  6.46           N  
ATOM    821  N   HIS A 101      15.535   9.509  47.810  1.00  5.52           N  
ATOM    822  CA  HIS A 101      16.372   8.907  46.794  1.00  5.58           C  
ATOM    823  C   HIS A 101      17.780   9.432  46.700  1.00  5.88           C  
ATOM    824  O   HIS A 101      18.106  10.439  47.341  1.00  6.67           O  
ATOM    825  CB  HIS A 101      15.716   9.193  45.433  1.00  5.89           C  
ATOM    826  CG  HIS A 101      15.318  10.639  45.244  1.00  5.33           C  
ATOM    827  ND1 HIS A 101      16.157  11.594  44.712  1.00  8.42           N  
ATOM    828  CD2 HIS A 101      14.162  11.285  45.544  1.00  4.63           C  
ATOM    829  CE1 HIS A 101      15.538  12.762  44.694  1.00  4.10           C  
ATOM    830  NE2 HIS A 101      14.325  12.603  45.194  1.00  8.64           N  
ATOM    831  N   MET A 102      18.596   8.735  45.919  1.00  6.53           N  
ATOM    832  CA  MET A 102      19.913   9.202  45.598  1.00  7.09           C  
ATOM    833  C   MET A 102      19.814   9.679  44.124  1.00  8.07           C  
ATOM    834  O   MET A 102      18.708  10.094  43.732  1.00 10.03           O  
ATOM    835  CB  MET A 102      20.978   8.089  45.768  1.00  8.20           C  
ATOM    836  CG  MET A 102      21.139   7.724  47.273  1.00  6.85           C  
ATOM    837  SD  MET A 102      21.561   9.107  48.385  1.00  6.89           S  
ATOM    838  CE  MET A 102      23.287   9.379  47.981  1.00  8.45           C  
ATOM    839  N   CYS A 103      20.857   9.608  43.313  1.00  7.63           N  
ATOM    840  CA  CYS A 103      20.747  10.105  41.945  1.00  7.49           C  
ATOM    841  C   CYS A 103      20.089   9.143  40.928  1.00  7.86           C  
ATOM    842  O   CYS A 103      19.675   8.034  41.315  1.00  8.09           O  
ATOM    843  CB  CYS A 103      22.134  10.502  41.450  1.00  7.26           C  
ATOM    844  SG  CYS A 103      23.249   9.107  41.205  1.00  8.19           S  
ATOM    845  N   GLY A 104      19.984   9.567  39.669  1.00  7.63           N  
ATOM    846  CA  GLY A 104      19.390   8.727  38.637  1.00  8.63           C  
ATOM    847  C   GLY A 104      20.193   7.454  38.428  1.00 10.33           C  
ATOM    848  O   GLY A 104      21.432   7.477  38.464  1.00 10.37           O  
ATOM    849  N   ASN A 105      19.490   6.347  38.204  1.00 10.89           N  
ATOM    850  CA  ASN A 105      20.131   5.056  38.006  1.00 12.76           C  
ATOM    851  C   ASN A 105      21.030   4.986  36.761  1.00 13.28           C  
ATOM    852  O   ASN A 105      21.945   4.147  36.709  1.00 15.77           O  
ATOM    853  CB  ASN A 105      19.062   3.932  37.977  1.00 13.12           C  
ATOM    854  CG  ASN A 105      18.251   3.908  36.738  1.00 15.95           C  
ATOM    855  OD1 ASN A 105      17.285   4.673  36.570  1.00 16.54           O  
ATOM    856  ND2 ASN A 105      18.614   3.012  35.827  1.00 17.81           N  
ATOM    857  N   ALA A 106      20.800   5.866  35.793  1.00 12.62           N  
ATOM    858  CA  ALA A 106      21.599   5.872  34.579  1.00 13.67           C  
ATOM    859  C   ALA A 106      22.751   6.880  34.600  1.00 13.44           C  
ATOM    860  O   ALA A 106      23.480   6.979  33.604  1.00 14.07           O  
ATOM    861  CB  ALA A 106      20.692   6.109  33.360  1.00 14.78           C  
ATOM    862  N   VAL A 107      22.918   7.623  35.691  1.00 11.70           N  
ATOM    863  CA  VAL A 107      24.031   8.563  35.777  1.00 10.58           C  
ATOM    864  C   VAL A 107      25.353   7.798  35.778  1.00 11.24           C  
ATOM    865  O   VAL A 107      25.454   6.771  36.456  1.00 11.03           O  
ATOM    866  CB  VAL A 107      23.922   9.467  37.057  1.00 10.68           C  
ATOM    867  CG1 VAL A 107      25.178  10.331  37.228  1.00 10.95           C  
ATOM    868  CG2 VAL A 107      22.695  10.362  36.957  1.00 10.29           C  
ATOM    869  N   SER A 108      26.335   8.265  35.022  1.00 11.74           N  
ATOM    870  CA  SER A 108      27.611   7.584  34.952  1.00 12.66           C  
ATOM    871  C   SER A 108      28.405   7.576  36.257  1.00 12.54           C  
ATOM    872  O   SER A 108      28.390   8.584  36.985  1.00 13.31           O  
ATOM    873  CB  SER A 108      28.455   8.204  33.841  1.00 13.88           C  
ATOM    874  OG  SER A 108      27.870   7.937  32.577  1.00 20.32           O  
ATOM    875  N   ALA A 109      29.067   6.461  36.556  1.00 11.90           N  
ATOM    876  CA  ALA A 109      29.875   6.352  37.760  1.00 11.56           C  
ATOM    877  C   ALA A 109      31.106   7.224  37.675  1.00 11.53           C  
ATOM    878  O   ALA A 109      31.555   7.523  36.559  1.00 12.64           O  
ATOM    879  CB  ALA A 109      30.279   4.886  38.003  1.00 11.96           C  
ATOM    880  N   GLY A 110      31.643   7.633  38.816  1.00 10.56           N  
ATOM    881  CA  GLY A 110      32.820   8.476  38.795  1.00 10.55           C  
ATOM    882  C   GLY A 110      32.797   9.485  39.918  1.00  9.80           C  
ATOM    883  O   GLY A 110      32.186   9.247  40.965  1.00 10.48           O  
ATOM    884  N   THR A 111      33.458  10.613  39.697  1.00 10.24           N  
ATOM    885  CA  THR A 111      33.537  11.672  40.686  1.00  9.95           C  
ATOM    886  C   THR A 111      32.923  12.988  40.192  1.00  9.47           C  
ATOM    887  O   THR A 111      33.366  14.070  40.609  1.00 10.23           O  
ATOM    888  CB  THR A 111      35.015  11.878  41.101  1.00 11.99           C  
ATOM    889  OG1 THR A 111      35.815  12.065  39.929  1.00 13.51           O  
ATOM    890  CG2 THR A 111      35.557  10.654  41.852  1.00 11.85           C  
ATOM    891  N   SER A 112      31.931  12.901  39.314  1.00  8.96           N  
ATOM    892  CA  SER A 112      31.262  14.091  38.814  1.00  9.18           C  
ATOM    893  C   SER A 112      30.203  14.520  39.832  1.00  9.38           C  
ATOM    894  O   SER A 112      28.989  14.370  39.604  1.00  9.18           O  
ATOM    895  CB  SER A 112      30.636  13.776  37.453  1.00 10.31           C  
ATOM    896  OG  SER A 112      30.223  14.952  36.784  1.00 12.42           O  
ATOM    897  N   SER A 113      30.695  15.018  40.958  1.00  9.14           N  
ATOM    898  CA  SER A 113      29.881  15.414  42.081  1.00  8.93           C  
ATOM    899  C   SER A 113      30.363  16.730  42.668  1.00  9.35           C  
ATOM    900  O   SER A 113      31.533  17.066  42.442  1.00 10.17           O  
ATOM    901  CB  SER A 113      29.969  14.301  43.118  1.00  9.16           C  
ATOM    902  OG  SER A 113      31.328  13.940  43.304  1.00  9.38           O  
ATOM    903  N   THR A 114      29.523  17.456  43.397  1.00  9.29           N  
ATOM    904  CA  THR A 114      29.937  18.760  43.913  1.00  8.84           C  
ATOM    905  C   THR A 114      31.082  18.747  44.942  1.00  8.99           C  
ATOM    906  O   THR A 114      31.680  19.804  45.173  1.00 11.07           O  
ATOM    907  CB  THR A 114      28.694  19.556  44.407  1.00  8.54           C  
ATOM    908  OG1 THR A 114      27.976  18.796  45.385  1.00  7.18           O  
ATOM    909  CG2 THR A 114      27.747  19.847  43.229  1.00  8.34           C  
ATOM    910  N   CYS A 115      31.400  17.600  45.530  1.00  8.72           N  
ATOM    911  CA  CYS A 115      32.526  17.528  46.453  1.00  9.99           C  
ATOM    912  C   CYS A 115      33.573  16.512  45.989  1.00  9.97           C  
ATOM    913  O   CYS A 115      34.507  16.201  46.738  1.00 11.58           O  
ATOM    914  CB  CYS A 115      32.061  17.156  47.861  1.00 10.55           C  
ATOM    915  SG  CYS A 115      32.934  18.058  49.182  1.00 12.15           S  
ATOM    916  N   GLY A 116      33.419  16.006  44.772  1.00 10.40           N  
ATOM    917  CA  GLY A 116      34.374  15.040  44.251  1.00 10.59           C  
ATOM    918  C   GLY A 116      34.247  13.625  44.798  1.00 10.82           C  
ATOM    919  O   GLY A 116      35.107  12.784  44.536  1.00 10.84           O  
ATOM    920  N   SER A 117      33.200  13.349  45.565  1.00  9.52           N  
ATOM    921  CA  SER A 117      33.017  12.006  46.089  1.00  9.46           C  
ATOM    922  C   SER A 117      32.744  10.997  44.993  1.00  9.27           C  
ATOM    923  O   SER A 117      32.059  11.343  44.023  1.00  9.14           O  
ATOM    924  CB  SER A 117      31.832  11.952  47.049  1.00  9.78           C  
ATOM    925  OG  SER A 117      32.065  12.725  48.206  1.00  9.64           O  
ATOM    926  N   TYR A 118      33.263   9.786  45.126  1.00 10.00           N  
ATOM    927  CA  TYR A 118      32.995   8.767  44.129  1.00 10.23           C  
ATOM    928  C   TYR A 118      31.620   8.149  44.337  1.00 10.56           C  
ATOM    929  O   TYR A 118      31.160   8.060  45.490  1.00  9.88           O  
ATOM    930  CB  TYR A 118      34.051   7.658  44.206  1.00 11.10           C  
ATOM    931  CG  TYR A 118      33.765   6.454  43.330  1.00 12.34           C  
ATOM    932  CD1 TYR A 118      34.129   6.435  41.984  1.00 13.00           C  
ATOM    933  CD2 TYR A 118      33.087   5.348  43.842  1.00 13.87           C  
ATOM    934  CE1 TYR A 118      33.819   5.341  41.168  1.00 14.93           C  
ATOM    935  CE2 TYR A 118      32.772   4.253  43.039  1.00 14.37           C  
ATOM    936  CZ  TYR A 118      33.140   4.256  41.706  1.00 14.93           C  
ATOM    937  OH  TYR A 118      32.830   3.171  40.916  1.00 17.08           O  
ATOM    938  N   PHE A 119      30.971   7.753  43.251  1.00 10.79           N  
ATOM    939  CA  PHE A 119      29.676   7.117  43.323  1.00  9.94           C  
ATOM    940  C   PHE A 119      29.410   6.305  42.064  1.00 10.45           C  
ATOM    941  O   PHE A 119      29.894   6.688  40.992  1.00 10.17           O  
ATOM    942  CB  PHE A 119      28.561   8.163  43.555  1.00 10.06           C  
ATOM    943  CG  PHE A 119      28.324   9.095  42.395  1.00  9.66           C  
ATOM    944  CD1 PHE A 119      29.216  10.125  42.099  1.00 10.65           C  
ATOM    945  CD2 PHE A 119      27.197   8.938  41.596  1.00  9.84           C  
ATOM    946  CE1 PHE A 119      28.984  10.977  41.021  1.00  8.18           C  
ATOM    947  CE2 PHE A 119      26.962   9.787  40.520  1.00  9.60           C  
ATOM    948  CZ  PHE A 119      27.858  10.806  40.232  1.00  9.12           C  
ATOM    949  N   ASN A 120      28.706   5.188  42.195  1.00 10.32           N  
ATOM    950  CA  ASN A 120      28.409   4.316  41.062  1.00  9.35           C  
ATOM    951  C   ASN A 120      26.931   3.920  41.106  1.00  8.85           C  
ATOM    952  O   ASN A 120      26.587   2.936  41.764  1.00  9.50           O  
ATOM    953  CB  ASN A 120      29.333   3.066  41.145  1.00 11.06           C  
ATOM    954  CG  ASN A 120      29.260   2.184  39.967  1.00 11.41           C  
ATOM    955  OD1 ASN A 120      28.276   2.193  39.225  1.00 12.74           O  
ATOM    956  ND2 ASN A 120      30.293   1.358  39.775  1.00 14.51           N  
ATOM    957  N   PRO A 121      26.045   4.696  40.452  1.00  9.25           N  
ATOM    958  CA  PRO A 121      24.601   4.407  40.441  1.00  9.38           C  
ATOM    959  C   PRO A 121      24.285   2.994  39.946  1.00  9.90           C  
ATOM    960  O   PRO A 121      23.443   2.318  40.550  1.00 10.99           O  
ATOM    961  CB  PRO A 121      24.033   5.474  39.499  1.00  9.39           C  
ATOM    962  CG  PRO A 121      25.014   6.597  39.608  1.00 10.11           C  
ATOM    963  CD  PRO A 121      26.348   5.895  39.649  1.00  9.48           C  
ATOM    964  N   GLY A 122      24.952   2.560  38.879  1.00 10.59           N  
ATOM    965  CA  GLY A 122      24.726   1.222  38.342  1.00 11.58           C  
ATOM    966  C   GLY A 122      24.872   0.106  39.365  1.00 12.24           C  
ATOM    967  O   GLY A 122      24.057  -0.820  39.393  1.00 13.50           O  
ATOM    968  N   SER A 123      25.903   0.181  40.199  1.00 11.47           N  
ATOM    969  CA  SER A 123      26.123  -0.837  41.213  1.00 13.97           C  
ATOM    970  C   SER A 123      25.569  -0.430  42.591  1.00 12.60           C  
ATOM    971  O   SER A 123      25.857  -1.094  43.600  1.00 13.34           O  
ATOM    972  CB  SER A 123      27.622  -1.158  41.306  1.00 15.50           C  
ATOM    973  OG  SER A 123      28.355  -0.048  41.789  1.00 19.58           O  
ATOM    974  N   ARG A 124      24.776   0.639  42.615  1.00 12.22           N  
ATOM    975  CA  ARG A 124      24.157   1.142  43.846  1.00 12.13           C  
ATOM    976  C   ARG A 124      25.195   1.470  44.936  1.00 11.43           C  
ATOM    977  O   ARG A 124      24.907   1.321  46.128  1.00 11.41           O  
ATOM    978  CB  ARG A 124      23.164   0.097  44.397  1.00 12.64           C  
ATOM    979  CG  ARG A 124      22.202  -0.416  43.284  1.00 14.97           C  
ATOM    980  CD  ARG A 124      21.291   0.667  42.752  1.00 14.94           C  
ATOM    981  NE  ARG A 124      20.180   0.181  41.923  1.00 14.67           N  
ATOM    982  CZ  ARG A 124      20.194   0.072  40.595  1.00 14.12           C  
ATOM    983  NH1 ARG A 124      21.261   0.421  39.892  1.00 14.18           N  
ATOM    984  NH2 ARG A 124      19.092  -0.308  39.961  1.00 15.25           N  
ATOM    985  N   ASP A 125      26.369   1.934  44.531  1.00 11.28           N  
ATOM    986  CA  ASP A 125      27.456   2.222  45.464  1.00 12.42           C  
ATOM    987  C   ASP A 125      27.693   3.724  45.706  1.00 10.28           C  
ATOM    988  O   ASP A 125      28.103   4.434  44.791  1.00 10.53           O  
ATOM    989  CB  ASP A 125      28.727   1.526  44.908  1.00 16.46           C  
ATOM    990  CG  ASP A 125      29.860   1.454  45.861  1.00 21.25           C  
ATOM    991  OD1 ASP A 125      29.659   1.345  47.093  1.00 25.44           O  
ATOM    992  OD2 ASP A 125      31.016   1.459  45.378  1.00 26.65           O  
ATOM    993  N   PHE A 126      27.389   4.182  46.912  1.00  9.41           N  
ATOM    994  CA  PHE A 126      27.610   5.553  47.317  1.00  8.60           C  
ATOM    995  C   PHE A 126      28.474   5.477  48.577  1.00  8.54           C  
ATOM    996  O   PHE A 126      27.956   5.619  49.678  1.00  9.18           O  
ATOM    997  CB  PHE A 126      26.250   6.225  47.585  1.00  8.38           C  
ATOM    998  CG  PHE A 126      25.396   6.379  46.345  1.00  7.01           C  
ATOM    999  CD1 PHE A 126      24.617   5.326  45.869  1.00  8.19           C  
ATOM   1000  CD2 PHE A 126      25.405   7.575  45.636  1.00  8.05           C  
ATOM   1001  CE1 PHE A 126      23.863   5.469  44.702  1.00  8.32           C  
ATOM   1002  CE2 PHE A 126      24.657   7.728  44.471  1.00  7.95           C  
ATOM   1003  CZ  PHE A 126      23.885   6.672  44.003  1.00  8.34           C  
ATOM   1004  N   PRO A 127      29.788   5.210  48.424  1.00  9.72           N  
ATOM   1005  CA  PRO A 127      30.688   5.094  49.586  1.00  9.20           C  
ATOM   1006  C   PRO A 127      30.850   6.280  50.515  1.00  9.47           C  
ATOM   1007  O   PRO A 127      31.238   6.060  51.674  1.00 10.71           O  
ATOM   1008  CB  PRO A 127      32.021   4.636  48.966  1.00 10.65           C  
ATOM   1009  CG  PRO A 127      31.974   5.144  47.571  1.00 12.14           C  
ATOM   1010  CD  PRO A 127      30.519   5.040  47.155  1.00 10.21           C  
ATOM   1011  N   ALA A 128      30.552   7.493  50.051  1.00  9.77           N  
ATOM   1012  CA  ALA A 128      30.673   8.680  50.894  1.00 10.63           C  
ATOM   1013  C   ALA A 128      29.598   8.701  51.987  1.00 12.99           C  
ATOM   1014  O   ALA A 128      29.777   9.338  53.023  1.00 11.68           O  
ATOM   1015  CB  ALA A 128      30.632   9.944  50.034  1.00 10.59           C  
ATOM   1016  N   VAL A 129      28.484   8.039  51.703  1.00 15.12           N  
ATOM   1017  CA  VAL A 129      27.388   7.792  52.640  1.00 19.84           C  
ATOM   1018  C   VAL A 129      27.315   6.315  52.512  1.00 24.33           C  
ATOM   1019  O   VAL A 129      26.706   5.849  51.548  1.00 30.61           O  
ATOM   1020  CB  VAL A 129      25.986   8.324  52.189  1.00 22.14           C  
ATOM   1021  CG1 VAL A 129      24.887   7.719  53.096  1.00 20.53           C  
ATOM   1022  CG2 VAL A 129      25.932   9.842  52.254  1.00 25.35           C  
ATOM   1023  N   PRO A 130      27.955   5.559  53.408  1.00 20.91           N  
ATOM   1024  CA  PRO A 130      27.851   4.115  53.203  1.00 19.04           C  
ATOM   1025  C   PRO A 130      26.468   3.619  52.819  1.00 15.67           C  
ATOM   1026  O   PRO A 130      25.630   3.382  53.684  1.00 14.69           O  
ATOM   1027  CB  PRO A 130      28.410   3.510  54.501  1.00 18.76           C  
ATOM   1028  CG  PRO A 130      28.572   4.670  55.444  1.00 19.51           C  
ATOM   1029  CD  PRO A 130      28.709   5.900  54.613  1.00 22.26           C  
ATOM   1030  N   TYR A 131      26.239   3.556  51.510  1.00 13.81           N  
ATOM   1031  CA  TYR A 131      25.022   3.037  50.910  1.00 10.66           C  
ATOM   1032  C   TYR A 131      25.422   2.028  49.845  1.00  9.53           C  
ATOM   1033  O   TYR A 131      26.340   2.313  49.062  1.00  9.23           O  
ATOM   1034  CB  TYR A 131      24.173   4.127  50.217  1.00 10.92           C  
ATOM   1035  CG  TYR A 131      23.181   4.929  51.065  1.00  8.60           C  
ATOM   1036  CD1 TYR A 131      22.653   4.437  52.273  1.00  7.02           C  
ATOM   1037  CD2 TYR A 131      22.779   6.200  50.646  1.00  7.88           C  
ATOM   1038  CE1 TYR A 131      21.758   5.213  53.036  1.00  6.64           C  
ATOM   1039  CE2 TYR A 131      21.893   6.971  51.394  1.00  7.34           C  
ATOM   1040  CZ  TYR A 131      21.391   6.479  52.586  1.00  6.55           C  
ATOM   1041  OH  TYR A 131      20.553   7.274  53.337  1.00  6.30           O  
ATOM   1042  N   SER A 132      24.781   0.871  49.840  1.00  9.41           N  
ATOM   1043  CA  SER A 132      25.076  -0.166  48.875  1.00  9.54           C  
ATOM   1044  C   SER A 132      23.783  -0.674  48.255  1.00  9.87           C  
ATOM   1045  O   SER A 132      22.734  -0.086  48.548  1.00  9.01           O  
ATOM   1046  CB  SER A 132      25.811  -1.319  49.574  1.00  9.99           C  
ATOM   1047  OG  SER A 132      24.923  -2.119  50.335  1.00 10.75           O  
ATOM   1048  N   GLY A 133      23.832  -1.707  47.421  1.00  9.76           N  
ATOM   1049  CA  GLY A 133      22.608  -2.223  46.822  1.00  9.46           C  
ATOM   1050  C   GLY A 133      21.576  -2.663  47.847  1.00  9.05           C  
ATOM   1051  O   GLY A 133      20.380  -2.680  47.552  1.00 10.46           O  
ATOM   1052  N   TRP A 134      22.032  -3.024  49.040  1.00  9.67           N  
ATOM   1053  CA  TRP A 134      21.140  -3.449  50.118  1.00 10.96           C  
ATOM   1054  C   TRP A 134      20.247  -2.320  50.651  1.00  8.84           C  
ATOM   1055  O   TRP A 134      19.259  -2.591  51.345  1.00  9.18           O  
ATOM   1056  CB  TRP A 134      21.966  -3.977  51.295  1.00 13.78           C  
ATOM   1057  CG  TRP A 134      22.763  -5.210  50.989  1.00 18.85           C  
ATOM   1058  CD1 TRP A 134      24.117  -5.300  50.800  1.00 20.88           C  
ATOM   1059  CD2 TRP A 134      22.246  -6.532  50.824  1.00 22.67           C  
ATOM   1060  NE1 TRP A 134      24.470  -6.603  50.528  1.00 23.59           N  
ATOM   1061  CE2 TRP A 134      23.340  -7.379  50.536  1.00 23.57           C  
ATOM   1062  CE3 TRP A 134      20.961  -7.085  50.892  1.00 24.11           C  
ATOM   1063  CZ2 TRP A 134      23.187  -8.752  50.314  1.00 24.53           C  
ATOM   1064  CZ3 TRP A 134      20.808  -8.449  50.670  1.00 25.84           C  
ATOM   1065  CH2 TRP A 134      21.916  -9.266  50.385  1.00 24.55           C  
ATOM   1066  N   ASP A 135      20.585  -1.086  50.311  1.00  8.55           N  
ATOM   1067  CA  ASP A 135      19.870   0.078  50.800  1.00  8.38           C  
ATOM   1068  C   ASP A 135      18.865   0.703  49.817  1.00  8.24           C  
ATOM   1069  O   ASP A 135      18.365   1.805  50.081  1.00  8.53           O  
ATOM   1070  CB  ASP A 135      20.910   1.116  51.258  1.00  7.99           C  
ATOM   1071  CG  ASP A 135      21.836   0.579  52.287  1.00  8.16           C  
ATOM   1072  OD1 ASP A 135      21.356  -0.071  53.242  1.00  9.38           O  
ATOM   1073  OD2 ASP A 135      23.064   0.792  52.181  1.00  9.50           O  
ATOM   1074  N   PHE A 136      18.559   0.006  48.732  1.00  7.49           N  
ATOM   1075  CA  PHE A 136      17.620   0.501  47.739  1.00  7.41           C  
ATOM   1076  C   PHE A 136      16.418  -0.427  47.543  1.00  8.46           C  
ATOM   1077  O   PHE A 136      16.496  -1.602  47.933  1.00  8.70           O  
ATOM   1078  CB  PHE A 136      18.378   0.758  46.427  1.00  7.69           C  
ATOM   1079  CG  PHE A 136      19.385   1.882  46.536  1.00  8.34           C  
ATOM   1080  CD1 PHE A 136      18.985   3.207  46.383  1.00  7.27           C  
ATOM   1081  CD2 PHE A 136      20.717   1.621  46.860  1.00  8.59           C  
ATOM   1082  CE1 PHE A 136      19.894   4.258  46.554  1.00  8.17           C  
ATOM   1083  CE2 PHE A 136      21.634   2.666  47.033  1.00  8.50           C  
ATOM   1084  CZ  PHE A 136      21.219   3.985  46.879  1.00  7.62           C  
ATOM   1085  N   ASN A 137      15.334   0.095  46.984  1.00  8.53           N  
ATOM   1086  CA  ASN A 137      14.102  -0.661  46.803  1.00  8.27           C  
ATOM   1087  C   ASN A 137      14.003  -1.499  45.514  1.00  8.01           C  
ATOM   1088  O   ASN A 137      12.891  -1.899  45.148  1.00  8.21           O  
ATOM   1089  CB  ASN A 137      12.897   0.302  46.891  1.00  7.45           C  
ATOM   1090  CG  ASN A 137      12.535   0.666  48.282  1.00  7.51           C  
ATOM   1091  OD1 ASN A 137      12.776  -0.105  49.228  1.00  8.17           O  
ATOM   1092  ND2 ASN A 137      11.907   1.833  48.452  1.00  7.26           N  
ATOM   1093  N   ASP A 138      15.120  -1.777  44.857  1.00  8.44           N  
ATOM   1094  CA  ASP A 138      15.093  -2.559  43.629  1.00 11.66           C  
ATOM   1095  C   ASP A 138      14.327  -3.886  43.758  1.00 10.75           C  
ATOM   1096  O   ASP A 138      13.540  -4.229  42.860  1.00 11.15           O  
ATOM   1097  CB  ASP A 138      16.533  -2.810  43.150  1.00 14.27           C  
ATOM   1098  CG  ASP A 138      17.240  -1.558  42.801  1.00 18.64           C  
ATOM   1099  OD1 ASP A 138      16.796  -0.856  41.864  1.00 23.98           O  
ATOM   1100  OD2 ASP A 138      18.259  -1.233  43.452  1.00 19.24           O  
ATOM   1101  N   GLY A 139      14.520  -4.597  44.864  1.00 10.36           N  
ATOM   1102  CA  GLY A 139      13.822  -5.863  45.057  1.00 10.73           C  
ATOM   1103  C   GLY A 139      12.396  -5.751  45.584  1.00 12.14           C  
ATOM   1104  O   GLY A 139      11.653  -6.732  45.567  1.00 14.64           O  
ATOM   1105  N   LYS A 140      12.011  -4.563  46.037  1.00  9.98           N  
ATOM   1106  CA  LYS A 140      10.677  -4.318  46.597  1.00 10.30           C  
ATOM   1107  C   LYS A 140       9.678  -3.793  45.546  1.00  9.18           C  
ATOM   1108  O   LYS A 140       8.491  -4.143  45.598  1.00  8.89           O  
ATOM   1109  CB  LYS A 140      10.836  -3.306  47.746  1.00 11.66           C  
ATOM   1110  CG  LYS A 140       9.601  -3.230  48.636  1.00 14.88           C  
ATOM   1111  CD  LYS A 140       9.829  -2.193  49.758  1.00 16.37           C  
ATOM   1112  CE  LYS A 140       8.612  -2.057  50.674  1.00 18.25           C  
ATOM   1113  NZ  LYS A 140       8.553  -3.106  51.736  1.00 19.45           N1+
ATOM   1114  N   CYS A 141      10.157  -2.979  44.614  1.00  9.15           N  
ATOM   1115  CA  CYS A 141       9.320  -2.434  43.553  1.00  8.09           C  
ATOM   1116  C   CYS A 141       8.761  -3.538  42.639  1.00  7.99           C  
ATOM   1117  O   CYS A 141       9.524  -4.417  42.232  1.00  8.84           O  
ATOM   1118  CB  CYS A 141      10.143  -1.422  42.740  1.00  8.08           C  
ATOM   1119  SG  CYS A 141       9.305  -0.793  41.253  1.00  8.00           S  
ATOM   1120  N   LYS A 142       7.472  -3.488  42.328  1.00  8.82           N  
ATOM   1121  CA  LYS A 142       6.834  -4.518  41.508  1.00  9.54           C  
ATOM   1122  C   LYS A 142       6.589  -4.130  40.036  1.00  9.30           C  
ATOM   1123  O   LYS A 142       6.019  -4.944  39.302  1.00  9.70           O  
ATOM   1124  CB  LYS A 142       5.471  -4.908  42.119  1.00 13.10           C  
ATOM   1125  CG  LYS A 142       5.579  -5.256  43.628  1.00 17.45           C  
ATOM   1126  CD  LYS A 142       6.056  -6.680  43.883  1.00 22.94           C  
ATOM   1127  CE  LYS A 142       5.880  -7.090  45.354  1.00 25.55           C  
ATOM   1128  NZ  LYS A 142       4.449  -7.104  45.785  1.00 26.20           N1+
ATOM   1129  N   THR A 143       6.980  -2.939  39.600  1.00  8.08           N  
ATOM   1130  CA  THR A 143       6.740  -2.565  38.197  1.00  7.27           C  
ATOM   1131  C   THR A 143       7.724  -3.206  37.224  1.00  7.54           C  
ATOM   1132  O   THR A 143       8.849  -3.536  37.620  1.00  7.24           O  
ATOM   1133  CB  THR A 143       6.793  -1.027  37.993  1.00  7.53           C  
ATOM   1134  OG1 THR A 143       8.114  -0.547  38.261  1.00  6.84           O  
ATOM   1135  CG2 THR A 143       5.814  -0.316  38.916  1.00  7.87           C  
ATOM   1136  N   GLY A 144       7.313  -3.375  35.972  1.00  7.57           N  
ATOM   1137  CA  GLY A 144       8.196  -3.971  34.984  1.00  6.96           C  
ATOM   1138  C   GLY A 144       9.418  -3.127  34.654  1.00  7.32           C  
ATOM   1139  O   GLY A 144      10.449  -3.665  34.258  1.00  8.28           O  
ATOM   1140  N   SER A 145       9.319  -1.811  34.820  1.00  7.34           N  
ATOM   1141  CA  SER A 145      10.444  -0.924  34.522  1.00  7.25           C  
ATOM   1142  C   SER A 145      11.322  -0.599  35.731  1.00  7.20           C  
ATOM   1143  O   SER A 145      12.478  -0.193  35.552  1.00  8.16           O  
ATOM   1144  CB  SER A 145       9.931   0.406  33.964  1.00  7.56           C  
ATOM   1145  OG  SER A 145       9.321   1.182  34.987  1.00  7.93           O  
ATOM   1146  N   GLY A 146      10.785  -0.779  36.934  1.00  6.38           N  
ATOM   1147  CA  GLY A 146      11.530  -0.433  38.137  1.00  6.81           C  
ATOM   1148  C   GLY A 146      11.245   1.014  38.533  1.00  6.98           C  
ATOM   1149  O   GLY A 146      11.634   1.466  39.616  1.00  6.89           O  
ATOM   1150  N   ASP A 147      10.569   1.741  37.646  1.00  7.57           N  
ATOM   1151  CA  ASP A 147      10.215   3.139  37.880  1.00  6.75           C  
ATOM   1152  C   ASP A 147       8.720   3.292  38.208  1.00  7.27           C  
ATOM   1153  O   ASP A 147       7.968   2.322  38.033  1.00  6.46           O  
ATOM   1154  CB  ASP A 147      10.492   3.993  36.615  1.00  9.05           C  
ATOM   1155  CG  ASP A 147      11.940   4.159  36.293  1.00 10.87           C  
ATOM   1156  OD1 ASP A 147      12.824   3.779  37.090  1.00 11.02           O  
ATOM   1157  OD2 ASP A 147      12.234   4.710  35.208  1.00 15.45           O  
ATOM   1158  N   ILE A 148       8.299   4.457  38.693  1.00  6.99           N  
ATOM   1159  CA  ILE A 148       6.882   4.685  38.939  1.00  7.49           C  
ATOM   1160  C   ILE A 148       6.193   4.802  37.580  1.00  7.64           C  
ATOM   1161  O   ILE A 148       6.648   5.589  36.739  1.00  9.09           O  
ATOM   1162  CB  ILE A 148       6.650   5.980  39.770  1.00  7.10           C  
ATOM   1163  CG1 ILE A 148       7.396   5.879  41.110  1.00  7.12           C  
ATOM   1164  CG2 ILE A 148       5.141   6.200  40.014  1.00  9.08           C  
ATOM   1165  CD1 ILE A 148       7.409   7.176  41.907  1.00  7.00           C  
ATOM   1166  N   GLU A 149       5.144   4.024  37.360  1.00  7.97           N  
ATOM   1167  CA  GLU A 149       4.442   4.010  36.085  1.00  9.11           C  
ATOM   1168  C   GLU A 149       2.976   4.455  36.183  1.00 10.61           C  
ATOM   1169  O   GLU A 149       2.435   5.024  35.221  1.00 10.90           O  
ATOM   1170  CB  GLU A 149       4.436   2.575  35.517  1.00  8.93           C  
ATOM   1171  CG  GLU A 149       5.852   2.066  35.146  1.00  9.31           C  
ATOM   1172  CD  GLU A 149       5.864   0.625  34.761  1.00  9.70           C  
ATOM   1173  OE1 GLU A 149       4.793   0.067  34.428  1.00 10.60           O  
ATOM   1174  OE2 GLU A 149       6.950   0.008  34.769  1.00  7.84           O  
ATOM   1175  N   ASN A 150       2.354   4.213  37.332  1.00 10.57           N  
ATOM   1176  CA  ASN A 150       0.926   4.490  37.519  1.00 11.42           C  
ATOM   1177  C   ASN A 150       0.628   5.044  38.912  1.00 10.03           C  
ATOM   1178  O   ASN A 150       0.771   4.315  39.903  1.00  9.49           O  
ATOM   1179  CB  ASN A 150       0.198   3.146  37.266  1.00 14.35           C  
ATOM   1180  CG  ASN A 150      -1.279   3.201  37.340  1.00 18.85           C  
ATOM   1181  OD1 ASN A 150      -1.910   2.138  37.504  1.00 26.10           O  
ATOM   1182  ND2 ASN A 150      -1.886   4.380  37.194  1.00 20.15           N  
ATOM   1183  N   TYR A 151       0.239   6.309  38.981  1.00 10.01           N  
ATOM   1184  CA  TYR A 151      -0.062   6.932  40.249  1.00 10.15           C  
ATOM   1185  C   TYR A 151      -1.369   6.447  40.916  1.00 11.13           C  
ATOM   1186  O   TYR A 151      -1.677   6.871  42.045  1.00 11.03           O  
ATOM   1187  CB  TYR A 151      -0.025   8.455  40.073  1.00 10.40           C  
ATOM   1188  CG  TYR A 151       1.401   8.986  40.034  1.00 10.85           C  
ATOM   1189  CD1 TYR A 151       2.208   8.843  38.897  1.00 11.05           C  
ATOM   1190  CD2 TYR A 151       1.957   9.591  41.161  1.00 11.13           C  
ATOM   1191  CE1 TYR A 151       3.533   9.294  38.891  1.00 12.24           C  
ATOM   1192  CE2 TYR A 151       3.273  10.040  41.165  1.00 12.55           C  
ATOM   1193  CZ  TYR A 151       4.055   9.890  40.029  1.00 12.75           C  
ATOM   1194  OH  TYR A 151       5.351  10.345  40.034  1.00 13.79           O  
ATOM   1195  N   ASN A 152      -2.105   5.564  40.250  1.00 10.46           N  
ATOM   1196  CA  ASN A 152      -3.314   5.006  40.834  1.00 11.89           C  
ATOM   1197  C   ASN A 152      -2.960   3.835  41.784  1.00 10.39           C  
ATOM   1198  O   ASN A 152      -3.832   3.321  42.497  1.00 11.47           O  
ATOM   1199  CB  ASN A 152      -4.292   4.556  39.723  1.00 15.33           C  
ATOM   1200  CG  ASN A 152      -4.891   5.695  38.977  1.00 19.00           C  
ATOM   1201  OD1 ASN A 152      -4.775   5.784  37.741  1.00 23.63           O  
ATOM   1202  ND2 ASN A 152      -5.561   6.595  39.696  1.00 20.12           N  
ATOM   1203  N   ASP A 153      -1.690   3.439  41.788  1.00  9.28           N  
ATOM   1204  CA  ASP A 153      -1.182   2.391  42.679  1.00  9.81           C  
ATOM   1205  C   ASP A 153      -0.282   3.049  43.731  1.00  9.20           C  
ATOM   1206  O   ASP A 153       0.884   3.334  43.442  1.00  8.60           O  
ATOM   1207  CB  ASP A 153      -0.405   1.332  41.860  1.00  9.67           C  
ATOM   1208  CG  ASP A 153       0.314   0.342  42.692  1.00 10.77           C  
ATOM   1209  OD1 ASP A 153       0.033   0.216  43.900  1.00 12.15           O  
ATOM   1210  OD2 ASP A 153       1.184  -0.363  42.145  1.00 13.37           O  
ATOM   1211  N   ALA A 154      -0.833   3.323  44.909  1.00  9.29           N  
ATOM   1212  CA  ALA A 154      -0.084   3.981  45.973  1.00  9.25           C  
ATOM   1213  C   ALA A 154       1.189   3.262  46.406  1.00  9.26           C  
ATOM   1214  O   ALA A 154       2.106   3.931  46.881  1.00 10.01           O  
ATOM   1215  CB  ALA A 154      -0.996   4.214  47.183  1.00  9.51           C  
ATOM   1216  N   THR A 155       1.259   1.946  46.260  1.00  8.78           N  
ATOM   1217  CA  THR A 155       2.456   1.209  46.664  1.00  8.87           C  
ATOM   1218  C   THR A 155       3.652   1.528  45.761  1.00  8.57           C  
ATOM   1219  O   THR A 155       4.741   1.860  46.236  1.00  8.03           O  
ATOM   1220  CB  THR A 155       2.118  -0.311  46.677  1.00  8.97           C  
ATOM   1221  OG1 THR A 155       1.105  -0.541  47.664  1.00 10.48           O  
ATOM   1222  CG2 THR A 155       3.331  -1.167  47.007  1.00  9.02           C  
ATOM   1223  N   GLN A 156       3.401   1.450  44.472  1.00  7.77           N  
ATOM   1224  CA  GLN A 156       4.342   1.703  43.434  1.00 10.21           C  
ATOM   1225  C   GLN A 156       4.963   3.142  43.541  1.00  7.75           C  
ATOM   1226  O   GLN A 156       6.199   3.320  43.372  1.00  7.17           O  
ATOM   1227  CB  GLN A 156       3.510   1.390  42.159  1.00 15.13           C  
ATOM   1228  CG  GLN A 156       4.194   1.709  40.919  1.00 18.06           C  
ATOM   1229  CD  GLN A 156       3.283   1.635  39.756  1.00 12.70           C  
ATOM   1230  OE1 GLN A 156       3.691   2.149  38.756  1.00 10.18           O  
ATOM   1231  NE2 GLN A 156       2.221   0.812  39.785  1.00 11.18           N  
ATOM   1232  N   VAL A 157       4.129   4.121  43.884  1.00  6.00           N  
ATOM   1233  CA  VAL A 157       4.568   5.502  44.046  1.00  6.65           C  
ATOM   1234  C   VAL A 157       5.619   5.648  45.149  1.00  5.83           C  
ATOM   1235  O   VAL A 157       6.484   6.522  45.053  1.00  6.22           O  
ATOM   1236  CB  VAL A 157       3.332   6.424  44.339  1.00  6.50           C  
ATOM   1237  CG1 VAL A 157       3.769   7.873  44.570  1.00  6.87           C  
ATOM   1238  CG2 VAL A 157       2.350   6.361  43.167  1.00  7.47           C  
ATOM   1239  N   ARG A 158       5.558   4.782  46.152  1.00  6.05           N  
ATOM   1240  CA  ARG A 158       6.492   4.812  47.276  1.00  6.18           C  
ATOM   1241  C   ARG A 158       7.702   3.871  47.135  1.00  6.78           C  
ATOM   1242  O   ARG A 158       8.804   4.208  47.600  1.00  6.36           O  
ATOM   1243  CB  ARG A 158       5.771   4.386  48.567  1.00  6.11           C  
ATOM   1244  CG  ARG A 158       5.030   5.543  49.238  1.00  6.09           C  
ATOM   1245  CD  ARG A 158       3.916   6.162  48.390  1.00  6.27           C  
ATOM   1246  NE  ARG A 158       3.080   7.012  49.238  1.00  7.04           N  
ATOM   1247  CZ  ARG A 158       1.986   6.605  49.881  1.00  6.76           C  
ATOM   1248  NH1 ARG A 158       1.577   5.344  49.788  1.00  7.82           N  
ATOM   1249  NH2 ARG A 158       1.367   7.436  50.710  1.00  6.78           N  
ATOM   1250  N   ASP A 159       7.506   2.721  46.506  1.00  6.51           N  
ATOM   1251  CA  ASP A 159       8.560   1.719  46.417  1.00  6.97           C  
ATOM   1252  C   ASP A 159       9.367   1.702  45.119  1.00  6.12           C  
ATOM   1253  O   ASP A 159      10.393   1.008  45.057  1.00  6.69           O  
ATOM   1254  CB  ASP A 159       7.943   0.323  46.654  1.00  6.71           C  
ATOM   1255  CG  ASP A 159       7.303   0.176  47.997  1.00  8.45           C  
ATOM   1256  OD1 ASP A 159       7.535   1.016  48.901  1.00  8.59           O  
ATOM   1257  OD2 ASP A 159       6.559  -0.812  48.193  1.00  8.43           O  
ATOM   1258  N   CYS A 160       8.932   2.455  44.119  1.00  6.44           N  
ATOM   1259  CA  CYS A 160       9.619   2.482  42.852  1.00  7.21           C  
ATOM   1260  C   CYS A 160      10.350   3.791  42.565  1.00  6.66           C  
ATOM   1261  O   CYS A 160      10.155   4.769  43.293  1.00  6.55           O  
ATOM   1262  CB  CYS A 160       8.622   2.144  41.745  1.00  6.52           C  
ATOM   1263  SG  CYS A 160       7.882   0.483  41.955  1.00  7.22           S  
ATOM   1264  N   ARG A 161      11.187   3.803  41.539  1.00  6.53           N  
ATOM   1265  CA  ARG A 161      11.973   4.979  41.229  1.00  7.09           C  
ATOM   1266  C   ARG A 161      11.220   6.135  40.573  1.00  7.33           C  
ATOM   1267  O   ARG A 161      10.596   5.936  39.518  1.00  7.49           O  
ATOM   1268  CB  ARG A 161      13.154   4.599  40.322  1.00  7.21           C  
ATOM   1269  CG  ARG A 161      14.058   3.543  40.992  1.00  7.85           C  
ATOM   1270  CD  ARG A 161      15.293   3.246  40.118  1.00 10.53           C  
ATOM   1271  NE  ARG A 161      14.938   2.783  38.772  1.00 13.11           N  
ATOM   1272  CZ  ARG A 161      15.119   1.547  38.308  1.00 17.85           C  
ATOM   1273  NH1 ARG A 161      15.665   0.601  39.068  1.00 20.31           N  
ATOM   1274  NH2 ARG A 161      14.760   1.262  37.064  1.00 19.13           N  
ATOM   1275  N   LEU A 162      11.269   7.311  41.189  1.00  6.79           N  
ATOM   1276  CA  LEU A 162      10.659   8.496  40.607  1.00  7.14           C  
ATOM   1277  C   LEU A 162      11.510   8.914  39.404  1.00  7.17           C  
ATOM   1278  O   LEU A 162      12.654   9.346  39.595  1.00  6.97           O  
ATOM   1279  CB  LEU A 162      10.607   9.619  41.655  1.00  6.67           C  
ATOM   1280  CG  LEU A 162      10.232  11.027  41.177  1.00  7.94           C  
ATOM   1281  CD1 LEU A 162       8.827  11.023  40.587  1.00  8.51           C  
ATOM   1282  CD2 LEU A 162      10.333  12.012  42.341  1.00  9.48           C  
ATOM   1283  N   THR A 163      10.984   8.740  38.195  1.00  7.47           N  
ATOM   1284  CA  THR A 163      11.729   9.045  36.978  1.00  8.77           C  
ATOM   1285  C   THR A 163      13.184   8.546  37.029  1.00  8.35           C  
ATOM   1286  O   THR A 163      14.117   9.296  36.694  1.00  8.58           O  
ATOM   1287  CB  THR A 163      11.643  10.566  36.637  1.00 10.41           C  
ATOM   1288  OG1 THR A 163      11.977  11.351  37.784  1.00 11.76           O  
ATOM   1289  CG2 THR A 163      10.221  10.935  36.198  1.00 12.67           C  
ATOM   1290  N   GLY A 164      13.358   7.291  37.453  1.00  7.35           N  
ATOM   1291  CA  GLY A 164      14.681   6.676  37.506  1.00  7.74           C  
ATOM   1292  C   GLY A 164      15.575   6.981  38.694  1.00  7.39           C  
ATOM   1293  O   GLY A 164      16.673   6.433  38.785  1.00  8.13           O  
ATOM   1294  N   LEU A 165      15.134   7.851  39.594  1.00  6.06           N  
ATOM   1295  CA  LEU A 165      15.937   8.181  40.764  1.00  6.67           C  
ATOM   1296  C   LEU A 165      16.040   6.991  41.727  1.00  6.44           C  
ATOM   1297  O   LEU A 165      14.995   6.474  42.142  1.00  6.89           O  
ATOM   1298  CB  LEU A 165      15.326   9.405  41.474  1.00  7.71           C  
ATOM   1299  CG  LEU A 165      15.317  10.711  40.649  1.00  7.25           C  
ATOM   1300  CD1 LEU A 165      14.346  11.725  41.256  1.00  7.56           C  
ATOM   1301  CD2 LEU A 165      16.733  11.296  40.587  1.00  8.16           C  
ATOM   1302  N   LEU A 166      17.252   6.545  42.044  1.00  6.87           N  
ATOM   1303  CA  LEU A 166      17.424   5.407  42.937  1.00  7.12           C  
ATOM   1304  C   LEU A 166      16.643   5.594  44.242  1.00  6.94           C  
ATOM   1305  O   LEU A 166      16.901   6.548  44.984  1.00  6.51           O  
ATOM   1306  CB  LEU A 166      18.923   5.166  43.178  1.00  7.34           C  
ATOM   1307  CG  LEU A 166      19.692   4.699  41.921  1.00  8.83           C  
ATOM   1308  CD1 LEU A 166      21.198   4.675  42.207  1.00  9.67           C  
ATOM   1309  CD2 LEU A 166      19.209   3.307  41.481  1.00  9.86           C  
ATOM   1310  N   ASP A 167      15.696   4.699  44.497  1.00  6.68           N  
ATOM   1311  CA  ASP A 167      14.807   4.805  45.648  1.00  6.11           C  
ATOM   1312  C   ASP A 167      15.336   4.139  46.919  1.00  6.49           C  
ATOM   1313  O   ASP A 167      15.493   2.915  46.946  1.00  7.11           O  
ATOM   1314  CB  ASP A 167      13.434   4.226  45.253  1.00  5.27           C  
ATOM   1315  CG  ASP A 167      12.312   4.825  45.993  1.00  5.62           C  
ATOM   1316  OD1 ASP A 167      12.109   6.056  45.906  1.00  5.94           O  
ATOM   1317  OD2 ASP A 167      11.586   4.077  46.678  1.00  6.60           O  
ATOM   1318  N   LEU A 168      15.610   4.932  47.947  1.00  6.00           N  
ATOM   1319  CA  LEU A 168      16.133   4.389  49.187  1.00  5.71           C  
ATOM   1320  C   LEU A 168      15.142   3.504  49.950  1.00  6.17           C  
ATOM   1321  O   LEU A 168      13.934   3.805  49.947  1.00  6.48           O  
ATOM   1322  CB  LEU A 168      16.628   5.536  50.084  1.00  6.13           C  
ATOM   1323  CG  LEU A 168      17.926   6.223  49.612  1.00  6.81           C  
ATOM   1324  CD1 LEU A 168      18.118   7.557  50.343  1.00  6.89           C  
ATOM   1325  CD2 LEU A 168      19.127   5.303  49.862  1.00  7.01           C  
ATOM   1326  N   ALA A 169      15.637   2.420  50.548  1.00  6.87           N  
ATOM   1327  CA  ALA A 169      14.800   1.510  51.329  1.00  6.94           C  
ATOM   1328  C   ALA A 169      14.558   2.110  52.704  1.00  7.85           C  
ATOM   1329  O   ALA A 169      15.221   1.725  53.690  1.00  7.32           O  
ATOM   1330  CB  ALA A 169      15.475   0.123  51.432  1.00  7.55           C  
ATOM   1331  N   LEU A 170      13.626   3.052  52.757  1.00  6.41           N  
ATOM   1332  CA  LEU A 170      13.332   3.773  53.974  1.00  6.15           C  
ATOM   1333  C   LEU A 170      12.732   2.954  55.118  1.00  6.73           C  
ATOM   1334  O   LEU A 170      12.555   3.502  56.214  1.00  7.49           O  
ATOM   1335  CB  LEU A 170      12.453   4.991  53.641  1.00  6.83           C  
ATOM   1336  CG  LEU A 170      13.068   5.996  52.643  1.00  7.32           C  
ATOM   1337  CD1 LEU A 170      12.130   7.187  52.486  1.00  7.93           C  
ATOM   1338  CD2 LEU A 170      14.437   6.472  53.115  1.00  8.46           C  
ATOM   1339  N   GLU A 171      12.439   1.680  54.886  1.00  7.64           N  
ATOM   1340  CA  GLU A 171      11.925   0.831  55.950  1.00  8.32           C  
ATOM   1341  C   GLU A 171      13.076   0.300  56.816  1.00  8.13           C  
ATOM   1342  O   GLU A 171      12.862  -0.104  57.970  1.00  8.40           O  
ATOM   1343  CB  GLU A 171      11.121  -0.353  55.360  1.00  9.00           C  
ATOM   1344  CG  GLU A 171      12.037  -1.470  54.797  1.00 11.96           C  
ATOM   1345  CD  GLU A 171      11.273  -2.548  54.116  1.00 17.80           C  
ATOM   1346  OE1 GLU A 171      11.072  -2.465  52.883  1.00 20.44           O  
ATOM   1347  OE2 GLU A 171      10.831  -3.504  54.795  1.00 21.41           O  
ATOM   1348  N   LYS A 172      14.279   0.332  56.258  1.00  7.43           N  
ATOM   1349  CA  LYS A 172      15.477  -0.154  56.935  1.00  8.42           C  
ATOM   1350  C   LYS A 172      15.994   0.782  58.027  1.00  8.30           C  
ATOM   1351  O   LYS A 172      16.176   1.978  57.748  1.00  7.97           O  
ATOM   1352  CB  LYS A 172      16.619  -0.358  55.921  1.00  9.72           C  
ATOM   1353  CG  LYS A 172      16.393  -1.596  55.027  1.00 13.09           C  
ATOM   1354  CD  LYS A 172      17.673  -1.889  54.203  1.00 16.67           C  
ATOM   1355  CE  LYS A 172      18.809  -2.442  55.076  1.00 20.43           C  
ATOM   1356  NZ  LYS A 172      20.169  -2.191  54.503  1.00 22.36           N1+
ATOM   1357  N   ASP A 173      16.239   0.277  59.231  1.00  7.52           N  
ATOM   1358  CA  ASP A 173      16.755   1.149  60.272  1.00  7.80           C  
ATOM   1359  C   ASP A 173      18.103   1.756  59.888  1.00  7.55           C  
ATOM   1360  O   ASP A 173      18.374   2.899  60.259  1.00  8.36           O  
ATOM   1361  CB  ASP A 173      16.894   0.410  61.603  1.00  9.55           C  
ATOM   1362  CG  ASP A 173      17.281   1.304  62.694  1.00 11.53           C  
ATOM   1363  OD1 ASP A 173      16.452   2.146  63.087  1.00 11.53           O  
ATOM   1364  OD2 ASP A 173      18.430   1.211  63.173  1.00 13.61           O  
ATOM   1365  N   TYR A 174      18.937   1.022  59.162  1.00  7.40           N  
ATOM   1366  CA  TYR A 174      20.217   1.587  58.752  1.00  7.66           C  
ATOM   1367  C   TYR A 174      20.024   2.833  57.874  1.00  8.09           C  
ATOM   1368  O   TYR A 174      20.684   3.858  58.109  1.00  8.20           O  
ATOM   1369  CB  TYR A 174      21.039   0.557  57.968  1.00  8.22           C  
ATOM   1370  CG  TYR A 174      22.335   1.122  57.452  1.00  8.79           C  
ATOM   1371  CD1 TYR A 174      23.402   1.358  58.316  1.00  8.72           C  
ATOM   1372  CD2 TYR A 174      22.470   1.497  56.116  1.00  7.42           C  
ATOM   1373  CE1 TYR A 174      24.569   1.960  57.867  1.00  9.73           C  
ATOM   1374  CE2 TYR A 174      23.635   2.102  55.654  1.00  8.13           C  
ATOM   1375  CZ  TYR A 174      24.682   2.333  56.539  1.00  7.83           C  
ATOM   1376  OH  TYR A 174      25.834   2.948  56.114  1.00  8.87           O  
ATOM   1377  N   VAL A 175      19.139   2.747  56.882  1.00  8.08           N  
ATOM   1378  CA  VAL A 175      18.882   3.883  56.006  1.00  6.92           C  
ATOM   1379  C   VAL A 175      18.245   5.034  56.788  1.00  6.49           C  
ATOM   1380  O   VAL A 175      18.687   6.179  56.644  1.00  6.50           O  
ATOM   1381  CB  VAL A 175      18.001   3.446  54.786  1.00  7.13           C  
ATOM   1382  CG1 VAL A 175      17.627   4.651  53.922  1.00  6.60           C  
ATOM   1383  CG2 VAL A 175      18.772   2.425  53.941  1.00  7.49           C  
ATOM   1384  N   ARG A 176      17.251   4.732  57.612  1.00  6.83           N  
ATOM   1385  CA  ARG A 176      16.627   5.752  58.446  1.00  6.73           C  
ATOM   1386  C   ARG A 176      17.681   6.440  59.336  1.00  6.93           C  
ATOM   1387  O   ARG A 176      17.619   7.663  59.541  1.00  7.11           O  
ATOM   1388  CB  ARG A 176      15.579   5.117  59.375  1.00  6.94           C  
ATOM   1389  CG  ARG A 176      14.363   4.575  58.595  1.00  7.52           C  
ATOM   1390  CD  ARG A 176      13.557   3.623  59.506  1.00  7.40           C  
ATOM   1391  NE  ARG A 176      12.258   3.241  58.951  1.00  7.72           N  
ATOM   1392  CZ  ARG A 176      11.346   2.526  59.606  1.00  7.80           C  
ATOM   1393  NH1 ARG A 176      11.585   2.108  60.845  1.00  8.20           N  
ATOM   1394  NH2 ARG A 176      10.187   2.242  59.030  1.00  7.10           N  
ATOM   1395  N   SER A 177      18.626   5.657  59.846  1.00  7.27           N  
ATOM   1396  CA  SER A 177      19.688   6.169  60.714  1.00  7.48           C  
ATOM   1397  C   SER A 177      20.723   7.028  59.975  1.00  7.41           C  
ATOM   1398  O   SER A 177      21.210   8.004  60.558  1.00  7.62           O  
ATOM   1399  CB  SER A 177      20.369   4.998  61.438  1.00  8.02           C  
ATOM   1400  OG  SER A 177      19.446   4.352  62.305  1.00 10.43           O  
ATOM   1401  N   LYS A 178      21.051   6.689  58.732  1.00  7.09           N  
ATOM   1402  CA  LYS A 178      21.986   7.519  57.968  1.00  6.76           C  
ATOM   1403  C   LYS A 178      21.314   8.864  57.608  1.00  6.43           C  
ATOM   1404  O   LYS A 178      21.979   9.910  57.606  1.00  6.79           O  
ATOM   1405  CB  LYS A 178      22.435   6.805  56.676  1.00  7.79           C  
ATOM   1406  CG  LYS A 178      23.255   5.520  57.004  1.00  8.97           C  
ATOM   1407  CD  LYS A 178      24.545   5.777  57.806  1.00  9.84           C  
ATOM   1408  CE  LYS A 178      25.582   6.565  57.017  1.00 10.42           C  
ATOM   1409  NZ  LYS A 178      26.827   6.778  57.819  1.00 12.78           N1+
ATOM   1410  N   ILE A 179      20.015   8.830  57.316  1.00  6.49           N  
ATOM   1411  CA  ILE A 179      19.269  10.048  57.030  1.00  6.28           C  
ATOM   1412  C   ILE A 179      19.158  10.884  58.314  1.00  6.54           C  
ATOM   1413  O   ILE A 179      19.376  12.101  58.263  1.00  6.55           O  
ATOM   1414  CB  ILE A 179      17.850   9.709  56.460  1.00  5.71           C  
ATOM   1415  CG1 ILE A 179      17.994   9.084  55.065  1.00  6.50           C  
ATOM   1416  CG2 ILE A 179      16.969  10.975  56.398  1.00  6.17           C  
ATOM   1417  CD1 ILE A 179      16.763   8.347  54.576  1.00  7.00           C  
ATOM   1418  N   ALA A 180      18.858  10.249  59.446  1.00  5.92           N  
ATOM   1419  CA  ALA A 180      18.775  10.984  60.704  1.00  5.93           C  
ATOM   1420  C   ALA A 180      20.138  11.553  61.106  1.00  6.41           C  
ATOM   1421  O   ALA A 180      20.195  12.644  61.682  1.00  6.53           O  
ATOM   1422  CB  ALA A 180      18.217  10.082  61.817  1.00  7.80           C  
ATOM   1423  N   GLU A 181      21.211  10.833  60.807  1.00  5.89           N  
ATOM   1424  CA  GLU A 181      22.560  11.310  61.113  1.00  6.68           C  
ATOM   1425  C   GLU A 181      22.813  12.637  60.371  1.00  7.20           C  
ATOM   1426  O   GLU A 181      23.334  13.594  60.964  1.00  7.12           O  
ATOM   1427  CB  GLU A 181      23.565  10.206  60.694  1.00  7.22           C  
ATOM   1428  CG  GLU A 181      25.040  10.603  60.893  1.00  8.16           C  
ATOM   1429  CD  GLU A 181      25.978   9.534  60.449  1.00  9.60           C  
ATOM   1430  OE1 GLU A 181      25.737   8.909  59.394  1.00  8.89           O  
ATOM   1431  OE2 GLU A 181      26.999   9.291  61.133  1.00 12.72           O  
ATOM   1432  N   TYR A 182      22.407  12.687  59.109  1.00  6.13           N  
ATOM   1433  CA  TYR A 182      22.528  13.879  58.292  1.00  5.87           C  
ATOM   1434  C   TYR A 182      21.643  15.013  58.827  1.00  5.32           C  
ATOM   1435  O   TYR A 182      22.128  16.138  59.027  1.00  5.59           O  
ATOM   1436  CB  TYR A 182      22.128  13.520  56.844  1.00  5.95           C  
ATOM   1437  CG  TYR A 182      21.797  14.680  55.930  1.00  5.18           C  
ATOM   1438  CD1 TYR A 182      22.709  15.708  55.713  1.00  5.67           C  
ATOM   1439  CD2 TYR A 182      20.568  14.735  55.264  1.00  5.59           C  
ATOM   1440  CE1 TYR A 182      22.411  16.765  54.858  1.00  6.02           C  
ATOM   1441  CE2 TYR A 182      20.257  15.790  54.402  1.00  6.16           C  
ATOM   1442  CZ  TYR A 182      21.185  16.802  54.207  1.00  6.31           C  
ATOM   1443  OH  TYR A 182      20.899  17.861  53.378  1.00  5.96           O  
ATOM   1444  N   MET A 183      20.376  14.710  59.078  1.00  5.05           N  
ATOM   1445  CA  MET A 183      19.457  15.708  59.588  1.00  5.43           C  
ATOM   1446  C   MET A 183      19.843  16.203  60.994  1.00  5.46           C  
ATOM   1447  O   MET A 183      19.681  17.407  61.271  1.00  5.63           O  
ATOM   1448  CB  MET A 183      18.024  15.148  59.580  1.00  5.31           C  
ATOM   1449  CG  MET A 183      17.571  14.936  58.113  1.00  6.54           C  
ATOM   1450  SD  MET A 183      15.925  14.171  57.990  1.00  7.00           S  
ATOM   1451  CE  MET A 183      14.860  15.602  58.272  1.00  7.16           C  
ATOM   1452  N   ASN A 184      20.357  15.323  61.849  1.00  4.80           N  
ATOM   1453  CA  ASN A 184      20.773  15.742  63.183  1.00  5.43           C  
ATOM   1454  C   ASN A 184      22.049  16.597  63.143  1.00  5.83           C  
ATOM   1455  O   ASN A 184      22.226  17.476  63.992  1.00  6.42           O  
ATOM   1456  CB  ASN A 184      20.927  14.516  64.102  1.00  5.85           C  
ATOM   1457  CG  ASN A 184      19.632  14.041  64.626  1.00  5.78           C  
ATOM   1458  OD1 ASN A 184      18.651  14.805  64.667  1.00  6.96           O  
ATOM   1459  ND2 ASN A 184      19.577  12.787  65.069  1.00  6.16           N  
ATOM   1460  N   HIS A 185      22.913  16.357  62.165  1.00  6.13           N  
ATOM   1461  CA  HIS A 185      24.102  17.183  61.991  1.00  6.78           C  
ATOM   1462  C   HIS A 185      23.626  18.620  61.692  1.00  6.75           C  
ATOM   1463  O   HIS A 185      24.140  19.583  62.278  1.00  7.91           O  
ATOM   1464  CB  HIS A 185      24.930  16.594  60.826  1.00  7.97           C  
ATOM   1465  CG  HIS A 185      26.184  17.351  60.484  1.00 11.58           C  
ATOM   1466  ND1 HIS A 185      27.155  17.674  61.408  1.00 18.05           N  
ATOM   1467  CD2 HIS A 185      26.646  17.793  59.289  1.00 14.01           C  
ATOM   1468  CE1 HIS A 185      28.157  18.280  60.793  1.00 16.01           C  
ATOM   1469  NE2 HIS A 185      27.872  18.363  59.507  1.00 15.25           N  
ATOM   1470  N   LEU A 186      22.616  18.735  60.836  1.00  5.97           N  
ATOM   1471  CA  LEU A 186      22.036  20.019  60.483  1.00  5.08           C  
ATOM   1472  C   LEU A 186      21.298  20.668  61.668  1.00  5.25           C  
ATOM   1473  O   LEU A 186      21.463  21.873  61.892  1.00  5.43           O  
ATOM   1474  CB  LEU A 186      21.088  19.836  59.286  1.00  5.85           C  
ATOM   1475  CG  LEU A 186      21.775  19.455  57.959  1.00  6.00           C  
ATOM   1476  CD1 LEU A 186      20.739  19.000  56.933  1.00  6.20           C  
ATOM   1477  CD2 LEU A 186      22.564  20.647  57.426  1.00  6.71           C  
ATOM   1478  N   ILE A 187      20.513  19.896  62.416  1.00  5.01           N  
ATOM   1479  CA  ILE A 187      19.823  20.450  63.581  1.00  5.28           C  
ATOM   1480  C   ILE A 187      20.832  20.959  64.614  1.00  5.83           C  
ATOM   1481  O   ILE A 187      20.661  22.064  65.138  1.00  5.15           O  
ATOM   1482  CB  ILE A 187      18.878  19.387  64.246  1.00  5.37           C  
ATOM   1483  CG1 ILE A 187      17.700  19.074  63.307  1.00  6.53           C  
ATOM   1484  CG2 ILE A 187      18.365  19.895  65.605  1.00  5.77           C  
ATOM   1485  CD1 ILE A 187      16.906  17.833  63.695  1.00  6.61           C  
ATOM   1486  N   ASP A 188      21.873  20.181  64.885  1.00  6.04           N  
ATOM   1487  CA  ASP A 188      22.862  20.598  65.853  1.00  5.68           C  
ATOM   1488  C   ASP A 188      23.656  21.831  65.372  1.00  6.49           C  
ATOM   1489  O   ASP A 188      24.175  22.590  66.205  1.00  7.19           O  
ATOM   1490  CB  ASP A 188      23.757  19.398  66.214  1.00  6.30           C  
ATOM   1491  CG  ASP A 188      23.015  18.331  66.950  1.00  6.15           C  
ATOM   1492  OD1 ASP A 188      21.853  18.557  67.375  1.00  6.39           O  
ATOM   1493  OD2 ASP A 188      23.577  17.231  67.138  1.00  6.87           O  
ATOM   1494  N   ILE A 189      23.713  22.044  64.059  1.00  6.32           N  
ATOM   1495  CA  ILE A 189      24.355  23.235  63.500  1.00  6.33           C  
ATOM   1496  C   ILE A 189      23.468  24.464  63.764  1.00  6.17           C  
ATOM   1497  O   ILE A 189      23.987  25.580  63.872  1.00  7.49           O  
ATOM   1498  CB  ILE A 189      24.622  23.056  61.953  1.00  6.15           C  
ATOM   1499  CG1 ILE A 189      25.895  22.221  61.751  1.00  6.81           C  
ATOM   1500  CG2 ILE A 189      24.747  24.417  61.230  1.00  7.29           C  
ATOM   1501  CD1 ILE A 189      26.046  21.643  60.351  1.00  8.39           C  
ATOM   1502  N   GLY A 190      22.160  24.247  63.893  1.00  6.12           N  
ATOM   1503  CA  GLY A 190      21.251  25.346  64.164  1.00  5.87           C  
ATOM   1504  C   GLY A 190      20.034  25.454  63.257  1.00  6.21           C  
ATOM   1505  O   GLY A 190      19.261  26.415  63.415  1.00  6.33           O  
ATOM   1506  N   VAL A 191      19.839  24.526  62.312  1.00  5.71           N  
ATOM   1507  CA  VAL A 191      18.655  24.639  61.450  1.00  6.46           C  
ATOM   1508  C   VAL A 191      17.371  24.449  62.249  1.00  6.27           C  
ATOM   1509  O   VAL A 191      17.362  23.675  63.222  1.00  7.61           O  
ATOM   1510  CB  VAL A 191      18.684  23.673  60.187  1.00  8.93           C  
ATOM   1511  CG1 VAL A 191      20.020  23.800  59.455  1.00  7.27           C  
ATOM   1512  CG2 VAL A 191      18.379  22.239  60.570  1.00 12.17           C  
ATOM   1513  N   ALA A 192      16.317  25.153  61.862  1.00  5.50           N  
ATOM   1514  CA  ALA A 192      15.053  25.113  62.580  1.00  4.93           C  
ATOM   1515  C   ALA A 192      14.033  24.142  62.037  1.00  4.98           C  
ATOM   1516  O   ALA A 192      12.994  23.938  62.680  1.00  4.97           O  
ATOM   1517  CB  ALA A 192      14.452  26.520  62.614  1.00  5.67           C  
ATOM   1518  N   GLY A 193      14.297  23.552  60.881  1.00  5.26           N  
ATOM   1519  CA  GLY A 193      13.322  22.644  60.320  1.00  5.33           C  
ATOM   1520  C   GLY A 193      13.690  22.196  58.929  1.00  5.08           C  
ATOM   1521  O   GLY A 193      14.773  22.515  58.421  1.00  4.91           O  
ATOM   1522  N   PHE A 194      12.751  21.510  58.289  1.00  5.30           N  
ATOM   1523  CA  PHE A 194      13.009  20.947  56.991  1.00  4.59           C  
ATOM   1524  C   PHE A 194      11.842  20.852  56.039  1.00  4.93           C  
ATOM   1525  O   PHE A 194      10.702  20.639  56.473  1.00  5.27           O  
ATOM   1526  CB  PHE A 194      13.463  19.490  57.133  1.00  5.65           C  
ATOM   1527  CG  PHE A 194      14.671  19.279  58.003  1.00  5.76           C  
ATOM   1528  CD1 PHE A 194      14.553  19.081  59.382  1.00  6.03           C  
ATOM   1529  CD2 PHE A 194      15.935  19.265  57.430  1.00  5.56           C  
ATOM   1530  CE1 PHE A 194      15.692  18.877  60.168  1.00  6.64           C  
ATOM   1531  CE2 PHE A 194      17.070  19.064  58.201  1.00  5.58           C  
ATOM   1532  CZ  PHE A 194      16.952  18.871  59.572  1.00  6.66           C  
ATOM   1533  N   ARG A 195      12.153  20.985  54.758  1.00  4.99           N  
ATOM   1534  CA  ARG A 195      11.210  20.728  53.694  1.00  5.25           C  
ATOM   1535  C   ARG A 195      11.520  19.274  53.311  1.00  5.89           C  
ATOM   1536  O   ARG A 195      12.680  19.003  52.955  1.00  6.58           O  
ATOM   1537  CB  ARG A 195      11.503  21.644  52.488  1.00  5.76           C  
ATOM   1538  CG  ARG A 195      10.702  21.211  51.238  1.00  6.96           C  
ATOM   1539  CD  ARG A 195      11.293  21.873  49.979  1.00  7.75           C  
ATOM   1540  NE  ARG A 195      10.515  21.615  48.765  1.00  8.24           N  
ATOM   1541  CZ  ARG A 195      10.770  20.668  47.865  1.00  8.02           C  
ATOM   1542  NH1 ARG A 195      11.807  19.850  48.000  1.00  6.63           N  
ATOM   1543  NH2 ARG A 195       9.980  20.547  46.805  1.00  8.55           N  
ATOM   1544  N   LEU A 196      10.586  18.347  53.466  1.00  5.24           N  
ATOM   1545  CA  LEU A 196      10.880  16.980  53.088  1.00  5.27           C  
ATOM   1546  C   LEU A 196      10.521  16.764  51.623  1.00  5.83           C  
ATOM   1547  O   LEU A 196       9.340  16.641  51.278  1.00  5.30           O  
ATOM   1548  CB  LEU A 196      10.141  15.987  54.010  1.00  5.85           C  
ATOM   1549  CG  LEU A 196      10.488  16.066  55.517  1.00  6.83           C  
ATOM   1550  CD1 LEU A 196       9.829  14.895  56.258  1.00  7.16           C  
ATOM   1551  CD2 LEU A 196      12.007  16.025  55.738  1.00  6.89           C  
ATOM   1552  N   ASP A 197      11.536  16.792  50.771  1.00  5.30           N  
ATOM   1553  CA  ASP A 197      11.359  16.632  49.338  1.00  5.44           C  
ATOM   1554  C   ASP A 197      10.710  15.304  48.956  1.00  5.87           C  
ATOM   1555  O   ASP A 197      10.958  14.316  49.646  1.00  5.52           O  
ATOM   1556  CB  ASP A 197      12.735  16.753  48.664  1.00  5.23           C  
ATOM   1557  CG  ASP A 197      12.699  16.523  47.214  1.00  5.77           C  
ATOM   1558  OD1 ASP A 197      12.179  17.387  46.479  1.00  6.22           O  
ATOM   1559  OD2 ASP A 197      13.204  15.471  46.771  1.00  7.30           O  
ATOM   1560  N   ALA A 198       9.885  15.294  47.912  1.00  5.52           N  
ATOM   1561  CA  ALA A 198       9.249  14.067  47.423  1.00  5.84           C  
ATOM   1562  C   ALA A 198       8.543  13.235  48.500  1.00  6.67           C  
ATOM   1563  O   ALA A 198       8.633  11.996  48.468  1.00  6.32           O  
ATOM   1564  CB  ALA A 198      10.304  13.211  46.683  1.00  6.84           C  
ATOM   1565  N   SER A 199       7.840  13.884  49.418  1.00  5.47           N  
ATOM   1566  CA  SER A 199       7.161  13.155  50.479  1.00  5.54           C  
ATOM   1567  C   SER A 199       6.077  12.178  50.003  1.00  5.92           C  
ATOM   1568  O   SER A 199       5.863  11.163  50.658  1.00  6.05           O  
ATOM   1569  CB  SER A 199       6.602  14.137  51.510  1.00  5.47           C  
ATOM   1570  OG  SER A 199       7.660  14.629  52.326  1.00  5.85           O  
ATOM   1571  N   LYS A 200       5.420  12.461  48.887  1.00  6.51           N  
ATOM   1572  CA  LYS A 200       4.414  11.545  48.352  1.00  7.52           C  
ATOM   1573  C   LYS A 200       5.067  10.190  47.995  1.00  6.13           C  
ATOM   1574  O   LYS A 200       4.381   9.154  47.984  1.00  6.13           O  
ATOM   1575  CB  LYS A 200       3.803  12.175  47.084  1.00 10.64           C  
ATOM   1576  CG  LYS A 200       2.506  11.486  46.659  1.00 16.36           C  
ATOM   1577  CD  LYS A 200       2.405  11.359  45.117  1.00 18.30           C  
ATOM   1578  CE  LYS A 200       2.362  12.693  44.387  1.00 19.33           C  
ATOM   1579  NZ  LYS A 200       1.115  12.861  43.576  1.00 16.16           N1+
ATOM   1580  N   HIS A 201       6.370  10.209  47.736  1.00  5.91           N  
ATOM   1581  CA  HIS A 201       7.115   9.014  47.361  1.00  5.36           C  
ATOM   1582  C   HIS A 201       7.682   8.240  48.541  1.00  5.07           C  
ATOM   1583  O   HIS A 201       8.394   7.239  48.353  1.00  5.06           O  
ATOM   1584  CB  HIS A 201       8.192   9.430  46.364  1.00  5.14           C  
ATOM   1585  CG  HIS A 201       7.614  10.081  45.143  1.00  5.66           C  
ATOM   1586  ND1 HIS A 201       6.895   9.369  44.207  1.00  6.35           N  
ATOM   1587  CD2 HIS A 201       7.531  11.381  44.771  1.00  6.43           C  
ATOM   1588  CE1 HIS A 201       6.396  10.205  43.314  1.00  6.87           C  
ATOM   1589  NE2 HIS A 201       6.766  11.431  43.635  1.00  7.12           N  
ATOM   1590  N   MET A 202       7.334   8.689  49.739  1.00  4.81           N  
ATOM   1591  CA  MET A 202       7.745   8.037  50.965  1.00  5.36           C  
ATOM   1592  C   MET A 202       6.520   7.633  51.790  1.00  5.24           C  
ATOM   1593  O   MET A 202       5.511   8.355  51.762  1.00  5.87           O  
ATOM   1594  CB  MET A 202       8.617   8.979  51.823  1.00  5.99           C  
ATOM   1595  CG  MET A 202       9.847   9.472  51.035  1.00  6.16           C  
ATOM   1596  SD  MET A 202      11.035  10.348  52.114  1.00  6.51           S  
ATOM   1597  CE  MET A 202      10.299  11.993  52.262  1.00  6.35           C  
ATOM   1598  N   TRP A 203       6.578   6.504  52.480  1.00  5.33           N  
ATOM   1599  CA  TRP A 203       5.462   6.097  53.311  1.00  6.11           C  
ATOM   1600  C   TRP A 203       5.364   6.967  54.557  1.00  5.71           C  
ATOM   1601  O   TRP A 203       6.400   7.252  55.156  1.00  5.72           O  
ATOM   1602  CB  TRP A 203       5.647   4.644  53.763  1.00  5.17           C  
ATOM   1603  CG  TRP A 203       5.487   3.637  52.668  1.00  6.23           C  
ATOM   1604  CD1 TRP A 203       6.476   3.024  51.948  1.00  6.78           C  
ATOM   1605  CD2 TRP A 203       4.250   3.145  52.153  1.00  6.88           C  
ATOM   1606  NE1 TRP A 203       5.922   2.174  51.012  1.00  6.93           N  
ATOM   1607  CE2 TRP A 203       4.557   2.232  51.118  1.00  7.81           C  
ATOM   1608  CE3 TRP A 203       2.909   3.388  52.467  1.00  7.50           C  
ATOM   1609  CZ2 TRP A 203       3.567   1.562  50.393  1.00  8.44           C  
ATOM   1610  CZ3 TRP A 203       1.923   2.726  51.749  1.00  9.41           C  
ATOM   1611  CH2 TRP A 203       2.259   1.821  50.722  1.00  8.95           C  
ATOM   1612  N   PRO A 204       4.158   7.413  54.949  1.00  5.61           N  
ATOM   1613  CA  PRO A 204       4.019   8.251  56.154  1.00  6.52           C  
ATOM   1614  C   PRO A 204       4.738   7.635  57.370  1.00  6.81           C  
ATOM   1615  O   PRO A 204       5.341   8.377  58.150  1.00  7.09           O  
ATOM   1616  CB  PRO A 204       2.510   8.287  56.381  1.00  7.00           C  
ATOM   1617  CG  PRO A 204       1.956   8.212  54.984  1.00  6.75           C  
ATOM   1618  CD  PRO A 204       2.863   7.231  54.263  1.00  6.35           C  
ATOM   1619  N   GLY A 205       4.667   6.312  57.513  1.00  6.60           N  
ATOM   1620  CA  GLY A 205       5.303   5.619  58.631  1.00  5.84           C  
ATOM   1621  C   GLY A 205       6.821   5.617  58.589  1.00  6.23           C  
ATOM   1622  O   GLY A 205       7.470   5.593  59.639  1.00  6.77           O  
ATOM   1623  N   ASP A 206       7.394   5.597  57.391  1.00  6.16           N  
ATOM   1624  CA  ASP A 206       8.841   5.649  57.266  1.00  6.38           C  
ATOM   1625  C   ASP A 206       9.324   7.062  57.631  1.00  7.06           C  
ATOM   1626  O   ASP A 206      10.338   7.210  58.340  1.00  7.06           O  
ATOM   1627  CB  ASP A 206       9.282   5.281  55.835  1.00  7.74           C  
ATOM   1628  CG  ASP A 206       9.243   3.818  55.566  1.00  7.63           C  
ATOM   1629  OD1 ASP A 206       9.214   3.013  56.522  1.00  8.20           O  
ATOM   1630  OD2 ASP A 206       9.268   3.432  54.379  1.00  7.89           O  
ATOM   1631  N   ILE A 207       8.600   8.083  57.172  1.00  6.10           N  
ATOM   1632  CA  ILE A 207       8.941   9.451  57.536  1.00  6.07           C  
ATOM   1633  C   ILE A 207       8.866   9.593  59.062  1.00  5.89           C  
ATOM   1634  O   ILE A 207       9.796  10.126  59.668  1.00  6.09           O  
ATOM   1635  CB  ILE A 207       7.974  10.489  56.861  1.00  6.02           C  
ATOM   1636  CG1 ILE A 207       8.221  10.533  55.347  1.00  5.97           C  
ATOM   1637  CG2 ILE A 207       8.162  11.886  57.476  1.00  5.97           C  
ATOM   1638  CD1 ILE A 207       7.159  11.302  54.573  1.00  6.16           C  
ATOM   1639  N   LYS A 208       7.793   9.097  59.667  1.00  6.16           N  
ATOM   1640  CA  LYS A 208       7.631   9.162  61.115  1.00  7.35           C  
ATOM   1641  C   LYS A 208       8.814   8.488  61.841  1.00  6.71           C  
ATOM   1642  O   LYS A 208       9.325   9.054  62.818  1.00  6.55           O  
ATOM   1643  CB  LYS A 208       6.296   8.489  61.496  1.00  9.42           C  
ATOM   1644  CG  LYS A 208       5.959   8.674  62.989  1.00 13.20           C  
ATOM   1645  CD  LYS A 208       5.616  10.118  63.341  1.00 17.45           C  
ATOM   1646  CE  LYS A 208       5.721  10.364  64.840  1.00 20.83           C  
ATOM   1647  NZ  LYS A 208       5.850  11.817  65.146  1.00 23.36           N1+
ATOM   1648  N   ALA A 209       9.251   7.323  61.369  1.00  6.85           N  
ATOM   1649  CA  ALA A 209      10.377   6.639  61.994  1.00  7.52           C  
ATOM   1650  C   ALA A 209      11.654   7.465  61.914  1.00  7.89           C  
ATOM   1651  O   ALA A 209      12.466   7.417  62.851  1.00  9.02           O  
ATOM   1652  CB  ALA A 209      10.589   5.268  61.353  1.00  7.30           C  
ATOM   1653  N   ILE A 210      11.837   8.206  60.824  1.00  7.54           N  
ATOM   1654  CA  ILE A 210      13.012   9.067  60.690  1.00  7.01           C  
ATOM   1655  C   ILE A 210      12.885  10.272  61.624  1.00  7.89           C  
ATOM   1656  O   ILE A 210      13.841  10.602  62.341  1.00  7.39           O  
ATOM   1657  CB  ILE A 210      13.193   9.544  59.211  1.00  6.96           C  
ATOM   1658  CG1 ILE A 210      13.545   8.339  58.320  1.00  6.83           C  
ATOM   1659  CG2 ILE A 210      14.284  10.629  59.120  1.00  7.42           C  
ATOM   1660  CD1 ILE A 210      13.376   8.581  56.818  1.00  7.69           C  
ATOM   1661  N   LEU A 211      11.714  10.896  61.641  1.00  7.82           N  
ATOM   1662  CA  LEU A 211      11.482  12.045  62.500  1.00  7.68           C  
ATOM   1663  C   LEU A 211      11.649  11.700  63.990  1.00  8.30           C  
ATOM   1664  O   LEU A 211      12.113  12.551  64.766  1.00  8.63           O  
ATOM   1665  CB  LEU A 211      10.084  12.627  62.219  1.00  7.63           C  
ATOM   1666  CG  LEU A 211       9.882  13.167  60.787  1.00  7.91           C  
ATOM   1667  CD1 LEU A 211       8.494  13.799  60.665  1.00  8.55           C  
ATOM   1668  CD2 LEU A 211      10.961  14.203  60.445  1.00  8.75           C  
ATOM   1669  N   ASP A 212      11.310  10.473  64.365  1.00  7.74           N  
ATOM   1670  CA  ASP A 212      11.454  10.029  65.741  1.00 10.16           C  
ATOM   1671  C   ASP A 212      12.935   9.916  66.181  1.00  9.77           C  
ATOM   1672  O   ASP A 212      13.220   9.860  67.391  1.00  9.56           O  
ATOM   1673  CB  ASP A 212      10.722   8.686  65.933  1.00 11.45           C  
ATOM   1674  CG  ASP A 212       9.241   8.838  65.996  1.00 13.18           C  
ATOM   1675  OD1 ASP A 212       8.746   9.980  66.152  1.00 18.73           O  
ATOM   1676  OD2 ASP A 212       8.528   7.820  65.908  1.00 16.35           O  
ATOM   1677  N   LYS A 213      13.847   9.908  65.216  1.00  7.69           N  
ATOM   1678  CA  LYS A 213      15.281   9.849  65.493  1.00  7.38           C  
ATOM   1679  C   LYS A 213      15.901  11.256  65.561  1.00  7.49           C  
ATOM   1680  O   LYS A 213      17.094  11.387  65.860  1.00  7.81           O  
ATOM   1681  CB  LYS A 213      16.014   9.090  64.377  1.00  7.91           C  
ATOM   1682  CG  LYS A 213      15.655   7.598  64.353  1.00  8.57           C  
ATOM   1683  CD  LYS A 213      16.379   6.922  63.178  1.00  9.98           C  
ATOM   1684  CE  LYS A 213      16.115   5.425  63.100  1.00 10.70           C  
ATOM   1685  NZ  LYS A 213      16.861   4.666  64.141  1.00 11.39           N1+
ATOM   1686  N   LEU A 214      15.110  12.287  65.295  1.00  7.19           N  
ATOM   1687  CA  LEU A 214      15.628  13.643  65.279  1.00  7.20           C  
ATOM   1688  C   LEU A 214      15.696  14.354  66.623  1.00  7.07           C  
ATOM   1689  O   LEU A 214      14.843  14.150  67.491  1.00  8.03           O  
ATOM   1690  CB  LEU A 214      14.815  14.507  64.295  1.00  8.54           C  
ATOM   1691  CG  LEU A 214      14.753  14.037  62.830  1.00  8.43           C  
ATOM   1692  CD1 LEU A 214      14.097  15.117  61.971  1.00  9.21           C  
ATOM   1693  CD2 LEU A 214      16.156  13.728  62.306  1.00  9.43           C  
ATOM   1694  N   HIS A 215      16.719  15.177  66.780  1.00  5.96           N  
ATOM   1695  CA  HIS A 215      16.904  15.954  67.982  1.00  5.67           C  
ATOM   1696  C   HIS A 215      15.971  17.153  68.049  1.00  7.41           C  
ATOM   1697  O   HIS A 215      15.370  17.524  67.026  1.00  7.46           O  
ATOM   1698  CB  HIS A 215      18.292  16.584  67.998  1.00  6.35           C  
ATOM   1699  CG  HIS A 215      19.423  15.606  67.975  1.00  5.95           C  
ATOM   1700  ND1 HIS A 215      20.729  16.003  67.783  1.00  5.90           N  
ATOM   1701  CD2 HIS A 215      19.456  14.265  68.158  1.00  6.00           C  
ATOM   1702  CE1 HIS A 215      21.515  14.944  67.851  1.00  5.42           C  
ATOM   1703  NE2 HIS A 215      20.767  13.879  68.078  1.00  5.77           N  
ATOM   1704  N   ASN A 216      15.860  17.744  69.231  1.00  6.94           N  
ATOM   1705  CA  ASN A 216      15.126  18.969  69.350  1.00  7.27           C  
ATOM   1706  C   ASN A 216      16.111  20.070  68.899  1.00  6.65           C  
ATOM   1707  O   ASN A 216      17.325  19.772  68.782  1.00  6.40           O  
ATOM   1708  CB  ASN A 216      14.654  19.182  70.802  1.00  8.74           C  
ATOM   1709  CG  ASN A 216      13.530  18.286  71.192  1.00 10.06           C  
ATOM   1710  OD1 ASN A 216      13.422  17.893  72.361  1.00 16.32           O  
ATOM   1711  ND2 ASN A 216      12.654  17.954  70.242  1.00 11.77           N  
ATOM   1712  N   LEU A 217      15.639  21.276  68.625  1.00  6.51           N  
ATOM   1713  CA  LEU A 217      16.523  22.319  68.133  1.00  6.29           C  
ATOM   1714  C   LEU A 217      17.666  22.709  69.085  1.00  5.75           C  
ATOM   1715  O   LEU A 217      17.547  22.512  70.305  1.00  6.55           O  
ATOM   1716  CB  LEU A 217      15.676  23.535  67.721  1.00  6.76           C  
ATOM   1717  CG  LEU A 217      14.568  23.224  66.683  1.00  7.16           C  
ATOM   1718  CD1 LEU A 217      13.952  24.533  66.178  1.00  9.15           C  
ATOM   1719  CD2 LEU A 217      15.136  22.426  65.495  1.00  7.42           C  
ATOM   1720  N   ASN A 218      18.760  23.214  68.527  1.00  6.48           N  
ATOM   1721  CA  ASN A 218      19.936  23.588  69.308  1.00  6.29           C  
ATOM   1722  C   ASN A 218      19.561  24.570  70.434  1.00  6.64           C  
ATOM   1723  O   ASN A 218      19.068  25.680  70.159  1.00  6.16           O  
ATOM   1724  CB  ASN A 218      21.008  24.137  68.338  1.00  6.34           C  
ATOM   1725  CG  ASN A 218      22.339  24.263  68.941  1.00  8.01           C  
ATOM   1726  OD1 ASN A 218      23.293  23.514  68.618  1.00 10.89           O  
ATOM   1727  ND2 ASN A 218      22.473  25.228  69.830  1.00  7.38           N  
ATOM   1728  N   SER A 219      19.768  24.139  71.672  1.00  6.64           N  
ATOM   1729  CA  SER A 219      19.391  24.903  72.854  1.00  6.37           C  
ATOM   1730  C   SER A 219      20.157  26.203  73.124  1.00  6.88           C  
ATOM   1731  O   SER A 219      19.824  26.910  74.088  1.00  7.58           O  
ATOM   1732  CB  SER A 219      19.421  23.976  74.068  1.00  6.38           C  
ATOM   1733  OG  SER A 219      20.625  23.235  74.103  1.00  6.37           O  
ATOM   1734  N   ASN A 220      21.148  26.519  72.299  1.00  6.47           N  
ATOM   1735  CA  ASN A 220      21.864  27.779  72.430  1.00  7.60           C  
ATOM   1736  C   ASN A 220      21.018  28.921  71.798  1.00  8.59           C  
ATOM   1737  O   ASN A 220      21.179  30.094  72.171  1.00  9.50           O  
ATOM   1738  CB  ASN A 220      23.241  27.693  71.723  1.00  8.19           C  
ATOM   1739  CG  ASN A 220      24.251  26.915  72.494  1.00  8.20           C  
ATOM   1740  OD1 ASN A 220      24.683  27.335  73.577  1.00 10.01           O  
ATOM   1741  ND2 ASN A 220      24.663  25.764  71.956  1.00  8.38           N  
ATOM   1742  N   TRP A 221      20.109  28.560  70.893  1.00  8.20           N  
ATOM   1743  CA  TRP A 221      19.242  29.525  70.197  1.00  8.73           C  
ATOM   1744  C   TRP A 221      17.748  29.317  70.413  1.00  9.36           C  
ATOM   1745  O   TRP A 221      16.982  30.288  70.346  1.00 11.73           O  
ATOM   1746  CB  TRP A 221      19.470  29.445  68.683  1.00  9.46           C  
ATOM   1747  CG  TRP A 221      20.733  30.063  68.197  1.00  9.27           C  
ATOM   1748  CD1 TRP A 221      21.069  31.385  68.242  1.00  8.56           C  
ATOM   1749  CD2 TRP A 221      21.812  29.395  67.545  1.00  9.93           C  
ATOM   1750  NE1 TRP A 221      22.291  31.583  67.651  1.00  8.72           N  
ATOM   1751  CE2 TRP A 221      22.770  30.376  67.214  1.00  9.87           C  
ATOM   1752  CE3 TRP A 221      22.063  28.058  67.203  1.00 12.64           C  
ATOM   1753  CZ2 TRP A 221      23.961  30.066  66.556  1.00 12.17           C  
ATOM   1754  CZ3 TRP A 221      23.244  27.750  66.547  1.00 13.20           C  
ATOM   1755  CH2 TRP A 221      24.179  28.752  66.229  1.00 14.31           C  
ATOM   1756  N   PHE A 222      17.345  28.080  70.669  1.00  7.93           N  
ATOM   1757  CA  PHE A 222      15.938  27.743  70.822  1.00  7.98           C  
ATOM   1758  C   PHE A 222      15.550  27.221  72.199  1.00  9.08           C  
ATOM   1759  O   PHE A 222      16.379  26.575  72.851  1.00  9.33           O  
ATOM   1760  CB  PHE A 222      15.568  26.666  69.790  1.00  7.66           C  
ATOM   1761  CG  PHE A 222      15.847  27.060  68.357  1.00  7.44           C  
ATOM   1762  CD1 PHE A 222      17.056  26.742  67.741  1.00  7.13           C  
ATOM   1763  CD2 PHE A 222      14.881  27.738  67.618  1.00  9.03           C  
ATOM   1764  CE1 PHE A 222      17.295  27.093  66.410  1.00  7.02           C  
ATOM   1765  CE2 PHE A 222      15.112  28.091  66.290  1.00  8.89           C  
ATOM   1766  CZ  PHE A 222      16.319  27.768  65.687  1.00  9.11           C  
ATOM   1767  N   PRO A 223      14.305  27.479  72.654  1.00 10.72           N  
ATOM   1768  CA  PRO A 223      13.886  26.985  73.979  1.00 11.38           C  
ATOM   1769  C   PRO A 223      13.968  25.468  74.042  1.00 11.00           C  
ATOM   1770  O   PRO A 223      13.849  24.809  73.000  1.00  9.70           O  
ATOM   1771  CB  PRO A 223      12.436  27.471  74.140  1.00 13.00           C  
ATOM   1772  CG  PRO A 223      12.036  28.057  72.832  1.00 14.22           C  
ATOM   1773  CD  PRO A 223      13.261  28.279  71.987  1.00 12.14           C  
ATOM   1774  N   ALA A 224      14.185  24.916  75.229  1.00 11.43           N  
ATOM   1775  CA  ALA A 224      14.270  23.479  75.372  1.00 11.40           C  
ATOM   1776  C   ALA A 224      13.031  22.764  74.857  1.00 11.83           C  
ATOM   1777  O   ALA A 224      11.919  23.281  75.035  1.00 12.08           O  
ATOM   1778  CB  ALA A 224      14.511  23.119  76.838  1.00 11.72           C  
ATOM   1779  N   GLY A 225      13.211  21.611  74.221  1.00 11.29           N  
ATOM   1780  CA  GLY A 225      12.064  20.862  73.732  1.00 11.70           C  
ATOM   1781  C   GLY A 225      11.448  21.327  72.425  1.00 10.93           C  
ATOM   1782  O   GLY A 225      10.354  20.879  72.077  1.00 12.28           O  
ATOM   1783  N   SER A 226      12.122  22.219  71.707  1.00 10.42           N  
ATOM   1784  CA  SER A 226      11.611  22.698  70.425  1.00  9.99           C  
ATOM   1785  C   SER A 226      11.772  21.651  69.324  1.00  9.48           C  
ATOM   1786  O   SER A 226      12.908  21.295  68.999  1.00 10.57           O  
ATOM   1787  CB  SER A 226      12.344  23.976  70.003  1.00 10.08           C  
ATOM   1788  OG  SER A 226      12.089  25.042  70.899  1.00 11.60           O  
ATOM   1789  N   LYS A 227      10.674  21.149  68.777  1.00 10.52           N  
ATOM   1790  CA  LYS A 227      10.758  20.159  67.715  1.00 10.38           C  
ATOM   1791  C   LYS A 227      11.002  20.828  66.354  1.00  8.68           C  
ATOM   1792  O   LYS A 227      10.439  21.900  66.100  1.00  8.17           O  
ATOM   1793  CB  LYS A 227       9.455  19.335  67.637  1.00 14.02           C  
ATOM   1794  CG  LYS A 227       9.168  18.611  68.975  1.00 18.29           C  
ATOM   1795  CD  LYS A 227       8.584  17.202  68.747  1.00 23.95           C  
ATOM   1796  CE  LYS A 227       9.689  16.164  68.522  1.00 28.02           C  
ATOM   1797  NZ  LYS A 227       9.531  14.958  69.400  1.00 31.04           N1+
ATOM   1798  N   PRO A 228      11.846  20.240  65.487  1.00  8.03           N  
ATOM   1799  CA  PRO A 228      12.075  20.878  64.180  1.00  7.57           C  
ATOM   1800  C   PRO A 228      10.784  21.012  63.379  1.00  6.69           C  
ATOM   1801  O   PRO A 228       9.940  20.108  63.429  1.00  6.29           O  
ATOM   1802  CB  PRO A 228      13.082  19.948  63.480  1.00  8.73           C  
ATOM   1803  CG  PRO A 228      13.027  18.660  64.245  1.00 10.36           C  
ATOM   1804  CD  PRO A 228      12.660  19.025  65.660  1.00  9.18           C  
ATOM   1805  N   PHE A 229      10.621  22.134  62.694  1.00  5.94           N  
ATOM   1806  CA  PHE A 229       9.458  22.359  61.857  1.00  5.90           C  
ATOM   1807  C   PHE A 229       9.539  21.434  60.646  1.00  6.10           C  
ATOM   1808  O   PHE A 229      10.591  21.381  60.000  1.00  6.92           O  
ATOM   1809  CB  PHE A 229       9.448  23.843  61.430  1.00  5.44           C  
ATOM   1810  CG  PHE A 229       8.325  24.239  60.498  1.00  6.09           C  
ATOM   1811  CD1 PHE A 229       6.995  23.909  60.768  1.00  6.70           C  
ATOM   1812  CD2 PHE A 229       8.601  25.013  59.377  1.00  6.88           C  
ATOM   1813  CE1 PHE A 229       5.965  24.352  59.935  1.00  7.31           C  
ATOM   1814  CE2 PHE A 229       7.579  25.458  58.541  1.00  7.93           C  
ATOM   1815  CZ  PHE A 229       6.260  25.127  58.823  1.00  7.40           C  
ATOM   1816  N   ILE A 230       8.478  20.689  60.369  1.00  5.60           N  
ATOM   1817  CA  ILE A 230       8.480  19.771  59.244  1.00  5.67           C  
ATOM   1818  C   ILE A 230       7.379  20.077  58.247  1.00  5.46           C  
ATOM   1819  O   ILE A 230       6.206  20.103  58.640  1.00  6.41           O  
ATOM   1820  CB  ILE A 230       8.284  18.288  59.721  1.00  5.75           C  
ATOM   1821  CG1 ILE A 230       9.399  17.871  60.692  1.00  6.50           C  
ATOM   1822  CG2 ILE A 230       8.177  17.341  58.515  1.00  6.23           C  
ATOM   1823  CD1 ILE A 230      10.814  17.860  60.121  1.00  6.71           C  
ATOM   1824  N   TYR A 231       7.740  20.366  57.004  1.00  5.59           N  
ATOM   1825  CA  TYR A 231       6.736  20.536  55.986  1.00  5.37           C  
ATOM   1826  C   TYR A 231       7.067  19.591  54.847  1.00  4.89           C  
ATOM   1827  O   TYR A 231       8.131  19.648  54.249  1.00  5.68           O  
ATOM   1828  CB  TYR A 231       6.555  22.007  55.536  1.00  5.45           C  
ATOM   1829  CG  TYR A 231       7.762  22.806  55.089  1.00  5.84           C  
ATOM   1830  CD1 TYR A 231       8.619  23.413  56.013  1.00  5.78           C  
ATOM   1831  CD2 TYR A 231       7.985  23.045  53.733  1.00  6.17           C  
ATOM   1832  CE1 TYR A 231       9.653  24.242  55.595  1.00  6.24           C  
ATOM   1833  CE2 TYR A 231       9.017  23.871  53.304  1.00  5.54           C  
ATOM   1834  CZ  TYR A 231       9.846  24.467  54.241  1.00  6.31           C  
ATOM   1835  OH  TYR A 231      10.872  25.293  53.842  1.00  6.87           O  
ATOM   1836  N   GLN A 232       6.163  18.675  54.624  1.00  4.89           N  
ATOM   1837  CA  GLN A 232       6.318  17.634  53.688  1.00  4.98           C  
ATOM   1838  C   GLN A 232       5.847  18.012  52.262  1.00  5.88           C  
ATOM   1839  O   GLN A 232       4.685  18.434  52.125  1.00  5.65           O  
ATOM   1840  CB  GLN A 232       5.441  16.572  54.286  1.00  5.33           C  
ATOM   1841  CG  GLN A 232       6.053  15.503  55.178  1.00  5.56           C  
ATOM   1842  CD  GLN A 232       5.021  14.934  56.110  1.00  5.34           C  
ATOM   1843  OE1 GLN A 232       5.267  13.856  56.593  1.00  5.48           O  
ATOM   1844  NE2 GLN A 232       4.064  15.745  56.608  1.00  5.77           N  
ATOM   1845  N   GLU A 233       6.707  17.885  51.251  1.00  6.17           N  
ATOM   1846  CA  GLU A 233       6.313  18.206  49.879  1.00  7.58           C  
ATOM   1847  C   GLU A 233       5.475  17.081  49.299  1.00  9.02           C  
ATOM   1848  O   GLU A 233       6.029  16.098  48.784  1.00 10.31           O  
ATOM   1849  CB  GLU A 233       7.560  18.439  48.982  1.00  9.76           C  
ATOM   1850  CG  GLU A 233       7.144  19.005  47.583  1.00 14.15           C  
ATOM   1851  CD  GLU A 233       7.724  18.285  46.405  1.00 16.70           C  
ATOM   1852  OE1 GLU A 233       8.405  17.242  46.551  1.00 14.71           O  
ATOM   1853  OE2 GLU A 233       7.494  18.748  45.266  1.00 20.89           O  
ATOM   1854  N   VAL A 234       4.164  17.188  49.461  1.00  8.87           N  
ATOM   1855  CA  VAL A 234       3.247  16.213  48.926  1.00  8.69           C  
ATOM   1856  C   VAL A 234       2.394  16.879  47.875  1.00  9.50           C  
ATOM   1857  O   VAL A 234       1.689  17.843  48.208  1.00  8.46           O  
ATOM   1858  CB  VAL A 234       2.306  15.616  50.029  1.00  9.30           C  
ATOM   1859  CG1 VAL A 234       1.361  14.567  49.408  1.00  8.72           C  
ATOM   1860  CG2 VAL A 234       3.133  14.991  51.167  1.00 10.48           C  
ATOM   1861  N   ILE A 235       2.494  16.430  46.628  1.00 10.35           N  
ATOM   1862  CA  ILE A 235       1.670  16.988  45.579  1.00 11.00           C  
ATOM   1863  C   ILE A 235       0.359  16.209  45.505  1.00 11.67           C  
ATOM   1864  O   ILE A 235       0.359  15.057  45.049  1.00 13.59           O  
ATOM   1865  CB  ILE A 235       2.402  16.955  44.199  1.00 12.65           C  
ATOM   1866  CG1 ILE A 235       3.688  17.794  44.265  1.00 12.74           C  
ATOM   1867  CG2 ILE A 235       1.476  17.483  43.099  1.00 13.97           C  
ATOM   1868  CD1 ILE A 235       4.648  17.561  43.103  1.00 13.34           C  
ATOM   1869  N   ASP A 236      -0.721  16.810  45.991  1.00  9.90           N  
ATOM   1870  CA  ASP A 236      -2.033  16.179  46.001  1.00  9.92           C  
ATOM   1871  C   ASP A 236      -3.085  17.122  45.446  1.00 10.70           C  
ATOM   1872  O   ASP A 236      -3.501  18.049  46.151  1.00 10.06           O  
ATOM   1873  CB  ASP A 236      -2.377  15.746  47.448  1.00  8.85           C  
ATOM   1874  CG  ASP A 236      -3.754  15.218  47.606  1.00  9.41           C  
ATOM   1875  OD1 ASP A 236      -4.456  14.998  46.597  1.00 11.49           O  
ATOM   1876  OD2 ASP A 236      -4.177  15.000  48.761  1.00  9.57           O  
ATOM   1877  N   LEU A 237      -3.478  16.912  44.197  1.00 12.20           N  
ATOM   1878  CA  LEU A 237      -4.468  17.761  43.580  1.00 14.00           C  
ATOM   1879  C   LEU A 237      -5.870  17.114  43.568  1.00 15.76           C  
ATOM   1880  O   LEU A 237      -6.790  17.628  42.913  1.00 17.80           O  
ATOM   1881  CB  LEU A 237      -3.971  18.167  42.172  1.00 14.69           C  
ATOM   1882  CG  LEU A 237      -2.622  18.936  42.174  1.00 16.14           C  
ATOM   1883  CD1 LEU A 237      -2.103  19.119  40.745  1.00 18.24           C  
ATOM   1884  CD2 LEU A 237      -2.780  20.300  42.860  1.00 15.59           C  
ATOM   1885  N   GLY A 238      -6.019  16.019  44.312  1.00 15.82           N  
ATOM   1886  CA  GLY A 238      -7.307  15.345  44.431  1.00 18.00           C  
ATOM   1887  C   GLY A 238      -7.663  14.205  43.493  1.00 19.94           C  
ATOM   1888  O   GLY A 238      -8.658  13.506  43.730  1.00 23.01           O  
ATOM   1889  N   GLY A 239      -6.876  13.987  42.445  1.00 19.16           N  
ATOM   1890  CA  GLY A 239      -7.222  12.920  41.518  1.00 19.71           C  
ATOM   1891  C   GLY A 239      -6.580  11.554  41.702  1.00 19.41           C  
ATOM   1892  O   GLY A 239      -6.763  10.678  40.851  1.00 20.44           O  
ATOM   1893  N   GLU A 240      -5.848  11.348  42.793  1.00 18.55           N  
ATOM   1894  CA  GLU A 240      -5.181  10.063  43.020  1.00 17.53           C  
ATOM   1895  C   GLU A 240      -5.480   9.440  44.406  1.00 16.27           C  
ATOM   1896  O   GLU A 240      -6.014  10.143  45.276  1.00 15.95           O  
ATOM   1897  CB  GLU A 240      -3.643  10.208  42.899  1.00 21.05           C  
ATOM   1898  CG  GLU A 240      -3.166  11.478  42.139  1.00 23.67           C  
ATOM   1899  CD  GLU A 240      -1.680  11.526  42.027  1.00 24.85           C  
ATOM   1900  OE1 GLU A 240      -1.157  11.933  40.961  1.00 26.65           O  
ATOM   1901  OE2 GLU A 240      -0.989  11.150  43.007  1.00 19.07           O  
ATOM   1902  N   PRO A 241      -5.142   8.146  44.629  1.00 14.06           N  
ATOM   1903  CA  PRO A 241      -5.392   7.496  45.931  1.00 13.07           C  
ATOM   1904  C   PRO A 241      -4.594   8.112  47.078  1.00 11.92           C  
ATOM   1905  O   PRO A 241      -5.103   8.140  48.208  1.00 11.88           O  
ATOM   1906  CB  PRO A 241      -4.994   6.036  45.695  1.00 12.94           C  
ATOM   1907  CG  PRO A 241      -4.008   6.110  44.580  1.00 14.16           C  
ATOM   1908  CD  PRO A 241      -4.544   7.192  43.675  1.00 13.87           C  
ATOM   1909  N   ILE A 242      -3.379   8.590  46.815  1.00  9.56           N  
ATOM   1910  CA  ILE A 242      -2.588   9.195  47.882  1.00  9.48           C  
ATOM   1911  C   ILE A 242      -3.130  10.558  48.285  1.00  8.71           C  
ATOM   1912  O   ILE A 242      -3.284  11.444  47.428  1.00  9.40           O  
ATOM   1913  CB  ILE A 242      -1.066   9.311  47.502  1.00  8.89           C  
ATOM   1914  CG1 ILE A 242      -0.453   7.907  47.358  1.00  9.63           C  
ATOM   1915  CG2 ILE A 242      -0.293  10.115  48.583  1.00  8.62           C  
ATOM   1916  CD1 ILE A 242       0.906   7.886  46.660  1.00  9.63           C  
ATOM   1917  N   LYS A 243      -3.451  10.694  49.565  1.00  7.80           N  
ATOM   1918  CA  LYS A 243      -3.968  11.931  50.117  1.00  8.05           C  
ATOM   1919  C   LYS A 243      -2.950  12.535  51.086  1.00  7.48           C  
ATOM   1920  O   LYS A 243      -2.367  11.783  51.883  1.00  7.32           O  
ATOM   1921  CB  LYS A 243      -5.288  11.672  50.874  1.00  7.48           C  
ATOM   1922  CG  LYS A 243      -6.342  10.993  49.958  1.00  9.69           C  
ATOM   1923  CD  LYS A 243      -6.726  11.843  48.747  1.00 11.02           C  
ATOM   1924  CE  LYS A 243      -7.836  11.185  47.927  1.00 12.63           C  
ATOM   1925  NZ  LYS A 243      -8.008  11.838  46.600  1.00 15.33           N1+
ATOM   1926  N   SER A 244      -2.720  13.838  51.034  1.00  7.02           N  
ATOM   1927  CA  SER A 244      -1.743  14.425  51.935  1.00  7.47           C  
ATOM   1928  C   SER A 244      -2.139  14.300  53.414  1.00  6.58           C  
ATOM   1929  O   SER A 244      -1.265  14.399  54.283  1.00  6.54           O  
ATOM   1930  CB  SER A 244      -1.488  15.885  51.552  1.00  9.32           C  
ATOM   1931  OG  SER A 244      -2.550  16.717  51.958  1.00 10.69           O  
ATOM   1932  N   SER A 245      -3.413  14.053  53.694  1.00  6.21           N  
ATOM   1933  CA  SER A 245      -3.854  13.879  55.074  1.00  6.45           C  
ATOM   1934  C   SER A 245      -3.171  12.670  55.748  1.00  6.12           C  
ATOM   1935  O   SER A 245      -3.035  12.652  56.975  1.00  5.43           O  
ATOM   1936  CB  SER A 245      -5.379  13.723  55.125  1.00  7.22           C  
ATOM   1937  OG  SER A 245      -5.815  12.611  54.362  1.00  7.09           O  
ATOM   1938  N   ASP A 246      -2.732  11.693  54.965  1.00  5.72           N  
ATOM   1939  CA  ASP A 246      -2.035  10.537  55.528  1.00  6.21           C  
ATOM   1940  C   ASP A 246      -0.706  10.965  56.200  1.00  5.53           C  
ATOM   1941  O   ASP A 246      -0.138  10.190  56.980  1.00  6.69           O  
ATOM   1942  CB  ASP A 246      -1.711   9.511  54.415  1.00  6.75           C  
ATOM   1943  CG  ASP A 246      -2.855   8.623  54.059  1.00  8.42           C  
ATOM   1944  OD1 ASP A 246      -4.012   8.867  54.468  1.00  9.10           O  
ATOM   1945  OD2 ASP A 246      -2.618   7.629  53.333  1.00  9.35           O  
ATOM   1946  N   TYR A 247      -0.249  12.181  55.912  1.00  5.80           N  
ATOM   1947  CA  TYR A 247       1.012  12.700  56.441  1.00  6.04           C  
ATOM   1948  C   TYR A 247       0.864  13.703  57.601  1.00  5.51           C  
ATOM   1949  O   TYR A 247       1.885  14.192  58.107  1.00  5.58           O  
ATOM   1950  CB  TYR A 247       1.799  13.361  55.296  1.00  5.71           C  
ATOM   1951  CG  TYR A 247       2.173  12.417  54.155  1.00  5.41           C  
ATOM   1952  CD1 TYR A 247       1.246  12.059  53.165  1.00  5.13           C  
ATOM   1953  CD2 TYR A 247       3.451  11.864  54.086  1.00  5.38           C  
ATOM   1954  CE1 TYR A 247       1.591  11.175  52.142  1.00  4.84           C  
ATOM   1955  CE2 TYR A 247       3.802  10.984  53.074  1.00  5.21           C  
ATOM   1956  CZ  TYR A 247       2.871  10.641  52.106  1.00  5.45           C  
ATOM   1957  OH  TYR A 247       3.212   9.761  51.105  1.00  6.11           O  
ATOM   1958  N   PHE A 248      -0.359  13.985  58.028  1.00  5.56           N  
ATOM   1959  CA  PHE A 248      -0.575  14.959  59.098  1.00  5.64           C  
ATOM   1960  C   PHE A 248       0.099  14.621  60.444  1.00  6.69           C  
ATOM   1961  O   PHE A 248       0.406  15.549  61.212  1.00  6.96           O  
ATOM   1962  CB  PHE A 248      -2.083  15.174  59.342  1.00  5.55           C  
ATOM   1963  CG  PHE A 248      -2.826  15.882  58.211  1.00  5.81           C  
ATOM   1964  CD1 PHE A 248      -2.170  16.471  57.125  1.00  6.12           C  
ATOM   1965  CD2 PHE A 248      -4.218  15.954  58.260  1.00  5.67           C  
ATOM   1966  CE1 PHE A 248      -2.906  17.117  56.112  1.00  6.18           C  
ATOM   1967  CE2 PHE A 248      -4.946  16.588  57.265  1.00  5.96           C  
ATOM   1968  CZ  PHE A 248      -4.294  17.169  56.190  1.00  6.43           C  
ATOM   1969  N   GLY A 249       0.333  13.344  60.726  1.00  6.42           N  
ATOM   1970  CA  GLY A 249       0.967  12.979  61.987  1.00  6.71           C  
ATOM   1971  C   GLY A 249       2.465  13.242  62.037  1.00  7.39           C  
ATOM   1972  O   GLY A 249       3.089  13.078  63.087  1.00  7.73           O  
ATOM   1973  N   ASN A 250       3.029  13.664  60.911  1.00  6.66           N  
ATOM   1974  CA  ASN A 250       4.464  13.934  60.795  1.00  7.38           C  
ATOM   1975  C   ASN A 250       4.809  15.429  60.806  1.00  7.16           C  
ATOM   1976  O   ASN A 250       5.918  15.814  61.218  1.00  8.75           O  
ATOM   1977  CB  ASN A 250       5.008  13.333  59.480  1.00  6.89           C  
ATOM   1978  CG  ASN A 250       4.830  11.869  59.382  1.00  7.14           C  
ATOM   1979  OD1 ASN A 250       4.776  11.156  60.395  1.00  7.67           O  
ATOM   1980  ND2 ASN A 250       4.765  11.362  58.150  1.00  5.74           N  
ATOM   1981  N   GLY A 251       3.877  16.253  60.345  1.00  6.14           N  
ATOM   1982  CA  GLY A 251       4.112  17.682  60.289  1.00  6.49           C  
ATOM   1983  C   GLY A 251       3.162  18.297  59.287  1.00  5.61           C  
ATOM   1984  O   GLY A 251       2.134  17.702  58.950  1.00  5.28           O  
ATOM   1985  N   ARG A 252       3.485  19.494  58.823  1.00  5.01           N  
ATOM   1986  CA  ARG A 252       2.660  20.146  57.837  1.00  5.86           C  
ATOM   1987  C   ARG A 252       2.880  19.553  56.444  1.00  5.64           C  
ATOM   1988  O   ARG A 252       3.805  18.742  56.260  1.00  4.92           O  
ATOM   1989  CB  ARG A 252       2.981  21.648  57.766  1.00  5.82           C  
ATOM   1990  CG  ARG A 252       2.616  22.343  59.075  1.00  5.26           C  
ATOM   1991  CD  ARG A 252       2.442  23.850  58.836  1.00  6.34           C  
ATOM   1992  NE  ARG A 252       2.161  24.548  60.087  1.00  6.90           N  
ATOM   1993  CZ  ARG A 252       1.242  25.497  60.244  1.00  6.61           C  
ATOM   1994  NH1 ARG A 252       0.472  25.886  59.233  1.00  6.82           N  
ATOM   1995  NH2 ARG A 252       1.067  26.030  61.443  1.00  9.34           N  
ATOM   1996  N   VAL A 253       2.038  19.934  55.492  1.00  5.15           N  
ATOM   1997  CA  VAL A 253       2.174  19.489  54.118  1.00  4.96           C  
ATOM   1998  C   VAL A 253       2.018  20.657  53.175  1.00  5.43           C  
ATOM   1999  O   VAL A 253       1.280  21.597  53.491  1.00  5.95           O  
ATOM   2000  CB  VAL A 253       1.108  18.413  53.707  1.00  5.44           C  
ATOM   2001  CG1 VAL A 253       1.276  17.138  54.524  1.00  6.07           C  
ATOM   2002  CG2 VAL A 253      -0.307  18.970  53.877  1.00  6.97           C  
ATOM   2003  N   THR A 254       2.723  20.627  52.058  1.00  5.85           N  
ATOM   2004  CA  THR A 254       2.567  21.660  51.057  1.00  5.81           C  
ATOM   2005  C   THR A 254       1.164  21.562  50.448  1.00  6.12           C  
ATOM   2006  O   THR A 254       0.762  20.452  50.072  1.00  7.68           O  
ATOM   2007  CB  THR A 254       3.587  21.448  49.928  1.00  6.45           C  
ATOM   2008  OG1 THR A 254       3.550  20.072  49.532  1.00  6.48           O  
ATOM   2009  CG2 THR A 254       5.009  21.782  50.376  1.00  7.37           C  
ATOM   2010  N   GLU A 255       0.427  22.658  50.364  1.00  5.39           N  
ATOM   2011  CA  GLU A 255      -0.897  22.623  49.752  1.00  5.66           C  
ATOM   2012  C   GLU A 255      -0.799  23.177  48.322  1.00  5.71           C  
ATOM   2013  O   GLU A 255      -0.915  24.396  48.122  1.00  5.91           O  
ATOM   2014  CB  GLU A 255      -1.876  23.428  50.639  1.00  5.86           C  
ATOM   2015  CG  GLU A 255      -3.335  23.427  50.118  1.00  6.86           C  
ATOM   2016  CD  GLU A 255      -3.855  22.109  49.722  1.00  7.72           C  
ATOM   2017  OE1 GLU A 255      -3.481  21.633  48.631  1.00  7.40           O  
ATOM   2018  OE2 GLU A 255      -4.659  21.511  50.471  1.00  6.58           O  
ATOM   2019  N   PHE A 256      -0.523  22.298  47.361  1.00  5.47           N  
ATOM   2020  CA  PHE A 256      -0.385  22.709  45.976  1.00  6.00           C  
ATOM   2021  C   PHE A 256      -1.695  23.165  45.330  1.00  6.38           C  
ATOM   2022  O   PHE A 256      -1.663  23.848  44.300  1.00  7.04           O  
ATOM   2023  CB  PHE A 256       0.272  21.590  45.157  1.00  6.35           C  
ATOM   2024  CG  PHE A 256       1.777  21.539  45.299  1.00  6.34           C  
ATOM   2025  CD1 PHE A 256       2.382  20.832  46.335  1.00  5.60           C  
ATOM   2026  CD2 PHE A 256       2.588  22.223  44.398  1.00  7.41           C  
ATOM   2027  CE1 PHE A 256       3.768  20.809  46.465  1.00  6.12           C  
ATOM   2028  CE2 PHE A 256       3.976  22.204  44.522  1.00  7.02           C  
ATOM   2029  CZ  PHE A 256       4.564  21.495  45.557  1.00  6.35           C  
ATOM   2030  N   LYS A 257      -2.825  22.812  45.926  1.00  6.01           N  
ATOM   2031  CA  LYS A 257      -4.106  23.262  45.399  1.00  6.63           C  
ATOM   2032  C   LYS A 257      -4.241  24.781  45.580  1.00  6.81           C  
ATOM   2033  O   LYS A 257      -4.966  25.437  44.819  1.00  7.44           O  
ATOM   2034  CB  LYS A 257      -5.279  22.617  46.159  1.00  7.09           C  
ATOM   2035  CG  LYS A 257      -5.356  21.094  45.952  1.00  8.08           C  
ATOM   2036  CD  LYS A 257      -6.498  20.535  46.825  1.00  9.20           C  
ATOM   2037  CE  LYS A 257      -6.575  19.012  46.803  1.00 10.13           C  
ATOM   2038  NZ  LYS A 257      -7.619  18.493  47.736  1.00 11.40           N1+
ATOM   2039  N   TYR A 258      -3.556  25.312  46.586  1.00  6.06           N  
ATOM   2040  CA  TYR A 258      -3.596  26.728  46.913  1.00  6.27           C  
ATOM   2041  C   TYR A 258      -3.134  27.623  45.760  1.00  6.35           C  
ATOM   2042  O   TYR A 258      -3.917  28.475  45.289  1.00  6.33           O  
ATOM   2043  CB  TYR A 258      -2.734  26.953  48.165  1.00  5.87           C  
ATOM   2044  CG  TYR A 258      -2.873  28.313  48.787  1.00  5.42           C  
ATOM   2045  CD1 TYR A 258      -2.225  29.419  48.236  1.00  5.39           C  
ATOM   2046  CD2 TYR A 258      -3.697  28.511  49.894  1.00  5.65           C  
ATOM   2047  CE1 TYR A 258      -2.400  30.688  48.767  1.00  6.05           C  
ATOM   2048  CE2 TYR A 258      -3.879  29.777  50.433  1.00  5.57           C  
ATOM   2049  CZ  TYR A 258      -3.232  30.862  49.863  1.00  5.47           C  
ATOM   2050  OH  TYR A 258      -3.446  32.128  50.358  1.00  7.21           O  
ATOM   2051  N   GLY A 259      -1.901  27.425  45.302  1.00  6.67           N  
ATOM   2052  CA  GLY A 259      -1.381  28.213  44.195  1.00  6.44           C  
ATOM   2053  C   GLY A 259      -2.074  27.888  42.878  1.00  7.21           C  
ATOM   2054  O   GLY A 259      -2.236  28.768  42.027  1.00  7.27           O  
ATOM   2055  N   ALA A 260      -2.469  26.631  42.688  1.00  6.99           N  
ATOM   2056  CA  ALA A 260      -3.165  26.253  41.461  1.00  7.67           C  
ATOM   2057  C   ALA A 260      -4.498  26.978  41.338  1.00  8.13           C  
ATOM   2058  O   ALA A 260      -4.769  27.570  40.284  1.00  8.17           O  
ATOM   2059  CB  ALA A 260      -3.381  24.733  41.414  1.00  7.54           C  
ATOM   2060  N   LYS A 261      -5.303  26.954  42.394  1.00  7.90           N  
ATOM   2061  CA  LYS A 261      -6.597  27.627  42.363  1.00  7.17           C  
ATOM   2062  C   LYS A 261      -6.476  29.162  42.444  1.00  8.01           C  
ATOM   2063  O   LYS A 261      -7.278  29.861  41.811  1.00  8.13           O  
ATOM   2064  CB  LYS A 261      -7.519  27.114  43.496  1.00  8.54           C  
ATOM   2065  CG  LYS A 261      -7.944  25.624  43.264  1.00  9.48           C  
ATOM   2066  CD  LYS A 261      -8.397  25.293  41.829  1.00 10.11           C  
ATOM   2067  CE  LYS A 261      -9.562  26.150  41.342  1.00 10.77           C  
ATOM   2068  NZ  LYS A 261      -9.819  25.949  39.879  1.00 12.74           N1+
ATOM   2069  N   LEU A 262      -5.514  29.690  43.195  1.00  7.47           N  
ATOM   2070  CA  LEU A 262      -5.363  31.135  43.243  1.00  7.13           C  
ATOM   2071  C   LEU A 262      -4.941  31.639  41.854  1.00  7.34           C  
ATOM   2072  O   LEU A 262      -5.344  32.738  41.436  1.00  7.36           O  
ATOM   2073  CB  LEU A 262      -4.334  31.532  44.316  1.00  7.62           C  
ATOM   2074  CG  LEU A 262      -4.238  33.022  44.684  1.00  8.09           C  
ATOM   2075  CD1 LEU A 262      -5.615  33.563  45.067  1.00  7.97           C  
ATOM   2076  CD2 LEU A 262      -3.243  33.205  45.834  1.00  7.13           C  
ATOM   2077  N   GLY A 263      -4.180  30.813  41.140  1.00  6.97           N  
ATOM   2078  CA  GLY A 263      -3.766  31.155  39.787  1.00  7.39           C  
ATOM   2079  C   GLY A 263      -4.953  31.151  38.824  1.00  6.98           C  
ATOM   2080  O   GLY A 263      -5.094  32.081  38.023  1.00  7.33           O  
ATOM   2081  N   THR A 264      -5.809  30.132  38.878  1.00  6.03           N  
ATOM   2082  CA  THR A 264      -6.967  30.111  37.976  1.00  6.62           C  
ATOM   2083  C   THR A 264      -7.969  31.225  38.318  1.00  6.47           C  
ATOM   2084  O   THR A 264      -8.588  31.792  37.408  1.00  7.09           O  
ATOM   2085  CB  THR A 264      -7.673  28.712  37.978  1.00  7.54           C  
ATOM   2086  OG1 THR A 264      -8.054  28.351  39.307  1.00  8.26           O  
ATOM   2087  CG2 THR A 264      -6.739  27.630  37.434  1.00  8.00           C  
ATOM   2088  N   VAL A 265      -8.117  31.546  39.602  1.00  6.54           N  
ATOM   2089  CA  VAL A 265      -9.021  32.621  40.011  1.00  6.81           C  
ATOM   2090  C   VAL A 265      -8.511  33.988  39.541  1.00  7.63           C  
ATOM   2091  O   VAL A 265      -9.284  34.739  38.934  1.00  7.44           O  
ATOM   2092  CB  VAL A 265      -9.213  32.643  41.572  1.00  7.13           C  
ATOM   2093  CG1 VAL A 265      -9.953  33.912  42.014  1.00  8.17           C  
ATOM   2094  CG2 VAL A 265      -9.994  31.410  42.025  1.00  7.55           C  
ATOM   2095  N   ILE A 266      -7.241  34.298  39.793  1.00  7.31           N  
ATOM   2096  CA  ILE A 266      -6.696  35.585  39.386  1.00  7.80           C  
ATOM   2097  C   ILE A 266      -6.551  35.713  37.866  1.00  7.27           C  
ATOM   2098  O   ILE A 266      -6.718  36.824  37.338  1.00  7.91           O  
ATOM   2099  CB  ILE A 266      -5.389  35.887  40.193  1.00  8.33           C  
ATOM   2100  CG1 ILE A 266      -5.803  36.130  41.662  1.00 10.77           C  
ATOM   2101  CG2 ILE A 266      -4.635  37.099  39.621  1.00  9.03           C  
ATOM   2102  CD1 ILE A 266      -4.693  36.468  42.634  1.00 12.22           C  
ATOM   2103  N   ARG A 267      -6.294  34.610  37.173  1.00  6.38           N  
ATOM   2104  CA  ARG A 267      -6.236  34.636  35.717  1.00  6.83           C  
ATOM   2105  C   ARG A 267      -7.666  34.592  35.136  1.00  7.74           C  
ATOM   2106  O   ARG A 267      -7.849  34.761  33.918  1.00  8.12           O  
ATOM   2107  CB  ARG A 267      -5.470  33.422  35.174  1.00  7.30           C  
ATOM   2108  CG  ARG A 267      -3.967  33.504  35.498  1.00  7.24           C  
ATOM   2109  CD  ARG A 267      -3.274  32.271  34.919  1.00  7.64           C  
ATOM   2110  NE  ARG A 267      -1.859  32.121  35.273  1.00  8.70           N  
ATOM   2111  CZ  ARG A 267      -0.850  32.757  34.683  1.00  9.78           C  
ATOM   2112  NH1 ARG A 267      -1.072  33.598  33.683  1.00 10.55           N  
ATOM   2113  NH2 ARG A 267       0.399  32.494  35.051  1.00 11.02           N  
ATOM   2114  N   LYS A 268      -8.647  34.354  36.005  1.00  7.62           N  
ATOM   2115  CA  LYS A 268     -10.057  34.278  35.635  1.00  7.68           C  
ATOM   2116  C   LYS A 268     -10.364  33.149  34.640  1.00  8.28           C  
ATOM   2117  O   LYS A 268     -11.215  33.294  33.746  1.00  8.55           O  
ATOM   2118  CB  LYS A 268     -10.534  35.651  35.104  1.00  8.97           C  
ATOM   2119  CG  LYS A 268     -10.350  36.720  36.226  1.00 11.08           C  
ATOM   2120  CD  LYS A 268     -10.949  38.093  35.855  1.00 13.24           C  
ATOM   2121  CE  LYS A 268      -9.967  38.995  35.112  1.00 14.17           C  
ATOM   2122  NZ  LYS A 268     -10.561  40.331  34.797  1.00 15.98           N1+
ATOM   2123  N   TRP A 269      -9.673  32.031  34.806  1.00  7.85           N  
ATOM   2124  CA  TRP A 269      -9.884  30.884  33.958  1.00  8.62           C  
ATOM   2125  C   TRP A 269     -11.227  30.220  34.233  1.00 10.63           C  
ATOM   2126  O   TRP A 269     -11.664  30.198  35.391  1.00  9.75           O  
ATOM   2127  CB  TRP A 269      -8.737  29.887  34.147  1.00  8.57           C  
ATOM   2128  CG  TRP A 269      -7.455  30.304  33.452  1.00  7.63           C  
ATOM   2129  CD1 TRP A 269      -7.188  31.507  32.849  1.00  7.53           C  
ATOM   2130  CD2 TRP A 269      -6.285  29.504  33.278  1.00  8.89           C  
ATOM   2131  NE1 TRP A 269      -5.921  31.498  32.311  1.00  8.06           N  
ATOM   2132  CE2 TRP A 269      -5.346  30.280  32.560  1.00  8.84           C  
ATOM   2133  CE3 TRP A 269      -5.938  28.203  33.658  1.00  9.55           C  
ATOM   2134  CZ2 TRP A 269      -4.082  29.793  32.216  1.00  9.80           C  
ATOM   2135  CZ3 TRP A 269      -4.684  27.720  33.318  1.00 11.46           C  
ATOM   2136  CH2 TRP A 269      -3.771  28.514  32.604  1.00 10.84           C  
ATOM   2137  N   ASN A 270     -11.866  29.733  33.177  1.00 12.06           N  
ATOM   2138  CA  ASN A 270     -13.167  29.090  33.226  1.00 16.18           C  
ATOM   2139  C   ASN A 270     -14.209  29.788  34.127  1.00 13.80           C  
ATOM   2140  O   ASN A 270     -14.929  29.160  34.905  1.00 14.44           O  
ATOM   2141  CB  ASN A 270     -12.968  27.537  33.415  1.00 21.64           C  
ATOM   2142  CG  ASN A 270     -13.147  27.018  34.783  1.00 27.16           C  
ATOM   2143  OD1 ASN A 270     -14.145  26.323  35.060  1.00 28.69           O  
ATOM   2144  ND2 ASN A 270     -12.168  27.248  35.666  1.00 32.77           N  
ATOM   2145  N   GLY A 271     -14.287  31.110  33.958  1.00 12.89           N  
ATOM   2146  CA  GLY A 271     -15.245  31.931  34.684  1.00 13.12           C  
ATOM   2147  C   GLY A 271     -14.988  32.217  36.150  1.00 12.66           C  
ATOM   2148  O   GLY A 271     -15.813  32.875  36.795  1.00 12.94           O  
ATOM   2149  N   GLU A 272     -13.868  31.741  36.685  1.00 10.99           N  
ATOM   2150  CA  GLU A 272     -13.568  31.978  38.088  1.00 10.04           C  
ATOM   2151  C   GLU A 272     -13.394  33.472  38.412  1.00 10.71           C  
ATOM   2152  O   GLU A 272     -12.932  34.242  37.545  1.00 10.30           O  
ATOM   2153  CB  GLU A 272     -12.325  31.173  38.514  1.00  8.96           C  
ATOM   2154  CG  GLU A 272     -12.660  29.657  38.506  1.00  9.29           C  
ATOM   2155  CD  GLU A 272     -11.534  28.797  38.942  1.00 11.13           C  
ATOM   2156  OE1 GLU A 272     -10.528  29.321  39.473  1.00 11.18           O  
ATOM   2157  OE2 GLU A 272     -11.625  27.560  38.774  1.00 14.17           O  
ATOM   2158  N   LYS A 273     -13.767  33.864  39.626  1.00 10.34           N  
ATOM   2159  CA  LYS A 273     -13.720  35.257  40.048  1.00 10.83           C  
ATOM   2160  C   LYS A 273     -13.213  35.423  41.483  1.00  8.99           C  
ATOM   2161  O   LYS A 273     -13.381  34.491  42.280  1.00  8.13           O  
ATOM   2162  CB  LYS A 273     -15.139  35.865  39.991  1.00 12.39           C  
ATOM   2163  CG  LYS A 273     -15.904  35.448  38.715  1.00 15.03           C  
ATOM   2164  CD  LYS A 273     -17.245  36.203  38.628  1.00 17.56           C  
ATOM   2165  CE  LYS A 273     -18.067  35.801  37.404  1.00 20.53           C  
ATOM   2166  NZ  LYS A 273     -17.313  35.963  36.124  1.00 21.68           N1+
ATOM   2167  N   MET A 274     -12.621  36.568  41.810  1.00  9.09           N  
ATOM   2168  CA  MET A 274     -12.145  36.806  43.171  1.00  8.75           C  
ATOM   2169  C   MET A 274     -13.301  36.817  44.193  1.00  8.82           C  
ATOM   2170  O   MET A 274     -13.072  36.517  45.374  1.00  9.17           O  
ATOM   2171  CB  MET A 274     -11.365  38.135  43.253  1.00  9.31           C  
ATOM   2172  CG  MET A 274      -9.953  37.966  42.653  1.00 10.17           C  
ATOM   2173  SD  MET A 274      -8.864  39.349  43.130  1.00 10.74           S  
ATOM   2174  CE  MET A 274      -8.294  38.793  44.740  1.00  9.99           C  
ATOM   2175  N   SER A 275     -14.512  37.142  43.754  1.00  9.56           N  
ATOM   2176  CA  SER A 275     -15.656  37.146  44.664  1.00  9.94           C  
ATOM   2177  C   SER A 275     -15.928  35.743  45.236  1.00 10.37           C  
ATOM   2178  O   SER A 275     -16.569  35.615  46.289  1.00 12.64           O  
ATOM   2179  CB  SER A 275     -16.905  37.691  43.949  1.00 10.84           C  
ATOM   2180  OG  SER A 275     -17.229  36.942  42.791  1.00 11.61           O  
ATOM   2181  N   TYR A 276     -15.411  34.721  44.564  1.00  8.89           N  
ATOM   2182  CA  TYR A 276     -15.560  33.340  45.004  1.00 10.09           C  
ATOM   2183  C   TYR A 276     -14.596  32.986  46.159  1.00 10.38           C  
ATOM   2184  O   TYR A 276     -14.722  31.904  46.754  1.00 11.11           O  
ATOM   2185  CB  TYR A 276     -15.288  32.381  43.830  1.00  9.26           C  
ATOM   2186  CG  TYR A 276     -16.230  32.469  42.626  1.00  9.95           C  
ATOM   2187  CD1 TYR A 276     -17.396  33.248  42.652  1.00 10.94           C  
ATOM   2188  CD2 TYR A 276     -15.957  31.739  41.467  1.00  9.46           C  
ATOM   2189  CE1 TYR A 276     -18.261  33.289  41.549  1.00 10.99           C  
ATOM   2190  CE2 TYR A 276     -16.811  31.773  40.368  1.00 10.24           C  
ATOM   2191  CZ  TYR A 276     -17.958  32.549  40.416  1.00  9.76           C  
ATOM   2192  OH  TYR A 276     -18.803  32.585  39.335  1.00 12.02           O  
ATOM   2193  N   LEU A 277     -13.671  33.885  46.475  1.00 10.45           N  
ATOM   2194  CA  LEU A 277     -12.682  33.644  47.527  1.00  9.83           C  
ATOM   2195  C   LEU A 277     -13.156  33.895  48.974  1.00  9.99           C  
ATOM   2196  O   LEU A 277     -12.345  33.737  49.891  1.00  8.75           O  
ATOM   2197  CB  LEU A 277     -11.418  34.479  47.246  1.00  9.43           C  
ATOM   2198  CG  LEU A 277     -10.647  34.177  45.942  1.00  9.40           C  
ATOM   2199  CD1 LEU A 277      -9.587  35.256  45.686  1.00  9.06           C  
ATOM   2200  CD2 LEU A 277     -10.000  32.789  46.021  1.00  9.65           C  
ATOM   2201  N   LYS A 278     -14.415  34.252  49.195  1.00 12.05           N  
ATOM   2202  CA  LYS A 278     -14.884  34.486  50.569  1.00 13.00           C  
ATOM   2203  C   LYS A 278     -14.613  33.280  51.484  1.00 12.22           C  
ATOM   2204  O   LYS A 278     -14.185  33.465  52.634  1.00 12.53           O  
ATOM   2205  CB  LYS A 278     -16.401  34.793  50.577  1.00 15.87           C  
ATOM   2206  CG  LYS A 278     -16.825  35.363  51.954  1.00 20.06           C  
ATOM   2207  CD  LYS A 278     -18.322  35.135  52.269  1.00 23.50           C  
ATOM   2208  CE  LYS A 278     -18.746  35.888  53.539  1.00 25.53           C  
ATOM   2209  NZ  LYS A 278     -20.097  35.501  54.043  1.00 27.11           N1+
ATOM   2210  N   ASN A 279     -14.832  32.076  50.966  1.00 11.10           N  
ATOM   2211  CA  ASN A 279     -14.629  30.858  51.732  1.00 11.66           C  
ATOM   2212  C   ASN A 279     -13.282  30.177  51.455  1.00  9.53           C  
ATOM   2213  O   ASN A 279     -13.140  28.973  51.664  1.00 10.29           O  
ATOM   2214  CB  ASN A 279     -15.828  29.891  51.511  1.00 13.31           C  
ATOM   2215  CG  ASN A 279     -16.003  29.457  50.097  1.00 18.14           C  
ATOM   2216  OD1 ASN A 279     -15.502  30.088  49.147  1.00 18.30           O  
ATOM   2217  ND2 ASN A 279     -16.748  28.361  49.913  1.00 20.88           N  
ATOM   2218  N   TRP A 280     -12.311  30.960  51.005  1.00  9.19           N  
ATOM   2219  CA  TRP A 280     -10.970  30.472  50.720  1.00  8.71           C  
ATOM   2220  C   TRP A 280     -10.383  29.694  51.899  1.00  9.16           C  
ATOM   2221  O   TRP A 280     -10.561  30.127  53.049  1.00 10.25           O  
ATOM   2222  CB  TRP A 280     -10.090  31.674  50.386  1.00  7.53           C  
ATOM   2223  CG  TRP A 280      -8.700  31.384  49.952  1.00  7.49           C  
ATOM   2224  CD1 TRP A 280      -7.565  31.792  50.579  1.00  7.25           C  
ATOM   2225  CD2 TRP A 280      -8.280  30.719  48.747  1.00  6.91           C  
ATOM   2226  NE1 TRP A 280      -6.462  31.434  49.848  1.00  7.56           N  
ATOM   2227  CE2 TRP A 280      -6.869  30.773  48.718  1.00  6.10           C  
ATOM   2228  CE3 TRP A 280      -8.956  30.084  47.693  1.00  6.59           C  
ATOM   2229  CZ2 TRP A 280      -6.114  30.219  47.676  1.00  6.30           C  
ATOM   2230  CZ3 TRP A 280      -8.203  29.536  46.652  1.00  7.26           C  
ATOM   2231  CH2 TRP A 280      -6.794  29.610  46.656  1.00  6.06           C  
ATOM   2232  N   GLY A 281      -9.713  28.577  51.625  1.00  8.71           N  
ATOM   2233  CA  GLY A 281      -9.149  27.755  52.688  1.00  8.85           C  
ATOM   2234  C   GLY A 281      -9.778  26.368  52.649  1.00  9.14           C  
ATOM   2235  O   GLY A 281      -9.962  25.801  51.562  1.00  8.82           O  
ATOM   2236  N   GLU A 282     -10.120  25.829  53.817  1.00 10.14           N  
ATOM   2237  CA  GLU A 282     -10.732  24.509  53.902  1.00 11.53           C  
ATOM   2238  C   GLU A 282     -11.998  24.381  53.019  1.00 11.83           C  
ATOM   2239  O   GLU A 282     -12.249  23.300  52.458  1.00 13.17           O  
ATOM   2240  CB  GLU A 282     -11.065  24.180  55.378  1.00 12.48           C  
ATOM   2241  CG  GLU A 282      -9.743  24.030  56.219  1.00 13.27           C  
ATOM   2242  CD  GLU A 282      -9.319  25.249  56.957  1.00 15.41           C  
ATOM   2243  OE1 GLU A 282      -9.618  26.375  56.497  1.00 13.24           O  
ATOM   2244  OE2 GLU A 282      -8.645  25.111  58.014  1.00 13.50           O  
ATOM   2245  N   GLY A 283     -12.749  25.473  52.878  1.00 13.25           N  
ATOM   2246  CA  GLY A 283     -13.957  25.469  52.055  1.00 14.22           C  
ATOM   2247  C   GLY A 283     -13.708  25.124  50.593  1.00 14.86           C  
ATOM   2248  O   GLY A 283     -14.632  24.722  49.873  1.00 17.95           O  
ATOM   2249  N   TRP A 284     -12.470  25.286  50.146  1.00 13.48           N  
ATOM   2250  CA  TRP A 284     -12.100  24.966  48.779  1.00 11.85           C  
ATOM   2251  C   TRP A 284     -11.514  23.551  48.655  1.00 12.39           C  
ATOM   2252  O   TRP A 284     -10.946  23.199  47.605  1.00 14.32           O  
ATOM   2253  CB  TRP A 284     -11.099  26.012  48.269  1.00 11.13           C  
ATOM   2254  CG  TRP A 284     -11.757  27.286  47.797  1.00 10.59           C  
ATOM   2255  CD1 TRP A 284     -12.566  28.129  48.519  1.00 10.82           C  
ATOM   2256  CD2 TRP A 284     -11.689  27.831  46.479  1.00 10.27           C  
ATOM   2257  NE1 TRP A 284     -13.006  29.163  47.722  1.00 10.90           N  
ATOM   2258  CE2 TRP A 284     -12.483  29.004  46.465  1.00 10.93           C  
ATOM   2259  CE3 TRP A 284     -11.036  27.440  45.304  1.00 10.54           C  
ATOM   2260  CZ2 TRP A 284     -12.639  29.789  45.317  1.00 11.43           C  
ATOM   2261  CZ3 TRP A 284     -11.190  28.218  44.164  1.00 11.32           C  
ATOM   2262  CH2 TRP A 284     -11.987  29.382  44.180  1.00 11.52           C  
ATOM   2263  N   GLY A 285     -11.667  22.754  49.710  1.00 12.45           N  
ATOM   2264  CA  GLY A 285     -11.151  21.391  49.709  1.00 12.15           C  
ATOM   2265  C   GLY A 285      -9.692  21.280  50.121  1.00 11.68           C  
ATOM   2266  O   GLY A 285      -9.057  20.247  49.899  1.00 14.14           O  
ATOM   2267  N   PHE A 286      -9.155  22.334  50.724  1.00  9.74           N  
ATOM   2268  CA  PHE A 286      -7.761  22.324  51.145  1.00  8.12           C  
ATOM   2269  C   PHE A 286      -7.537  21.657  52.516  1.00  7.46           C  
ATOM   2270  O   PHE A 286      -8.510  21.441  53.258  1.00  7.24           O  
ATOM   2271  CB  PHE A 286      -7.209  23.760  51.230  1.00  7.68           C  
ATOM   2272  CG  PHE A 286      -7.293  24.570  49.936  1.00  8.31           C  
ATOM   2273  CD1 PHE A 286      -7.670  24.010  48.713  1.00  7.96           C  
ATOM   2274  CD2 PHE A 286      -6.961  25.925  49.969  1.00  7.47           C  
ATOM   2275  CE1 PHE A 286      -7.711  24.802  47.550  1.00  8.47           C  
ATOM   2276  CE2 PHE A 286      -7.000  26.710  48.822  1.00  7.84           C  
ATOM   2277  CZ  PHE A 286      -7.374  26.152  47.615  1.00  8.62           C  
ATOM   2278  N   VAL A 287      -6.287  21.333  52.841  1.00  6.57           N  
ATOM   2279  CA  VAL A 287      -5.981  20.726  54.138  1.00  6.71           C  
ATOM   2280  C   VAL A 287      -6.236  21.714  55.285  1.00  6.45           C  
ATOM   2281  O   VAL A 287      -6.404  22.911  55.022  1.00  5.99           O  
ATOM   2282  CB  VAL A 287      -4.480  20.249  54.210  1.00  6.04           C  
ATOM   2283  CG1 VAL A 287      -4.196  19.212  53.122  1.00  6.53           C  
ATOM   2284  CG2 VAL A 287      -3.526  21.440  54.084  1.00  6.14           C  
ATOM   2285  N   PRO A 288      -6.294  21.242  56.542  1.00  6.02           N  
ATOM   2286  CA  PRO A 288      -6.531  22.173  57.656  1.00  6.56           C  
ATOM   2287  C   PRO A 288      -5.435  23.248  57.656  1.00  6.81           C  
ATOM   2288  O   PRO A 288      -4.271  22.936  57.366  1.00  6.20           O  
ATOM   2289  CB  PRO A 288      -6.427  21.281  58.894  1.00  7.52           C  
ATOM   2290  CG  PRO A 288      -6.801  19.919  58.385  1.00  7.64           C  
ATOM   2291  CD  PRO A 288      -6.170  19.854  57.018  1.00  7.08           C  
ATOM   2292  N   SER A 289      -5.797  24.481  57.965  1.00  5.79           N  
ATOM   2293  CA  SER A 289      -4.838  25.574  57.984  1.00  6.79           C  
ATOM   2294  C   SER A 289      -3.591  25.292  58.831  1.00  6.64           C  
ATOM   2295  O   SER A 289      -2.475  25.632  58.402  1.00  7.36           O  
ATOM   2296  CB  SER A 289      -5.548  26.833  58.490  1.00  7.12           C  
ATOM   2297  OG  SER A 289      -4.695  27.956  58.497  1.00  7.48           O  
ATOM   2298  N   ASP A 290      -3.776  24.660  59.985  1.00  6.23           N  
ATOM   2299  CA  ASP A 290      -2.666  24.352  60.866  1.00  6.63           C  
ATOM   2300  C   ASP A 290      -1.743  23.223  60.364  1.00  5.96           C  
ATOM   2301  O   ASP A 290      -0.763  22.879  61.039  1.00  5.83           O  
ATOM   2302  CB  ASP A 290      -3.174  24.099  62.314  1.00  6.12           C  
ATOM   2303  CG  ASP A 290      -4.008  22.885  62.462  1.00  8.47           C  
ATOM   2304  OD1 ASP A 290      -4.221  22.142  61.486  1.00  7.50           O  
ATOM   2305  OD2 ASP A 290      -4.473  22.635  63.602  1.00 10.42           O  
ATOM   2306  N   ARG A 291      -2.039  22.677  59.190  1.00  5.10           N  
ATOM   2307  CA  ARG A 291      -1.196  21.652  58.578  1.00  5.42           C  
ATOM   2308  C   ARG A 291      -0.746  22.103  57.182  1.00  5.07           C  
ATOM   2309  O   ARG A 291      -0.132  21.315  56.456  1.00  5.87           O  
ATOM   2310  CB  ARG A 291      -1.947  20.312  58.425  1.00  4.55           C  
ATOM   2311  CG  ARG A 291      -2.199  19.666  59.796  1.00  4.12           C  
ATOM   2312  CD  ARG A 291      -0.916  19.254  60.522  1.00  5.32           C  
ATOM   2313  NE  ARG A 291      -1.208  18.723  61.858  1.00  5.51           N  
ATOM   2314  CZ  ARG A 291      -1.295  19.447  62.974  1.00  5.99           C  
ATOM   2315  NH1 ARG A 291      -1.116  20.764  62.953  1.00  5.99           N  
ATOM   2316  NH2 ARG A 291      -1.603  18.848  64.120  1.00  6.89           N  
ATOM   2317  N   ALA A 292      -1.030  23.354  56.824  1.00  4.91           N  
ATOM   2318  CA  ALA A 292      -0.691  23.856  55.494  1.00  5.09           C  
ATOM   2319  C   ALA A 292       0.508  24.761  55.365  1.00  5.20           C  
ATOM   2320  O   ALA A 292       0.692  25.682  56.168  1.00  5.70           O  
ATOM   2321  CB  ALA A 292      -1.898  24.575  54.885  1.00  5.04           C  
ATOM   2322  N   LEU A 293       1.309  24.476  54.351  1.00  5.68           N  
ATOM   2323  CA  LEU A 293       2.418  25.309  53.969  1.00  4.92           C  
ATOM   2324  C   LEU A 293       1.956  25.836  52.614  1.00  5.24           C  
ATOM   2325  O   LEU A 293       1.773  25.023  51.688  1.00  4.97           O  
ATOM   2326  CB  LEU A 293       3.709  24.476  53.858  1.00  6.51           C  
ATOM   2327  CG  LEU A 293       5.069  25.173  53.651  1.00  7.56           C  
ATOM   2328  CD1 LEU A 293       5.122  25.781  52.257  1.00  6.92           C  
ATOM   2329  CD2 LEU A 293       5.304  26.240  54.716  1.00  7.97           C  
ATOM   2330  N   VAL A 294       1.667  27.133  52.533  1.00  4.24           N  
ATOM   2331  CA  VAL A 294       1.139  27.715  51.309  1.00  4.78           C  
ATOM   2332  C   VAL A 294       2.106  28.605  50.566  1.00  5.25           C  
ATOM   2333  O   VAL A 294       3.078  29.104  51.156  1.00  4.94           O  
ATOM   2334  CB  VAL A 294      -0.218  28.464  51.580  1.00  4.92           C  
ATOM   2335  CG1 VAL A 294      -1.213  27.507  52.242  1.00  5.16           C  
ATOM   2336  CG2 VAL A 294      -0.010  29.696  52.458  1.00  4.78           C  
ATOM   2337  N   PHE A 295       1.834  28.781  49.281  1.00  4.91           N  
ATOM   2338  CA  PHE A 295       2.674  29.540  48.394  1.00  5.38           C  
ATOM   2339  C   PHE A 295       1.971  29.751  47.058  1.00  5.15           C  
ATOM   2340  O   PHE A 295       1.076  28.957  46.732  1.00  5.54           O  
ATOM   2341  CB  PHE A 295       3.995  28.769  48.167  1.00  6.09           C  
ATOM   2342  CG  PHE A 295       3.808  27.290  47.839  1.00  6.01           C  
ATOM   2343  CD1 PHE A 295       3.561  26.350  48.843  1.00  6.55           C  
ATOM   2344  CD2 PHE A 295       3.858  26.850  46.518  1.00  5.53           C  
ATOM   2345  CE1 PHE A 295       3.365  25.002  48.531  1.00  7.05           C  
ATOM   2346  CE2 PHE A 295       3.663  25.506  46.201  1.00  6.01           C  
ATOM   2347  CZ  PHE A 295       3.415  24.583  47.208  1.00  5.96           C  
ATOM   2348  N   VAL A 296       2.320  30.799  46.322  1.00  5.04           N  
ATOM   2349  CA  VAL A 296       1.716  31.034  45.018  1.00  5.62           C  
ATOM   2350  C   VAL A 296       2.408  30.138  44.001  1.00  5.80           C  
ATOM   2351  O   VAL A 296       1.744  29.453  43.212  1.00  5.87           O  
ATOM   2352  CB  VAL A 296       1.834  32.548  44.644  1.00  6.13           C  
ATOM   2353  CG1 VAL A 296       1.380  32.799  43.208  1.00  5.96           C  
ATOM   2354  CG2 VAL A 296       0.985  33.378  45.623  1.00  5.68           C  
ATOM   2355  N   ASP A 297       3.732  30.110  44.080  1.00  5.93           N  
ATOM   2356  CA  ASP A 297       4.557  29.279  43.225  1.00  6.34           C  
ATOM   2357  C   ASP A 297       5.763  28.729  43.974  1.00  6.87           C  
ATOM   2358  O   ASP A 297       6.096  29.254  45.053  1.00  6.11           O  
ATOM   2359  CB  ASP A 297       5.046  30.074  41.990  1.00  5.91           C  
ATOM   2360  CG  ASP A 297       5.970  31.193  42.327  1.00  7.49           C  
ATOM   2361  OD1 ASP A 297       5.779  31.868  43.362  1.00  6.60           O  
ATOM   2362  OD2 ASP A 297       6.913  31.456  41.536  1.00  7.94           O  
ATOM   2363  N   ASN A 298       6.363  27.663  43.457  1.00  6.20           N  
ATOM   2364  CA  ASN A 298       7.564  27.123  44.047  1.00  6.13           C  
ATOM   2365  C   ASN A 298       8.633  27.011  42.969  1.00  6.29           C  
ATOM   2366  O   ASN A 298       8.331  27.352  41.812  1.00  6.30           O  
ATOM   2367  CB  ASN A 298       7.273  25.793  44.810  1.00  7.07           C  
ATOM   2368  CG  ASN A 298       7.246  24.591  43.959  1.00  7.80           C  
ATOM   2369  OD1 ASN A 298       7.055  24.654  42.741  1.00  8.55           O  
ATOM   2370  ND2 ASN A 298       7.412  23.428  44.599  1.00  7.63           N  
ATOM   2371  N   HIS A 299       9.846  26.613  43.309  1.00  6.62           N  
ATOM   2372  CA  HIS A 299      10.919  26.543  42.325  1.00  7.20           C  
ATOM   2373  C   HIS A 299      10.640  25.633  41.129  1.00  6.96           C  
ATOM   2374  O   HIS A 299      11.140  25.906  40.031  1.00  8.39           O  
ATOM   2375  CB  HIS A 299      12.200  26.099  43.021  1.00  7.07           C  
ATOM   2376  CG  HIS A 299      12.128  24.708  43.566  1.00  6.94           C  
ATOM   2377  ND1 HIS A 299      12.708  23.635  42.929  1.00  8.89           N  
ATOM   2378  CD2 HIS A 299      11.502  24.207  44.658  1.00  4.93           C  
ATOM   2379  CE1 HIS A 299      12.442  22.534  43.606  1.00  6.01           C  
ATOM   2380  NE2 HIS A 299      11.712  22.854  44.658  1.00  9.54           N  
ATOM   2381  N   ASP A 300       9.859  24.580  41.327  1.00  7.23           N  
ATOM   2382  CA  ASP A 300       9.545  23.654  40.244  1.00  8.89           C  
ATOM   2383  C   ASP A 300       8.371  24.107  39.373  1.00  8.58           C  
ATOM   2384  O   ASP A 300       8.536  24.233  38.149  1.00  7.59           O  
ATOM   2385  CB  ASP A 300       9.245  22.262  40.829  1.00 11.94           C  
ATOM   2386  CG  ASP A 300       8.928  21.256  39.800  1.00 16.39           C  
ATOM   2387  OD1 ASP A 300       7.739  21.079  39.467  1.00 22.32           O  
ATOM   2388  OD2 ASP A 300       9.859  20.604  39.291  1.00 23.91           O  
ATOM   2389  N   ASN A 301       7.225  24.379  39.989  1.00  7.71           N  
ATOM   2390  CA  ASN A 301       6.066  24.763  39.214  1.00  7.92           C  
ATOM   2391  C   ASN A 301       6.115  26.166  38.592  1.00  7.77           C  
ATOM   2392  O   ASN A 301       5.301  26.460  37.703  1.00  8.70           O  
ATOM   2393  CB  ASN A 301       4.750  24.478  40.006  1.00  8.19           C  
ATOM   2394  CG  ASN A 301       4.474  25.419  41.112  1.00  7.23           C  
ATOM   2395  OD1 ASN A 301       5.095  26.477  41.246  1.00  7.15           O  
ATOM   2396  ND2 ASN A 301       3.477  25.064  41.937  1.00  8.11           N  
ATOM   2397  N   GLN A 302       7.062  27.005  38.996  1.00  7.13           N  
ATOM   2398  CA  GLN A 302       7.165  28.309  38.370  1.00  7.80           C  
ATOM   2399  C   GLN A 302       7.709  28.154  36.924  1.00  8.30           C  
ATOM   2400  O   GLN A 302       7.698  29.121  36.142  1.00  9.08           O  
ATOM   2401  CB  GLN A 302       8.022  29.283  39.246  1.00  7.27           C  
ATOM   2402  CG  GLN A 302       9.543  29.033  39.127  1.00  7.90           C  
ATOM   2403  CD  GLN A 302      10.403  30.105  39.730  1.00  6.66           C  
ATOM   2404  OE1 GLN A 302      11.642  30.033  39.639  1.00  6.99           O  
ATOM   2405  NE2 GLN A 302       9.789  31.094  40.390  1.00  7.10           N  
ATOM   2406  N   ARG A 303       8.126  26.935  36.579  1.00  8.86           N  
ATOM   2407  CA  ARG A 303       8.632  26.637  35.247  1.00 10.84           C  
ATOM   2408  C   ARG A 303       7.527  26.141  34.276  1.00 14.49           C  
ATOM   2409  O   ARG A 303       7.823  25.841  33.108  1.00 13.92           O  
ATOM   2410  CB  ARG A 303       9.814  25.645  35.349  1.00 10.21           C  
ATOM   2411  CG  ARG A 303      11.092  26.462  35.667  1.00  9.66           C  
ATOM   2412  CD  ARG A 303      12.197  25.681  36.438  1.00  9.70           C  
ATOM   2413  NE  ARG A 303      13.345  26.578  36.506  1.00  8.49           N  
ATOM   2414  CZ  ARG A 303      13.525  27.511  37.446  1.00  8.26           C  
ATOM   2415  NH1 ARG A 303      12.640  27.684  38.422  1.00  7.32           N  
ATOM   2416  NH2 ARG A 303      14.470  28.421  37.265  1.00  8.66           N  
ATOM   2417  N   GLY A 304       6.284  26.077  34.752  1.00 18.50           N  
ATOM   2418  CA  GLY A 304       5.165  25.705  33.889  1.00 22.52           C  
ATOM   2419  C   GLY A 304       4.686  24.276  33.753  1.00 26.26           C  
ATOM   2420  O   GLY A 304       3.522  24.052  33.389  1.00 28.67           O  
ATOM   2421  N   HIS A 305       5.545  23.306  34.030  1.00 29.31           N  
ATOM   2422  CA  HIS A 305       5.137  21.931  33.888  1.00 32.93           C  
ATOM   2423  C   HIS A 305       5.145  21.127  35.204  1.00 32.23           C  
ATOM   2424  O   HIS A 305       5.435  19.922  35.200  1.00 33.37           O  
ATOM   2425  CB  HIS A 305       5.965  21.257  32.758  1.00 36.50           C  
ATOM   2426  CG  HIS A 305       7.428  21.059  33.064  1.00 40.82           C  
ATOM   2427  ND1 HIS A 305       8.022  19.817  33.000  1.00 43.46           N  
ATOM   2428  CD2 HIS A 305       8.414  21.930  33.397  1.00 42.94           C  
ATOM   2429  CE1 HIS A 305       9.305  19.932  33.291  1.00 44.62           C  
ATOM   2430  NE2 HIS A 305       9.567  21.203  33.535  1.00 45.00           N  
ATOM   2431  N   GLY A 306       4.793  21.793  36.305  1.00 31.79           N  
ATOM   2432  CA  GLY A 306       4.750  21.146  37.614  1.00 31.24           C  
ATOM   2433  C   GLY A 306       3.336  21.013  38.171  1.00 30.03           C  
ATOM   2434  O   GLY A 306       2.370  20.933  37.398  1.00 28.99           O  
ATOM   2435  N   ALA A 307       3.202  20.975  39.497  1.00 28.99           N  
ATOM   2436  CA  ALA A 307       1.886  20.861  40.130  1.00 28.67           C  
ATOM   2437  C   ALA A 307       1.067  22.137  39.965  1.00 28.25           C  
ATOM   2438  O   ALA A 307       1.375  23.151  40.616  1.00 26.63           O  
ATOM   2439  CB  ALA A 307       2.042  20.510  41.612  1.00 28.56           C  
ATOM   2440  N   GLY A 308       0.056  22.083  39.101  1.00 27.50           N  
ATOM   2441  CA  GLY A 308      -0.773  23.248  38.835  1.00 26.81           C  
ATOM   2442  C   GLY A 308      -0.726  23.644  37.362  1.00 26.49           C  
ATOM   2443  O   GLY A 308      -1.611  24.363  36.880  1.00 28.86           O  
ATOM   2444  N   GLY A 309       0.307  23.195  36.650  1.00 23.26           N  
ATOM   2445  CA  GLY A 309       0.430  23.511  35.232  1.00 22.25           C  
ATOM   2446  C   GLY A 309       0.652  24.980  34.886  1.00 19.77           C  
ATOM   2447  O   GLY A 309       1.400  25.688  35.577  1.00 16.85           O  
ATOM   2448  N   ALA A 310       0.000  25.442  33.819  1.00 17.94           N  
ATOM   2449  CA  ALA A 310       0.148  26.820  33.367  1.00 16.49           C  
ATOM   2450  C   ALA A 310      -0.640  27.849  34.167  1.00 13.23           C  
ATOM   2451  O   ALA A 310      -0.483  29.043  33.899  1.00 15.01           O  
ATOM   2452  CB  ALA A 310      -0.206  26.928  31.875  1.00 18.24           C  
ATOM   2453  N   SER A 311      -1.460  27.420  35.117  1.00 12.93           N  
ATOM   2454  CA  SER A 311      -2.220  28.369  35.920  1.00 11.27           C  
ATOM   2455  C   SER A 311      -1.346  29.087  36.955  1.00  9.59           C  
ATOM   2456  O   SER A 311      -1.703  30.185  37.404  1.00  9.14           O  
ATOM   2457  CB  SER A 311      -3.364  27.657  36.653  1.00 13.07           C  
ATOM   2458  OG  SER A 311      -2.905  26.975  37.810  1.00 15.94           O  
ATOM   2459  N   ILE A 312      -0.213  28.484  37.308  1.00  8.53           N  
ATOM   2460  CA  ILE A 312       0.690  29.062  38.303  1.00  7.30           C  
ATOM   2461  C   ILE A 312       1.210  30.444  37.926  1.00  7.90           C  
ATOM   2462  O   ILE A 312       1.715  30.633  36.811  1.00  8.00           O  
ATOM   2463  CB  ILE A 312       1.916  28.108  38.598  1.00  7.55           C  
ATOM   2464  CG1 ILE A 312       1.434  26.722  39.069  1.00  8.40           C  
ATOM   2465  CG2 ILE A 312       2.854  28.736  39.636  1.00  7.70           C  
ATOM   2466  CD1 ILE A 312       0.530  26.713  40.301  1.00  9.13           C  
ATOM   2467  N   LEU A 313       1.058  31.394  38.841  1.00  7.83           N  
ATOM   2468  CA  LEU A 313       1.536  32.748  38.645  1.00  7.46           C  
ATOM   2469  C   LEU A 313       2.963  32.873  39.157  1.00  7.19           C  
ATOM   2470  O   LEU A 313       3.281  32.278  40.195  1.00  7.03           O  
ATOM   2471  CB  LEU A 313       0.621  33.739  39.376  1.00  7.07           C  
ATOM   2472  CG  LEU A 313      -0.744  34.009  38.722  1.00  7.09           C  
ATOM   2473  CD1 LEU A 313      -1.693  34.676  39.723  1.00  8.23           C  
ATOM   2474  CD2 LEU A 313      -0.553  34.895  37.486  1.00  7.49           C  
ATOM   2475  N   THR A 314       3.803  33.598  38.433  1.00  6.86           N  
ATOM   2476  CA  THR A 314       5.210  33.763  38.790  1.00  7.05           C  
ATOM   2477  C   THR A 314       5.663  35.207  38.599  1.00  6.79           C  
ATOM   2478  O   THR A 314       4.847  36.032  38.162  1.00  7.16           O  
ATOM   2479  CB  THR A 314       6.095  32.865  37.873  1.00  7.84           C  
ATOM   2480  OG1 THR A 314       6.154  33.448  36.563  1.00  7.28           O  
ATOM   2481  CG2 THR A 314       5.509  31.449  37.733  1.00  7.90           C  
ATOM   2482  N   PHE A 315       6.920  35.506  38.903  1.00  7.15           N  
ATOM   2483  CA  PHE A 315       7.447  36.853  38.722  1.00  7.95           C  
ATOM   2484  C   PHE A 315       7.322  37.340  37.263  1.00  8.54           C  
ATOM   2485  O   PHE A 315       7.279  38.558  37.028  1.00  9.28           O  
ATOM   2486  CB  PHE A 315       8.914  36.920  39.189  1.00  7.95           C  
ATOM   2487  CG  PHE A 315       9.883  36.125  38.342  1.00  8.31           C  
ATOM   2488  CD1 PHE A 315      10.246  34.822  38.684  1.00  8.76           C  
ATOM   2489  CD2 PHE A 315      10.453  36.701  37.208  1.00 10.14           C  
ATOM   2490  CE1 PHE A 315      11.167  34.107  37.907  1.00  9.72           C  
ATOM   2491  CE2 PHE A 315      11.371  35.996  36.426  1.00 10.49           C  
ATOM   2492  CZ  PHE A 315      11.729  34.696  36.777  1.00 10.06           C  
ATOM   2493  N   TRP A 316       7.256  36.413  36.312  1.00  8.51           N  
ATOM   2494  CA  TRP A 316       7.092  36.775  34.909  1.00  8.56           C  
ATOM   2495  C   TRP A 316       5.757  37.502  34.688  1.00 10.04           C  
ATOM   2496  O   TRP A 316       5.656  38.358  33.797  1.00 11.03           O  
ATOM   2497  CB  TRP A 316       7.152  35.521  34.027  1.00  8.68           C  
ATOM   2498  CG  TRP A 316       8.505  34.821  34.007  1.00  9.48           C  
ATOM   2499  CD1 TRP A 316       8.815  33.599  34.546  1.00  8.97           C  
ATOM   2500  CD2 TRP A 316       9.704  35.289  33.371  1.00 10.18           C  
ATOM   2501  NE1 TRP A 316      10.129  33.276  34.278  1.00  8.59           N  
ATOM   2502  CE2 TRP A 316      10.696  34.296  33.559  1.00  9.84           C  
ATOM   2503  CE3 TRP A 316      10.036  36.449  32.660  1.00 13.03           C  
ATOM   2504  CZ2 TRP A 316      11.996  34.430  33.060  1.00 11.40           C  
ATOM   2505  CZ3 TRP A 316      11.330  36.581  32.164  1.00 14.40           C  
ATOM   2506  CH2 TRP A 316      12.292  35.576  32.367  1.00 13.58           C  
ATOM   2507  N   ASP A 317       4.764  37.160  35.501  1.00  9.07           N  
ATOM   2508  CA  ASP A 317       3.445  37.780  35.472  1.00  9.64           C  
ATOM   2509  C   ASP A 317       3.390  38.775  36.650  1.00  9.90           C  
ATOM   2510  O   ASP A 317       2.417  38.771  37.415  1.00  8.95           O  
ATOM   2511  CB  ASP A 317       2.359  36.696  35.674  1.00 11.27           C  
ATOM   2512  CG  ASP A 317       2.521  35.515  34.775  1.00 14.20           C  
ATOM   2513  OD1 ASP A 317       2.414  35.679  33.540  1.00 15.38           O  
ATOM   2514  OD2 ASP A 317       2.750  34.381  35.279  1.00 14.08           O  
ATOM   2515  N   ALA A 318       4.429  39.599  36.785  1.00  9.98           N  
ATOM   2516  CA  ALA A 318       4.584  40.534  37.915  1.00  9.29           C  
ATOM   2517  C   ALA A 318       3.334  41.194  38.491  1.00  9.21           C  
ATOM   2518  O   ALA A 318       3.113  41.082  39.702  1.00  9.15           O  
ATOM   2519  CB  ALA A 318       5.631  41.600  37.574  1.00  9.74           C  
ATOM   2520  N   ARG A 319       2.540  41.868  37.676  1.00  8.92           N  
ATOM   2521  CA  ARG A 319       1.353  42.554  38.177  1.00  9.49           C  
ATOM   2522  C   ARG A 319       0.349  41.607  38.861  1.00  9.08           C  
ATOM   2523  O   ARG A 319      -0.023  41.856  40.021  1.00  9.40           O  
ATOM   2524  CB  ARG A 319       0.711  43.321  37.001  1.00  9.13           C  
ATOM   2525  CG  ARG A 319      -0.387  44.278  37.465  1.00 11.00           C  
ATOM   2526  CD  ARG A 319      -0.630  45.356  36.398  1.00 10.90           C  
ATOM   2527  NE  ARG A 319      -1.701  46.291  36.742  1.00 12.28           N  
ATOM   2528  CZ  ARG A 319      -2.996  46.066  36.545  1.00 12.08           C  
ATOM   2529  NH1 ARG A 319      -3.405  44.934  35.987  1.00 13.72           N  
ATOM   2530  NH2 ARG A 319      -3.885  46.992  36.879  1.00 12.27           N  
ATOM   2531  N   LEU A 320      -0.063  40.542  38.186  1.00  8.60           N  
ATOM   2532  CA  LEU A 320      -0.986  39.598  38.794  1.00  9.34           C  
ATOM   2533  C   LEU A 320      -0.326  38.823  39.942  1.00  8.78           C  
ATOM   2534  O   LEU A 320      -0.996  38.482  40.928  1.00  8.98           O  
ATOM   2535  CB  LEU A 320      -1.519  38.624  37.730  1.00 10.87           C  
ATOM   2536  CG  LEU A 320      -2.430  39.219  36.637  1.00 11.69           C  
ATOM   2537  CD1 LEU A 320      -2.906  38.111  35.702  1.00 12.91           C  
ATOM   2538  CD2 LEU A 320      -3.634  39.923  37.275  1.00 12.94           C  
ATOM   2539  N   TYR A 321       0.970  38.577  39.824  1.00  8.77           N  
ATOM   2540  CA  TYR A 321       1.717  37.864  40.852  1.00  7.91           C  
ATOM   2541  C   TYR A 321       1.721  38.617  42.186  1.00  8.64           C  
ATOM   2542  O   TYR A 321       1.464  38.008  43.239  1.00  7.11           O  
ATOM   2543  CB  TYR A 321       3.154  37.659  40.371  1.00  7.57           C  
ATOM   2544  CG  TYR A 321       3.996  36.791  41.270  1.00  7.01           C  
ATOM   2545  CD1 TYR A 321       3.726  35.430  41.410  1.00  6.87           C  
ATOM   2546  CD2 TYR A 321       5.067  37.329  41.980  1.00  6.74           C  
ATOM   2547  CE1 TYR A 321       4.502  34.625  42.233  1.00  6.68           C  
ATOM   2548  CE2 TYR A 321       5.854  36.533  42.809  1.00  8.20           C  
ATOM   2549  CZ  TYR A 321       5.563  35.180  42.928  1.00  6.94           C  
ATOM   2550  OH  TYR A 321       6.330  34.373  43.731  1.00  7.96           O  
ATOM   2551  N   LYS A 322       2.007  39.914  42.142  1.00  8.09           N  
ATOM   2552  CA  LYS A 322       2.006  40.719  43.350  1.00  7.60           C  
ATOM   2553  C   LYS A 322       0.625  40.689  44.024  1.00  8.03           C  
ATOM   2554  O   LYS A 322       0.542  40.657  45.262  1.00  9.18           O  
ATOM   2555  CB  LYS A 322       2.393  42.174  43.020  1.00  9.01           C  
ATOM   2556  CG  LYS A 322       3.909  42.289  42.752  1.00  9.12           C  
ATOM   2557  CD  LYS A 322       4.277  43.718  42.312  1.00  9.62           C  
ATOM   2558  CE  LYS A 322       3.873  43.992  40.860  1.00 10.27           C  
ATOM   2559  NZ  LYS A 322       3.906  45.450  40.518  1.00  9.81           N1+
ATOM   2560  N   MET A 323      -0.432  40.689  43.218  1.00  8.58           N  
ATOM   2561  CA  MET A 323      -1.795  40.626  43.730  1.00 10.84           C  
ATOM   2562  C   MET A 323      -2.071  39.257  44.394  1.00  9.19           C  
ATOM   2563  O   MET A 323      -2.675  39.213  45.486  1.00  8.67           O  
ATOM   2564  CB  MET A 323      -2.801  40.849  42.586  1.00 14.50           C  
ATOM   2565  CG  MET A 323      -3.434  42.248  42.674  1.00 20.41           C  
ATOM   2566  SD  MET A 323      -5.179  42.228  42.157  1.00 19.70           S  
ATOM   2567  CE  MET A 323      -5.041  41.637  40.474  1.00 22.04           C  
ATOM   2568  N   ALA A 324      -1.634  38.169  43.758  1.00  7.96           N  
ATOM   2569  CA  ALA A 324      -1.819  36.834  44.325  1.00  7.42           C  
ATOM   2570  C   ALA A 324      -1.039  36.683  45.625  1.00  6.60           C  
ATOM   2571  O   ALA A 324      -1.589  36.174  46.611  1.00  6.22           O  
ATOM   2572  CB  ALA A 324      -1.382  35.758  43.312  1.00  7.42           C  
ATOM   2573  N   VAL A 325       0.221  37.114  45.621  1.00  6.51           N  
ATOM   2574  CA  VAL A 325       1.039  37.049  46.818  1.00  6.07           C  
ATOM   2575  C   VAL A 325       0.425  37.932  47.912  1.00  6.26           C  
ATOM   2576  O   VAL A 325       0.422  37.538  49.085  1.00  6.07           O  
ATOM   2577  CB  VAL A 325       2.525  37.464  46.495  1.00  6.79           C  
ATOM   2578  CG1 VAL A 325       3.349  37.602  47.779  1.00  6.45           C  
ATOM   2579  CG2 VAL A 325       3.173  36.401  45.581  1.00  6.61           C  
ATOM   2580  N   GLY A 326      -0.122  39.080  47.516  1.00  5.98           N  
ATOM   2581  CA  GLY A 326      -0.756  39.978  48.468  1.00  6.27           C  
ATOM   2582  C   GLY A 326      -1.967  39.328  49.115  1.00  5.44           C  
ATOM   2583  O   GLY A 326      -2.143  39.415  50.331  1.00  6.08           O  
ATOM   2584  N   PHE A 327      -2.817  38.694  48.313  1.00  6.01           N  
ATOM   2585  CA  PHE A 327      -3.987  38.016  48.863  1.00  6.26           C  
ATOM   2586  C   PHE A 327      -3.555  36.900  49.830  1.00  5.48           C  
ATOM   2587  O   PHE A 327      -4.107  36.783  50.929  1.00  6.73           O  
ATOM   2588  CB  PHE A 327      -4.832  37.423  47.730  1.00  6.49           C  
ATOM   2589  CG  PHE A 327      -6.148  36.862  48.186  1.00  7.53           C  
ATOM   2590  CD1 PHE A 327      -7.293  37.654  48.220  1.00  8.75           C  
ATOM   2591  CD2 PHE A 327      -6.230  35.549  48.630  1.00  8.66           C  
ATOM   2592  CE1 PHE A 327      -8.496  37.143  48.693  1.00 10.28           C  
ATOM   2593  CE2 PHE A 327      -7.428  35.029  49.105  1.00 10.01           C  
ATOM   2594  CZ  PHE A 327      -8.562  35.828  49.135  1.00 10.07           C  
ATOM   2595  N   MET A 328      -2.567  36.113  49.430  1.00  5.13           N  
ATOM   2596  CA  MET A 328      -2.054  35.045  50.281  1.00  5.19           C  
ATOM   2597  C   MET A 328      -1.518  35.574  51.618  1.00  5.54           C  
ATOM   2598  O   MET A 328      -1.879  35.041  52.675  1.00  6.18           O  
ATOM   2599  CB  MET A 328      -0.923  34.311  49.539  1.00  4.94           C  
ATOM   2600  CG  MET A 328      -0.283  33.248  50.442  1.00  5.70           C  
ATOM   2601  SD  MET A 328       1.174  32.467  49.682  1.00  5.74           S  
ATOM   2602  CE  MET A 328       2.391  33.783  49.815  1.00  7.62           C  
ATOM   2603  N   LEU A 329      -0.684  36.607  51.567  1.00  5.93           N  
ATOM   2604  CA  LEU A 329      -0.100  37.164  52.775  1.00  5.64           C  
ATOM   2605  C   LEU A 329      -1.118  37.872  53.687  1.00  6.13           C  
ATOM   2606  O   LEU A 329      -0.878  37.969  54.903  1.00  5.18           O  
ATOM   2607  CB  LEU A 329       1.076  38.083  52.399  1.00  5.39           C  
ATOM   2608  CG  LEU A 329       2.305  37.337  51.829  1.00  6.34           C  
ATOM   2609  CD1 LEU A 329       3.297  38.336  51.239  1.00  6.26           C  
ATOM   2610  CD2 LEU A 329       2.984  36.504  52.927  1.00  6.47           C  
ATOM   2611  N   ALA A 330      -2.241  38.318  53.132  1.00  5.79           N  
ATOM   2612  CA  ALA A 330      -3.282  38.951  53.942  1.00  5.57           C  
ATOM   2613  C   ALA A 330      -4.253  37.938  54.529  1.00  5.65           C  
ATOM   2614  O   ALA A 330      -4.800  38.176  55.612  1.00  6.23           O  
ATOM   2615  CB  ALA A 330      -4.060  39.973  53.106  1.00  6.03           C  
ATOM   2616  N   HIS A 331      -4.460  36.828  53.837  1.00  5.96           N  
ATOM   2617  CA  HIS A 331      -5.403  35.822  54.289  1.00  5.92           C  
ATOM   2618  C   HIS A 331      -4.830  34.923  55.412  1.00  5.28           C  
ATOM   2619  O   HIS A 331      -3.681  34.482  55.301  1.00  6.23           O  
ATOM   2620  CB  HIS A 331      -5.865  35.004  53.076  1.00  6.43           C  
ATOM   2621  CG  HIS A 331      -7.062  34.156  53.354  1.00  7.64           C  
ATOM   2622  ND1 HIS A 331      -8.356  34.589  53.154  1.00  9.94           N  
ATOM   2623  CD2 HIS A 331      -7.158  32.952  53.963  1.00  5.20           C  
ATOM   2624  CE1 HIS A 331      -9.194  33.686  53.633  1.00  6.13           C  
ATOM   2625  NE2 HIS A 331      -8.492  32.685  54.131  1.00  9.00           N  
ATOM   2626  N   PRO A 332      -5.600  34.648  56.487  1.00  6.30           N  
ATOM   2627  CA  PRO A 332      -5.109  33.806  57.600  1.00  6.85           C  
ATOM   2628  C   PRO A 332      -4.755  32.352  57.342  1.00  6.38           C  
ATOM   2629  O   PRO A 332      -4.021  31.757  58.145  1.00  7.55           O  
ATOM   2630  CB  PRO A 332      -6.224  33.915  58.643  1.00  7.19           C  
ATOM   2631  CG  PRO A 332      -7.459  34.130  57.815  1.00  7.82           C  
ATOM   2632  CD  PRO A 332      -6.995  35.074  56.720  1.00  6.89           C  
ATOM   2633  N   TYR A 333      -5.238  31.780  56.252  1.00  6.34           N  
ATOM   2634  CA  TYR A 333      -4.971  30.379  55.979  1.00  5.30           C  
ATOM   2635  C   TYR A 333      -3.514  29.991  55.733  1.00  5.26           C  
ATOM   2636  O   TYR A 333      -2.847  30.619  54.902  1.00  6.29           O  
ATOM   2637  CB  TYR A 333      -5.828  29.918  54.796  1.00  6.36           C  
ATOM   2638  CG  TYR A 333      -5.651  28.464  54.422  1.00  5.98           C  
ATOM   2639  CD1 TYR A 333      -4.650  28.077  53.533  1.00  5.94           C  
ATOM   2640  CD2 TYR A 333      -6.453  27.472  54.989  1.00  5.78           C  
ATOM   2641  CE1 TYR A 333      -4.445  26.743  53.219  1.00  5.69           C  
ATOM   2642  CE2 TYR A 333      -6.255  26.123  54.679  1.00  5.75           C  
ATOM   2643  CZ  TYR A 333      -5.245  25.770  53.795  1.00  5.34           C  
ATOM   2644  OH  TYR A 333      -5.006  24.451  53.486  1.00  5.88           O  
ATOM   2645  N   GLY A 334      -3.058  28.973  56.465  1.00  5.30           N  
ATOM   2646  CA  GLY A 334      -1.721  28.416  56.328  1.00  6.16           C  
ATOM   2647  C   GLY A 334      -0.521  29.243  56.731  1.00  5.75           C  
ATOM   2648  O   GLY A 334      -0.648  30.399  57.143  1.00  6.33           O  
ATOM   2649  N   PHE A 335       0.643  28.606  56.660  1.00  5.16           N  
ATOM   2650  CA  PHE A 335       1.902  29.263  56.931  1.00  5.61           C  
ATOM   2651  C   PHE A 335       2.509  29.583  55.572  1.00  5.04           C  
ATOM   2652  O   PHE A 335       2.655  28.677  54.735  1.00  5.12           O  
ATOM   2653  CB  PHE A 335       2.824  28.368  57.764  1.00  5.85           C  
ATOM   2654  CG  PHE A 335       4.070  29.062  58.212  1.00  7.87           C  
ATOM   2655  CD1 PHE A 335       4.051  29.961  59.280  1.00  8.55           C  
ATOM   2656  CD2 PHE A 335       5.247  28.895  57.499  1.00 10.10           C  
ATOM   2657  CE1 PHE A 335       5.193  30.681  59.619  1.00  9.76           C  
ATOM   2658  CE2 PHE A 335       6.391  29.608  57.828  1.00 12.16           C  
ATOM   2659  CZ  PHE A 335       6.366  30.503  58.890  1.00 10.96           C  
ATOM   2660  N   THR A 336       2.825  30.846  55.352  1.00  5.26           N  
ATOM   2661  CA  THR A 336       3.277  31.330  54.057  1.00  5.17           C  
ATOM   2662  C   THR A 336       4.755  31.258  53.699  1.00  5.88           C  
ATOM   2663  O   THR A 336       5.611  31.629  54.509  1.00  5.45           O  
ATOM   2664  CB  THR A 336       2.805  32.789  53.895  1.00  5.48           C  
ATOM   2665  OG1 THR A 336       3.120  33.509  55.092  1.00  5.29           O  
ATOM   2666  CG2 THR A 336       1.292  32.872  53.684  1.00  5.17           C  
ATOM   2667  N   ARG A 337       5.026  30.798  52.483  1.00  4.87           N  
ATOM   2668  CA  ARG A 337       6.376  30.745  51.948  1.00  6.28           C  
ATOM   2669  C   ARG A 337       6.445  31.619  50.696  1.00  6.77           C  
ATOM   2670  O   ARG A 337       5.687  31.374  49.738  1.00  8.21           O  
ATOM   2671  CB  ARG A 337       6.764  29.296  51.599  1.00  6.09           C  
ATOM   2672  CG  ARG A 337       8.190  29.230  51.019  1.00  7.81           C  
ATOM   2673  CD  ARG A 337       8.575  27.785  50.627  1.00  7.33           C  
ATOM   2674  NE  ARG A 337       7.707  27.264  49.569  1.00  7.62           N  
ATOM   2675  CZ  ARG A 337       7.620  25.981  49.228  1.00  7.19           C  
ATOM   2676  NH1 ARG A 337       8.336  25.066  49.871  1.00  6.38           N  
ATOM   2677  NH2 ARG A 337       6.770  25.605  48.281  1.00  8.35           N  
ATOM   2678  N   VAL A 338       7.280  32.650  50.734  1.00  5.77           N  
ATOM   2679  CA  VAL A 338       7.465  33.545  49.608  1.00  7.09           C  
ATOM   2680  C   VAL A 338       8.589  33.028  48.727  1.00  6.63           C  
ATOM   2681  O   VAL A 338       9.610  32.583  49.247  1.00  7.04           O  
ATOM   2682  CB  VAL A 338       7.788  35.000  50.109  1.00  8.30           C  
ATOM   2683  CG1 VAL A 338       8.170  35.921  48.946  1.00 10.03           C  
ATOM   2684  CG2 VAL A 338       6.582  35.571  50.854  1.00 10.26           C  
ATOM   2685  N   MET A 339       8.394  33.060  47.421  1.00  6.83           N  
ATOM   2686  CA  MET A 339       9.394  32.597  46.490  1.00  6.82           C  
ATOM   2687  C   MET A 339      10.370  33.705  46.111  1.00  6.73           C  
ATOM   2688  O   MET A 339       9.964  34.868  46.036  1.00  7.14           O  
ATOM   2689  CB  MET A 339       8.662  32.096  45.232  1.00  7.07           C  
ATOM   2690  CG  MET A 339       9.607  31.538  44.167  1.00  8.00           C  
ATOM   2691  SD  MET A 339      10.490  30.083  44.705  1.00  8.12           S  
ATOM   2692  CE  MET A 339      11.790  29.985  43.471  1.00  6.34           C  
ATOM   2693  N   SER A 340      11.635  33.357  45.936  1.00  6.25           N  
ATOM   2694  CA  SER A 340      12.630  34.302  45.481  1.00  6.29           C  
ATOM   2695  C   SER A 340      13.420  33.559  44.408  1.00  6.31           C  
ATOM   2696  O   SER A 340      14.021  32.513  44.689  1.00  6.77           O  
ATOM   2697  CB  SER A 340      13.498  34.778  46.651  1.00  7.10           C  
ATOM   2698  OG  SER A 340      14.296  35.886  46.262  1.00  7.91           O  
ATOM   2699  N   SER A 341      13.373  34.077  43.191  1.00  6.88           N  
ATOM   2700  CA  SER A 341      13.931  33.395  42.044  1.00  6.70           C  
ATOM   2701  C   SER A 341      15.067  34.070  41.314  1.00  6.60           C  
ATOM   2702  O   SER A 341      15.505  35.155  41.695  1.00  7.06           O  
ATOM   2703  CB  SER A 341      12.800  33.224  41.025  1.00  8.03           C  
ATOM   2704  OG  SER A 341      11.541  33.036  41.662  1.00  7.29           O  
ATOM   2705  N   TYR A 342      15.535  33.396  40.271  1.00  7.35           N  
ATOM   2706  CA  TYR A 342      16.522  33.953  39.388  1.00  7.78           C  
ATOM   2707  C   TYR A 342      15.927  33.978  37.988  1.00  9.25           C  
ATOM   2708  O   TYR A 342      15.030  33.172  37.688  1.00  8.02           O  
ATOM   2709  CB  TYR A 342      17.835  33.154  39.408  1.00  8.27           C  
ATOM   2710  CG  TYR A 342      17.737  31.696  39.033  1.00  7.96           C  
ATOM   2711  CD1 TYR A 342      17.640  31.296  37.697  1.00  7.75           C  
ATOM   2712  CD2 TYR A 342      17.797  30.707  40.015  1.00  7.83           C  
ATOM   2713  CE1 TYR A 342      17.612  29.947  37.353  1.00  8.86           C  
ATOM   2714  CE2 TYR A 342      17.769  29.363  39.684  1.00  7.91           C  
ATOM   2715  CZ  TYR A 342      17.679  28.986  38.357  1.00  7.97           C  
ATOM   2716  OH  TYR A 342      17.674  27.648  38.046  1.00  8.05           O  
ATOM   2717  N   ARG A 343      16.356  34.920  37.170  1.00 10.72           N  
ATOM   2718  CA  ARG A 343      15.854  35.031  35.826  1.00 13.78           C  
ATOM   2719  C   ARG A 343      16.620  34.075  34.905  1.00 13.54           C  
ATOM   2720  O   ARG A 343      17.831  33.889  35.099  1.00 15.14           O  
ATOM   2721  CB  ARG A 343      16.049  36.488  35.361  1.00 17.95           C  
ATOM   2722  CG  ARG A 343      14.825  37.059  34.617  1.00 23.95           C  
ATOM   2723  CD  ARG A 343      15.165  38.455  34.027  1.00 27.51           C  
ATOM   2724  NE  ARG A 343      15.898  39.319  34.964  1.00 31.18           N  
ATOM   2725  CZ  ARG A 343      15.347  40.050  35.931  1.00 34.25           C  
ATOM   2726  NH1 ARG A 343      14.032  40.049  36.119  1.00 36.10           N  
ATOM   2727  NH2 ARG A 343      16.119  40.783  36.722  1.00 35.11           N  
ATOM   2728  N   TRP A 344      15.933  33.451  33.960  1.00 13.52           N  
ATOM   2729  CA  TRP A 344      16.572  32.556  33.019  1.00 13.36           C  
ATOM   2730  C   TRP A 344      16.013  32.837  31.624  1.00 13.86           C  
ATOM   2731  O   TRP A 344      14.956  33.477  31.544  1.00 13.07           O  
ATOM   2732  CB  TRP A 344      16.345  31.097  33.457  1.00 12.64           C  
ATOM   2733  CG  TRP A 344      14.961  30.548  33.237  1.00 12.03           C  
ATOM   2734  CD1 TRP A 344      14.528  29.857  32.148  1.00 11.49           C  
ATOM   2735  CD2 TRP A 344      13.843  30.623  34.134  1.00 10.15           C  
ATOM   2736  NE1 TRP A 344      13.214  29.489  32.305  1.00 11.07           N  
ATOM   2737  CE2 TRP A 344      12.767  29.948  33.515  1.00 10.12           C  
ATOM   2738  CE3 TRP A 344      13.646  31.194  35.400  1.00  9.66           C  
ATOM   2739  CZ2 TRP A 344      11.512  29.827  34.116  1.00  9.76           C  
ATOM   2740  CZ3 TRP A 344      12.398  31.073  35.998  1.00  9.04           C  
ATOM   2741  CH2 TRP A 344      11.346  30.395  35.354  1.00  9.25           C  
ATOM   2742  N   PRO A 345      16.704  32.434  30.538  1.00 14.84           N  
ATOM   2743  CA  PRO A 345      16.206  32.685  29.174  1.00 15.41           C  
ATOM   2744  C   PRO A 345      15.009  31.812  28.820  1.00 15.51           C  
ATOM   2745  O   PRO A 345      15.150  30.843  28.070  1.00 15.17           O  
ATOM   2746  CB  PRO A 345      17.425  32.407  28.290  1.00 16.86           C  
ATOM   2747  CG  PRO A 345      18.193  31.381  29.055  1.00 16.53           C  
ATOM   2748  CD  PRO A 345      17.992  31.711  30.521  1.00 15.94           C  
ATOM   2749  N   ARG A 346      13.852  32.145  29.375  1.00 16.13           N  
ATOM   2750  CA  ARG A 346      12.633  31.394  29.124  1.00 18.11           C  
ATOM   2751  C   ARG A 346      12.280  31.460  27.634  1.00 19.44           C  
ATOM   2752  O   ARG A 346      12.074  32.563  27.106  1.00 19.01           O  
ATOM   2753  CB  ARG A 346      11.518  31.976  30.020  1.00 17.50           C  
ATOM   2754  CG  ARG A 346      10.311  31.051  30.112  1.00 17.38           C  
ATOM   2755  CD  ARG A 346       9.327  31.527  31.211  1.00 17.14           C  
ATOM   2756  NE  ARG A 346       8.675  32.793  30.871  1.00 16.83           N  
ATOM   2757  CZ  ARG A 346       7.460  33.160  31.278  1.00 18.05           C  
ATOM   2758  NH1 ARG A 346       6.724  32.364  32.051  1.00 16.93           N  
ATOM   2759  NH2 ARG A 346       6.971  34.329  30.891  1.00 18.80           N  
ATOM   2760  N   GLN A 347      12.243  30.309  26.975  1.00 20.04           N  
ATOM   2761  CA  GLN A 347      11.983  30.248  25.555  1.00 21.09           C  
ATOM   2762  C   GLN A 347      10.888  29.182  25.249  1.00 20.21           C  
ATOM   2763  O   GLN A 347      11.162  27.981  25.250  1.00 18.00           O  
ATOM   2764  CB  GLN A 347      13.373  30.022  24.858  1.00 23.37           C  
ATOM   2765  CG  GLN A 347      13.209  29.865  23.359  1.00 28.10           C  
ATOM   2766  CD  GLN A 347      14.390  29.306  22.651  1.00 31.53           C  
ATOM   2767  OE1 GLN A 347      14.263  28.997  21.467  1.00 36.24           O  
ATOM   2768  NE2 GLN A 347      15.572  29.296  23.281  1.00 33.69           N  
ATOM   2769  N   PHE A 348       9.652  29.638  25.064  1.00 20.67           N  
ATOM   2770  CA  PHE A 348       8.526  28.741  24.814  1.00 21.24           C  
ATOM   2771  C   PHE A 348       8.453  28.204  23.388  1.00 21.32           C  
ATOM   2772  O   PHE A 348       8.479  28.980  22.434  1.00 21.67           O  
ATOM   2773  CB  PHE A 348       7.220  29.439  25.189  1.00 21.73           C  
ATOM   2774  CG  PHE A 348       6.911  29.405  26.667  1.00 23.26           C  
ATOM   2775  CD1 PHE A 348       6.420  28.244  27.256  1.00 24.37           C  
ATOM   2776  CD2 PHE A 348       7.113  30.527  27.470  1.00 24.54           C  
ATOM   2777  CE1 PHE A 348       6.132  28.195  28.618  1.00 25.15           C  
ATOM   2778  CE2 PHE A 348       6.827  30.486  28.836  1.00 25.10           C  
ATOM   2779  CZ  PHE A 348       6.335  29.317  29.408  1.00 25.21           C  
ATOM   2780  N   GLN A 349       8.333  26.889  23.279  1.00 21.35           N  
ATOM   2781  CA  GLN A 349       8.317  26.187  22.046  1.00 22.16           C  
ATOM   2782  C   GLN A 349       7.182  25.115  22.084  1.00 20.89           C  
ATOM   2783  O   GLN A 349       7.264  24.248  22.948  1.00 18.25           O  
ATOM   2784  CB  GLN A 349       9.832  25.683  21.922  1.00 24.80           C  
ATOM   2785  CG  GLN A 349      10.233  26.661  20.848  1.00 28.12           C  
ATOM   2786  CD  GLN A 349      11.363  26.292  19.959  1.00 32.92           C  
ATOM   2787  OE1 GLN A 349      11.270  26.907  18.947  1.00 36.04           O  
ATOM   2788  NE2 GLN A 349      12.530  25.815  20.428  1.00 35.40           N  
ATOM   2789  N   ASN A 350       6.119  25.243  21.271  1.00 19.81           N  
ATOM   2790  CA  ASN A 350       5.021  24.285  21.310  1.00 20.45           C  
ATOM   2791  C   ASN A 350       4.357  24.211  22.712  1.00 21.03           C  
ATOM   2792  O   ASN A 350       3.957  23.130  23.169  1.00 22.88           O  
ATOM   2793  CB  ASN A 350       5.547  22.912  20.814  1.00 19.59           C  
ATOM   2794  CG  ASN A 350       6.093  22.976  19.422  1.00 20.23           C  
ATOM   2795  OD1 ASN A 350       5.761  23.896  18.650  1.00 20.12           O  
ATOM   2796  ND2 ASN A 350       6.930  22.003  19.053  1.00 17.40           N  
ATOM   2797  N   GLY A 351       4.250  25.372  23.363  1.00 22.30           N  
ATOM   2798  CA  GLY A 351       3.628  25.472  24.681  1.00 22.19           C  
ATOM   2799  C   GLY A 351       4.484  25.115  25.886  1.00 22.06           C  
ATOM   2800  O   GLY A 351       3.989  25.117  27.021  1.00 23.30           O  
ATOM   2801  N   ASN A 352       5.761  24.826  25.661  1.00 20.61           N  
ATOM   2802  CA  ASN A 352       6.641  24.445  26.751  1.00 19.15           C  
ATOM   2803  C   ASN A 352       8.006  25.164  26.722  1.00 16.94           C  
ATOM   2804  O   ASN A 352       8.546  25.393  25.634  1.00 14.92           O  
ATOM   2805  CB  ASN A 352       6.832  22.911  26.734  1.00 20.77           C  
ATOM   2806  CG  ASN A 352       5.599  22.163  27.092  1.00 22.57           C  
ATOM   2807  OD1 ASN A 352       4.900  21.599  26.222  1.00 23.26           O  
ATOM   2808  ND2 ASN A 352       5.287  22.128  28.387  1.00 23.65           N  
ATOM   2809  N   ASP A 353       8.534  25.532  27.883  1.00 13.65           N  
ATOM   2810  CA  ASP A 353       9.818  26.236  27.966  1.00 12.93           C  
ATOM   2811  C   ASP A 353      11.008  25.292  27.777  1.00 12.89           C  
ATOM   2812  O   ASP A 353      11.251  24.456  28.662  1.00 14.04           O  
ATOM   2813  CB  ASP A 353       9.881  26.969  29.325  1.00 11.13           C  
ATOM   2814  CG  ASP A 353      11.171  27.630  29.592  1.00 13.18           C  
ATOM   2815  OD1 ASP A 353      11.950  27.902  28.652  1.00 10.88           O  
ATOM   2816  OD2 ASP A 353      11.433  27.921  30.779  1.00 14.04           O  
ATOM   2817  N   VAL A 354      11.717  25.390  26.652  1.00 12.55           N  
ATOM   2818  CA  VAL A 354      12.860  24.501  26.416  1.00 13.87           C  
ATOM   2819  C   VAL A 354      14.057  24.814  27.299  1.00 12.46           C  
ATOM   2820  O   VAL A 354      14.991  24.003  27.358  1.00 14.32           O  
ATOM   2821  CB  VAL A 354      13.307  24.478  24.907  1.00 14.87           C  
ATOM   2822  CG1 VAL A 354      12.141  24.031  24.028  1.00 16.27           C  
ATOM   2823  CG2 VAL A 354      13.834  25.841  24.463  1.00 15.95           C  
ATOM   2824  N   ASN A 355      14.021  25.950  27.984  1.00 11.38           N  
ATOM   2825  CA  ASN A 355      15.104  26.335  28.863  1.00 11.92           C  
ATOM   2826  C   ASN A 355      14.727  26.231  30.360  1.00 12.42           C  
ATOM   2827  O   ASN A 355      15.388  26.845  31.209  1.00 12.30           O  
ATOM   2828  CB  ASN A 355      15.592  27.756  28.501  1.00 13.23           C  
ATOM   2829  CG  ASN A 355      16.405  27.787  27.262  1.00 15.05           C  
ATOM   2830  OD1 ASN A 355      16.969  26.761  26.851  1.00 17.57           O  
ATOM   2831  ND2 ASN A 355      16.514  28.961  26.637  1.00 16.16           N  
ATOM   2832  N   ASP A 356      13.705  25.438  30.669  1.00 11.69           N  
ATOM   2833  CA  ASP A 356      13.262  25.261  32.046  1.00 12.67           C  
ATOM   2834  C   ASP A 356      14.293  24.556  32.946  1.00 11.63           C  
ATOM   2835  O   ASP A 356      14.154  24.568  34.181  1.00 12.32           O  
ATOM   2836  CB  ASP A 356      11.897  24.530  32.079  1.00 14.09           C  
ATOM   2837  CG  ASP A 356      11.924  23.167  31.492  1.00 16.21           C  
ATOM   2838  OD1 ASP A 356      12.998  22.638  31.139  1.00 18.20           O  
ATOM   2839  OD2 ASP A 356      10.833  22.567  31.383  1.00 21.49           O  
ATOM   2840  N   TRP A 357      15.322  23.989  32.333  1.00 10.25           N  
ATOM   2841  CA  TRP A 357      16.391  23.302  33.048  1.00  9.45           C  
ATOM   2842  C   TRP A 357      17.514  24.246  33.518  1.00  9.86           C  
ATOM   2843  O   TRP A 357      18.264  23.877  34.441  1.00 10.15           O  
ATOM   2844  CB  TRP A 357      17.031  22.242  32.136  1.00 10.28           C  
ATOM   2845  CG  TRP A 357      17.655  22.817  30.864  1.00 11.18           C  
ATOM   2846  CD1 TRP A 357      17.064  22.939  29.630  1.00 11.36           C  
ATOM   2847  CD2 TRP A 357      18.968  23.385  30.733  1.00 11.20           C  
ATOM   2848  NE1 TRP A 357      17.930  23.549  28.747  1.00 12.01           N  
ATOM   2849  CE2 TRP A 357      19.103  23.832  29.398  1.00 12.29           C  
ATOM   2850  CE3 TRP A 357      20.040  23.561  31.615  1.00 11.68           C  
ATOM   2851  CZ2 TRP A 357      20.271  24.444  28.926  1.00 13.01           C  
ATOM   2852  CZ3 TRP A 357      21.198  24.171  31.147  1.00 12.62           C  
ATOM   2853  CH2 TRP A 357      21.302  24.606  29.812  1.00 12.50           C  
ATOM   2854  N   VAL A 358      17.624  25.430  32.911  1.00  9.51           N  
ATOM   2855  CA  VAL A 358      18.700  26.370  33.246  1.00  9.44           C  
ATOM   2856  C   VAL A 358      18.888  26.587  34.735  1.00  9.45           C  
ATOM   2857  O   VAL A 358      17.917  26.893  35.450  1.00  8.07           O  
ATOM   2858  CB  VAL A 358      18.543  27.770  32.515  1.00 10.74           C  
ATOM   2859  CG1 VAL A 358      19.590  28.776  33.037  1.00 11.49           C  
ATOM   2860  CG2 VAL A 358      18.731  27.618  30.996  1.00 11.84           C  
ATOM   2861  N   GLY A 359      20.127  26.406  35.185  1.00  8.96           N  
ATOM   2862  CA  GLY A 359      20.457  26.587  36.585  1.00  9.07           C  
ATOM   2863  C   GLY A 359      20.620  28.055  36.935  1.00  8.06           C  
ATOM   2864  O   GLY A 359      20.384  28.929  36.088  1.00  9.59           O  
ATOM   2865  N   PRO A 360      21.023  28.369  38.176  1.00  8.47           N  
ATOM   2866  CA  PRO A 360      21.208  29.756  38.617  1.00  8.64           C  
ATOM   2867  C   PRO A 360      22.257  30.540  37.836  1.00  9.56           C  
ATOM   2868  O   PRO A 360      23.109  29.920  37.186  1.00  9.82           O  
ATOM   2869  CB  PRO A 360      21.618  29.605  40.085  1.00  8.43           C  
ATOM   2870  CG  PRO A 360      22.230  28.232  40.144  1.00  8.27           C  
ATOM   2871  CD  PRO A 360      21.333  27.416  39.257  1.00  8.82           C  
ATOM   2872  N   PRO A 361      22.206  31.887  37.877  1.00  9.91           N  
ATOM   2873  CA  PRO A 361      23.182  32.728  37.161  1.00 10.76           C  
ATOM   2874  C   PRO A 361      24.579  32.252  37.564  1.00 10.61           C  
ATOM   2875  O   PRO A 361      24.819  32.036  38.762  1.00 10.01           O  
ATOM   2876  CB  PRO A 361      22.892  34.133  37.681  1.00 11.46           C  
ATOM   2877  CG  PRO A 361      21.444  34.085  38.048  1.00 11.80           C  
ATOM   2878  CD  PRO A 361      21.233  32.707  38.623  1.00 10.76           C  
ATOM   2879  N   ASN A 362      25.484  32.116  36.600  1.00 10.07           N  
ATOM   2880  CA  ASN A 362      26.795  31.580  36.891  1.00 10.38           C  
ATOM   2881  C   ASN A 362      27.887  31.978  35.910  1.00 11.65           C  
ATOM   2882  O   ASN A 362      27.576  32.387  34.784  1.00 11.24           O  
ATOM   2883  CB  ASN A 362      26.695  30.044  36.879  1.00  9.78           C  
ATOM   2884  CG  ASN A 362      26.436  29.493  35.519  1.00 10.99           C  
ATOM   2885  OD1 ASN A 362      27.374  29.100  34.807  1.00 10.99           O  
ATOM   2886  ND2 ASN A 362      25.162  29.450  35.111  1.00 11.31           N  
ATOM   2887  N   ASN A 363      29.132  31.866  36.351  1.00 11.92           N  
ATOM   2888  CA  ASN A 363      30.294  32.114  35.528  1.00 12.37           C  
ATOM   2889  C   ASN A 363      31.033  30.765  35.441  1.00 11.23           C  
ATOM   2890  O   ASN A 363      31.592  30.320  36.455  1.00 11.48           O  
ATOM   2891  CB  ASN A 363      31.175  33.216  36.169  1.00 12.88           C  
ATOM   2892  CG  ASN A 363      30.539  34.561  36.146  1.00 14.46           C  
ATOM   2893  OD1 ASN A 363      30.358  35.206  37.197  1.00 17.41           O  
ATOM   2894  ND2 ASN A 363      30.186  35.034  34.952  1.00 13.54           N  
ATOM   2895  N   ASN A 364      30.961  30.098  34.291  1.00 12.38           N  
ATOM   2896  CA  ASN A 364      31.577  28.776  34.111  1.00 13.16           C  
ATOM   2897  C   ASN A 364      31.140  27.778  35.206  1.00 11.92           C  
ATOM   2898  O   ASN A 364      31.965  27.010  35.712  1.00 12.57           O  
ATOM   2899  CB  ASN A 364      33.119  28.899  34.059  1.00 16.00           C  
ATOM   2900  CG  ASN A 364      33.790  27.673  33.583  1.00 20.26           C  
ATOM   2901  OD1 ASN A 364      33.178  26.813  32.922  1.00 22.55           O  
ATOM   2902  ND2 ASN A 364      35.080  27.554  33.881  1.00 23.87           N  
ATOM   2903  N   GLY A 365      29.856  27.794  35.559  1.00 11.44           N  
ATOM   2904  CA  GLY A 365      29.359  26.872  36.570  1.00 10.47           C  
ATOM   2905  C   GLY A 365      29.414  27.375  38.002  1.00  9.93           C  
ATOM   2906  O   GLY A 365      28.826  26.746  38.883  1.00 11.14           O  
ATOM   2907  N   VAL A 366      30.126  28.472  38.254  1.00  9.73           N  
ATOM   2908  CA  VAL A 366      30.204  29.026  39.607  1.00  9.58           C  
ATOM   2909  C   VAL A 366      29.067  30.026  39.833  1.00  9.08           C  
ATOM   2910  O   VAL A 366      29.009  31.040  39.123  1.00 10.33           O  
ATOM   2911  CB  VAL A 366      31.598  29.697  39.866  1.00  9.52           C  
ATOM   2912  CG1 VAL A 366      31.680  30.235  41.301  1.00  9.47           C  
ATOM   2913  CG2 VAL A 366      32.720  28.675  39.630  1.00 10.50           C  
ATOM   2914  N   ILE A 367      28.161  29.733  40.767  1.00  9.51           N  
ATOM   2915  CA  ILE A 367      27.021  30.612  41.026  1.00  9.19           C  
ATOM   2916  C   ILE A 367      27.428  32.049  41.310  1.00  9.14           C  
ATOM   2917  O   ILE A 367      28.356  32.279  42.087  1.00 10.67           O  
ATOM   2918  CB  ILE A 367      26.115  30.056  42.185  1.00  8.79           C  
ATOM   2919  CG1 ILE A 367      25.516  28.698  41.776  1.00  9.02           C  
ATOM   2920  CG2 ILE A 367      24.992  31.057  42.524  1.00  9.43           C  
ATOM   2921  CD1 ILE A 367      24.743  27.989  42.887  1.00  8.51           C  
ATOM   2922  N   LYS A 368      26.756  32.990  40.659  1.00 10.20           N  
ATOM   2923  CA  LYS A 368      27.040  34.400  40.829  1.00 11.64           C  
ATOM   2924  C   LYS A 368      26.585  34.940  42.180  1.00 12.90           C  
ATOM   2925  O   LYS A 368      25.552  34.481  42.695  1.00 11.23           O  
ATOM   2926  CB  LYS A 368      26.328  35.233  39.751  1.00 13.23           C  
ATOM   2927  CG  LYS A 368      26.983  35.082  38.372  1.00 15.35           C  
ATOM   2928  CD  LYS A 368      26.377  36.110  37.395  1.00 17.28           C  
ATOM   2929  CE  LYS A 368      26.664  35.753  35.940  1.00 19.23           C  
ATOM   2930  NZ  LYS A 368      26.218  36.811  34.987  1.00 20.20           N1+
ATOM   2931  N   GLU A 369      27.317  35.893  42.744  1.00 13.25           N  
ATOM   2932  CA  GLU A 369      26.893  36.460  44.000  1.00 14.44           C  
ATOM   2933  C   GLU A 369      25.674  37.361  43.815  1.00 12.87           C  
ATOM   2934  O   GLU A 369      25.419  37.791  42.681  1.00 13.43           O  
ATOM   2935  CB  GLU A 369      28.064  37.211  44.694  1.00 18.77           C  
ATOM   2936  CG  GLU A 369      28.333  38.627  44.147  1.00 23.16           C  
ATOM   2937  CD  GLU A 369      29.321  39.366  44.984  1.00 27.42           C  
ATOM   2938  OE1 GLU A 369      30.100  38.715  45.731  1.00 29.63           O  
ATOM   2939  OE2 GLU A 369      29.359  40.615  44.915  1.00 31.33           O  
ATOM   2940  N   VAL A 370      24.899  37.584  44.870  1.00 12.11           N  
ATOM   2941  CA  VAL A 370      23.736  38.450  44.775  1.00 12.65           C  
ATOM   2942  C   VAL A 370      24.145  39.890  45.032  1.00 14.42           C  
ATOM   2943  O   VAL A 370      24.525  40.221  46.163  1.00 16.75           O  
ATOM   2944  CB  VAL A 370      22.623  38.031  45.794  1.00 11.31           C  
ATOM   2945  CG1 VAL A 370      21.398  38.936  45.655  1.00 11.81           C  
ATOM   2946  CG2 VAL A 370      22.229  36.564  45.580  1.00 10.77           C  
ATOM   2947  N   THR A 371      24.113  40.723  44.002  1.00 14.24           N  
ATOM   2948  CA  THR A 371      24.478  42.112  44.170  1.00 15.41           C  
ATOM   2949  C   THR A 371      23.252  42.956  44.518  1.00 15.26           C  
ATOM   2950  O   THR A 371      22.158  42.644  44.029  1.00 14.65           O  
ATOM   2951  CB  THR A 371      25.163  42.627  42.879  1.00 16.82           C  
ATOM   2952  OG1 THR A 371      24.336  42.333  41.751  1.00 18.29           O  
ATOM   2953  CG2 THR A 371      26.517  41.940  42.664  1.00 17.94           C  
ATOM   2954  N   ILE A 372      23.407  43.966  45.366  1.00 14.90           N  
ATOM   2955  CA  ILE A 372      22.284  44.822  45.737  1.00 15.63           C  
ATOM   2956  C   ILE A 372      22.403  46.194  45.082  1.00 16.19           C  
ATOM   2957  O   ILE A 372      23.437  46.853  45.241  1.00 17.57           O  
ATOM   2958  CB  ILE A 372      22.174  44.982  47.298  1.00 15.55           C  
ATOM   2959  CG1 ILE A 372      22.141  43.601  47.984  1.00 15.92           C  
ATOM   2960  CG2 ILE A 372      20.941  45.805  47.673  1.00 15.86           C  
ATOM   2961  CD1 ILE A 372      21.067  42.633  47.480  1.00 15.73           C  
ATOM   2962  N   ASN A 373      21.386  46.593  44.331  1.00 17.83           N  
ATOM   2963  CA  ASN A 373      21.379  47.884  43.662  1.00 19.40           C  
ATOM   2964  C   ASN A 373      20.935  49.002  44.632  1.00 20.68           C  
ATOM   2965  O   ASN A 373      20.227  48.691  45.596  1.00 20.22           O  
ATOM   2966  CB  ASN A 373      20.441  47.815  42.436  1.00 20.04           C  
ATOM   2967  CG  ASN A 373      20.909  46.862  41.390  1.00 20.62           C  
ATOM   2968  OD1 ASN A 373      22.114  46.763  41.108  1.00 22.29           O  
ATOM   2969  ND2 ASN A 373      19.968  46.151  40.760  1.00 21.35           N  
ATOM   2970  N   PRO A 374      21.344  50.275  44.416  1.00 22.03           N  
ATOM   2971  CA  PRO A 374      20.946  51.376  45.320  1.00 22.55           C  
ATOM   2972  C   PRO A 374      19.444  51.461  45.604  1.00 21.60           C  
ATOM   2973  O   PRO A 374      19.060  51.945  46.679  1.00 23.16           O  
ATOM   2974  CB  PRO A 374      21.471  52.650  44.631  1.00 23.09           C  
ATOM   2975  CG  PRO A 374      22.012  52.213  43.302  1.00 24.78           C  
ATOM   2976  CD  PRO A 374      22.271  50.735  43.367  1.00 23.22           C  
ATOM   2977  N   ASP A 375      18.622  50.987  44.676  1.00 20.43           N  
ATOM   2978  CA  ASP A 375      17.175  51.008  44.839  1.00 19.96           C  
ATOM   2979  C   ASP A 375      16.616  49.766  45.562  1.00 18.70           C  
ATOM   2980  O   ASP A 375      15.402  49.536  45.553  1.00 18.49           O  
ATOM   2981  CB  ASP A 375      16.498  51.188  43.465  1.00 20.43           C  
ATOM   2982  CG  ASP A 375      16.621  50.009  42.581  1.00 22.43           C  
ATOM   2983  OD1 ASP A 375      17.307  49.027  42.929  1.00 22.52           O  
ATOM   2984  OD2 ASP A 375      16.017  50.033  41.488  1.00 25.12           O  
ATOM   2985  N   THR A 376      17.506  49.002  46.187  1.00 17.37           N  
ATOM   2986  CA  THR A 376      17.199  47.778  46.943  1.00 16.54           C  
ATOM   2987  C   THR A 376      16.811  46.545  46.099  1.00 15.98           C  
ATOM   2988  O   THR A 376      16.510  45.492  46.684  1.00 14.35           O  
ATOM   2989  CB  THR A 376      16.155  48.051  48.091  1.00 16.12           C  
ATOM   2990  OG1 THR A 376      14.823  48.063  47.575  1.00 17.41           O  
ATOM   2991  CG2 THR A 376      16.446  49.396  48.777  1.00 17.63           C  
ATOM   2992  N   THR A 377      16.823  46.647  44.772  1.00 15.27           N  
ATOM   2993  CA  THR A 377      16.558  45.469  43.949  1.00 15.78           C  
ATOM   2994  C   THR A 377      17.873  44.693  43.792  1.00 15.10           C  
ATOM   2995  O   THR A 377      18.906  45.174  44.287  1.00 14.11           O  
ATOM   2996  CB  THR A 377      16.001  45.847  42.531  1.00 16.80           C  
ATOM   2997  OG1 THR A 377      17.006  46.532  41.777  1.00 18.53           O  
ATOM   2998  CG2 THR A 377      14.770  46.748  42.636  1.00 17.32           C  
ATOM   2999  N   CYS A 378      17.855  43.541  43.139  1.00 13.94           N  
ATOM   3000  CA  CYS A 378      19.074  42.759  42.971  1.00 12.98           C  
ATOM   3001  C   CYS A 378      19.627  42.731  41.557  1.00 13.50           C  
ATOM   3002  O   CYS A 378      18.854  42.891  40.609  1.00 14.73           O  
ATOM   3003  CB  CYS A 378      18.835  41.312  43.396  1.00 11.66           C  
ATOM   3004  SG  CYS A 378      18.410  41.107  45.148  1.00 11.08           S  
ATOM   3005  N   GLY A 379      20.936  42.530  41.422  1.00 13.69           N  
ATOM   3006  CA  GLY A 379      21.556  42.441  40.108  1.00 14.14           C  
ATOM   3007  C   GLY A 379      21.963  40.996  39.854  1.00 14.53           C  
ATOM   3008  O   GLY A 379      21.511  40.089  40.578  1.00 13.31           O  
ATOM   3009  N   ASN A 380      22.803  40.776  38.844  1.00 14.69           N  
ATOM   3010  CA  ASN A 380      23.288  39.445  38.496  1.00 14.72           C  
ATOM   3011  C   ASN A 380      22.170  38.422  38.189  1.00 14.50           C  
ATOM   3012  O   ASN A 380      22.342  37.215  38.413  1.00 14.14           O  
ATOM   3013  CB  ASN A 380      24.248  38.926  39.601  1.00 15.79           C  
ATOM   3014  CG  ASN A 380      25.652  39.403  39.424  1.00 17.51           C  
ATOM   3015  OD1 ASN A 380      25.994  40.020  38.397  1.00 20.01           O  
ATOM   3016  ND2 ASN A 380      26.512  39.119  40.405  1.00 17.67           N  
ATOM   3017  N   ASP A 381      21.056  38.925  37.664  1.00 13.85           N  
ATOM   3018  CA  ASP A 381      19.905  38.124  37.270  1.00 13.56           C  
ATOM   3019  C   ASP A 381      19.098  37.486  38.417  1.00 11.79           C  
ATOM   3020  O   ASP A 381      18.306  36.564  38.182  1.00 12.10           O  
ATOM   3021  CB  ASP A 381      20.331  37.088  36.202  1.00 16.26           C  
ATOM   3022  CG  ASP A 381      20.556  37.706  34.861  1.00 20.49           C  
ATOM   3023  OD1 ASP A 381      19.635  38.392  34.357  1.00 24.90           O  
ATOM   3024  OD2 ASP A 381      21.647  37.529  34.271  1.00 24.04           O  
ATOM   3025  N   TRP A 382      19.286  37.975  39.635  1.00 10.94           N  
ATOM   3026  CA  TRP A 382      18.493  37.496  40.751  1.00  9.56           C  
ATOM   3027  C   TRP A 382      17.221  38.353  40.810  1.00  9.98           C  
ATOM   3028  O   TRP A 382      17.331  39.593  40.826  1.00  9.46           O  
ATOM   3029  CB  TRP A 382      19.295  37.584  42.062  1.00  9.63           C  
ATOM   3030  CG  TRP A 382      20.536  36.698  42.068  1.00  8.77           C  
ATOM   3031  CD1 TRP A 382      21.832  37.094  41.865  1.00  9.88           C  
ATOM   3032  CD2 TRP A 382      20.587  35.274  42.287  1.00  8.67           C  
ATOM   3033  NE1 TRP A 382      22.680  36.014  41.947  1.00  9.25           N  
ATOM   3034  CE2 TRP A 382      21.945  34.886  42.205  1.00  8.27           C  
ATOM   3035  CE3 TRP A 382      19.619  34.292  42.546  1.00  8.33           C  
ATOM   3036  CZ2 TRP A 382      22.362  33.558  42.373  1.00  8.17           C  
ATOM   3037  CZ3 TRP A 382      20.036  32.965  42.713  1.00  9.20           C  
ATOM   3038  CH2 TRP A 382      21.397  32.614  42.625  1.00  8.60           C  
ATOM   3039  N   VAL A 383      16.046  37.731  40.775  1.00  7.24           N  
ATOM   3040  CA  VAL A 383      14.791  38.490  40.772  1.00  8.43           C  
ATOM   3041  C   VAL A 383      14.486  39.174  42.096  1.00  8.43           C  
ATOM   3042  O   VAL A 383      13.995  40.314  42.099  1.00  9.09           O  
ATOM   3043  CB  VAL A 383      13.589  37.576  40.351  1.00  8.37           C  
ATOM   3044  CG1 VAL A 383      12.296  38.389  40.271  1.00  9.63           C  
ATOM   3045  CG2 VAL A 383      13.876  36.921  38.996  1.00  8.44           C  
ATOM   3046  N   CYS A 384      14.774  38.495  43.199  1.00  8.34           N  
ATOM   3047  CA  CYS A 384      14.529  39.049  44.513  1.00  8.45           C  
ATOM   3048  C   CYS A 384      13.103  39.572  44.737  1.00  8.11           C  
ATOM   3049  O   CYS A 384      12.936  40.730  45.156  1.00  8.40           O  
ATOM   3050  CB  CYS A 384      15.558  40.148  44.807  1.00  9.90           C  
ATOM   3051  SG  CYS A 384      17.215  39.472  45.126  1.00 10.67           S  
ATOM   3052  N   GLU A 385      12.104  38.735  44.470  1.00  8.30           N  
ATOM   3053  CA  GLU A 385      10.702  39.109  44.680  1.00  8.62           C  
ATOM   3054  C   GLU A 385      10.452  39.558  46.124  1.00  7.88           C  
ATOM   3055  O   GLU A 385       9.607  40.434  46.362  1.00  8.02           O  
ATOM   3056  CB  GLU A 385       9.749  37.919  44.401  1.00  9.30           C  
ATOM   3057  CG  GLU A 385       9.790  37.459  42.923  1.00  8.74           C  
ATOM   3058  CD  GLU A 385      10.665  36.298  42.701  1.00  9.16           C  
ATOM   3059  OE1 GLU A 385      11.868  36.413  42.994  1.00  6.99           O  
ATOM   3060  OE2 GLU A 385      10.185  35.241  42.226  1.00  9.45           O  
ATOM   3061  N   HIS A 386      11.176  38.961  47.063  1.00  8.17           N  
ATOM   3062  CA  HIS A 386      11.029  39.291  48.475  1.00  7.94           C  
ATOM   3063  C   HIS A 386      11.456  40.721  48.801  1.00  8.30           C  
ATOM   3064  O   HIS A 386      11.122  41.223  49.886  1.00  8.92           O  
ATOM   3065  CB  HIS A 386      11.808  38.289  49.334  1.00  7.64           C  
ATOM   3066  CG  HIS A 386      13.296  38.345  49.147  1.00  6.88           C  
ATOM   3067  ND1 HIS A 386      14.146  38.795  50.132  1.00 10.37           N  
ATOM   3068  CD2 HIS A 386      14.083  37.990  48.104  1.00  6.58           C  
ATOM   3069  CE1 HIS A 386      15.392  38.716  49.700  1.00  5.79           C  
ATOM   3070  NE2 HIS A 386      15.380  38.230  48.473  1.00  9.72           N  
ATOM   3071  N   ARG A 387      12.168  41.353  47.870  1.00  7.24           N  
ATOM   3072  CA  ARG A 387      12.612  42.740  48.007  1.00  8.26           C  
ATOM   3073  C   ARG A 387      11.652  43.717  47.278  1.00  8.03           C  
ATOM   3074  O   ARG A 387      11.790  44.937  47.433  1.00  8.83           O  
ATOM   3075  CB  ARG A 387      14.046  42.899  47.461  1.00  8.73           C  
ATOM   3076  CG  ARG A 387      15.087  42.506  48.541  1.00  8.92           C  
ATOM   3077  CD  ARG A 387      16.488  42.352  47.925  1.00  9.31           C  
ATOM   3078  NE  ARG A 387      17.538  42.259  48.941  1.00  9.17           N  
ATOM   3079  CZ  ARG A 387      18.158  43.300  49.493  1.00  9.14           C  
ATOM   3080  NH1 ARG A 387      17.846  44.541  49.136  1.00 10.10           N  
ATOM   3081  NH2 ARG A 387      19.075  43.097  50.430  1.00  9.64           N  
ATOM   3082  N   TRP A 388      10.718  43.201  46.488  1.00  7.64           N  
ATOM   3083  CA  TRP A 388       9.748  44.074  45.839  1.00  7.62           C  
ATOM   3084  C   TRP A 388       8.915  44.754  46.934  1.00  7.05           C  
ATOM   3085  O   TRP A 388       8.457  44.052  47.840  1.00  7.80           O  
ATOM   3086  CB  TRP A 388       8.817  43.263  44.926  1.00  7.99           C  
ATOM   3087  CG  TRP A 388       9.468  42.632  43.709  1.00  7.93           C  
ATOM   3088  CD1 TRP A 388      10.792  42.658  43.358  1.00  9.25           C  
ATOM   3089  CD2 TRP A 388       8.801  41.880  42.690  1.00  8.95           C  
ATOM   3090  NE1 TRP A 388      10.984  41.969  42.182  1.00 10.05           N  
ATOM   3091  CE2 TRP A 388       9.778  41.482  41.752  1.00  7.99           C  
ATOM   3092  CE3 TRP A 388       7.467  41.505  42.480  1.00  8.34           C  
ATOM   3093  CZ2 TRP A 388       9.460  40.725  40.616  1.00  8.89           C  
ATOM   3094  CZ3 TRP A 388       7.150  40.755  41.357  1.00  8.34           C  
ATOM   3095  CH2 TRP A 388       8.143  40.373  40.437  1.00  8.39           C  
ATOM   3096  N   ARG A 389       8.745  46.067  46.889  1.00  7.96           N  
ATOM   3097  CA  ARG A 389       7.986  46.778  47.930  1.00  7.77           C  
ATOM   3098  C   ARG A 389       6.630  46.148  48.255  1.00  7.33           C  
ATOM   3099  O   ARG A 389       6.285  45.965  49.431  1.00  7.11           O  
ATOM   3100  CB  ARG A 389       7.788  48.234  47.474  1.00  8.16           C  
ATOM   3101  CG  ARG A 389       7.065  49.075  48.522  1.00  8.67           C  
ATOM   3102  CD  ARG A 389       6.727  50.486  47.959  1.00  9.38           C  
ATOM   3103  NE  ARG A 389       5.769  50.437  46.848  1.00 10.18           N  
ATOM   3104  CZ  ARG A 389       6.061  50.658  45.567  1.00 11.03           C  
ATOM   3105  NH1 ARG A 389       7.300  50.955  45.193  1.00 12.30           N  
ATOM   3106  NH2 ARG A 389       5.106  50.567  44.651  1.00 11.73           N  
ATOM   3107  N   GLN A 390       5.893  45.816  47.210  1.00  7.19           N  
ATOM   3108  CA  GLN A 390       4.584  45.253  47.320  1.00  7.41           C  
ATOM   3109  C   GLN A 390       4.556  43.878  48.030  1.00  7.69           C  
ATOM   3110  O   GLN A 390       3.543  43.532  48.668  1.00  9.88           O  
ATOM   3111  CB  GLN A 390       4.010  45.085  45.919  1.00  7.31           C  
ATOM   3112  CG  GLN A 390       3.867  46.382  45.035  1.00  7.57           C  
ATOM   3113  CD  GLN A 390       4.966  46.650  44.051  1.00 10.12           C  
ATOM   3114  OE1 GLN A 390       4.838  47.575  43.220  1.00 12.58           O  
ATOM   3115  NE2 GLN A 390       6.099  45.964  44.186  1.00 10.22           N  
ATOM   3116  N   ILE A 391       5.633  43.106  47.902  1.00  6.58           N  
ATOM   3117  CA  ILE A 391       5.705  41.809  48.561  1.00  6.93           C  
ATOM   3118  C   ILE A 391       6.298  41.952  49.966  1.00  6.94           C  
ATOM   3119  O   ILE A 391       5.700  41.459  50.921  1.00  6.75           O  
ATOM   3120  CB  ILE A 391       6.506  40.783  47.687  1.00  7.11           C  
ATOM   3121  CG1 ILE A 391       5.710  40.501  46.395  1.00  7.93           C  
ATOM   3122  CG2 ILE A 391       6.758  39.478  48.470  1.00  7.16           C  
ATOM   3123  CD1 ILE A 391       6.380  39.548  45.403  1.00  8.56           C  
ATOM   3124  N   ARG A 392       7.429  42.635  50.096  1.00  6.10           N  
ATOM   3125  CA  ARG A 392       8.035  42.856  51.404  1.00  6.98           C  
ATOM   3126  C   ARG A 392       7.051  43.539  52.372  1.00  6.45           C  
ATOM   3127  O   ARG A 392       6.968  43.137  53.538  1.00  6.50           O  
ATOM   3128  CB  ARG A 392       9.318  43.699  51.209  1.00  8.25           C  
ATOM   3129  CG  ARG A 392       9.933  44.168  52.534  1.00 10.26           C  
ATOM   3130  CD  ARG A 392       9.803  45.691  52.678  1.00 11.61           C  
ATOM   3131  NE  ARG A 392      10.509  46.423  51.621  1.00 10.72           N  
ATOM   3132  CZ  ARG A 392      10.199  47.652  51.208  1.00 11.78           C  
ATOM   3133  NH1 ARG A 392       9.181  48.317  51.742  1.00 11.08           N  
ATOM   3134  NH2 ARG A 392      10.910  48.221  50.245  1.00 12.78           N  
ATOM   3135  N   ASN A 393       6.297  44.525  51.899  1.00  6.56           N  
ATOM   3136  CA  ASN A 393       5.348  45.193  52.772  1.00  6.65           C  
ATOM   3137  C   ASN A 393       4.162  44.294  53.158  1.00  5.94           C  
ATOM   3138  O   ASN A 393       3.563  44.511  54.224  1.00  6.43           O  
ATOM   3139  CB  ASN A 393       4.869  46.516  52.145  1.00  6.83           C  
ATOM   3140  CG  ASN A 393       5.859  47.608  52.293  1.00  7.64           C  
ATOM   3141  OD1 ASN A 393       6.842  47.484  53.054  1.00  8.62           O  
ATOM   3142  ND2 ASN A 393       5.632  48.724  51.593  1.00  8.33           N  
ATOM   3143  N   MET A 394       3.844  43.301  52.331  1.00  5.92           N  
ATOM   3144  CA  MET A 394       2.771  42.370  52.663  1.00  5.55           C  
ATOM   3145  C   MET A 394       3.296  41.292  53.641  1.00  5.86           C  
ATOM   3146  O   MET A 394       2.512  40.730  54.419  1.00  5.84           O  
ATOM   3147  CB  MET A 394       2.176  41.745  51.384  1.00  5.91           C  
ATOM   3148  CG  MET A 394       1.196  42.753  50.720  1.00  5.88           C  
ATOM   3149  SD  MET A 394      -0.101  43.390  51.817  1.00  6.75           S  
ATOM   3150  CE  MET A 394      -0.839  41.886  52.455  1.00  6.36           C  
ATOM   3151  N   VAL A 395       4.602  41.023  53.603  1.00  6.07           N  
ATOM   3152  CA  VAL A 395       5.218  40.115  54.566  1.00  5.86           C  
ATOM   3153  C   VAL A 395       5.093  40.784  55.942  1.00  6.22           C  
ATOM   3154  O   VAL A 395       4.777  40.115  56.938  1.00  5.92           O  
ATOM   3155  CB  VAL A 395       6.721  39.851  54.192  1.00  6.06           C  
ATOM   3156  CG1 VAL A 395       7.489  39.213  55.363  1.00  6.89           C  
ATOM   3157  CG2 VAL A 395       6.788  38.936  52.971  1.00  6.66           C  
ATOM   3158  N   ILE A 396       5.299  42.101  55.979  1.00  6.38           N  
ATOM   3159  CA  ILE A 396       5.152  42.860  57.216  1.00  6.26           C  
ATOM   3160  C   ILE A 396       3.667  42.945  57.612  1.00  6.47           C  
ATOM   3161  O   ILE A 396       3.351  42.797  58.796  1.00  6.17           O  
ATOM   3162  CB  ILE A 396       5.813  44.276  57.073  1.00  8.42           C  
ATOM   3163  CG1 ILE A 396       7.341  44.110  56.952  1.00  9.25           C  
ATOM   3164  CG2 ILE A 396       5.453  45.170  58.274  1.00  8.19           C  
ATOM   3165  CD1 ILE A 396       8.076  45.319  56.382  1.00 11.15           C  
ATOM   3166  N   PHE A 397       2.775  43.146  56.647  1.00  6.23           N  
ATOM   3167  CA  PHE A 397       1.332  43.167  56.916  1.00  6.10           C  
ATOM   3168  C   PHE A 397       0.916  41.884  57.663  1.00  6.06           C  
ATOM   3169  O   PHE A 397       0.214  41.969  58.681  1.00  6.40           O  
ATOM   3170  CB  PHE A 397       0.574  43.277  55.565  1.00  6.67           C  
ATOM   3171  CG  PHE A 397      -0.947  43.287  55.668  1.00  6.57           C  
ATOM   3172  CD1 PHE A 397      -1.655  42.130  55.990  1.00  6.78           C  
ATOM   3173  CD2 PHE A 397      -1.669  44.446  55.381  1.00  6.02           C  
ATOM   3174  CE1 PHE A 397      -3.053  42.124  56.020  1.00  6.76           C  
ATOM   3175  CE2 PHE A 397      -3.067  44.450  55.409  1.00  7.31           C  
ATOM   3176  CZ  PHE A 397      -3.760  43.284  55.728  1.00  7.06           C  
ATOM   3177  N   ARG A 398       1.369  40.726  57.186  1.00  6.30           N  
ATOM   3178  CA  ARG A 398       1.028  39.454  57.825  1.00  6.47           C  
ATOM   3179  C   ARG A 398       1.506  39.407  59.279  1.00  5.55           C  
ATOM   3180  O   ARG A 398       0.791  38.881  60.143  1.00  6.58           O  
ATOM   3181  CB  ARG A 398       1.634  38.292  57.016  1.00  6.13           C  
ATOM   3182  CG  ARG A 398       1.037  36.958  57.486  1.00  5.62           C  
ATOM   3183  CD  ARG A 398       1.471  35.815  56.572  1.00  5.31           C  
ATOM   3184  NE  ARG A 398       0.725  34.572  56.792  1.00  5.45           N  
ATOM   3185  CZ  ARG A 398      -0.525  34.359  56.387  1.00  5.67           C  
ATOM   3186  NH1 ARG A 398      -1.183  35.299  55.719  1.00  6.09           N  
ATOM   3187  NH2 ARG A 398      -1.096  33.176  56.595  1.00  6.53           N  
ATOM   3188  N   ASN A 399       2.689  39.953  59.533  1.00  6.12           N  
ATOM   3189  CA  ASN A 399       3.229  40.018  60.885  1.00  6.09           C  
ATOM   3190  C   ASN A 399       2.338  40.903  61.784  1.00  6.51           C  
ATOM   3191  O   ASN A 399       1.964  40.498  62.893  1.00  6.96           O  
ATOM   3192  CB  ASN A 399       4.640  40.645  60.871  1.00  6.44           C  
ATOM   3193  CG  ASN A 399       5.683  39.769  60.284  1.00  7.71           C  
ATOM   3194  OD1 ASN A 399       5.462  38.580  60.009  1.00  7.61           O  
ATOM   3195  ND2 ASN A 399       6.875  40.334  60.092  1.00  7.61           N  
ATOM   3196  N   VAL A 400       2.005  42.091  61.289  1.00  6.61           N  
ATOM   3197  CA  VAL A 400       1.187  43.045  62.027  1.00  6.93           C  
ATOM   3198  C   VAL A 400      -0.200  42.514  62.377  1.00  6.96           C  
ATOM   3199  O   VAL A 400      -0.681  42.776  63.489  1.00  8.60           O  
ATOM   3200  CB  VAL A 400       1.073  44.393  61.222  1.00  7.60           C  
ATOM   3201  CG1 VAL A 400       0.053  45.344  61.865  1.00  7.86           C  
ATOM   3202  CG2 VAL A 400       2.445  45.069  61.155  1.00  7.71           C  
ATOM   3203  N   VAL A 401      -0.822  41.768  61.467  1.00  8.08           N  
ATOM   3204  CA  VAL A 401      -2.162  41.240  61.714  1.00  8.16           C  
ATOM   3205  C   VAL A 401      -2.180  39.814  62.274  1.00  8.71           C  
ATOM   3206  O   VAL A 401      -3.258  39.225  62.372  1.00  8.81           O  
ATOM   3207  CB  VAL A 401      -3.041  41.300  60.414  1.00  8.46           C  
ATOM   3208  CG1 VAL A 401      -3.022  42.711  59.832  1.00  8.89           C  
ATOM   3209  CG2 VAL A 401      -2.551  40.286  59.374  1.00  8.44           C  
ATOM   3210  N   ASP A 402      -1.023  39.278  62.649  1.00  8.70           N  
ATOM   3211  CA  ASP A 402      -0.917  37.913  63.183  1.00  9.90           C  
ATOM   3212  C   ASP A 402      -1.988  37.568  64.242  1.00 10.58           C  
ATOM   3213  O   ASP A 402      -2.155  38.331  65.209  1.00 11.19           O  
ATOM   3214  CB  ASP A 402       0.505  37.723  63.754  1.00 10.65           C  
ATOM   3215  CG  ASP A 402       0.847  36.318  64.058  1.00 11.20           C  
ATOM   3216  OD1 ASP A 402       0.338  35.390  63.393  1.00 10.94           O  
ATOM   3217  OD2 ASP A 402       1.679  36.110  64.966  1.00 16.19           O  
ATOM   3218  N   GLY A 403      -2.705  36.461  64.041  1.00 10.82           N  
ATOM   3219  CA  GLY A 403      -3.738  36.029  64.983  1.00 11.40           C  
ATOM   3220  C   GLY A 403      -5.091  36.720  64.864  1.00 12.56           C  
ATOM   3221  O   GLY A 403      -6.063  36.316  65.500  1.00 12.36           O  
ATOM   3222  N   GLN A 404      -5.138  37.751  64.028  1.00 11.52           N  
ATOM   3223  CA  GLN A 404      -6.310  38.557  63.802  1.00 13.81           C  
ATOM   3224  C   GLN A 404      -7.370  37.776  62.907  1.00 11.56           C  
ATOM   3225  O   GLN A 404      -6.959  37.089  61.972  1.00 10.96           O  
ATOM   3226  CB  GLN A 404      -5.804  39.954  63.262  1.00 17.34           C  
ATOM   3227  CG  GLN A 404      -6.800  40.886  63.885  1.00 22.68           C  
ATOM   3228  CD  GLN A 404      -6.661  41.134  65.346  1.00 22.33           C  
ATOM   3229  OE1 GLN A 404      -7.603  41.678  65.896  1.00 26.03           O  
ATOM   3230  NE2 GLN A 404      -5.469  40.968  65.947  1.00 24.51           N  
ATOM   3231  N   PRO A 405      -8.691  37.816  63.220  1.00 10.20           N  
ATOM   3232  CA  PRO A 405      -9.691  37.086  62.408  1.00 10.90           C  
ATOM   3233  C   PRO A 405     -10.019  37.662  61.044  1.00 11.00           C  
ATOM   3234  O   PRO A 405      -9.892  38.871  60.845  1.00 12.08           O  
ATOM   3235  CB  PRO A 405     -10.938  37.093  63.290  1.00 11.79           C  
ATOM   3236  CG  PRO A 405     -10.828  38.405  64.009  1.00 10.98           C  
ATOM   3237  CD  PRO A 405      -9.342  38.540  64.328  1.00 10.27           C  
ATOM   3238  N   PHE A 406     -10.422  36.797  60.124  1.00 11.26           N  
ATOM   3239  CA  PHE A 406     -10.845  37.201  58.793  1.00 10.46           C  
ATOM   3240  C   PHE A 406     -12.237  37.826  58.951  1.00 10.11           C  
ATOM   3241  O   PHE A 406     -13.146  37.143  59.447  1.00 11.81           O  
ATOM   3242  CB  PHE A 406     -10.871  35.944  57.907  1.00  9.95           C  
ATOM   3243  CG  PHE A 406     -11.438  36.146  56.534  1.00 11.51           C  
ATOM   3244  CD1 PHE A 406     -10.657  36.634  55.490  1.00 11.07           C  
ATOM   3245  CD2 PHE A 406     -12.755  35.789  56.272  1.00 12.87           C  
ATOM   3246  CE1 PHE A 406     -11.186  36.753  54.203  1.00 11.77           C  
ATOM   3247  CE2 PHE A 406     -13.288  35.906  54.994  1.00 14.25           C  
ATOM   3248  CZ  PHE A 406     -12.502  36.387  53.957  1.00 12.82           C  
ATOM   3249  N   THR A 407     -12.400  39.090  58.578  1.00  9.75           N  
ATOM   3250  CA  THR A 407     -13.667  39.756  58.787  1.00 10.97           C  
ATOM   3251  C   THR A 407     -13.929  40.879  57.783  1.00  8.81           C  
ATOM   3252  O   THR A 407     -13.057  41.153  56.944  1.00  9.54           O  
ATOM   3253  CB  THR A 407     -13.680  40.304  60.258  1.00 12.78           C  
ATOM   3254  OG1 THR A 407     -14.984  40.781  60.605  1.00 16.81           O  
ATOM   3255  CG2 THR A 407     -12.662  41.425  60.425  1.00 11.95           C  
ATOM   3256  N   ASN A 408     -15.109  41.486  57.849  1.00  9.22           N  
ATOM   3257  CA  ASN A 408     -15.457  42.589  56.971  1.00  9.69           C  
ATOM   3258  C   ASN A 408     -15.254  42.311  55.474  1.00  9.17           C  
ATOM   3259  O   ASN A 408     -14.775  43.179  54.730  1.00  8.83           O  
ATOM   3260  CB  ASN A 408     -14.698  43.852  57.431  1.00 10.28           C  
ATOM   3261  CG  ASN A 408     -15.274  44.440  58.661  1.00 11.08           C  
ATOM   3262  OD1 ASN A 408     -16.489  44.666  58.735  1.00 12.65           O  
ATOM   3263  ND2 ASN A 408     -14.436  44.713  59.661  1.00 11.84           N  
ATOM   3264  N   TRP A 409     -15.630  41.114  55.045  1.00  9.85           N  
ATOM   3265  CA  TRP A 409     -15.528  40.759  53.644  1.00  9.62           C  
ATOM   3266  C   TRP A 409     -16.510  41.513  52.775  1.00 10.13           C  
ATOM   3267  O   TRP A 409     -17.666  41.692  53.173  1.00 10.94           O  
ATOM   3268  CB  TRP A 409     -15.782  39.260  53.441  1.00 10.99           C  
ATOM   3269  CG  TRP A 409     -15.956  38.857  51.990  1.00 10.91           C  
ATOM   3270  CD1 TRP A 409     -17.124  38.831  51.272  1.00 10.45           C  
ATOM   3271  CD2 TRP A 409     -14.920  38.467  51.080  1.00 10.95           C  
ATOM   3272  NE1 TRP A 409     -16.874  38.454  49.974  1.00 10.98           N  
ATOM   3273  CE2 TRP A 409     -15.530  38.226  49.828  1.00 11.03           C  
ATOM   3274  CE3 TRP A 409     -13.533  38.303  51.199  1.00 10.65           C  
ATOM   3275  CZ2 TRP A 409     -14.800  37.825  48.702  1.00 11.02           C  
ATOM   3276  CZ3 TRP A 409     -12.807  37.905  50.079  1.00 10.50           C  
ATOM   3277  CH2 TRP A 409     -13.444  37.671  48.847  1.00 11.05           C  
ATOM   3278  N   TYR A 410     -16.043  41.954  51.618  1.00  9.70           N  
ATOM   3279  CA  TYR A 410     -16.876  42.638  50.652  1.00 10.27           C  
ATOM   3280  C   TYR A 410     -16.577  42.139  49.250  1.00 11.18           C  
ATOM   3281  O   TYR A 410     -15.425  41.769  48.969  1.00  9.94           O  
ATOM   3282  CB  TYR A 410     -16.625  44.156  50.670  1.00 10.88           C  
ATOM   3283  CG  TYR A 410     -17.149  44.852  49.424  1.00 10.71           C  
ATOM   3284  CD1 TYR A 410     -18.481  45.249  49.328  1.00 12.04           C  
ATOM   3285  CD2 TYR A 410     -16.340  44.999  48.297  1.00 11.29           C  
ATOM   3286  CE1 TYR A 410     -18.998  45.762  48.139  1.00 12.30           C  
ATOM   3287  CE2 TYR A 410     -16.846  45.506  47.103  1.00 11.94           C  
ATOM   3288  CZ  TYR A 410     -18.176  45.881  47.031  1.00 12.37           C  
ATOM   3289  OH  TYR A 410     -18.694  46.342  45.842  1.00 14.03           O  
ATOM   3290  N   ASP A 411     -17.588  42.094  48.396  1.00 11.32           N  
ATOM   3291  CA  ASP A 411     -17.390  41.703  47.019  1.00 11.15           C  
ATOM   3292  C   ASP A 411     -18.470  42.310  46.133  1.00 11.37           C  
ATOM   3293  O   ASP A 411     -19.573  42.555  46.631  1.00 11.50           O  
ATOM   3294  CB  ASP A 411     -17.282  40.149  46.876  1.00 12.26           C  
ATOM   3295  CG  ASP A 411     -18.577  39.439  46.923  1.00 11.68           C  
ATOM   3296  OD1 ASP A 411     -19.370  39.575  45.972  1.00 11.38           O  
ATOM   3297  OD2 ASP A 411     -18.829  38.692  47.894  1.00 13.26           O  
ATOM   3298  N   ASN A 412     -18.141  42.615  44.884  1.00 11.28           N  
ATOM   3299  CA  ASN A 412     -19.092  43.213  43.950  1.00 11.37           C  
ATOM   3300  C   ASN A 412     -19.769  42.171  43.057  1.00 11.56           C  
ATOM   3301  O   ASN A 412     -20.380  42.546  42.047  1.00 11.84           O  
ATOM   3302  CB  ASN A 412     -18.362  44.250  43.073  1.00 11.05           C  
ATOM   3303  CG  ASN A 412     -17.457  43.635  42.077  1.00 10.68           C  
ATOM   3304  OD1 ASN A 412     -16.966  42.510  42.260  1.00 10.76           O  
ATOM   3305  ND2 ASN A 412     -17.189  44.361  40.992  1.00 10.17           N  
ATOM   3306  N   GLY A 413     -19.668  40.896  43.425  1.00 10.77           N  
ATOM   3307  CA  GLY A 413     -20.251  39.836  42.613  1.00 10.78           C  
ATOM   3308  C   GLY A 413     -19.357  39.454  41.437  1.00 11.53           C  
ATOM   3309  O   GLY A 413     -19.696  38.563  40.647  1.00 13.70           O  
ATOM   3310  N   SER A 414     -18.208  40.113  41.321  1.00 10.67           N  
ATOM   3311  CA  SER A 414     -17.292  39.842  40.234  1.00  9.86           C  
ATOM   3312  C   SER A 414     -15.827  39.727  40.714  1.00  9.84           C  
ATOM   3313  O   SER A 414     -15.514  38.720  41.371  1.00 10.07           O  
ATOM   3314  CB  SER A 414     -17.465  40.950  39.174  1.00 10.78           C  
ATOM   3315  OG  SER A 414     -16.857  40.639  37.928  1.00 10.97           O  
ATOM   3316  N   ASN A 415     -14.970  40.707  40.446  1.00  9.91           N  
ATOM   3317  CA  ASN A 415     -13.570  40.613  40.865  1.00 10.14           C  
ATOM   3318  C   ASN A 415     -13.071  41.754  41.776  1.00  9.62           C  
ATOM   3319  O   ASN A 415     -11.857  41.936  41.927  1.00 10.37           O  
ATOM   3320  CB  ASN A 415     -12.666  40.498  39.620  1.00 10.59           C  
ATOM   3321  CG  ASN A 415     -13.010  39.345  38.758  1.00 11.98           C  
ATOM   3322  OD1 ASN A 415     -13.777  39.465  37.775  1.00 12.74           O  
ATOM   3323  ND2 ASN A 415     -12.466  38.180  39.096  1.00 10.51           N  
ATOM   3324  N   GLN A 416     -13.988  42.512  42.358  1.00  9.33           N  
ATOM   3325  CA  GLN A 416     -13.627  43.575  43.270  1.00  9.54           C  
ATOM   3326  C   GLN A 416     -13.965  43.090  44.684  1.00 10.08           C  
ATOM   3327  O   GLN A 416     -15.151  42.913  45.002  1.00 10.26           O  
ATOM   3328  CB  GLN A 416     -14.392  44.871  42.890  1.00 10.06           C  
ATOM   3329  CG  GLN A 416     -13.790  45.465  41.567  1.00  9.93           C  
ATOM   3330  CD  GLN A 416     -14.502  46.651  41.011  1.00  9.84           C  
ATOM   3331  OE1 GLN A 416     -14.066  47.218  39.994  1.00 12.44           O  
ATOM   3332  NE2 GLN A 416     -15.625  47.036  41.618  1.00 10.32           N  
ATOM   3333  N   VAL A 417     -12.941  42.800  45.483  1.00  9.10           N  
ATOM   3334  CA  VAL A 417     -13.149  42.277  46.819  1.00  9.22           C  
ATOM   3335  C   VAL A 417     -12.306  42.967  47.870  1.00  7.87           C  
ATOM   3336  O   VAL A 417     -11.351  43.672  47.532  1.00  8.47           O  
ATOM   3337  CB  VAL A 417     -12.868  40.717  46.878  1.00  9.43           C  
ATOM   3338  CG1 VAL A 417     -13.644  39.989  45.778  1.00 10.16           C  
ATOM   3339  CG2 VAL A 417     -11.364  40.414  46.761  1.00  9.21           C  
ATOM   3340  N   ALA A 418     -12.668  42.773  49.128  1.00  8.03           N  
ATOM   3341  CA  ALA A 418     -11.931  43.356  50.222  1.00  7.76           C  
ATOM   3342  C   ALA A 418     -12.187  42.610  51.501  1.00  7.36           C  
ATOM   3343  O   ALA A 418     -13.226  41.956  51.623  1.00  7.49           O  
ATOM   3344  CB  ALA A 418     -12.304  44.837  50.392  1.00  8.17           C  
ATOM   3345  N   PHE A 419     -11.251  42.680  52.433  1.00  8.10           N  
ATOM   3346  CA  PHE A 419     -11.440  42.044  53.705  1.00  7.45           C  
ATOM   3347  C   PHE A 419     -10.468  42.556  54.731  1.00  7.43           C  
ATOM   3348  O   PHE A 419      -9.454  43.172  54.359  1.00  7.56           O  
ATOM   3349  CB  PHE A 419     -11.370  40.503  53.580  1.00  7.31           C  
ATOM   3350  CG  PHE A 419      -9.996  39.945  53.284  1.00  7.59           C  
ATOM   3351  CD1 PHE A 419      -9.104  39.671  54.318  1.00  8.44           C  
ATOM   3352  CD2 PHE A 419      -9.616  39.639  51.977  1.00  8.09           C  
ATOM   3353  CE1 PHE A 419      -7.860  39.101  54.054  1.00  7.97           C  
ATOM   3354  CE2 PHE A 419      -8.372  39.071  51.711  1.00  8.30           C  
ATOM   3355  CZ  PHE A 419      -7.496  38.803  52.750  1.00  8.17           C  
ATOM   3356  N   GLY A 420     -10.782  42.362  56.001  1.00  7.14           N  
ATOM   3357  CA  GLY A 420      -9.880  42.833  57.024  1.00  7.89           C  
ATOM   3358  C   GLY A 420      -9.418  41.702  57.905  1.00  7.36           C  
ATOM   3359  O   GLY A 420      -9.879  40.556  57.803  1.00  7.63           O  
ATOM   3360  N   ARG A 421      -8.463  42.038  58.752  1.00  7.11           N  
ATOM   3361  CA  ARG A 421      -7.927  41.135  59.715  1.00  7.74           C  
ATOM   3362  C   ARG A 421      -8.165  41.812  61.075  1.00  9.10           C  
ATOM   3363  O   ARG A 421      -7.337  42.641  61.509  1.00  8.13           O  
ATOM   3364  CB  ARG A 421      -6.427  40.894  59.420  1.00  8.24           C  
ATOM   3365  CG  ARG A 421      -6.250  40.104  58.067  1.00  7.95           C  
ATOM   3366  CD  ARG A 421      -6.813  38.663  58.113  1.00  7.77           C  
ATOM   3367  NE  ARG A 421      -6.277  37.916  59.257  1.00  8.12           N  
ATOM   3368  CZ  ARG A 421      -5.068  37.358  59.320  1.00  8.37           C  
ATOM   3369  NH1 ARG A 421      -4.222  37.449  58.304  1.00  7.58           N  
ATOM   3370  NH2 ARG A 421      -4.668  36.781  60.448  1.00  8.38           N  
ATOM   3371  N   GLY A 422      -9.317  41.522  61.686  1.00 10.28           N  
ATOM   3372  CA  GLY A 422      -9.690  42.142  62.953  1.00  9.42           C  
ATOM   3373  C   GLY A 422      -9.606  43.655  62.830  1.00  9.65           C  
ATOM   3374  O   GLY A 422     -10.084  44.244  61.854  1.00 10.96           O  
ATOM   3375  N   ASN A 423      -8.980  44.288  63.813  1.00  9.74           N  
ATOM   3376  CA  ASN A 423      -8.813  45.732  63.806  1.00 10.81           C  
ATOM   3377  C   ASN A 423      -7.368  46.145  63.486  1.00 10.65           C  
ATOM   3378  O   ASN A 423      -6.986  47.286  63.766  1.00 10.37           O  
ATOM   3379  CB  ASN A 423      -9.238  46.308  65.178  1.00 12.74           C  
ATOM   3380  CG  ASN A 423      -8.364  45.876  66.300  1.00 15.93           C  
ATOM   3381  OD1 ASN A 423      -7.500  44.995  66.153  1.00 16.66           O  
ATOM   3382  ND2 ASN A 423      -8.569  46.486  67.471  1.00 19.61           N  
ATOM   3383  N   ARG A 424      -6.603  45.243  62.875  1.00  9.64           N  
ATOM   3384  CA  ARG A 424      -5.191  45.484  62.579  1.00  8.88           C  
ATOM   3385  C   ARG A 424      -4.851  45.703  61.097  1.00  7.85           C  
ATOM   3386  O   ARG A 424      -3.795  46.294  60.801  1.00  8.87           O  
ATOM   3387  CB  ARG A 424      -4.349  44.296  63.091  1.00 10.78           C  
ATOM   3388  CG  ARG A 424      -4.509  44.092  64.618  1.00 13.32           C  
ATOM   3389  CD  ARG A 424      -3.560  44.970  65.432  1.00 13.97           C  
ATOM   3390  NE  ARG A 424      -2.139  44.697  65.187  1.00 13.67           N  
ATOM   3391  CZ  ARG A 424      -1.150  45.449  65.661  1.00 15.06           C  
ATOM   3392  NH1 ARG A 424      -1.426  46.521  66.393  1.00 16.55           N  
ATOM   3393  NH2 ARG A 424       0.113  45.152  65.386  1.00 16.66           N  
ATOM   3394  N   GLY A 425      -5.693  45.233  60.183  1.00  7.02           N  
ATOM   3395  CA  GLY A 425      -5.388  45.413  58.773  1.00  6.88           C  
ATOM   3396  C   GLY A 425      -6.586  45.284  57.855  1.00  6.30           C  
ATOM   3397  O   GLY A 425      -7.605  44.685  58.210  1.00  6.83           O  
ATOM   3398  N   PHE A 426      -6.459  45.857  56.666  1.00  7.39           N  
ATOM   3399  CA  PHE A 426      -7.508  45.814  55.670  1.00  6.94           C  
ATOM   3400  C   PHE A 426      -6.899  45.838  54.266  1.00  7.63           C  
ATOM   3401  O   PHE A 426      -5.897  46.546  54.046  1.00  7.41           O  
ATOM   3402  CB  PHE A 426      -8.466  47.005  55.870  1.00  7.91           C  
ATOM   3403  CG  PHE A 426      -9.771  46.873  55.130  1.00  7.50           C  
ATOM   3404  CD1 PHE A 426     -10.735  45.951  55.532  1.00  8.35           C  
ATOM   3405  CD2 PHE A 426     -10.032  47.668  54.020  1.00  6.72           C  
ATOM   3406  CE1 PHE A 426     -11.938  45.829  54.837  1.00  8.43           C  
ATOM   3407  CE2 PHE A 426     -11.233  47.552  53.319  1.00  7.72           C  
ATOM   3408  CZ  PHE A 426     -12.186  46.633  53.729  1.00  7.38           C  
ATOM   3409  N   ILE A 427      -7.461  45.064  53.349  1.00  7.11           N  
ATOM   3410  CA  ILE A 427      -6.929  44.985  52.004  1.00  7.04           C  
ATOM   3411  C   ILE A 427      -8.046  44.997  50.974  1.00  6.94           C  
ATOM   3412  O   ILE A 427      -9.107  44.419  51.222  1.00  7.28           O  
ATOM   3413  CB  ILE A 427      -5.985  43.725  51.891  1.00  7.01           C  
ATOM   3414  CG1 ILE A 427      -5.204  43.740  50.577  1.00  7.39           C  
ATOM   3415  CG2 ILE A 427      -6.778  42.440  52.084  1.00  6.45           C  
ATOM   3416  CD1 ILE A 427      -3.978  42.828  50.606  1.00  6.48           C  
ATOM   3417  N   VAL A 428      -7.817  45.688  49.866  1.00  7.09           N  
ATOM   3418  CA  VAL A 428      -8.807  45.848  48.816  1.00  7.73           C  
ATOM   3419  C   VAL A 428      -8.221  45.481  47.466  1.00  7.02           C  
ATOM   3420  O   VAL A 428      -7.121  45.945  47.148  1.00  7.17           O  
ATOM   3421  CB  VAL A 428      -9.325  47.329  48.804  1.00  7.95           C  
ATOM   3422  CG1 VAL A 428     -10.452  47.511  47.791  1.00  8.44           C  
ATOM   3423  CG2 VAL A 428      -9.795  47.729  50.208  1.00  9.16           C  
ATOM   3424  N   PHE A 429      -8.944  44.676  46.695  1.00  7.55           N  
ATOM   3425  CA  PHE A 429      -8.483  44.215  45.399  1.00  8.05           C  
ATOM   3426  C   PHE A 429      -9.416  44.544  44.250  1.00  8.81           C  
ATOM   3427  O   PHE A 429     -10.631  44.438  44.425  1.00  8.88           O  
ATOM   3428  CB  PHE A 429      -8.348  42.684  45.398  1.00  8.56           C  
ATOM   3429  CG  PHE A 429      -7.359  42.133  46.395  1.00  9.36           C  
ATOM   3430  CD1 PHE A 429      -7.747  41.795  47.692  1.00  9.53           C  
ATOM   3431  CD2 PHE A 429      -6.040  41.924  46.018  1.00  9.09           C  
ATOM   3432  CE1 PHE A 429      -6.822  41.257  48.588  1.00  8.70           C  
ATOM   3433  CE2 PHE A 429      -5.118  41.391  46.904  1.00  9.74           C  
ATOM   3434  CZ  PHE A 429      -5.509  41.058  48.187  1.00  9.66           C  
ATOM   3435  N   ASN A 430      -8.868  44.927  43.104  1.00  8.88           N  
ATOM   3436  CA  ASN A 430      -9.690  45.169  41.918  1.00  9.28           C  
ATOM   3437  C   ASN A 430      -9.145  44.394  40.727  1.00  9.88           C  
ATOM   3438  O   ASN A 430      -8.164  44.842  40.122  1.00  8.86           O  
ATOM   3439  CB  ASN A 430      -9.769  46.667  41.556  1.00  9.64           C  
ATOM   3440  CG  ASN A 430     -10.518  46.918  40.302  1.00 10.03           C  
ATOM   3441  OD1 ASN A 430     -11.260  46.042  39.819  1.00  9.98           O  
ATOM   3442  ND2 ASN A 430     -10.367  48.120  39.738  1.00  9.75           N  
ATOM   3443  N   ASN A 431      -9.718  43.233  40.421  1.00 10.14           N  
ATOM   3444  CA  ASN A 431      -9.249  42.487  39.261  1.00  9.74           C  
ATOM   3445  C   ASN A 431     -10.307  42.453  38.156  1.00  9.59           C  
ATOM   3446  O   ASN A 431     -10.334  41.523  37.347  1.00  9.76           O  
ATOM   3447  CB  ASN A 431      -8.781  41.070  39.652  1.00  9.97           C  
ATOM   3448  CG  ASN A 431      -7.862  40.474  38.662  1.00 10.82           C  
ATOM   3449  OD1 ASN A 431      -7.071  41.186  38.018  1.00 10.02           O  
ATOM   3450  ND2 ASN A 431      -7.912  39.151  38.517  1.00 10.45           N  
ATOM   3451  N   ASP A 432     -11.168  43.469  38.151  1.00  9.85           N  
ATOM   3452  CA  ASP A 432     -12.190  43.630  37.123  1.00 10.12           C  
ATOM   3453  C   ASP A 432     -11.673  44.598  36.048  1.00 10.99           C  
ATOM   3454  O   ASP A 432     -10.703  45.328  36.322  1.00 10.94           O  
ATOM   3455  CB  ASP A 432     -13.502  44.190  37.722  1.00 10.19           C  
ATOM   3456  CG  ASP A 432     -14.451  43.135  38.159  1.00  8.82           C  
ATOM   3457  OD1 ASP A 432     -14.636  42.135  37.426  1.00  9.93           O  
ATOM   3458  OD2 ASP A 432     -15.070  43.285  39.236  1.00  9.90           O  
ATOM   3459  N   ASP A 433     -12.270  44.599  34.865  1.00 11.60           N  
ATOM   3460  CA  ASP A 433     -11.824  45.483  33.810  1.00 12.80           C  
ATOM   3461  C   ASP A 433     -12.462  46.890  33.879  1.00 13.10           C  
ATOM   3462  O   ASP A 433     -12.747  47.515  32.851  1.00 14.57           O  
ATOM   3463  CB  ASP A 433     -12.058  44.797  32.449  1.00 12.21           C  
ATOM   3464  CG  ASP A 433     -11.177  43.616  32.245  1.00 13.41           C  
ATOM   3465  OD1 ASP A 433      -9.994  43.667  32.657  1.00 13.98           O  
ATOM   3466  OD2 ASP A 433     -11.627  42.607  31.658  1.00 13.65           O  
ATOM   3467  N   TRP A 434     -12.676  47.367  35.099  1.00 12.49           N  
ATOM   3468  CA  TRP A 434     -13.221  48.682  35.338  1.00 12.26           C  
ATOM   3469  C   TRP A 434     -12.822  49.174  36.727  1.00 13.06           C  
ATOM   3470  O   TRP A 434     -12.334  48.368  37.523  1.00 13.01           O  
ATOM   3471  CB  TRP A 434     -14.748  48.679  35.126  1.00 12.18           C  
ATOM   3472  CG  TRP A 434     -15.534  47.783  36.026  1.00 11.83           C  
ATOM   3473  CD1 TRP A 434     -16.005  48.091  37.263  1.00 11.25           C  
ATOM   3474  CD2 TRP A 434     -15.944  46.436  35.762  1.00 11.06           C  
ATOM   3475  NE1 TRP A 434     -16.686  47.025  37.792  1.00 12.10           N  
ATOM   3476  CE2 TRP A 434     -16.664  45.994  36.892  1.00 12.23           C  
ATOM   3477  CE3 TRP A 434     -15.775  45.560  34.681  1.00 12.79           C  
ATOM   3478  CZ2 TRP A 434     -17.214  44.714  36.975  1.00 13.03           C  
ATOM   3479  CZ3 TRP A 434     -16.322  44.286  34.765  1.00 12.56           C  
ATOM   3480  CH2 TRP A 434     -17.032  43.876  35.905  1.00 12.94           C  
ATOM   3481  N   SER A 435     -12.975  50.457  37.007  1.00 13.52           N  
ATOM   3482  CA  SER A 435     -12.549  50.990  38.284  1.00 14.68           C  
ATOM   3483  C   SER A 435     -13.391  50.632  39.493  1.00 14.63           C  
ATOM   3484  O   SER A 435     -14.577  50.309  39.353  1.00 13.17           O  
ATOM   3485  CB  SER A 435     -12.443  52.512  38.191  1.00 16.76           C  
ATOM   3486  OG  SER A 435     -11.423  52.886  37.279  1.00 21.19           O  
ATOM   3487  N   PHE A 436     -12.759  50.674  40.660  1.00 14.57           N  
ATOM   3488  CA  PHE A 436     -13.408  50.416  41.926  1.00 16.43           C  
ATOM   3489  C   PHE A 436     -13.372  51.692  42.762  1.00 16.92           C  
ATOM   3490  O   PHE A 436     -12.285  52.131  43.135  1.00 20.47           O  
ATOM   3491  CB  PHE A 436     -12.677  49.292  42.668  1.00 17.62           C  
ATOM   3492  CG  PHE A 436     -13.189  49.053  44.052  1.00 21.06           C  
ATOM   3493  CD1 PHE A 436     -14.385  48.383  44.260  1.00 23.30           C  
ATOM   3494  CD2 PHE A 436     -12.502  49.546  45.150  1.00 25.32           C  
ATOM   3495  CE1 PHE A 436     -14.888  48.207  45.543  1.00 24.44           C  
ATOM   3496  CE2 PHE A 436     -13.000  49.375  46.438  1.00 26.59           C  
ATOM   3497  CZ  PHE A 436     -14.196  48.701  46.631  1.00 25.57           C  
ATOM   3498  N   SER A 437     -14.521  52.296  43.011  1.00 17.31           N  
ATOM   3499  CA  SER A 437     -14.585  53.525  43.786  1.00 17.75           C  
ATOM   3500  C   SER A 437     -15.727  53.398  44.790  1.00 16.46           C  
ATOM   3501  O   SER A 437     -16.895  53.580  44.416  1.00 18.65           O  
ATOM   3502  CB  SER A 437     -14.801  54.698  42.814  1.00 18.64           C  
ATOM   3503  OG  SER A 437     -14.333  55.927  43.339  1.00 20.36           O  
ATOM   3504  N   LEU A 438     -15.401  53.071  46.035  1.00 15.09           N  
ATOM   3505  CA  LEU A 438     -16.434  52.823  47.016  1.00 14.86           C  
ATOM   3506  C   LEU A 438     -15.987  52.955  48.466  1.00 13.79           C  
ATOM   3507  O   LEU A 438     -14.801  52.755  48.756  1.00 12.23           O  
ATOM   3508  CB  LEU A 438     -16.944  51.389  46.810  1.00 16.73           C  
ATOM   3509  CG  LEU A 438     -18.280  50.963  47.423  1.00 18.55           C  
ATOM   3510  CD1 LEU A 438     -19.422  51.511  46.566  1.00 19.10           C  
ATOM   3511  CD2 LEU A 438     -18.359  49.443  47.506  1.00 19.52           C  
ATOM   3512  N   THR A 439     -16.920  53.287  49.349  1.00 12.79           N  
ATOM   3513  CA  THR A 439     -16.644  53.386  50.772  1.00 12.78           C  
ATOM   3514  C   THR A 439     -16.897  52.028  51.411  1.00 12.33           C  
ATOM   3515  O   THR A 439     -17.983  51.468  51.219  1.00 12.14           O  
ATOM   3516  CB  THR A 439     -17.527  54.505  51.389  1.00 13.92           C  
ATOM   3517  OG1 THR A 439     -17.105  55.763  50.854  1.00 15.38           O  
ATOM   3518  CG2 THR A 439     -17.418  54.555  52.905  1.00 13.57           C  
ATOM   3519  N   LEU A 440     -15.906  51.501  52.119  1.00 11.84           N  
ATOM   3520  CA  LEU A 440     -16.004  50.192  52.743  1.00 10.98           C  
ATOM   3521  C   LEU A 440     -15.792  50.213  54.248  1.00 10.72           C  
ATOM   3522  O   LEU A 440     -15.097  51.109  54.734  1.00 10.73           O  
ATOM   3523  CB  LEU A 440     -14.951  49.260  52.131  1.00 11.74           C  
ATOM   3524  CG  LEU A 440     -15.057  48.921  50.639  1.00 12.73           C  
ATOM   3525  CD1 LEU A 440     -13.783  48.229  50.150  1.00 12.96           C  
ATOM   3526  CD2 LEU A 440     -16.278  48.030  50.418  1.00 15.35           C  
ATOM   3527  N   GLN A 441     -16.400  49.258  54.958  1.00 12.07           N  
ATOM   3528  CA  GLN A 441     -16.226  49.147  56.389  1.00 12.98           C  
ATOM   3529  C   GLN A 441     -14.815  48.434  56.586  1.00 13.28           C  
ATOM   3530  O   GLN A 441     -14.634  47.322  56.066  1.00 11.88           O  
ATOM   3531  CB  GLN A 441     -17.472  48.415  57.099  1.00 14.52           C  
ATOM   3532  CG  GLN A 441     -16.803  48.142  58.394  1.00 16.37           C  
ATOM   3533  CD  GLN A 441     -16.690  49.331  59.271  1.00 17.88           C  
ATOM   3534  OE1 GLN A 441     -15.861  49.267  60.159  1.00 18.44           O  
ATOM   3535  NE2 GLN A 441     -17.674  50.243  59.269  1.00 19.50           N  
ATOM   3536  N   THR A 442     -13.837  49.088  57.223  1.00 13.06           N  
ATOM   3537  CA  THR A 442     -12.481  48.511  57.382  1.00 13.28           C  
ATOM   3538  C   THR A 442     -12.217  47.834  58.723  1.00 13.28           C  
ATOM   3539  O   THR A 442     -11.263  47.041  58.820  1.00 15.50           O  
ATOM   3540  CB  THR A 442     -11.390  49.599  57.207  1.00 12.88           C  
ATOM   3541  OG1 THR A 442     -11.354  50.415  58.388  1.00 12.13           O  
ATOM   3542  CG2 THR A 442     -11.670  50.501  55.993  1.00 13.26           C  
ATOM   3543  N   GLY A 443     -13.020  48.134  59.736  1.00 12.66           N  
ATOM   3544  CA  GLY A 443     -12.788  47.548  61.049  1.00 12.36           C  
ATOM   3545  C   GLY A 443     -11.587  48.155  61.782  1.00 11.21           C  
ATOM   3546  O   GLY A 443     -11.257  47.735  62.890  1.00 10.41           O  
ATOM   3547  N   LEU A 444     -10.946  49.151  61.174  1.00 10.48           N  
ATOM   3548  CA  LEU A 444      -9.762  49.804  61.769  1.00 10.20           C  
ATOM   3549  C   LEU A 444     -10.056  51.097  62.527  1.00  9.82           C  
ATOM   3550  O   LEU A 444     -11.050  51.755  62.221  1.00 10.13           O  
ATOM   3551  CB  LEU A 444      -8.765  50.171  60.660  1.00 10.35           C  
ATOM   3552  CG  LEU A 444      -8.293  49.070  59.705  1.00 12.44           C  
ATOM   3553  CD1 LEU A 444      -7.469  49.673  58.570  1.00 11.83           C  
ATOM   3554  CD2 LEU A 444      -7.475  48.048  60.481  1.00 15.27           C  
ATOM   3555  N   PRO A 445      -9.211  51.470  63.508  1.00 10.76           N  
ATOM   3556  CA  PRO A 445      -9.428  52.714  64.268  1.00 10.54           C  
ATOM   3557  C   PRO A 445      -9.317  53.903  63.297  1.00 10.48           C  
ATOM   3558  O   PRO A 445      -8.604  53.790  62.286  1.00  9.86           O  
ATOM   3559  CB  PRO A 445      -8.259  52.750  65.251  1.00 11.68           C  
ATOM   3560  CG  PRO A 445      -7.808  51.338  65.363  1.00 11.95           C  
ATOM   3561  CD  PRO A 445      -8.030  50.738  64.000  1.00 11.54           C  
ATOM   3562  N   ALA A 446      -9.982  55.014  63.594  1.00  9.24           N  
ATOM   3563  CA  ALA A 446      -9.922  56.191  62.730  1.00  9.63           C  
ATOM   3564  C   ALA A 446      -8.519  56.755  62.562  1.00  9.05           C  
ATOM   3565  O   ALA A 446      -7.703  56.636  63.486  1.00 10.13           O  
ATOM   3566  CB  ALA A 446     -10.849  57.277  63.274  1.00  9.10           C  
ATOM   3567  N   GLY A 447      -8.245  57.367  61.414  1.00  8.89           N  
ATOM   3568  CA  GLY A 447      -6.936  57.948  61.182  1.00  8.83           C  
ATOM   3569  C   GLY A 447      -6.524  57.888  59.724  1.00  9.86           C  
ATOM   3570  O   GLY A 447      -7.307  57.486  58.857  1.00  9.93           O  
ATOM   3571  N   THR A 448      -5.295  58.308  59.456  1.00  9.34           N  
ATOM   3572  CA  THR A 448      -4.734  58.295  58.122  1.00  9.68           C  
ATOM   3573  C   THR A 448      -3.768  57.133  57.998  1.00  8.92           C  
ATOM   3574  O   THR A 448      -2.868  57.006  58.838  1.00  9.22           O  
ATOM   3575  CB  THR A 448      -4.029  59.648  57.844  1.00 10.85           C  
ATOM   3576  OG1 THR A 448      -4.996  60.697  57.942  1.00 12.75           O  
ATOM   3577  CG2 THR A 448      -3.400  59.691  56.455  1.00 10.75           C  
ATOM   3578  N   TYR A 449      -3.969  56.294  56.992  1.00  8.74           N  
ATOM   3579  CA  TYR A 449      -3.136  55.132  56.787  1.00  8.66           C  
ATOM   3580  C   TYR A 449      -2.403  55.131  55.464  1.00  8.97           C  
ATOM   3581  O   TYR A 449      -2.987  55.515  54.446  1.00  9.14           O  
ATOM   3582  CB  TYR A 449      -3.996  53.869  56.840  1.00  8.50           C  
ATOM   3583  CG  TYR A 449      -4.594  53.550  58.190  1.00  8.02           C  
ATOM   3584  CD1 TYR A 449      -5.740  54.202  58.654  1.00  8.37           C  
ATOM   3585  CD2 TYR A 449      -4.017  52.575  59.000  1.00  8.03           C  
ATOM   3586  CE1 TYR A 449      -6.295  53.880  59.893  1.00  8.44           C  
ATOM   3587  CE2 TYR A 449      -4.559  52.248  60.235  1.00  9.15           C  
ATOM   3588  CZ  TYR A 449      -5.697  52.899  60.675  1.00  8.62           C  
ATOM   3589  OH  TYR A 449      -6.241  52.561  61.892  1.00  8.95           O  
ATOM   3590  N   CYS A 450      -1.147  54.720  55.467  1.00  8.60           N  
ATOM   3591  CA  CYS A 450      -0.424  54.644  54.226  1.00  8.89           C  
ATOM   3592  C   CYS A 450      -0.684  53.334  53.505  1.00  8.34           C  
ATOM   3593  O   CYS A 450      -0.640  52.279  54.158  1.00  8.56           O  
ATOM   3594  CB  CYS A 450       1.076  54.705  54.461  1.00  9.38           C  
ATOM   3595  SG  CYS A 450       1.697  56.154  55.354  1.00 10.98           S  
ATOM   3596  N   ASP A 451      -0.990  53.389  52.217  1.00  7.56           N  
ATOM   3597  CA  ASP A 451      -1.137  52.172  51.448  1.00  7.32           C  
ATOM   3598  C   ASP A 451       0.271  51.596  51.292  1.00  7.78           C  
ATOM   3599  O   ASP A 451       1.144  52.302  50.764  1.00  8.79           O  
ATOM   3600  CB  ASP A 451      -1.759  52.498  50.076  1.00  7.79           C  
ATOM   3601  CG  ASP A 451      -1.618  51.410  49.095  1.00  8.48           C  
ATOM   3602  OD1 ASP A 451      -1.716  50.224  49.484  1.00  8.67           O  
ATOM   3603  OD2 ASP A 451      -1.424  51.711  47.897  1.00  9.10           O  
ATOM   3604  N   VAL A 452       0.515  50.385  51.783  1.00  6.71           N  
ATOM   3605  CA  VAL A 452       1.848  49.816  51.690  1.00  6.73           C  
ATOM   3606  C   VAL A 452       2.149  49.117  50.359  1.00  6.98           C  
ATOM   3607  O   VAL A 452       3.229  48.530  50.210  1.00  6.98           O  
ATOM   3608  CB  VAL A 452       2.146  48.894  52.929  1.00  6.80           C  
ATOM   3609  CG1 VAL A 452       1.999  49.720  54.217  1.00  7.81           C  
ATOM   3610  CG2 VAL A 452       1.210  47.679  52.968  1.00  7.02           C  
ATOM   3611  N   ILE A 453       1.224  49.196  49.406  1.00  7.10           N  
ATOM   3612  CA  ILE A 453       1.446  48.611  48.092  1.00  7.37           C  
ATOM   3613  C   ILE A 453       2.035  49.674  47.151  1.00  7.95           C  
ATOM   3614  O   ILE A 453       3.085  49.438  46.539  1.00  8.40           O  
ATOM   3615  CB  ILE A 453       0.115  48.024  47.496  1.00  6.56           C  
ATOM   3616  CG1 ILE A 453      -0.501  46.999  48.470  1.00  7.47           C  
ATOM   3617  CG2 ILE A 453       0.372  47.391  46.112  1.00  6.91           C  
ATOM   3618  CD1 ILE A 453       0.442  45.883  48.944  1.00  7.91           C  
ATOM   3619  N   SER A 454       1.395  50.835  47.076  1.00  8.60           N  
ATOM   3620  CA  SER A 454       1.880  51.917  46.225  1.00  9.31           C  
ATOM   3621  C   SER A 454       3.017  52.721  46.875  1.00  9.72           C  
ATOM   3622  O   SER A 454       3.716  53.479  46.182  1.00  9.91           O  
ATOM   3623  CB  SER A 454       0.728  52.868  45.887  1.00  9.30           C  
ATOM   3624  OG  SER A 454       0.310  53.587  47.036  1.00  9.20           O  
ATOM   3625  N   GLY A 455       3.213  52.551  48.177  1.00  8.95           N  
ATOM   3626  CA  GLY A 455       4.263  53.294  48.846  1.00 10.20           C  
ATOM   3627  C   GLY A 455       4.653  52.728  50.193  1.00 10.37           C  
ATOM   3628  O   GLY A 455       4.456  51.544  50.468  1.00 10.64           O  
ATOM   3629  N   ASP A 456       5.175  53.602  51.044  1.00 10.00           N  
ATOM   3630  CA  ASP A 456       5.653  53.235  52.364  1.00 10.78           C  
ATOM   3631  C   ASP A 456       5.402  54.329  53.400  1.00 11.58           C  
ATOM   3632  O   ASP A 456       5.105  55.468  53.024  1.00 12.24           O  
ATOM   3633  CB  ASP A 456       7.185  53.054  52.335  1.00 10.76           C  
ATOM   3634  CG  ASP A 456       7.644  51.900  51.533  1.00 11.14           C  
ATOM   3635  OD1 ASP A 456       7.639  50.770  52.061  1.00 10.75           O  
ATOM   3636  OD2 ASP A 456       8.047  52.084  50.364  1.00 13.31           O  
ATOM   3637  N   LYS A 457       5.521  53.988  54.673  1.00 12.11           N  
ATOM   3638  CA  LYS A 457       5.416  54.969  55.739  1.00 13.63           C  
ATOM   3639  C   LYS A 457       6.862  55.347  56.092  1.00 15.54           C  
ATOM   3640  O   LYS A 457       7.584  54.497  56.629  1.00 15.46           O  
ATOM   3641  CB  LYS A 457       4.707  54.340  56.953  1.00 14.00           C  
ATOM   3642  CG  LYS A 457       4.448  55.371  58.056  1.00 16.14           C  
ATOM   3643  CD  LYS A 457       4.583  54.720  59.440  1.00 19.65           C  
ATOM   3644  CE  LYS A 457       3.571  55.270  60.430  1.00 22.91           C  
ATOM   3645  NZ  LYS A 457       4.159  55.605  61.755  1.00 23.93           N1+
ATOM   3646  N   ILE A 458       7.295  56.548  55.722  1.00 17.17           N  
ATOM   3647  CA  ILE A 458       8.662  57.009  55.976  1.00 19.22           C  
ATOM   3648  C   ILE A 458       8.653  58.393  56.618  1.00 19.97           C  
ATOM   3649  O   ILE A 458       8.015  59.304  56.065  1.00 19.04           O  
ATOM   3650  CB  ILE A 458       9.510  57.056  54.632  1.00 21.30           C  
ATOM   3651  CG1 ILE A 458       9.589  55.662  53.972  1.00 22.44           C  
ATOM   3652  CG2 ILE A 458      10.916  57.616  54.893  1.00 22.11           C  
ATOM   3653  CD1 ILE A 458      10.371  54.599  54.743  1.00 24.16           C  
ATOM   3654  N   ASN A 459       9.311  58.535  57.769  1.00 21.81           N  
ATOM   3655  CA  ASN A 459       9.396  59.815  58.481  1.00 22.98           C  
ATOM   3656  C   ASN A 459       8.017  60.439  58.774  1.00 22.42           C  
ATOM   3657  O   ASN A 459       7.829  61.640  58.554  1.00 22.32           O  
ATOM   3658  CB  ASN A 459      10.292  60.779  57.661  1.00 25.61           C  
ATOM   3659  CG  ASN A 459      10.568  62.072  58.333  1.00 28.05           C  
ATOM   3660  OD1 ASN A 459      10.460  63.140  57.699  1.00 29.18           O  
ATOM   3661  ND2 ASN A 459      10.970  62.032  59.609  1.00 29.04           N  
ATOM   3662  N   GLY A 460       7.077  59.633  59.265  1.00 21.43           N  
ATOM   3663  CA  GLY A 460       5.752  60.146  59.592  1.00 20.68           C  
ATOM   3664  C   GLY A 460       4.873  60.559  58.421  1.00 19.81           C  
ATOM   3665  O   GLY A 460       3.845  61.208  58.630  1.00 21.17           O  
ATOM   3666  N   ASN A 461       5.267  60.191  57.204  1.00 18.73           N  
ATOM   3667  CA  ASN A 461       4.501  60.525  56.008  1.00 18.33           C  
ATOM   3668  C   ASN A 461       4.332  59.303  55.077  1.00 15.55           C  
ATOM   3669  O   ASN A 461       5.069  58.320  55.240  1.00 15.39           O  
ATOM   3670  CB  ASN A 461       5.192  61.653  55.171  1.00 21.64           C  
ATOM   3671  CG  ASN A 461       5.839  62.743  55.993  1.00 27.52           C  
ATOM   3672  OD1 ASN A 461       7.028  62.769  56.342  1.00 34.21           O  
ATOM   3673  ND2 ASN A 461       4.934  63.685  56.262  1.00 30.78           N  
ATOM   3674  N   CYS A 462       3.393  59.358  54.142  1.00 13.20           N  
ATOM   3675  CA  CYS A 462       3.191  58.276  53.190  1.00 12.78           C  
ATOM   3676  C   CYS A 462       3.805  58.626  51.832  1.00 12.75           C  
ATOM   3677  O   CYS A 462       3.606  59.757  51.379  1.00 13.27           O  
ATOM   3678  CB  CYS A 462       1.699  58.030  52.984  1.00 12.62           C  
ATOM   3679  SG  CYS A 462       0.720  57.696  54.478  1.00 11.75           S  
ATOM   3680  N   THR A 463       4.537  57.717  51.201  1.00 11.95           N  
ATOM   3681  CA  THR A 463       5.129  58.015  49.897  1.00 12.49           C  
ATOM   3682  C   THR A 463       4.166  57.692  48.751  1.00 12.79           C  
ATOM   3683  O   THR A 463       4.422  58.088  47.606  1.00 13.95           O  
ATOM   3684  CB  THR A 463       6.440  57.221  49.699  1.00 12.69           C  
ATOM   3685  OG1 THR A 463       6.140  55.823  49.671  1.00 11.73           O  
ATOM   3686  CG2 THR A 463       7.435  57.489  50.840  1.00 12.98           C  
ATOM   3687  N   GLY A 464       3.075  56.996  49.061  1.00 11.78           N  
ATOM   3688  CA  GLY A 464       2.102  56.642  48.040  1.00 11.33           C  
ATOM   3689  C   GLY A 464       0.688  57.027  48.440  1.00 10.89           C  
ATOM   3690  O   GLY A 464       0.474  58.085  49.043  1.00 11.25           O  
ATOM   3691  N   ILE A 465      -0.280  56.176  48.106  1.00  9.02           N  
ATOM   3692  CA  ILE A 465      -1.673  56.434  48.434  1.00  9.44           C  
ATOM   3693  C   ILE A 465      -1.921  56.546  49.930  1.00 10.01           C  
ATOM   3694  O   ILE A 465      -1.274  55.839  50.720  1.00  9.76           O  
ATOM   3695  CB  ILE A 465      -2.604  55.326  47.829  1.00  9.54           C  
ATOM   3696  CG1 ILE A 465      -2.602  55.426  46.297  1.00  9.77           C  
ATOM   3697  CG2 ILE A 465      -4.040  55.445  48.376  1.00  9.78           C  
ATOM   3698  CD1 ILE A 465      -3.140  54.183  45.596  1.00 10.60           C  
ATOM   3699  N   LYS A 466      -2.831  57.440  50.296  1.00 10.39           N  
ATOM   3700  CA  LYS A 466      -3.218  57.660  51.671  1.00 11.84           C  
ATOM   3701  C   LYS A 466      -4.708  57.320  51.851  1.00 11.11           C  
ATOM   3702  O   LYS A 466      -5.517  57.749  51.020  1.00 10.80           O  
ATOM   3703  CB  LYS A 466      -2.978  59.134  52.066  1.00 15.20           C  
ATOM   3704  CG  LYS A 466      -1.466  59.482  52.033  1.00 19.67           C  
ATOM   3705  CD  LYS A 466      -1.129  60.623  53.017  1.00 23.46           C  
ATOM   3706  CE  LYS A 466      -1.434  62.015  52.470  1.00 27.83           C  
ATOM   3707  NZ  LYS A 466      -0.370  62.514  51.547  1.00 30.73           N1+
ATOM   3708  N   ILE A 467      -5.057  56.540  52.868  1.00  9.81           N  
ATOM   3709  CA  ILE A 467      -6.447  56.178  53.120  1.00  9.80           C  
ATOM   3710  C   ILE A 467      -6.931  56.818  54.416  1.00 10.08           C  
ATOM   3711  O   ILE A 467      -6.207  56.774  55.421  1.00  8.97           O  
ATOM   3712  CB  ILE A 467      -6.618  54.619  53.164  1.00  8.65           C  
ATOM   3713  CG1 ILE A 467      -6.172  53.999  51.822  1.00  9.32           C  
ATOM   3714  CG2 ILE A 467      -8.061  54.234  53.489  1.00  9.06           C  
ATOM   3715  CD1 ILE A 467      -6.989  54.411  50.594  1.00  9.48           C  
ATOM   3716  N   TYR A 468      -8.115  57.414  54.388  1.00 10.10           N  
ATOM   3717  CA  TYR A 468      -8.651  58.085  55.547  1.00 10.40           C  
ATOM   3718  C   TYR A 468      -9.823  57.327  56.174  1.00 10.46           C  
ATOM   3719  O   TYR A 468     -10.891  57.239  55.552  1.00 11.73           O  
ATOM   3720  CB  TYR A 468      -9.061  59.502  55.126  1.00 11.18           C  
ATOM   3721  CG  TYR A 468      -7.947  60.248  54.394  1.00 12.89           C  
ATOM   3722  CD1 TYR A 468      -6.898  60.844  55.099  1.00 14.23           C  
ATOM   3723  CD2 TYR A 468      -7.929  60.334  52.997  1.00 15.14           C  
ATOM   3724  CE1 TYR A 468      -5.863  61.508  54.434  1.00 14.48           C  
ATOM   3725  CE2 TYR A 468      -6.895  60.994  52.326  1.00 15.13           C  
ATOM   3726  CZ  TYR A 468      -5.870  61.577  53.054  1.00 15.39           C  
ATOM   3727  OH  TYR A 468      -4.852  62.234  52.400  1.00 18.34           O  
ATOM   3728  N   VAL A 469      -9.609  56.751  57.355  1.00  9.63           N  
ATOM   3729  CA  VAL A 469     -10.649  56.006  58.063  1.00 10.09           C  
ATOM   3730  C   VAL A 469     -11.372  56.921  59.048  1.00 11.30           C  
ATOM   3731  O   VAL A 469     -10.705  57.562  59.875  1.00  9.95           O  
ATOM   3732  CB  VAL A 469     -10.045  54.758  58.826  1.00 10.40           C  
ATOM   3733  CG1 VAL A 469     -11.154  53.927  59.486  1.00 10.69           C  
ATOM   3734  CG2 VAL A 469      -9.242  53.878  57.859  1.00  9.75           C  
ATOM   3735  N   SER A 470     -12.690  57.007  58.950  1.00 12.36           N  
ATOM   3736  CA  SER A 470     -13.446  57.856  59.844  1.00 14.13           C  
ATOM   3737  C   SER A 470     -13.843  57.155  61.147  1.00 13.32           C  
ATOM   3738  O   SER A 470     -13.492  55.982  61.319  1.00 12.66           O  
ATOM   3739  CB  SER A 470     -14.680  58.390  59.103  1.00 16.41           C  
ATOM   3740  OG  SER A 470     -15.193  57.419  58.205  1.00 22.05           O  
ATOM   3741  N   ASP A 471     -14.527  57.855  62.045  1.00 14.04           N  
ATOM   3742  CA  ASP A 471     -14.930  57.291  63.332  1.00 14.38           C  
ATOM   3743  C   ASP A 471     -15.820  56.038  63.233  1.00 14.14           C  
ATOM   3744  O   ASP A 471     -15.848  55.234  64.177  1.00 15.88           O  
ATOM   3745  CB  ASP A 471     -15.623  58.381  64.171  1.00 14.24           C  
ATOM   3746  CG  ASP A 471     -14.702  59.476  64.565  1.00 14.90           C  
ATOM   3747  OD1 ASP A 471     -13.476  59.233  64.655  1.00 12.64           O  
ATOM   3748  OD2 ASP A 471     -15.173  60.607  64.820  1.00 14.59           O  
ATOM   3749  N   ASP A 472     -16.503  55.875  62.107  1.00 14.87           N  
ATOM   3750  CA  ASP A 472     -17.364  54.728  61.869  1.00 15.61           C  
ATOM   3751  C   ASP A 472     -16.596  53.508  61.330  1.00 14.16           C  
ATOM   3752  O   ASP A 472     -17.198  52.446  61.118  1.00 14.08           O  
ATOM   3753  CB  ASP A 472     -18.496  55.111  60.883  1.00 16.85           C  
ATOM   3754  CG  ASP A 472     -18.001  55.677  59.598  1.00 20.28           C  
ATOM   3755  OD1 ASP A 472     -16.775  55.742  59.372  1.00 20.92           O  
ATOM   3756  OD2 ASP A 472     -18.843  56.079  58.755  1.00 23.77           O  
ATOM   3757  N   GLY A 473     -15.289  53.659  61.135  1.00 12.66           N  
ATOM   3758  CA  GLY A 473     -14.475  52.570  60.614  1.00 12.06           C  
ATOM   3759  C   GLY A 473     -14.494  52.488  59.095  1.00 12.23           C  
ATOM   3760  O   GLY A 473     -13.814  51.647  58.508  1.00 10.87           O  
ATOM   3761  N   LYS A 474     -15.262  53.361  58.454  1.00 11.40           N  
ATOM   3762  CA  LYS A 474     -15.363  53.359  57.004  1.00 12.25           C  
ATOM   3763  C   LYS A 474     -14.283  54.199  56.305  1.00 13.15           C  
ATOM   3764  O   LYS A 474     -13.780  55.169  56.897  1.00 13.26           O  
ATOM   3765  CB  LYS A 474     -16.739  53.892  56.558  1.00 14.15           C  
ATOM   3766  CG  LYS A 474     -17.897  52.981  57.024  1.00 15.97           C  
ATOM   3767  CD  LYS A 474     -19.227  53.485  56.427  1.00 19.56           C  
ATOM   3768  CE  LYS A 474     -20.424  52.621  56.805  1.00 23.12           C  
ATOM   3769  NZ  LYS A 474     -20.867  52.855  58.205  1.00 26.97           N1+
ATOM   3770  N   ALA A 475     -13.930  53.827  55.080  1.00 11.97           N  
ATOM   3771  CA  ALA A 475     -12.948  54.567  54.294  1.00 11.49           C  
ATOM   3772  C   ALA A 475     -13.223  54.419  52.821  1.00 10.72           C  
ATOM   3773  O   ALA A 475     -13.707  53.358  52.407  1.00 10.64           O  
ATOM   3774  CB  ALA A 475     -11.523  54.094  54.611  1.00 11.98           C  
ATOM   3775  N   HIS A 476     -12.944  55.450  52.041  1.00 11.11           N  
ATOM   3776  CA  HIS A 476     -13.168  55.366  50.621  1.00 13.00           C  
ATOM   3777  C   HIS A 476     -11.931  54.873  49.881  1.00 12.59           C  
ATOM   3778  O   HIS A 476     -10.828  55.356  50.150  1.00 13.23           O  
ATOM   3779  CB  HIS A 476     -13.604  56.732  50.086  1.00 14.27           C  
ATOM   3780  CG  HIS A 476     -14.189  56.684  48.707  1.00 15.81           C  
ATOM   3781  ND1 HIS A 476     -13.432  56.870  47.572  1.00 17.81           N  
ATOM   3782  CD2 HIS A 476     -15.449  56.422  48.280  1.00 15.94           C  
ATOM   3783  CE1 HIS A 476     -14.202  56.730  46.508  1.00 17.41           C  
ATOM   3784  NE2 HIS A 476     -15.430  56.458  46.909  1.00 18.21           N  
ATOM   3785  N   PHE A 477     -12.117  53.909  48.993  1.00 12.56           N  
ATOM   3786  CA  PHE A 477     -11.030  53.355  48.227  1.00 12.29           C  
ATOM   3787  C   PHE A 477     -11.238  53.541  46.737  1.00 12.36           C  
ATOM   3788  O   PHE A 477     -12.340  53.269  46.255  1.00 13.23           O  
ATOM   3789  CB  PHE A 477     -10.894  51.856  48.522  1.00 12.30           C  
ATOM   3790  CG  PHE A 477     -10.487  51.539  49.939  1.00 11.31           C  
ATOM   3791  CD1 PHE A 477     -11.437  51.403  50.954  1.00 10.82           C  
ATOM   3792  CD2 PHE A 477      -9.146  51.371  50.255  1.00  9.84           C  
ATOM   3793  CE1 PHE A 477     -11.044  51.102  52.260  1.00 10.38           C  
ATOM   3794  CE2 PHE A 477      -8.746  51.072  51.552  1.00 10.14           C  
ATOM   3795  CZ  PHE A 477      -9.695  50.938  52.557  1.00 10.18           C  
ATOM   3796  N   SER A 478     -10.219  54.018  46.035  1.00 12.60           N  
ATOM   3797  CA  SER A 478     -10.301  54.205  44.601  1.00 13.29           C  
ATOM   3798  C   SER A 478      -9.182  53.453  43.899  1.00 12.07           C  
ATOM   3799  O   SER A 478      -8.010  53.745  44.149  1.00 13.27           O  
ATOM   3800  CB  SER A 478     -10.239  55.702  44.253  1.00 15.49           C  
ATOM   3801  OG  SER A 478     -11.517  56.310  44.384  1.00 18.98           O  
ATOM   3802  N   ILE A 479      -9.531  52.462  43.086  1.00 11.42           N  
ATOM   3803  CA  ILE A 479      -8.535  51.680  42.371  1.00 11.26           C  
ATOM   3804  C   ILE A 479      -8.923  51.500  40.922  1.00 11.77           C  
ATOM   3805  O   ILE A 479      -9.930  50.842  40.639  1.00 12.13           O  
ATOM   3806  CB  ILE A 479      -8.336  50.250  42.999  1.00 10.38           C  
ATOM   3807  CG1 ILE A 479      -8.059  50.344  44.507  1.00 10.23           C  
ATOM   3808  CG2 ILE A 479      -7.184  49.518  42.298  1.00 10.20           C  
ATOM   3809  CD1 ILE A 479      -8.128  48.997  45.225  1.00 10.28           C  
ATOM   3810  N   SER A 480      -8.160  52.096  40.022  1.00 11.90           N  
ATOM   3811  CA  SER A 480      -8.416  51.952  38.615  1.00 11.74           C  
ATOM   3812  C   SER A 480      -7.900  50.614  38.104  1.00 12.79           C  
ATOM   3813  O   SER A 480      -6.900  50.126  38.646  1.00 11.67           O  
ATOM   3814  CB  SER A 480      -7.709  53.082  37.872  1.00 13.21           C  
ATOM   3815  OG  SER A 480      -7.602  52.828  36.481  1.00 14.40           O  
ATOM   3816  N   ASN A 481      -8.561  50.022  37.118  1.00 12.50           N  
ATOM   3817  CA  ASN A 481      -8.088  48.768  36.564  1.00 13.33           C  
ATOM   3818  C   ASN A 481      -6.758  48.947  35.805  1.00 12.95           C  
ATOM   3819  O   ASN A 481      -6.132  47.951  35.418  1.00 13.22           O  
ATOM   3820  CB  ASN A 481      -9.168  48.146  35.654  1.00 13.36           C  
ATOM   3821  CG  ASN A 481      -9.573  49.020  34.539  1.00 14.99           C  
ATOM   3822  OD1 ASN A 481     -10.070  50.141  34.741  1.00 15.03           O  
ATOM   3823  ND2 ASN A 481      -9.389  48.532  33.316  1.00 15.69           N  
ATOM   3824  N   SER A 482      -6.331  50.194  35.620  1.00 14.02           N  
ATOM   3825  CA  SER A 482      -5.077  50.489  34.945  1.00 15.98           C  
ATOM   3826  C   SER A 482      -3.967  50.965  35.920  1.00 15.43           C  
ATOM   3827  O   SER A 482      -2.902  51.424  35.475  1.00 16.30           O  
ATOM   3828  CB  SER A 482      -5.317  51.522  33.829  1.00 17.86           C  
ATOM   3829  OG  SER A 482      -5.986  52.660  34.327  1.00 22.91           O  
ATOM   3830  N   ALA A 483      -4.202  50.847  37.225  1.00 14.83           N  
ATOM   3831  CA  ALA A 483      -3.186  51.223  38.212  1.00 14.75           C  
ATOM   3832  C   ALA A 483      -2.028  50.224  38.204  1.00 13.93           C  
ATOM   3833  O   ALA A 483      -2.279  49.048  37.904  1.00 12.89           O  
ATOM   3834  CB  ALA A 483      -3.807  51.290  39.616  1.00 15.96           C  
ATOM   3835  N   GLU A 484      -0.807  50.660  38.497  1.00 14.83           N  
ATOM   3836  CA  GLU A 484       0.354  49.753  38.516  1.00 15.86           C  
ATOM   3837  C   GLU A 484       0.051  48.481  39.317  1.00 13.04           C  
ATOM   3838  O   GLU A 484       0.280  47.367  38.822  1.00 12.88           O  
ATOM   3839  CB  GLU A 484       1.584  50.515  39.079  1.00 20.08           C  
ATOM   3840  CG  GLU A 484       2.775  49.572  39.379  1.00 25.75           C  
ATOM   3841  CD  GLU A 484       4.109  50.204  39.182  1.00 32.16           C  
ATOM   3842  OE1 GLU A 484       4.740  50.660  40.168  1.00 38.04           O  
ATOM   3843  OE2 GLU A 484       4.572  50.258  38.019  1.00 38.23           O  
ATOM   3844  N   ASP A 485      -0.487  48.666  40.514  1.00 11.00           N  
ATOM   3845  CA  ASP A 485      -0.879  47.577  41.396  1.00 10.33           C  
ATOM   3846  C   ASP A 485      -2.364  47.777  41.746  1.00  9.93           C  
ATOM   3847  O   ASP A 485      -2.676  48.694  42.514  1.00  9.99           O  
ATOM   3848  CB  ASP A 485       0.006  47.604  42.656  1.00 11.14           C  
ATOM   3849  CG  ASP A 485       1.426  47.273  42.373  1.00 12.93           C  
ATOM   3850  OD1 ASP A 485       1.702  46.123  41.970  1.00 11.94           O  
ATOM   3851  OD2 ASP A 485       2.304  48.148  42.542  1.00 13.34           O  
ATOM   3852  N   PRO A 486      -3.285  46.967  41.182  1.00  9.11           N  
ATOM   3853  CA  PRO A 486      -4.718  47.134  41.477  1.00  9.66           C  
ATOM   3854  C   PRO A 486      -5.219  46.649  42.823  1.00  8.04           C  
ATOM   3855  O   PRO A 486      -6.292  46.038  42.908  1.00  8.25           O  
ATOM   3856  CB  PRO A 486      -5.401  46.443  40.293  1.00 10.81           C  
ATOM   3857  CG  PRO A 486      -4.462  45.336  39.954  1.00 10.15           C  
ATOM   3858  CD  PRO A 486      -3.059  45.859  40.232  1.00  9.94           C  
ATOM   3859  N   PHE A 487      -4.445  46.920  43.865  1.00  7.68           N  
ATOM   3860  CA  PHE A 487      -4.840  46.566  45.200  1.00  7.73           C  
ATOM   3861  C   PHE A 487      -4.203  47.483  46.241  1.00  7.63           C  
ATOM   3862  O   PHE A 487      -3.109  48.014  45.993  1.00  7.35           O  
ATOM   3863  CB  PHE A 487      -4.591  45.054  45.483  1.00  7.93           C  
ATOM   3864  CG  PHE A 487      -3.151  44.651  45.730  1.00  7.27           C  
ATOM   3865  CD1 PHE A 487      -2.214  44.608  44.699  1.00  8.04           C  
ATOM   3866  CD2 PHE A 487      -2.764  44.223  47.000  1.00  9.04           C  
ATOM   3867  CE1 PHE A 487      -0.912  44.140  44.934  1.00  8.50           C  
ATOM   3868  CE2 PHE A 487      -1.472  43.757  47.244  1.00  9.32           C  
ATOM   3869  CZ  PHE A 487      -0.544  43.717  46.210  1.00  8.20           C  
ATOM   3870  N   ILE A 488      -4.918  47.729  47.333  1.00  7.25           N  
ATOM   3871  CA  ILE A 488      -4.467  48.604  48.409  1.00  7.16           C  
ATOM   3872  C   ILE A 488      -4.461  47.860  49.733  1.00  6.85           C  
ATOM   3873  O   ILE A 488      -5.407  47.105  49.999  1.00  6.87           O  
ATOM   3874  CB  ILE A 488      -5.405  49.873  48.511  1.00  7.63           C  
ATOM   3875  CG1 ILE A 488      -5.184  50.786  47.296  1.00  8.22           C  
ATOM   3876  CG2 ILE A 488      -5.171  50.645  49.827  1.00  7.62           C  
ATOM   3877  CD1 ILE A 488      -6.253  51.864  47.141  1.00  8.22           C  
ATOM   3878  N   ALA A 489      -3.413  48.043  50.528  1.00  6.13           N  
ATOM   3879  CA  ALA A 489      -3.322  47.391  51.819  1.00  6.41           C  
ATOM   3880  C   ALA A 489      -2.899  48.365  52.891  1.00  6.72           C  
ATOM   3881  O   ALA A 489      -1.927  49.102  52.682  1.00  6.71           O  
ATOM   3882  CB  ALA A 489      -2.336  46.212  51.757  1.00  6.97           C  
ATOM   3883  N   ILE A 490      -3.624  48.386  54.001  1.00  6.62           N  
ATOM   3884  CA  ILE A 490      -3.300  49.267  55.106  1.00  7.15           C  
ATOM   3885  C   ILE A 490      -3.329  48.505  56.417  1.00  7.00           C  
ATOM   3886  O   ILE A 490      -4.092  47.538  56.526  1.00  6.98           O  
ATOM   3887  CB  ILE A 490      -4.268  50.506  55.164  1.00  7.10           C  
ATOM   3888  CG1 ILE A 490      -5.733  50.059  55.261  1.00  8.38           C  
ATOM   3889  CG2 ILE A 490      -4.053  51.390  53.931  1.00  7.39           C  
ATOM   3890  CD1 ILE A 490      -6.723  51.210  55.511  1.00  8.95           C  
ATOM   3891  N   HIS A 491      -2.513  48.900  57.385  1.00  6.16           N  
ATOM   3892  CA  HIS A 491      -2.500  48.195  58.642  1.00  6.89           C  
ATOM   3893  C   HIS A 491      -2.107  49.085  59.836  1.00  6.83           C  
ATOM   3894  O   HIS A 491      -1.724  50.251  59.616  1.00  6.67           O  
ATOM   3895  CB  HIS A 491      -1.598  46.943  58.516  1.00  6.32           C  
ATOM   3896  CG  HIS A 491      -0.149  47.247  58.273  1.00  6.66           C  
ATOM   3897  ND1 HIS A 491       0.476  47.053  57.060  1.00  9.39           N  
ATOM   3898  CD2 HIS A 491       0.799  47.725  59.112  1.00  5.17           C  
ATOM   3899  CE1 HIS A 491       1.746  47.405  57.166  1.00  5.61           C  
ATOM   3900  NE2 HIS A 491       1.966  47.817  58.400  1.00  9.50           N  
ATOM   3901  N   ALA A 492      -2.223  48.568  61.055  1.00  7.25           N  
ATOM   3902  CA  ALA A 492      -1.924  49.335  62.265  1.00  7.84           C  
ATOM   3903  C   ALA A 492      -0.587  50.059  62.254  1.00  8.44           C  
ATOM   3904  O   ALA A 492      -0.520  51.205  62.721  1.00 10.54           O  
ATOM   3905  CB  ALA A 492      -2.021  48.420  63.491  1.00  7.70           C  
ATOM   3906  N   GLU A 493       0.452  49.415  61.740  1.00  8.87           N  
ATOM   3907  CA  GLU A 493       1.770  50.025  61.709  1.00  9.38           C  
ATOM   3908  C   GLU A 493       2.012  50.950  60.486  1.00  9.33           C  
ATOM   3909  O   GLU A 493       3.109  51.516  60.354  1.00  9.73           O  
ATOM   3910  CB  GLU A 493       2.859  48.936  61.814  1.00 11.22           C  
ATOM   3911  CG  GLU A 493       2.876  48.304  63.253  1.00 13.50           C  
ATOM   3912  CD  GLU A 493       3.157  49.258  64.355  1.00 17.31           C  
ATOM   3913  OE1 GLU A 493       3.804  50.302  64.122  1.00 19.94           O  
ATOM   3914  OE2 GLU A 493       2.753  48.974  65.503  1.00 19.88           O  
ATOM   3915  N   SER A 494       1.018  51.099  59.614  1.00  8.49           N  
ATOM   3916  CA  SER A 494       1.145  52.017  58.487  1.00  8.22           C  
ATOM   3917  C   SER A 494       0.319  53.293  58.760  1.00  8.80           C  
ATOM   3918  O   SER A 494       0.233  54.186  57.908  1.00  9.05           O  
ATOM   3919  CB  SER A 494       0.715  51.341  57.165  1.00  9.21           C  
ATOM   3920  OG  SER A 494      -0.678  51.419  56.910  1.00  9.14           O  
ATOM   3921  N   LYS A 495      -0.250  53.365  59.957  1.00 10.14           N  
ATOM   3922  CA  LYS A 495      -1.046  54.507  60.412  1.00 10.13           C  
ATOM   3923  C   LYS A 495      -0.148  55.697  60.764  1.00 10.64           C  
ATOM   3924  O   LYS A 495       0.900  55.485  61.383  1.00 11.72           O  
ATOM   3925  CB  LYS A 495      -1.847  54.078  61.655  1.00  9.89           C  
ATOM   3926  CG  LYS A 495      -2.906  55.111  62.072  1.00 11.16           C  
ATOM   3927  CD  LYS A 495      -3.617  54.632  63.359  1.00 12.93           C  
ATOM   3928  CE  LYS A 495      -4.747  55.561  63.795  1.00 16.06           C  
ATOM   3929  NZ  LYS A 495      -4.250  56.842  64.370  1.00 17.67           N1+
ATOM   3930  N   LEU A 496      -0.533  56.900  60.362  1.00 11.04           N  
ATOM   3931  CA  LEU A 496       0.242  58.095  60.648  1.00 12.54           C  
ATOM   3932  C   LEU A 496      -0.012  58.622  62.057  1.00 13.26           C  
ATOM   3933  O   LEU A 496       0.933  59.155  62.686  1.00 14.70           O  
ATOM   3934  CB  LEU A 496      -0.089  59.172  59.600  1.00 13.40           C  
ATOM   3935  CG  LEU A 496       0.963  59.532  58.528  1.00 16.22           C  
ATOM   3936  CD1 LEU A 496       1.816  58.330  58.142  1.00 15.22           C  
ATOM   3937  CD2 LEU A 496       0.269  60.124  57.305  1.00 15.13           C  
ATOM   3938  OXT LEU A 496      -1.161  58.479  62.531  1.00 13.22           O  
TER    3939      LEU A 496 
CONECT  229  712
CONECT  581  915
CONECT  712  229
CONECT  915  581
CONECT 1119 1263
CONECT 1263 1119
CONECT 3004 3051
CONECT 3051 3004
CONECT 3595 3679
CONECT 3679 3595
END
