# Supplementary material for: UPLC-ESI/MSn metabolic profiling of Cedrela odorata L. and Toona ciliata M. Roem and in vitro investigation of their anti-diabetic activity supported with molecular docking studies
Source: Front Chem. 2024 Nov 15;12:1462309. doi: 10.3389/fchem.2024.1462309 (PMC11604428; doi:10.3389/fchem.2024.1462309)
Supplement: Supplementary file 1 [file DataSheet2.zip › Raw data_docking/alpha-amylase/Apigenin/Apigenin.csv]

Ligand	Binding Affinity	rmsd/ub	rmsd/lb
4gqr.mini_Unnamed_uff_E=192.04	-8.2	0.0	0.0
4gqr.mini_Unnamed_uff_E=192.04	-8.0	2.925	1.119
4gqr.mini_Unnamed_uff_E=192.04	-7.7	6.598	2.185
4gqr.mini_Unnamed_uff_E=192.04	-7.6	7.093	1.792
4gqr.mini_Unnamed_uff_E=192.04	-7.6	31.037	29.304
4gqr.mini_Unnamed_uff_E=192.04	-7.5	30.221	28.951
4gqr.mini_Unnamed_uff_E=192.04	-7.4	6.585	1.629
4gqr.mini_Unnamed_uff_E=192.04	-7.3	30.84	29.223
4gqr.mini_Unnamed_uff_E=192.04	-7.2	30.507	28.459
