# Supplementary material for: UPLC-ESI/MSn metabolic profiling of Cedrela odorata L. and Toona ciliata M. Roem and in vitro investigation of their anti-diabetic activity supported with molecular docking studies
Source: Front Chem. 2024 Nov 15;12:1462309. doi: 10.3389/fchem.2024.1462309 (PMC11604428; doi:10.3389/fchem.2024.1462309)
Supplement: Supplementary file 1 [file DataSheet2.zip › Raw data_docking/alpha-amylase/Apigenin/Apigenin.sdf]

Unnamed
  Chem3D Core 16.002232411353D

 30 32  0  0  0  0  0  0  0  0999 V2000
    0.9349   -0.2849    0.0883 C   0  0  0  0  0  0  0  0  0  0  0  0
    1.4240    0.9595    0.2486 C   0  0  0  0  0  0  0  0  0  0  0  0
    0.6519    2.0821    0.2726 C   0  0  0  0  0  0  0  0  0  0  0  0
    1.2210    3.1467    0.4244 O   0  0  0  0  0  0  0  0  0  0  0  0
   -0.6981    1.9314    0.1255 C   0  0  0  0  0  0  0  0  0  0  0  0
   -1.5390    2.9925    0.1383 C   0  0  0  0  0  0  0  0  0  0  0  0
   -1.1386    4.2860    0.2945 O   0  0  0  0  0  0  0  0  0  0  0  0
   -2.8570    2.7739   -0.0110 C   0  0  0  0  0  0  0  0  0  0  0  0
   -3.3790    1.5511   -0.1726 C   0  0  0  0  0  0  0  0  0  0  0  0
   -4.7161    1.3533   -0.3217 O   0  0  0  0  0  0  0  0  0  0  0  0
   -2.5171    0.5260   -0.1805 C   0  0  0  0  0  0  0  0  0  0  0  0
   -1.1890    0.6840   -0.0355 C   0  0  0  0  0  0  0  0  0  0  0  0
   -0.4138   -0.4381   -0.0605 O   0  0  0  0  0  0  0  0  0  0  0  0
    1.7294   -1.3875    0.0690 C   0  0  0  0  0  0  0  0  0  0  0  0
    1.1620   -2.6021   -0.0965 C   0  0  0  0  0  0  0  0  0  0  0  0
    1.8782   -3.7368   -0.1264 C   0  0  0  0  0  0  0  0  0  0  0  0
    3.2128   -3.7250    0.0081 C   0  0  0  0  0  0  0  0  0  0  0  0
    3.9490   -4.8681   -0.0205 O   0  0  0  0  0  0  0  0  0  0  0  0
    3.7919   -2.5264    0.1735 C   0  0  0  0  0  0  0  0  0  0  0  0
    3.0722   -1.3931    0.2030 C   0  0  0  0  0  0  0  0  0  0  0  0
    2.5018    1.1449    0.3726 H   0  0  0  0  0  0  0  0  0  0  0  0
   -1.9151    4.8681    0.2718 H   0  0  0  0  0  0  0  0  0  0  0  0
   -3.5465    3.6353   -0.0009 H   0  0  0  0  0  0  0  0  0  0  0  0
   -4.8887    0.4035   -0.4244 H   0  0  0  0  0  0  0  0  0  0  0  0
   -2.9191   -0.4932   -0.3120 H   0  0  0  0  0  0  0  0  0  0  0  0
    0.0717   -2.7220   -0.2162 H   0  0  0  0  0  0  0  0  0  0  0  0
    1.3650   -4.7039   -0.2642 H   0  0  0  0  0  0  0  0  0  0  0  0
    4.8868   -4.6442    0.0940 H   0  0  0  0  0  0  0  0  0  0  0  0
    4.8887   -2.4786    0.2877 H   0  0  0  0  0  0  0  0  0  0  0  0
    3.6626   -0.4758    0.3443 H   0  0  0  0  0  0  0  0  0  0  0  0
  2  1  2  0      
  1 13  1  0      
  1 14  1  0      
  3  2  1  0      
  2 21  1  0      
  3  4  2  0      
  3  5  1  0      
  5  6  2  0      
 12  5  1  0      
  6  7  1  0      
  6  8  1  0      
  7 22  1  0      
  8  9  2  0      
  8 23  1  0      
  9 10  1  0      
  9 11  1  0      
 10 24  1  0      
 12 11  2  0      
 11 25  1  0      
 13 12  1  0      
 14 15  1  0      
 14 20  2  0      
 15 16  2  0      
 15 26  1  0      
 16 17  1  0      
 16 27  1  0      
 17 18  1  0      
 17 19  2  0      
 18 28  1  0      
 19 20  1  0      
 19 29  1  0      
 20 30  1  0      
M  END
$$$$
