# Supplementary material for: UPLC-ESI/MSn metabolic profiling of Cedrela odorata L. and Toona ciliata M. Roem and in vitro investigation of their anti-diabetic activity supported with molecular docking studies
Source: Front Chem. 2024 Nov 15;12:1462309. doi: 10.3389/fchem.2024.1462309 (PMC11604428; doi:10.3389/fchem.2024.1462309)
Supplement: Supplementary file 1 [file DataSheet2.zip › Raw data_docking/alpha-amylase/Caffeic acid hexoside/Caffeic acid hexoside.csv]

Ligand	Binding Affinity	rmsd/ub	rmsd/lb
4gqr.mini_Unnamed_uff_E=307.71	-7.9	0.0	0.0
4gqr.mini_Unnamed_uff_E=307.71	-7.3	29.714	27.251
4gqr.mini_Unnamed_uff_E=307.71	-7.2	28.203	25.656
4gqr.mini_Unnamed_uff_E=307.71	-7.0	29.688	27.095
4gqr.mini_Unnamed_uff_E=307.71	-7.0	28.292	26.236
4gqr.mini_Unnamed_uff_E=307.71	-6.9	29.369	26.933
4gqr.mini_Unnamed_uff_E=307.71	-6.8	27.454	25.618
4gqr.mini_Unnamed_uff_E=307.71	-6.8	30.093	27.548
4gqr.mini_Unnamed_uff_E=307.71	-6.8	38.752	36.931
