# Supplementary material for: UPLC-ESI/MSn metabolic profiling of Cedrela odorata L. and Toona ciliata M. Roem and in vitro investigation of their anti-diabetic activity supported with molecular docking studies
Source: Front Chem. 2024 Nov 15;12:1462309. doi: 10.3389/fchem.2024.1462309 (PMC11604428; doi:10.3389/fchem.2024.1462309)
Supplement: Supplementary file 1 [file DataSheet2.zip › Raw data_docking/alpha-amylase/Caffeic acid hexoside/Caffeic acid hexoside.sdf]

Unnamed
  Chem3D Core 16.002232411323D

 42 43  0  0  0  0  0  0  0  0999 V2000
    1.8320    5.2691   -1.7703 C   0  0  0  0  0  0  0  0  0  0  0  0
    0.7937    4.5069   -1.3277 C   0  0  0  0  0  0  0  0  0  0  0  0
    0.9573    3.2903   -0.7765 C   0  0  0  0  0  0  0  0  0  0  0  0
   -0.0046    2.4651   -0.3099 C   0  0  0  0  0  0  0  0  0  0  0  0
    0.3398    1.2725    0.2142 C   0  0  0  0  0  0  0  0  0  0  0  0
   -0.5238    0.3673    0.7210 C   0  0  0  0  0  0  0  0  0  0  0  0
   -1.8399    0.6747    0.6659 C   0  0  0  0  0  0  0  0  0  0  0  0
   -2.8224   -0.1407    1.1368 O   0  0  0  0  0  0  0  0  0  0  0  0
   -2.2048    1.8621    0.1535 C   0  0  0  0  0  0  0  0  0  0  0  0
   -1.3187    2.7448   -0.3264 C   0  0  0  0  0  0  0  0  0  0  0  0
    1.6344    6.3605   -2.2607 O   0  0  0  0  0  0  0  0  0  0  0  0
    3.1256    4.8745   -1.6969 O   0  0  0  0  0  0  0  0  0  0  0  0
    0.0161   -0.8089    1.1946 O   0  0  0  0  0  0  0  0  0  0  0  0
   -0.7111   -2.0149    1.1439 C   0  0  0  0  0  0  0  0  0  0  0  0
    0.1965   -3.1696    1.5116 C   0  0  0  0  0  0  0  0  0  0  0  0
    0.5844   -3.0933    2.8613 O   0  0  0  0  0  0  0  0  0  0  0  0
   -0.5621   -4.4639    1.3171 C   0  0  0  0  0  0  0  0  0  0  0  0
    0.2894   -5.5532    1.5648 O   0  0  0  0  0  0  0  0  0  0  0  0
   -1.0820   -4.5398   -0.1033 C   0  0  0  0  0  0  0  0  0  0  0  0
   -1.8819   -5.6949   -0.1901 O   0  0  0  0  0  0  0  0  0  0  0  0
   -1.8883   -3.2909   -0.4383 C   0  0  0  0  0  0  0  0  0  0  0  0
   -1.1169   -2.1438   -0.2019 O   0  0  0  0  0  0  0  0  0  0  0  0
   -2.3143   -3.2498   -1.9002 C   0  0  0  0  0  0  0  0  0  0  0  0
   -2.9963   -4.4375   -2.2434 O   0  0  0  0  0  0  0  0  0  0  0  0
   -0.2094    4.9465   -1.4463 H   0  0  0  0  0  0  0  0  0  0  0  0
    1.9997    2.9322   -0.6993 H   0  0  0  0  0  0  0  0  0  0  0  0
    1.4078    0.9900    0.2459 H   0  0  0  0  0  0  0  0  0  0  0  0
   -3.6785    0.3114    1.0735 H   0  0  0  0  0  0  0  0  0  0  0  0
   -3.2777    2.1210    0.1260 H   0  0  0  0  0  0  0  0  0  0  0  0
   -1.7203    3.6882   -0.7267 H   0  0  0  0  0  0  0  0  0  0  0  0
    3.6785    5.5798   -2.0698 H   0  0  0  0  0  0  0  0  0  0  0  0
   -1.5773   -1.9790    1.8367 H   0  0  0  0  0  0  0  0  0  0  0  0
    1.1250   -3.1605    0.8955 H   0  0  0  0  0  0  0  0  0  0  0  0
    1.0668   -3.8977    3.0735 H   0  0  0  0  0  0  0  0  0  0  0  0
   -1.4056   -4.5344    2.0430 H   0  0  0  0  0  0  0  0  0  0  0  0
   -0.1941   -6.3605    1.3699 H   0  0  0  0  0  0  0  0  0  0  0  0
   -0.2420   -4.6579   -0.8259 H   0  0  0  0  0  0  0  0  0  0  0  0
   -2.3282   -5.7339   -1.0370 H   0  0  0  0  0  0  0  0  0  0  0  0
   -2.8017   -3.2447    0.2024 H   0  0  0  0  0  0  0  0  0  0  0  0
   -1.4374   -3.1630   -2.5801 H   0  0  0  0  0  0  0  0  0  0  0  0
   -3.0055   -2.3994   -2.0952 H   0  0  0  0  0  0  0  0  0  0  0  0
   -3.4620   -4.3230   -3.0735 H   0  0  0  0  0  0  0  0  0  0  0  0
  1  2  1  0      
  1 11  2  0      
  1 12  1  0      
  2  3  2  0      
  2 25  1  0      
  3  4  1  0      
  3 26  1  0      
  4  5  1  0      
  4 10  2  0      
  5  6  2  0      
  5 27  1  0      
  6  7  1  0      
  6 13  1  0      
  7  8  1  0      
  7  9  2  0      
  8 28  1  0      
  9 10  1  0      
  9 29  1  0      
 10 30  1  0      
 12 31  1  0      
 13 14  1  0      
 14 15  1  0      
 14 22  1  0      
 14 32  1  0      
 15 16  1  0      
 15 17  1  0      
 15 33  1  0      
 16 34  1  0      
 17 18  1  0      
 17 19  1  0      
 17 35  1  0      
 18 36  1  0      
 19 20  1  0      
 19 21  1  0      
 19 37  1  0      
 20 38  1  0      
 21 22  1  0      
 21 23  1  0      
 21 39  1  0      
 23 24  1  0      
 23 40  1  0      
 23 41  1  0      
 24 42  1  0      
M  END
$$$$
