# Supplementary material for: UPLC-ESI/MSn metabolic profiling of Cedrela odorata L. and Toona ciliata M. Roem and in vitro investigation of their anti-diabetic activity supported with molecular docking studies
Source: Front Chem. 2024 Nov 15;12:1462309. doi: 10.3389/fchem.2024.1462309 (PMC11604428; doi:10.3389/fchem.2024.1462309)
Supplement: Supplementary file 1 [file DataSheet2.zip › Raw data_docking/alpha-amylase/Chicoric acid/Chicoric acid.csv]

Ligand	Binding Affinity	rmsd/ub	rmsd/lb
4gqr.mini_Unnamed_uff_E=256.42	-8.6	0.0	0.0
4gqr.mini_Unnamed_uff_E=256.42	-8.3	10.998	0.879
4gqr.mini_Unnamed_uff_E=256.42	-8.2	30.946	28.432
4gqr.mini_Unnamed_uff_E=256.42	-8.2	30.166	28.232
4gqr.mini_Unnamed_uff_E=256.42	-8.2	30.735	28.691
4gqr.mini_Unnamed_uff_E=256.42	-8.0	11.415	1.331
4gqr.mini_Unnamed_uff_E=256.42	-7.9	31.34	29.186
4gqr.mini_Unnamed_uff_E=256.42	-7.8	31.061	28.544
4gqr.mini_Unnamed_uff_E=256.42	-7.8	10.966	1.167
