# Supplementary material for: UPLC-ESI/MSn metabolic profiling of Cedrela odorata L. and Toona ciliata M. Roem and in vitro investigation of their anti-diabetic activity supported with molecular docking studies
Source: Front Chem. 2024 Nov 15;12:1462309. doi: 10.3389/fchem.2024.1462309 (PMC11604428; doi:10.3389/fchem.2024.1462309)
Supplement: Supplementary file 1 [file DataSheet2.zip › Raw data_docking/alpha-amylase/Chicoric acid/Chicoric acid.sdf]

Unnamed
  Chem3D Core 16.002232411303D

 52 53  0  0  0  0  0  0  0  0999 V2000
    4.4974    0.7562    3.0557 C   0  0  0  0  0  0  0  0  0  0  0  0
    4.9577   -0.4861    3.2910 C   0  0  0  0  0  0  0  0  0  0  0  0
    4.0674   -1.4617    3.5287 C   0  0  0  0  0  0  0  0  0  0  0  0
    2.7488   -1.2194    3.5347 C   0  0  0  0  0  0  0  0  0  0  0  0
    2.2623    0.0154    3.3020 C   0  0  0  0  0  0  0  0  0  0  0  0
    3.1709    0.9809    3.0656 C   0  0  0  0  0  0  0  0  0  0  0  0
    0.9252    0.2071    3.3206 C   0  0  0  0  0  0  0  0  0  0  0  0
    0.2622    1.3601    3.1120 C   0  0  0  0  0  0  0  0  0  0  0  0
   -1.0944    1.5062    3.1431 C   0  0  0  0  0  0  0  0  0  0  0  0
   -1.6323    2.7527    2.9210 O   0  0  0  0  0  0  0  0  0  0  0  0
   -1.8229    0.5651    3.3882 O   0  0  0  0  0  0  0  0  0  0  0  0
    6.2914   -0.7560    3.2906 O   0  0  0  0  0  0  0  0  0  0  0  0
    5.3617    1.7795    2.8101 O   0  0  0  0  0  0  0  0  0  0  0  0
   -2.9943    3.0255    3.1863 C   0  0  0  0  0  0  0  0  0  0  0  0
   -3.1068    4.4164    3.8177 C   0  0  0  0  0  0  0  0  0  0  0  0
   -2.5405    5.3549    3.0366 O   0  0  0  0  0  0  0  0  0  0  0  0
   -3.6295    4.6907    4.8720 O   0  0  0  0  0  0  0  0  0  0  0  0
   -3.8307    2.8966    1.9046 C   0  0  0  0  0  0  0  0  0  0  0  0
   -3.7137    1.5677    1.4359 O   0  0  0  0  0  0  0  0  0  0  0  0
   -4.2666    1.2372    0.2221 C   0  0  0  0  0  0  0  0  0  0  0  0
   -5.2966    3.2708    2.1527 C   0  0  0  0  0  0  0  0  0  0  0  0
   -6.2059    2.5004    2.3518 O   0  0  0  0  0  0  0  0  0  0  0  0
   -5.4821    4.6038    2.1213 O   0  0  0  0  0  0  0  0  0  0  0  0
   -4.2534   -0.0657   -0.1810 C   0  0  0  0  0  0  0  0  0  0  0  0
   -4.7657   -0.5235   -1.3384 C   0  0  0  0  0  0  0  0  0  0  0  0
   -4.7808   -1.8008   -1.7776 C   0  0  0  0  0  0  0  0  0  0  0  0
   -5.3416   -2.0771   -2.9724 C   0  0  0  0  0  0  0  0  0  0  0  0
   -5.4028   -3.3181   -3.4852 C   0  0  0  0  0  0  0  0  0  0  0  0
   -4.8862   -4.3435   -2.7866 C   0  0  0  0  0  0  0  0  0  0  0  0
   -4.3237   -4.0899   -1.5954 C   0  0  0  0  0  0  0  0  0  0  0  0
   -4.2698   -2.8450   -1.0983 C   0  0  0  0  0  0  0  0  0  0  0  0
   -4.9384   -5.6074   -3.2838 O   0  0  0  0  0  0  0  0  0  0  0  0
   -5.9777   -3.5600   -4.6947 O   0  0  0  0  0  0  0  0  0  0  0  0
   -4.7674    2.1125   -0.4553 O   0  0  0  0  0  0  0  0  0  0  0  0
    4.4313   -2.4849    3.7236 H   0  0  0  0  0  0  0  0  0  0  0  0
    2.0765   -2.0712    3.7382 H   0  0  0  0  0  0  0  0  0  0  0  0
    2.8651    2.0192    2.8664 H   0  0  0  0  0  0  0  0  0  0  0  0
    0.3065   -0.6831    3.5317 H   0  0  0  0  0  0  0  0  0  0  0  0
    0.8037    2.2938    2.8926 H   0  0  0  0  0  0  0  0  0  0  0  0
    6.4225   -1.6988    3.4814 H   0  0  0  0  0  0  0  0  0  0  0  0
    4.8542    2.5945    2.6670 H   0  0  0  0  0  0  0  0  0  0  0  0
   -3.3875    2.3266    3.9600 H   0  0  0  0  0  0  0  0  0  0  0  0
   -2.6652    6.2249    3.4475 H   0  0  0  0  0  0  0  0  0  0  0  0
   -3.4016    3.5801    1.1338 H   0  0  0  0  0  0  0  0  0  0  0  0
   -6.4225    4.7974    2.2617 H   0  0  0  0  0  0  0  0  0  0  0  0
   -3.7737   -0.7476    0.5389 H   0  0  0  0  0  0  0  0  0  0  0  0
   -5.2266    0.2297   -2.0018 H   0  0  0  0  0  0  0  0  0  0  0  0
   -5.7818   -1.2715   -3.5859 H   0  0  0  0  0  0  0  0  0  0  0  0
   -3.8980   -4.9267   -1.0159 H   0  0  0  0  0  0  0  0  0  0  0  0
   -3.7906   -2.7302   -0.1139 H   0  0  0  0  0  0  0  0  0  0  0  0
   -4.5343   -6.2249   -2.6541 H   0  0  0  0  0  0  0  0  0  0  0  0
   -5.9255   -4.5141   -4.8720 H   0  0  0  0  0  0  0  0  0  0  0  0
  1  2  1  0      
  1  6  2  0      
  1 13  1  0      
  2  3  2  0      
  2 12  1  0      
  3  4  1  0      
  3 35  1  0      
  4  5  2  0      
  4 36  1  0      
  5  6  1  0      
  5  7  1  0      
  6 37  1  0      
  7  8  2  0      
  7 38  1  0      
  8  9  1  0      
  8 39  1  0      
  9 10  1  0      
  9 11  2  0      
 10 14  1  0      
 12 40  1  0      
 13 41  1  0      
 14 15  1  0      
 14 18  1  0      
 14 42  1  0      
 15 16  1  0      
 15 17  2  0      
 16 43  1  0      
 18 19  1  0      
 18 21  1  0      
 18 44  1  0      
 19 20  1  0      
 20 24  1  0      
 20 34  2  0      
 21 22  2  0      
 21 23  1  0      
 23 45  1  0      
 24 25  2  0      
 24 46  1  0      
 25 26  1  0      
 25 47  1  0      
 26 27  1  0      
 26 31  2  0      
 27 28  2  0      
 27 48  1  0      
 28 29  1  0      
 28 33  1  0      
 29 30  2  0      
 29 32  1  0      
 30 31  1  0      
 30 49  1  0      
 31 50  1  0      
 32 51  1  0      
 33 52  1  0      
M  END
$$$$
