# Supplementary material for: UPLC-ESI/MSn metabolic profiling of Cedrela odorata L. and Toona ciliata M. Roem and in vitro investigation of their anti-diabetic activity supported with molecular docking studies
Source: Front Chem. 2024 Nov 15;12:1462309. doi: 10.3389/fchem.2024.1462309 (PMC11604428; doi:10.3389/fchem.2024.1462309)
Supplement: Supplementary file 1 [file DataSheet2.zip › Raw data_docking/alpha-amylase/Ganolucidic acid B/Ganolucidic acid B.csv]

Ligand	Binding Affinity	rmsd/ub	rmsd/lb
4gqr.mini_Unnamed_uff_E=822.91	-8.4	0.0	0.0
4gqr.mini_Unnamed_uff_E=822.91	-8.1	7.972	2.499
4gqr.mini_Unnamed_uff_E=822.91	-8.0	2.158	1.69
4gqr.mini_Unnamed_uff_E=822.91	-7.8	8.866	2.721
4gqr.mini_Unnamed_uff_E=822.91	-7.7	5.692	3.272
4gqr.mini_Unnamed_uff_E=822.91	-7.5	9.306	3.232
4gqr.mini_Unnamed_uff_E=822.91	-7.4	3.666	2.324
4gqr.mini_Unnamed_uff_E=822.91	-7.3	33.281	28.785
4gqr.mini_Unnamed_uff_E=822.91	-7.2	38.094	35.374
