# Supplementary material for: UPLC-ESI/MSn metabolic profiling of Cedrela odorata L. and Toona ciliata M. Roem and in vitro investigation of their anti-diabetic activity supported with molecular docking studies
Source: Front Chem. 2024 Nov 15;12:1462309. doi: 10.3389/fchem.2024.1462309 (PMC11604428; doi:10.3389/fchem.2024.1462309)
Supplement: Supplementary file 1 [file DataSheet2.zip › Raw data_docking/alpha-amylase/Ganolucidic acid B/Ganolucidic acid B.sdf]

Unnamed
  Chem3D Core 16.002232411283D

 82 85  0  0  0  0  0  0  0  0999 V2000
   -4.4441   -3.1684    0.2564 C   0  0  0  0  0  0  0  0  0  0  0  0
   -4.2413   -4.5517   -0.3415 C   0  0  0  0  0  0  0  0  0  0  0  0
   -2.9937   -5.2643    0.2110 C   0  0  0  0  0  0  0  0  0  0  0  0
   -1.7800   -4.2873    0.1149 C   0  0  0  0  0  0  0  0  0  0  0  0
   -1.9034   -2.8270    0.6583 C   0  0  0  0  0  0  0  0  0  0  0  0
   -3.2146   -2.2768    0.0343 C   0  0  0  0  0  0  0  0  0  0  0  0
   -0.4498   -4.8943    0.5713 C   0  0  0  0  0  0  0  0  0  0  0  0
    0.6768   -4.1345   -0.1246 C   0  0  0  0  0  0  0  0  0  0  0  0
    0.5084   -2.6345   -0.0921 C   0  0  0  0  0  0  0  0  0  0  0  0
   -0.6393   -2.0068    0.2670 C   0  0  0  0  0  0  0  0  0  0  0  0
    1.7018   -1.8692   -0.6427 C   0  0  0  0  0  0  0  0  0  0  0  0
    1.8865   -0.5938    0.2189 C   0  0  0  0  0  0  0  0  0  0  0  0
    0.5989    0.2033    0.0118 C   0  0  0  0  0  0  0  0  0  0  0  0
   -0.6444   -0.6368    0.3197 C   0  0  0  0  0  0  0  0  0  0  0  0
    3.1189   -2.4522   -0.5445 C   0  0  0  0  0  0  0  0  0  0  0  0
    4.0489   -1.2396   -0.6849 C   0  0  0  0  0  0  0  0  0  0  0  0
    3.1970    0.0072   -0.3434 C   0  0  0  0  0  0  0  0  0  0  0  0
    3.9699    1.1591    0.3482 C   0  0  0  0  0  0  0  0  0  0  0  0
    3.0958    2.4180    0.5232 C   0  0  0  0  0  0  0  0  0  0  0  0
    3.8378    3.7166    0.8159 C   0  0  0  0  0  0  0  0  0  0  0  0
    3.0528    4.8015    1.5463 C   0  0  0  0  0  0  0  0  0  0  0  0
    1.8303    5.3231    0.7646 C   0  0  0  0  0  0  0  0  0  0  0  0
    1.0194    6.3217    1.5829 C   0  0  0  0  0  0  0  0  0  0  0  0
   -0.1868    6.5566    1.0289 O   0  0  0  0  0  0  0  0  0  0  0  0
    1.3516    6.8517    2.6155 O   0  0  0  0  0  0  0  0  0  0  0  0
    2.2588    5.9412   -0.5761 C   0  0  0  0  0  0  0  0  0  0  0  0
    4.9894    3.8923    0.4870 O   0  0  0  0  0  0  0  0  0  0  0  0
   -1.5938    0.0392    0.6520 O   0  0  0  0  0  0  0  0  0  0  0  0
   -2.7537   -6.5013   -0.7012 C   0  0  0  0  0  0  0  0  0  0  0  0
   -3.2322   -5.8234    1.6299 C   0  0  0  0  0  0  0  0  0  0  0  0
    4.6998    0.8439    1.6678 C   0  0  0  0  0  0  0  0  0  0  0  0
    2.8955    0.4529   -1.3271 H   0  0  0  0  0  0  0  0  0  0  0  0
    1.3579   -1.6511   -2.1419 C   0  0  0  0  0  0  0  0  0  0  0  0
    3.3951   -3.4097   -1.5361 O   0  0  0  0  0  0  0  0  0  0  0  0
   -1.6760   -4.1484   -0.9944 H   0  0  0  0  0  0  0  0  0  0  0  0
   -1.9696   -2.7155    2.1990 C   0  0  0  0  0  0  0  0  0  0  0  0
    2.0212   -0.9055    1.7292 C   0  0  0  0  0  0  0  0  0  0  0  0
   -5.4065   -5.3144   -0.1255 O   0  0  0  0  0  0  0  0  0  0  0  0
   -5.3359   -2.6932   -0.2210 H   0  0  0  0  0  0  0  0  0  0  0  0
   -4.6837   -3.2449    1.3408 H   0  0  0  0  0  0  0  0  0  0  0  0
   -4.1485   -4.4370   -1.4478 H   0  0  0  0  0  0  0  0  0  0  0  0
   -3.0632   -2.1292   -1.0616 H   0  0  0  0  0  0  0  0  0  0  0  0
   -3.5136   -1.2910    0.4517 H   0  0  0  0  0  0  0  0  0  0  0  0
   -0.3445   -4.8400    1.6769 H   0  0  0  0  0  0  0  0  0  0  0  0
   -0.3455   -5.9704    0.3107 H   0  0  0  0  0  0  0  0  0  0  0  0
    1.6259   -4.4289    0.3790 H   0  0  0  0  0  0  0  0  0  0  0  0
    0.7469   -4.4565   -1.1902 H   0  0  0  0  0  0  0  0  0  0  0  0
    0.5120    0.6223   -1.0147 H   0  0  0  0  0  0  0  0  0  0  0  0
    0.6084    1.0897    0.6853 H   0  0  0  0  0  0  0  0  0  0  0  0
    3.2918   -2.9486    0.4362 H   0  0  0  0  0  0  0  0  0  0  0  0
    4.9255   -1.3703   -0.0150 H   0  0  0  0  0  0  0  0  0  0  0  0
    4.4586   -1.1530   -1.7183 H   0  0  0  0  0  0  0  0  0  0  0  0
    4.7803    1.4146   -0.3853 H   0  0  0  0  0  0  0  0  0  0  0  0
    2.5060    2.6030   -0.4049 H   0  0  0  0  0  0  0  0  0  0  0  0
    2.3808    2.2409    1.3577 H   0  0  0  0  0  0  0  0  0  0  0  0
    2.7326    4.3777    2.5272 H   0  0  0  0  0  0  0  0  0  0  0  0
    3.7370    5.6531    1.7710 H   0  0  0  0  0  0  0  0  0  0  0  0
    1.1481    4.4597    0.5661 H   0  0  0  0  0  0  0  0  0  0  0  0
   -0.6699    7.1800    1.5957 H   0  0  0  0  0  0  0  0  0  0  0  0
    1.3815    6.2843   -1.1700 H   0  0  0  0  0  0  0  0  0  0  0  0
    2.8085    5.2075   -1.2079 H   0  0  0  0  0  0  0  0  0  0  0  0
    2.9249    6.8191   -0.4140 H   0  0  0  0  0  0  0  0  0  0  0  0
   -2.4648   -6.2115   -1.7365 H   0  0  0  0  0  0  0  0  0  0  0  0
   -1.9649   -7.1800   -0.3115 H   0  0  0  0  0  0  0  0  0  0  0  0
   -3.6647   -7.1341   -0.7894 H   0  0  0  0  0  0  0  0  0  0  0  0
   -3.9391   -6.6832    1.6168 H   0  0  0  0  0  0  0  0  0  0  0  0
   -2.2928   -6.1983    2.0916 H   0  0  0  0  0  0  0  0  0  0  0  0
   -3.6838   -5.0878    2.3239 H   0  0  0  0  0  0  0  0  0  0  0  0
    5.4065    1.6611    1.9373 H   0  0  0  0  0  0  0  0  0  0  0  0
    5.3106   -0.0822    1.6219 H   0  0  0  0  0  0  0  0  0  0  0  0
    4.0080    0.7529    2.5307 H   0  0  0  0  0  0  0  0  0  0  0  0
    0.3773   -1.1541   -2.3050 H   0  0  0  0  0  0  0  0  0  0  0  0
    2.1206   -1.0624   -2.6943 H   0  0  0  0  0  0  0  0  0  0  0  0
    1.2743   -2.6223   -2.6793 H   0  0  0  0  0  0  0  0  0  0  0  0
    4.2567   -3.7999   -1.3723 H   0  0  0  0  0  0  0  0  0  0  0  0
   -1.0354   -3.0582    2.6943 H   0  0  0  0  0  0  0  0  0  0  0  0
   -2.1212   -1.6646    2.5304 H   0  0  0  0  0  0  0  0  0  0  0  0
   -2.8064   -3.2815    2.6490 H   0  0  0  0  0  0  0  0  0  0  0  0
    1.2262   -1.5781    2.1158 H   0  0  0  0  0  0  0  0  0  0  0  0
    2.9879   -1.3875    1.9882 H   0  0  0  0  0  0  0  0  0  0  0  0
    1.9399    0.0218    2.3369 H   0  0  0  0  0  0  0  0  0  0  0  0
   -5.3927   -6.0961   -0.6818 H   0  0  0  0  0  0  0  0  0  0  0  0
  1  2  1  0      
  6  1  1  0      
  1 39  1  0      
  1 40  1  0      
  2  3  1  0      
  2 38  1  0      
  2 41  1  0      
  3  4  1  0      
  3 29  1  0      
  3 30  1  0      
  4  5  1  0      
  4  7  1  0      
  4 35  1  0      
  5  6  1  0      
 10  5  1  0      
  5 36  1  0      
  6 42  1  0      
  6 43  1  0      
  7  8  1  0      
  7 44  1  0      
  7 45  1  0      
  8  9  1  0      
  8 46  1  0      
  8 47  1  0      
  9 10  2  0      
  9 11  1  0      
 14 10  1  0      
 11 12  1  0      
 11 15  1  0      
 11 33  1  0      
 12 13  1  0      
 17 12  1  0      
 12 37  1  0      
 13 14  1  0      
 13 48  1  0      
 13 49  1  0      
 14 28  2  0      
 15 16  1  0      
 15 34  1  0      
 15 50  1  0      
 16 17  1  0      
 16 51  1  0      
 16 52  1  0      
 17 18  1  0      
 17 32  1  0      
 18 19  1  0      
 18 31  1  0      
 18 53  1  0      
 19 20  1  0      
 19 54  1  0      
 19 55  1  0      
 20 21  1  0      
 20 27  2  0      
 21 22  1  0      
 21 56  1  0      
 21 57  1  0      
 22 23  1  0      
 22 26  1  0      
 22 58  1  0      
 23 24  1  0      
 23 25  2  0      
 24 59  1  0      
 26 60  1  0      
 26 61  1  0      
 26 62  1  0      
 29 63  1  0      
 29 64  1  0      
 29 65  1  0      
 30 66  1  0      
 30 67  1  0      
 30 68  1  0      
 31 69  1  0      
 31 70  1  0      
 31 71  1  0      
 33 72  1  0      
 33 73  1  0      
 33 74  1  0      
 34 75  1  0      
 36 76  1  0      
 36 77  1  0      
 36 78  1  0      
 37 79  1  0      
 37 80  1  0      
 37 81  1  0      
 38 82  1  0      
M  END
$$$$
