# Supplementary material for: UPLC-ESI/MSn metabolic profiling of Cedrela odorata L. and Toona ciliata M. Roem and in vitro investigation of their anti-diabetic activity supported with molecular docking studies
Source: Front Chem. 2024 Nov 15;12:1462309. doi: 10.3389/fchem.2024.1462309 (PMC11604428; doi:10.3389/fchem.2024.1462309)
Supplement: Supplementary file 1 [file DataSheet2.zip › Raw data_docking/alpha-amylase/Icariside I/Icariside I.csv]

Ligand	Binding Affinity	rmsd/ub	rmsd/lb
4gqr.mini_Unnamed_uff_E=598.04	-7.9	0.0	0.0
4gqr.mini_Unnamed_uff_E=598.04	-7.8	5.664	2.171
4gqr.mini_Unnamed_uff_E=598.04	-7.7	5.231	2.135
4gqr.mini_Unnamed_uff_E=598.04	-7.7	5.816	1.971
4gqr.mini_Unnamed_uff_E=598.04	-7.5	8.478	2.642
4gqr.mini_Unnamed_uff_E=598.04	-7.5	30.153	28.316
4gqr.mini_Unnamed_uff_E=598.04	-7.4	6.999	2.31
4gqr.mini_Unnamed_uff_E=598.04	-7.4	5.076	1.97
4gqr.mini_Unnamed_uff_E=598.04	-7.3	28.862	26.262
