# Supplementary material for: UPLC-ESI/MSn metabolic profiling of Cedrela odorata L. and Toona ciliata M. Roem and in vitro investigation of their anti-diabetic activity supported with molecular docking studies
Source: Front Chem. 2024 Nov 15;12:1462309. doi: 10.3389/fchem.2024.1462309 (PMC11604428; doi:10.3389/fchem.2024.1462309)
Supplement: Supplementary file 1 [file DataSheet2.zip › Raw data_docking/alpha-amylase/Icariside I/Icariside I.sdf]

Unnamed
  Chem3D Core 16.002232411263D

 67 70  0  0  0  0  0  0  0  0999 V2000
   -3.5113    2.3433   -0.9410 C   0  0  0  0  0  0  0  0  0  0  0  0
   -2.8824    3.5072   -1.1439 C   0  0  0  0  0  0  0  0  0  0  0  0
   -1.5531    3.6548   -1.0315 C   0  0  0  0  0  0  0  0  0  0  0  0
   -0.8151    2.5755   -0.6798 C   0  0  0  0  0  0  0  0  0  0  0  0
   -1.4228    1.3931   -0.4672 C   0  0  0  0  0  0  0  0  0  0  0  0
   -2.7627    1.2785   -0.6035 C   0  0  0  0  0  0  0  0  0  0  0  0
    0.5427    2.6414   -0.5304 C   0  0  0  0  0  0  0  0  0  0  0  0
    1.2576    1.5453   -0.1060 C   0  0  0  0  0  0  0  0  0  0  0  0
    0.6064    0.3925    0.1975 C   0  0  0  0  0  0  0  0  0  0  0  0
   -0.7154    0.2843   -0.1337 O   0  0  0  0  0  0  0  0  0  0  0  0
    1.1591   -0.7238    0.7572 C   0  0  0  0  0  0  0  0  0  0  0  0
    0.4089   -1.8463    0.8456 C   0  0  0  0  0  0  0  0  0  0  0  0
    0.8541   -2.9991    1.3687 C   0  0  0  0  0  0  0  0  0  0  0  0
    2.0946   -3.1405    1.8647 C   0  0  0  0  0  0  0  0  0  0  0  0
    2.8449   -2.0259    1.8120 C   0  0  0  0  0  0  0  0  0  0  0  0
    2.3908   -0.8758    1.2854 C   0  0  0  0  0  0  0  0  0  0  0  0
    2.4785   -4.3509    2.3888 O   0  0  0  0  0  0  0  0  0  0  0  0
    3.7610   -4.4631    2.9611 C   0  0  0  0  0  0  0  0  0  0  0  0
    2.6016    1.7678    0.1084 O   0  0  0  0  0  0  0  0  0  0  0  0
    3.4647    1.2821   -0.9032 C   0  0  0  0  0  0  0  0  0  0  0  0
    4.7216    1.1229   -0.2789 O   0  0  0  0  0  0  0  0  0  0  0  0
    5.3339    2.3453    0.0470 C   0  0  0  0  0  0  0  0  0  0  0  0
    5.6261    3.1890   -1.1790 C   0  0  0  0  0  0  0  0  0  0  0  0
    4.3008    3.4649   -1.8857 C   0  0  0  0  0  0  0  0  0  0  0  0
    3.5436    2.1725   -2.1250 C   0  0  0  0  0  0  0  0  0  0  0  0
    1.1518    3.6728   -0.7477 O   0  0  0  0  0  0  0  0  0  0  0  0
   -1.0532    4.9016   -1.2670 O   0  0  0  0  0  0  0  0  0  0  0  0
   -4.8648    2.2630   -1.0584 O   0  0  0  0  0  0  0  0  0  0  0  0
   -3.4625   -0.0529   -0.3808 C   0  0  0  0  0  0  0  0  0  0  0  0
   -4.2677    0.0116    0.8923 C   0  0  0  0  0  0  0  0  0  0  0  0
   -5.5957   -0.1474    1.0384 C   0  0  0  0  0  0  0  0  0  0  0  0
   -6.2419   -0.0273    2.4006 C   0  0  0  0  0  0  0  0  0  0  0  0
   -6.5716   -0.4505   -0.0740 C   0  0  0  0  0  0  0  0  0  0  0  0
    6.3472    4.4916   -0.8001 C   0  0  0  0  0  0  0  0  0  0  0  0
    6.5252    1.8335    0.6186 O   0  0  0  0  0  0  0  0  0  0  0  0
    4.5313    4.0597   -3.1403 O   0  0  0  0  0  0  0  0  0  0  0  0
    4.2127    1.4822   -3.1554 O   0  0  0  0  0  0  0  0  0  0  0  0
   -3.4937    4.3849   -1.4157 H   0  0  0  0  0  0  0  0  0  0  0  0
   -0.6277   -1.8944    0.4720 H   0  0  0  0  0  0  0  0  0  0  0  0
    0.1789   -3.8727    1.3931 H   0  0  0  0  0  0  0  0  0  0  0  0
    3.8688   -2.0264    2.2206 H   0  0  0  0  0  0  0  0  0  0  0  0
    3.1137   -0.0585    1.3662 H   0  0  0  0  0  0  0  0  0  0  0  0
    3.8769   -5.5054    3.3341 H   0  0  0  0  0  0  0  0  0  0  0  0
    4.5449   -4.2805    2.1926 H   0  0  0  0  0  0  0  0  0  0  0  0
    3.8601   -3.7708    3.8268 H   0  0  0  0  0  0  0  0  0  0  0  0
    3.1272    0.2621   -1.2019 H   0  0  0  0  0  0  0  0  0  0  0  0
    4.7596    2.8771    0.8351 H   0  0  0  0  0  0  0  0  0  0  0  0
    6.2896    2.6056   -1.8649 H   0  0  0  0  0  0  0  0  0  0  0  0
    3.6907    4.1782   -1.2888 H   0  0  0  0  0  0  0  0  0  0  0  0
    2.5272    2.3868   -2.5284 H   0  0  0  0  0  0  0  0  0  0  0  0
   -1.7841    5.5054   -1.4760 H   0  0  0  0  0  0  0  0  0  0  0  0
   -5.1682    1.3980   -0.7404 H   0  0  0  0  0  0  0  0  0  0  0  0
   -4.0662   -0.2856   -1.2831 H   0  0  0  0  0  0  0  0  0  0  0  0
   -2.7591   -0.9097   -0.2902 H   0  0  0  0  0  0  0  0  0  0  0  0
   -3.6691    0.2246    1.7955 H   0  0  0  0  0  0  0  0  0  0  0  0
   -5.5142    0.2011    3.2106 H   0  0  0  0  0  0  0  0  0  0  0  0
   -6.9997    0.7886    2.3940 H   0  0  0  0  0  0  0  0  0  0  0  0
   -6.7523   -0.9797    2.6694 H   0  0  0  0  0  0  0  0  0  0  0  0
   -6.1119   -0.5760   -1.0750 H   0  0  0  0  0  0  0  0  0  0  0  0
   -7.1189   -1.3942    0.1490 H   0  0  0  0  0  0  0  0  0  0  0  0
   -7.3167    0.3729   -0.1568 H   0  0  0  0  0  0  0  0  0  0  0  0
    5.7295    5.1091   -0.1093 H   0  0  0  0  0  0  0  0  0  0  0  0
    7.3167    4.2834   -0.2933 H   0  0  0  0  0  0  0  0  0  0  0  0
    6.5690    5.1071   -1.7013 H   0  0  0  0  0  0  0  0  0  0  0  0
    6.4225    0.8792    0.6671 H   0  0  0  0  0  0  0  0  0  0  0  0
    4.6860    5.0002   -3.0388 H   0  0  0  0  0  0  0  0  0  0  0  0
    4.4558    2.1274   -3.8268 H   0  0  0  0  0  0  0  0  0  0  0  0
  2  1  2  0      
  1  6  1  0      
  1 28  1  0      
  3  2  1  0      
  2 38  1  0      
  4  3  2  0      
  3 27  1  0      
  5  4  1  0      
  7  4  1  0      
  5  6  2  0      
 10  5  1  0      
  6 29  1  0      
  7  8  1  0      
  7 26  2  0      
  8  9  2  0      
  8 19  1  0      
  9 10  1  0      
  9 11  1  0      
 11 12  1  0      
 11 16  2  0      
 12 13  2  0      
 12 39  1  0      
 13 14  1  0      
 13 40  1  0      
 14 15  2  0      
 14 17  1  0      
 15 16  1  0      
 15 41  1  0      
 16 42  1  0      
 17 18  1  0      
 18 43  1  0      
 18 44  1  0      
 18 45  1  0      
 20 19  1  0      
 20 21  1  0      
 20 25  1  0      
 20 46  1  0      
 22 21  1  0      
 23 22  1  0      
 22 35  1  0      
 22 47  1  0      
 24 23  1  0      
 23 34  1  0      
 23 48  1  0      
 25 24  1  0      
 24 36  1  0      
 24 49  1  0      
 25 37  1  0      
 25 50  1  0      
 27 51  1  0      
 28 52  1  0      
 29 30  1  0      
 29 53  1  0      
 29 54  1  0      
 30 31  2  0      
 30 55  1  0      
 31 32  1  0      
 31 33  1  0      
 32 56  1  0      
 32 57  1  0      
 32 58  1  0      
 33 59  1  0      
 33 60  1  0      
 33 61  1  0      
 34 62  1  0      
 34 63  1  0      
 34 64  1  0      
 35 65  1  0      
 36 66  1  0      
 37 67  1  0      
M  END
$$$$
