# Supplementary material for: UPLC-ESI/MSn metabolic profiling of Cedrela odorata L. and Toona ciliata M. Roem and in vitro investigation of their anti-diabetic activity supported with molecular docking studies
Source: Front Chem. 2024 Nov 15;12:1462309. doi: 10.3389/fchem.2024.1462309 (PMC11604428; doi:10.3389/fchem.2024.1462309)
Supplement: Supplementary file 1 [file DataSheet2.zip › Raw data_docking/alpha-amylase/Kaempferol acetyl-hexoside/Kaempferol acetyl-hexoside.csv]

Ligand	Binding Affinity	rmsd/ub	rmsd/lb
4gqr.mini_Unnamed_uff_E=650.29	-7.7	0.0	0.0
4gqr.mini_Unnamed_uff_E=650.29	-7.6	31.174	28.118
4gqr.mini_Unnamed_uff_E=650.29	-7.6	7.428	2.329
4gqr.mini_Unnamed_uff_E=650.29	-7.5	29.826	27.396
4gqr.mini_Unnamed_uff_E=650.29	-7.5	8.079	3.318
4gqr.mini_Unnamed_uff_E=650.29	-7.4	31.531	28.427
4gqr.mini_Unnamed_uff_E=650.29	-7.2	31.494	28.337
4gqr.mini_Unnamed_uff_E=650.29	-7.2	29.603	27.093
4gqr.mini_Unnamed_uff_E=650.29	-7.1	33.863	31.08
