# Supplementary material for: UPLC-ESI/MSn metabolic profiling of Cedrela odorata L. and Toona ciliata M. Roem and in vitro investigation of their anti-diabetic activity supported with molecular docking studies
Source: Front Chem. 2024 Nov 15;12:1462309. doi: 10.3389/fchem.2024.1462309 (PMC11604428; doi:10.3389/fchem.2024.1462309)
Supplement: Supplementary file 1 [file DataSheet2.zip › Raw data_docking/alpha-amylase/Kaempferol acetyl-hexoside/Kaempferol acetyl-hexoside.sdf]

Unnamed
  Chem3D Core 16.002232411243D

 57 60  0  0  0  0  0  0  0  0999 V2000
   -0.2987   -0.4082    1.0779 C   0  0  0  0  0  0  0  0  0  0  0  0
    0.3693    0.7301    0.7544 C   0  0  0  0  0  0  0  0  0  0  0  0
    1.7310    0.8975    0.8694 O   0  0  0  0  0  0  0  0  0  0  0  0
   -0.3231    1.8617    0.3894 C   0  0  0  0  0  0  0  0  0  0  0  0
    0.3064    2.8811    0.1742 O   0  0  0  0  0  0  0  0  0  0  0  0
   -1.6860    1.8385    0.2923 C   0  0  0  0  0  0  0  0  0  0  0  0
   -2.4154    2.9347   -0.0293 C   0  0  0  0  0  0  0  0  0  0  0  0
   -1.8901    4.1665   -0.2870 O   0  0  0  0  0  0  0  0  0  0  0  0
   -3.7536    2.8226   -0.0999 C   0  0  0  0  0  0  0  0  0  0  0  0
   -4.4047    1.6752    0.1301 C   0  0  0  0  0  0  0  0  0  0  0  0
   -5.7592    1.5859    0.0506 O   0  0  0  0  0  0  0  0  0  0  0  0
   -3.6518    0.6125    0.4404 C   0  0  0  0  0  0  0  0  0  0  0  0
   -2.3111    0.6712    0.5270 C   0  0  0  0  0  0  0  0  0  0  0  0
   -1.6443   -0.4677    0.8381 O   0  0  0  0  0  0  0  0  0  0  0  0
    0.2554   -1.5503    1.5826 C   0  0  0  0  0  0  0  0  0  0  0  0
   -0.5289   -2.6480    1.7035 C   0  0  0  0  0  0  0  0  0  0  0  0
   -0.0963   -3.8259    2.1804 C   0  0  0  0  0  0  0  0  0  0  0  0
    1.1695   -3.9925    2.5870 C   0  0  0  0  0  0  0  0  0  0  0  0
    1.6238   -5.1759    3.0788 O   0  0  0  0  0  0  0  0  0  0  0  0
    1.9632   -2.9161    2.5044 C   0  0  0  0  0  0  0  0  0  0  0  0
    1.5170   -1.7441    2.0239 C   0  0  0  0  0  0  0  0  0  0  0  0
    2.4805    0.3833   -0.2139 C   0  0  0  0  0  0  0  0  0  0  0  0
    3.8263    0.3358    0.2231 O   0  0  0  0  0  0  0  0  0  0  0  0
    4.5928    1.4711   -0.0725 C   0  0  0  0  0  0  0  0  0  0  0  0
    4.6991    1.6592   -1.5864 C   0  0  0  0  0  0  0  0  0  0  0  0
    3.5579    0.9910   -2.3345 C   0  0  0  0  0  0  0  0  0  0  0  0
    2.3024    1.1459   -1.5098 C   0  0  0  0  0  0  0  0  0  0  0  0
    3.3716    1.5990   -3.5876 O   0  0  0  0  0  0  0  0  0  0  0  0
    4.1350    2.7158    0.6915 C   0  0  0  0  0  0  0  0  0  0  0  0
    4.0434    2.4148    2.0599 O   0  0  0  0  0  0  0  0  0  0  0  0
    3.3700    3.2127    2.9393 C   0  0  0  0  0  0  0  0  0  0  0  0
    3.2267    2.9127    4.1062 O   0  0  0  0  0  0  0  0  0  0  0  0
    2.8326    4.5202    2.3808 C   0  0  0  0  0  0  0  0  0  0  0  0
    1.2084    0.6313   -2.2278 O   0  0  0  0  0  0  0  0  0  0  0  0
    5.9008    1.1031   -2.0678 O   0  0  0  0  0  0  0  0  0  0  0  0
   -2.6106    4.7875   -0.4813 H   0  0  0  0  0  0  0  0  0  0  0  0
   -4.3515    3.7131   -0.3592 H   0  0  0  0  0  0  0  0  0  0  0  0
   -6.0307    0.6750    0.2485 H   0  0  0  0  0  0  0  0  0  0  0  0
   -4.1563   -0.3503    0.6304 H   0  0  0  0  0  0  0  0  0  0  0  0
   -1.5892   -2.6530    1.3981 H   0  0  0  0  0  0  0  0  0  0  0  0
   -0.7898   -4.6822    2.2418 H   0  0  0  0  0  0  0  0  0  0  0  0
    2.5472   -5.0677    3.3586 H   0  0  0  0  0  0  0  0  0  0  0  0
    3.0064   -3.0026    2.8553 H   0  0  0  0  0  0  0  0  0  0  0  0
    2.2774   -0.9570    2.0655 H   0  0  0  0  0  0  0  0  0  0  0  0
    2.1887   -0.6812   -0.3774 H   0  0  0  0  0  0  0  0  0  0  0  0
    5.6176    1.2440    0.3188 H   0  0  0  0  0  0  0  0  0  0  0  0
    4.7366    2.7477   -1.8247 H   0  0  0  0  0  0  0  0  0  0  0  0
    3.7651   -0.0886   -2.5187 H   0  0  0  0  0  0  0  0  0  0  0  0
    2.1060    2.2298   -1.3728 H   0  0  0  0  0  0  0  0  0  0  0  0
    4.1750    1.5163   -4.1062 H   0  0  0  0  0  0  0  0  0  0  0  0
    3.1618    3.0768    0.3063 H   0  0  0  0  0  0  0  0  0  0  0  0
    4.8873    3.5281    0.5576 H   0  0  0  0  0  0  0  0  0  0  0  0
    1.9494    4.3458    1.7278 H   0  0  0  0  0  0  0  0  0  0  0  0
    2.4863    5.1759    3.2117 H   0  0  0  0  0  0  0  0  0  0  0  0
    3.6133    5.0942    1.8346 H   0  0  0  0  0  0  0  0  0  0  0  0
    1.1846    1.0614   -3.0863 H   0  0  0  0  0  0  0  0  0  0  0  0
    6.0307    0.2312   -1.6859 H   0  0  0  0  0  0  0  0  0  0  0  0
  2  1  2  0      
  1 14  1  0      
  1 15  1  0      
  2  3  1  0      
  4  2  1  0      
 22  3  1  0      
  4  5  2  0      
  4  6  1  0      
  6  7  2  0      
 13  6  1  0      
  7  8  1  0      
  7  9  1  0      
  8 36  1  0      
  9 10  2  0      
  9 37  1  0      
 10 11  1  0      
 10 12  1  0      
 11 38  1  0      
 13 12  2  0      
 12 39  1  0      
 14 13  1  0      
 15 16  1  0      
 15 21  2  0      
 16 17  2  0      
 16 40  1  0      
 17 18  1  0      
 17 41  1  0      
 18 19  1  0      
 18 20  2  0      
 19 42  1  0      
 20 21  1  0      
 20 43  1  0      
 21 44  1  0      
 22 23  1  0      
 22 27  1  0      
 22 45  1  0      
 24 23  1  0      
 25 24  1  0      
 24 29  1  0      
 24 46  1  0      
 26 25  1  0      
 25 35  1  0      
 25 47  1  0      
 27 26  1  0      
 26 28  1  0      
 26 48  1  0      
 27 34  1  0      
 27 49  1  0      
 28 50  1  0      
 29 30  1  0      
 29 51  1  0      
 29 52  1  0      
 30 31  1  0      
 31 32  2  0      
 31 33  1  0      
 33 53  1  0      
 33 54  1  0      
 33 55  1  0      
 34 56  1  0      
 35 57  1  0      
M  END
$$$$
