# Supplementary material for: UPLC-ESI/MSn metabolic profiling of Cedrela odorata L. and Toona ciliata M. Roem and in vitro investigation of their anti-diabetic activity supported with molecular docking studies
Source: Front Chem. 2024 Nov 15;12:1462309. doi: 10.3389/fchem.2024.1462309 (PMC11604428; doi:10.3389/fchem.2024.1462309)
Supplement: Supplementary file 1 [file DataSheet2.zip › Raw data_docking/alpha-amylase/Kaempferol-3-O-pentoside/Kaempferol-3-O-pentoside.csv]

Ligand	Binding Affinity	rmsd/ub	rmsd/lb
4gqr.mini_Unnamed_uff_E=534.57	-7.6	0.0	0.0
4gqr.mini_Unnamed_uff_E=534.57	-7.5	32.066	30.832
4gqr.mini_Unnamed_uff_E=534.57	-7.5	32.404	30.138
4gqr.mini_Unnamed_uff_E=534.57	-7.4	31.887	30.699
4gqr.mini_Unnamed_uff_E=534.57	-7.2	32.405	29.894
4gqr.mini_Unnamed_uff_E=534.57	-7.2	7.017	3.194
4gqr.mini_Unnamed_uff_E=534.57	-7.2	32.441	30.161
4gqr.mini_Unnamed_uff_E=534.57	-7.1	28.4	24.991
4gqr.mini_Unnamed_uff_E=534.57	-6.9	4.697	1.934
