# Supplementary material for: UPLC-ESI/MSn metabolic profiling of Cedrela odorata L. and Toona ciliata M. Roem and in vitro investigation of their anti-diabetic activity supported with molecular docking studies
Source: Front Chem. 2024 Nov 15;12:1462309. doi: 10.3389/fchem.2024.1462309 (PMC11604428; doi:10.3389/fchem.2024.1462309)
Supplement: Supplementary file 1 [file DataSheet2.zip › Raw data_docking/alpha-amylase/Kaempferol-3-O-pentoside/Kaempferol-3-O-pentoside.sdf]

Unnamed
  Chem3D Core 16.002232411203D

 48 51  0  0  0  0  0  0  0  0999 V2000
   -0.6624   -0.1995    0.3892 C   0  0  0  0  0  0  0  0  0  0  0  0
    0.0694    0.8401   -0.0897 C   0  0  0  0  0  0  0  0  0  0  0  0
   -0.5503    1.9477   -0.6188 C   0  0  0  0  0  0  0  0  0  0  0  0
    0.1558    2.8597   -1.0041 O   0  0  0  0  0  0  0  0  0  0  0  0
   -1.9123    2.0097   -0.6935 C   0  0  0  0  0  0  0  0  0  0  0  0
   -2.5667    3.0924   -1.1782 C   0  0  0  0  0  0  0  0  0  0  0  0
   -1.9557    4.2211   -1.6378 O   0  0  0  0  0  0  0  0  0  0  0  0
   -3.9107    3.0723   -1.2119 C   0  0  0  0  0  0  0  0  0  0  0  0
   -4.6363    2.0285   -0.7901 C   0  0  0  0  0  0  0  0  0  0  0  0
   -5.9953    2.0304   -0.8356 O   0  0  0  0  0  0  0  0  0  0  0  0
   -3.9549    0.9745   -0.3234 C   0  0  0  0  0  0  0  0  0  0  0  0
   -2.6115    0.9437   -0.2653 C   0  0  0  0  0  0  0  0  0  0  0  0
   -2.0200   -0.1788    0.2153 O   0  0  0  0  0  0  0  0  0  0  0  0
   -0.1657   -1.3157    1.0018 C   0  0  0  0  0  0  0  0  0  0  0  0
   -1.0291   -2.3134    1.3097 C   0  0  0  0  0  0  0  0  0  0  0  0
   -0.6654   -3.4632    1.8995 C   0  0  0  0  0  0  0  0  0  0  0  0
    0.6087   -3.7017    2.2383 C   0  0  0  0  0  0  0  0  0  0  0  0
    0.9971   -4.8590    2.8367 O   0  0  0  0  0  0  0  0  0  0  0  0
    1.4843   -2.7251    1.9652 C   0  0  0  0  0  0  0  0  0  0  0  0
    1.1057   -1.5792    1.3757 C   0  0  0  0  0  0  0  0  0  0  0  0
    1.4409    0.9185   -0.0153 O   0  0  0  0  0  0  0  0  0  0  0  0
    2.1343    0.8802   -1.2478 C   0  0  0  0  0  0  0  0  0  0  0  0
    3.0031    2.1068   -1.4279 C   0  0  0  0  0  0  0  0  0  0  0  0
    2.4723    2.9857   -2.3864 O   0  0  0  0  0  0  0  0  0  0  0  0
    4.3055    1.5049   -1.9022 C   0  0  0  0  0  0  0  0  0  0  0  0
    5.3927    2.3356   -1.5915 O   0  0  0  0  0  0  0  0  0  0  0  0
    4.3046    0.2224   -1.0937 C   0  0  0  0  0  0  0  0  0  0  0  0
    2.9909   -0.2464   -1.2011 O   0  0  0  0  0  0  0  0  0  0  0  0
    5.2868   -0.8180   -1.5951 C   0  0  0  0  0  0  0  0  0  0  0  0
    5.2507   -1.9526   -0.7525 O   0  0  0  0  0  0  0  0  0  0  0  0
   -2.6288    4.8590   -1.9247 H   0  0  0  0  0  0  0  0  0  0  0  0
   -4.4488    3.9525   -1.6036 H   0  0  0  0  0  0  0  0  0  0  0  0
   -6.3278    1.1854   -0.4919 H   0  0  0  0  0  0  0  0  0  0  0  0
   -4.5230    0.0953    0.0256 H   0  0  0  0  0  0  0  0  0  0  0  0
   -2.1067   -2.2549    1.0798 H   0  0  0  0  0  0  0  0  0  0  0  0
   -1.4238   -4.2363    2.1121 H   0  0  0  0  0  0  0  0  0  0  0  0
    1.9541   -4.8245    2.9971 H   0  0  0  0  0  0  0  0  0  0  0  0
    2.5415   -2.8734    2.2472 H   0  0  0  0  0  0  0  0  0  0  0  0
    1.9417   -0.8808    1.2640 H   0  0  0  0  0  0  0  0  0  0  0  0
    1.4350    0.7189   -2.0994 H   0  0  0  0  0  0  0  0  0  0  0  0
    3.1389    2.6717   -0.4781 H   0  0  0  0  0  0  0  0  0  0  0  0
    1.6502    3.3581   -2.0527 H   0  0  0  0  0  0  0  0  0  0  0  0
    4.3044    1.3066   -2.9971 H   0  0  0  0  0  0  0  0  0  0  0  0
    5.2966    3.1605   -2.0741 H   0  0  0  0  0  0  0  0  0  0  0  0
    4.5048    0.4472   -0.0176 H   0  0  0  0  0  0  0  0  0  0  0  0
    6.3278   -0.4251   -1.5764 H   0  0  0  0  0  0  0  0  0  0  0  0
    5.0440   -1.1543   -2.6272 H   0  0  0  0  0  0  0  0  0  0  0  0
    5.8887   -2.5986   -1.0647 H   0  0  0  0  0  0  0  0  0  0  0  0
  2  1  2  0      
  1 13  1  0      
  1 14  1  0      
  3  2  1  0      
  2 21  1  0      
  3  4  2  0      
  3  5  1  0      
  5  6  2  0      
 12  5  1  0      
  6  7  1  0      
  6  8  1  0      
  7 31  1  0      
  8  9  2  0      
  8 32  1  0      
  9 10  1  0      
  9 11  1  0      
 10 33  1  0      
 12 11  2  0      
 11 34  1  0      
 13 12  1  0      
 14 15  1  0      
 14 20  2  0      
 15 16  2  0      
 15 35  1  0      
 16 17  1  0      
 16 36  1  0      
 17 18  1  0      
 17 19  2  0      
 18 37  1  0      
 19 20  1  0      
 19 38  1  0      
 20 39  1  0      
 21 22  1  0      
 22 23  1  0      
 22 28  1  0      
 22 40  1  0      
 23 24  1  0      
 23 25  1  0      
 23 41  1  0      
 24 42  1  0      
 25 26  1  0      
 25 27  1  0      
 25 43  1  0      
 26 44  1  0      
 27 28  1  0      
 27 29  1  0      
 27 45  1  0      
 29 30  1  0      
 29 46  1  0      
 29 47  1  0      
 30 48  1  0      
M  END
$$$$
