# Supplementary material for: UPLC-ESI/MSn metabolic profiling of Cedrela odorata L. and Toona ciliata M. Roem and in vitro investigation of their anti-diabetic activity supported with molecular docking studies
Source: Front Chem. 2024 Nov 15;12:1462309. doi: 10.3389/fchem.2024.1462309 (PMC11604428; doi:10.3389/fchem.2024.1462309)
Supplement: Supplementary file 1 [file DataSheet2.zip › Raw data_docking/alpha-amylase/Kaempferol-deoxyhexosyl-hexoside/Kaempferol-deoxyhexosyl-hexoside.csv]

Ligand	Binding Affinity	rmsd/ub	rmsd/lb
4gqr.mini_Unnamed_uff_E=749.26	-9.0	0.0	0.0
4gqr.mini_Unnamed_uff_E=749.26	-8.5	7.17	2.136
4gqr.mini_Unnamed_uff_E=749.26	-8.4	9.259	2.22
4gqr.mini_Unnamed_uff_E=749.26	-8.3	8.927	2.132
4gqr.mini_Unnamed_uff_E=749.26	-8.1	31.221	28.737
4gqr.mini_Unnamed_uff_E=749.26	-8.1	32.075	29.892
4gqr.mini_Unnamed_uff_E=749.26	-8.0	5.956	2.664
4gqr.mini_Unnamed_uff_E=749.26	-8.0	7.366	2.122
4gqr.mini_Unnamed_uff_E=749.26	-8.0	31.975	29.365
