# Supplementary material for: UPLC-ESI/MSn metabolic profiling of Cedrela odorata L. and Toona ciliata M. Roem and in vitro investigation of their anti-diabetic activity supported with molecular docking studies
Source: Front Chem. 2024 Nov 15;12:1462309. doi: 10.3389/fchem.2024.1462309 (PMC11604428; doi:10.3389/fchem.2024.1462309)
Supplement: Supplementary file 1 [file DataSheet2.zip › Raw data_docking/alpha-amylase/Kaempferol-deoxyhexosyl-hexoside/Kaempferol-deoxyhexosyl-hexoside.sdf]

Unnamed
  Chem3D Core 16.002232411183D

 73 77  0  0  0  0  0  0  0  0999 V2000
   -0.8383    0.1212    3.5514 C   0  0  0  0  0  0  0  0  0  0  0  0
    0.0847    1.0469    3.9268 C   0  0  0  0  0  0  0  0  0  0  0  0
    1.2610    0.7573    4.5839 O   0  0  0  0  0  0  0  0  0  0  0  0
   -0.1928    2.3883    3.7949 C   0  0  0  0  0  0  0  0  0  0  0  0
    0.6299    3.1836    4.2085 O   0  0  0  0  0  0  0  0  0  0  0  0
   -1.3655    2.8047    3.2312 C   0  0  0  0  0  0  0  0  0  0  0  0
   -1.6992    4.1132    3.1183 C   0  0  0  0  0  0  0  0  0  0  0  0
   -0.9218    5.1482    3.5460 O   0  0  0  0  0  0  0  0  0  0  0  0
   -2.8766    4.4334    2.5531 C   0  0  0  0  0  0  0  0  0  0  0  0
   -3.7385    3.5185    2.0908 C   0  0  0  0  0  0  0  0  0  0  0  0
   -4.9228    3.8666    1.5205 O   0  0  0  0  0  0  0  0  0  0  0  0
   -3.3727    2.2362    2.2132 C   0  0  0  0  0  0  0  0  0  0  0  0
   -2.2086    1.8627    2.7734 C   0  0  0  0  0  0  0  0  0  0  0  0
   -1.9269    0.5380    2.8349 O   0  0  0  0  0  0  0  0  0  0  0  0
   -0.7612   -1.2269    3.7615 C   0  0  0  0  0  0  0  0  0  0  0  0
   -1.6770   -2.0247    3.1620 C   0  0  0  0  0  0  0  0  0  0  0  0
   -1.6934   -3.3618    3.2789 C   0  0  0  0  0  0  0  0  0  0  0  0
   -0.7885   -4.0091    4.0255 C   0  0  0  0  0  0  0  0  0  0  0  0
   -0.7901   -5.3623    4.1557 O   0  0  0  0  0  0  0  0  0  0  0  0
    0.1141   -3.2444    4.6546 C   0  0  0  0  0  0  0  0  0  0  0  0
    0.1175   -1.9073    4.5295 C   0  0  0  0  0  0  0  0  0  0  0  0
    2.3974    0.5078    3.7726 C   0  0  0  0  0  0  0  0  0  0  0  0
    2.0177   -0.4789    2.8432 O   0  0  0  0  0  0  0  0  0  0  0  0
    3.0886   -0.9658    2.0843 C   0  0  0  0  0  0  0  0  0  0  0  0
    3.6961    0.1801    1.2838 C   0  0  0  0  0  0  0  0  0  0  0  0
    4.1072    1.3238    2.1922 C   0  0  0  0  0  0  0  0  0  0  0  0
    2.9249    1.7323    3.0531 C   0  0  0  0  0  0  0  0  0  0  0  0
    2.5384   -2.0665    1.1809 C   0  0  0  0  0  0  0  0  0  0  0  0
    3.6086   -2.7211    0.5417 O   0  0  0  0  0  0  0  0  0  0  0  0
    3.3425   -3.0622   -0.8029 C   0  0  0  0  0  0  0  0  0  0  0  0
    3.5654   -1.8380   -1.4732 O   0  0  0  0  0  0  0  0  0  0  0  0
    3.3876   -1.9129   -2.8607 C   0  0  0  0  0  0  0  0  0  0  0  0
    4.3471   -2.9338   -3.4595 C   0  0  0  0  0  0  0  0  0  0  0  0
    4.1832   -4.2726   -2.7714 C   0  0  0  0  0  0  0  0  0  0  0  0
    4.3383   -4.0958   -1.2775 C   0  0  0  0  0  0  0  0  0  0  0  0
    3.6165   -0.5110   -3.4124 C   0  0  0  0  0  0  0  0  0  0  0  0
    3.5847   -0.5312   -4.8237 O   0  0  0  0  0  0  0  0  0  0  0  0
    4.0760   -3.1358   -4.8259 O   0  0  0  0  0  0  0  0  0  0  0  0
    5.1583   -5.1666   -3.2436 O   0  0  0  0  0  0  0  0  0  0  0  0
    4.0900   -5.3376   -0.6660 O   0  0  0  0  0  0  0  0  0  0  0  0
    4.8390   -0.2355    0.5756 O   0  0  0  0  0  0  0  0  0  0  0  0
    4.5296    2.3860    1.3710 O   0  0  0  0  0  0  0  0  0  0  0  0
    3.3279    2.6884    4.0051 O   0  0  0  0  0  0  0  0  0  0  0  0
   -1.3741    5.9880    3.3659 H   0  0  0  0  0  0  0  0  0  0  0  0
   -3.1535    5.4976    2.4613 H   0  0  0  0  0  0  0  0  0  0  0  0
   -5.3971    3.0627    1.2533 H   0  0  0  0  0  0  0  0  0  0  0  0
   -4.0561    1.4569    1.8348 H   0  0  0  0  0  0  0  0  0  0  0  0
   -2.4709   -1.6255    2.5080 H   0  0  0  0  0  0  0  0  0  0  0  0
   -2.4624   -3.9504    2.7496 H   0  0  0  0  0  0  0  0  0  0  0  0
   -0.0623   -5.6246    4.7424 H   0  0  0  0  0  0  0  0  0  0  0  0
    0.8628   -3.7362    5.2999 H   0  0  0  0  0  0  0  0  0  0  0  0
    0.8921   -1.4311    5.1414 H   0  0  0  0  0  0  0  0  0  0  0  0
    3.1765    0.0897    4.4523 H   0  0  0  0  0  0  0  0  0  0  0  0
    3.8447   -1.4086    2.7754 H   0  0  0  0  0  0  0  0  0  0  0  0
    2.9602    0.5394    0.5267 H   0  0  0  0  0  0  0  0  0  0  0  0
    4.9724    1.0279    2.8289 H   0  0  0  0  0  0  0  0  0  0  0  0
    2.1503    2.1970    2.4032 H   0  0  0  0  0  0  0  0  0  0  0  0
    1.8315   -1.6155    0.4492 H   0  0  0  0  0  0  0  0  0  0  0  0
    1.9769   -2.8265    1.7731 H   0  0  0  0  0  0  0  0  0  0  0  0
    2.2935   -3.4089   -0.9289 H   0  0  0  0  0  0  0  0  0  0  0  0
    2.3330   -2.2162   -3.0665 H   0  0  0  0  0  0  0  0  0  0  0  0
    5.3971   -2.5707   -3.3745 H   0  0  0  0  0  0  0  0  0  0  0  0
    3.1875   -4.7136   -3.0113 H   0  0  0  0  0  0  0  0  0  0  0  0
    5.3800   -3.7954   -1.0201 H   0  0  0  0  0  0  0  0  0  0  0  0
    4.6094   -0.1093   -3.1093 H   0  0  0  0  0  0  0  0  0  0  0  0
    2.8254    0.1929   -3.0691 H   0  0  0  0  0  0  0  0  0  0  0  0
    3.5176    0.3612   -5.1676 H   0  0  0  0  0  0  0  0  0  0  0  0
    4.0806   -2.3031   -5.2999 H   0  0  0  0  0  0  0  0  0  0  0  0
    5.0882   -5.2117   -4.2008 H   0  0  0  0  0  0  0  0  0  0  0  0
    4.6750   -5.9880   -1.0650 H   0  0  0  0  0  0  0  0  0  0  0  0
    4.6138   -0.9517   -0.0232 H   0  0  0  0  0  0  0  0  0  0  0  0
    5.2669    2.0640    0.8437 H   0  0  0  0  0  0  0  0  0  0  0  0
    2.5553    3.1609    4.3255 H   0  0  0  0  0  0  0  0  0  0  0  0
  2  1  2  0      
  1 14  1  0      
  1 15  1  0      
  2  3  1  0      
  4  2  1  0      
  3 22  1  0      
  4  5  2  0      
  4  6  1  0      
  6  7  2  0      
 13  6  1  0      
  7  8  1  0      
  7  9  1  0      
  8 44  1  0      
  9 10  2  0      
  9 45  1  0      
 10 11  1  0      
 10 12  1  0      
 11 46  1  0      
 13 12  2  0      
 12 47  1  0      
 14 13  1  0      
 15 16  1  0      
 15 21  2  0      
 16 17  2  0      
 16 48  1  0      
 17 18  1  0      
 17 49  1  0      
 18 19  1  0      
 18 20  2  0      
 19 50  1  0      
 20 21  1  0      
 20 51  1  0      
 21 52  1  0      
 22 23  1  0      
 22 27  1  0      
 22 53  1  0      
 24 23  1  0      
 25 24  1  0      
 24 28  1  0      
 24 54  1  0      
 26 25  1  0      
 25 41  1  0      
 25 55  1  0      
 27 26  1  0      
 26 42  1  0      
 26 56  1  0      
 27 43  1  0      
 27 57  1  0      
 28 29  1  0      
 28 58  1  0      
 28 59  1  0      
 29 30  1  0      
 30 31  1  0      
 30 35  1  0      
 30 60  1  0      
 32 31  1  0      
 33 32  1  0      
 32 36  1  0      
 32 61  1  0      
 34 33  1  0      
 33 38  1  0      
 33 62  1  0      
 35 34  1  0      
 34 39  1  0      
 34 63  1  0      
 35 40  1  0      
 35 64  1  0      
 36 37  1  0      
 36 65  1  0      
 36 66  1  0      
 37 67  1  0      
 38 68  1  0      
 39 69  1  0      
 40 70  1  0      
 41 71  1  0      
 42 72  1  0      
 43 73  1  0      
M  END
$$$$
