# Supplementary material for: UPLC-ESI/MSn metabolic profiling of Cedrela odorata L. and Toona ciliata M. Roem and in vitro investigation of their anti-diabetic activity supported with molecular docking studies
Source: Front Chem. 2024 Nov 15;12:1462309. doi: 10.3389/fchem.2024.1462309 (PMC11604428; doi:10.3389/fchem.2024.1462309)
Supplement: Supplementary file 1 [file DataSheet2.zip › Raw data_docking/alpha-amylase/Manniflavanone/Manniflavanone.csv]

Ligand	Binding Affinity	rmsd/ub	rmsd/lb
4gqr.mini_Unnamed_uff_E=628.11	-8.8	0.0	0.0
4gqr.mini_Unnamed_uff_E=628.11	-8.2	8.786	3.897
4gqr.mini_Unnamed_uff_E=628.11	-7.8	31.224	28.138
4gqr.mini_Unnamed_uff_E=628.11	-7.7	7.812	1.848
4gqr.mini_Unnamed_uff_E=628.11	-7.7	31.712	28.177
4gqr.mini_Unnamed_uff_E=628.11	-7.7	31.679	29.371
4gqr.mini_Unnamed_uff_E=628.11	-7.6	36.74	32.648
4gqr.mini_Unnamed_uff_E=628.11	-7.6	7.772	1.921
4gqr.mini_Unnamed_uff_E=628.11	-7.4	7.557	3.412
