# Supplementary material for: UPLC-ESI/MSn metabolic profiling of Cedrela odorata L. and Toona ciliata M. Roem and in vitro investigation of their anti-diabetic activity supported with molecular docking studies
Source: Front Chem. 2024 Nov 15;12:1462309. doi: 10.3389/fchem.2024.1462309 (PMC11604428; doi:10.3389/fchem.2024.1462309)
Supplement: Supplementary file 1 [file DataSheet2.zip › Raw data_docking/alpha-amylase/Manniflavanone/Manniflavanone.sdf]

Unnamed
  Chem3D Core 16.002232411153D

 65 70  0  0  0  0  0  0  0  0999 V2000
    0.9080   -4.0167   -0.1923 C   0  0  0  0  0  0  0  0  0  0  0  0
    0.2492   -3.0797    0.5000 C   0  0  0  0  0  0  0  0  0  0  0  0
    1.5117   -1.4645   -0.6227 C   0  0  0  0  0  0  0  0  0  0  0  0
    2.1377   -2.4397   -1.3288 C   0  0  0  0  0  0  0  0  0  0  0  0
    1.8566   -3.7416   -1.0996 C   0  0  0  0  0  0  0  0  0  0  0  0
    1.7813   -0.1356   -0.8435 O   0  0  0  0  0  0  0  0  0  0  0  0
    2.0318    0.1763   -2.1890 C   0  0  0  0  0  0  0  0  0  0  0  0
    3.2876   -0.5951   -2.5408 C   0  0  0  0  0  0  0  0  0  0  0  0
    3.0727   -2.0795   -2.2583 C   0  0  0  0  0  0  0  0  0  0  0  0
    0.7916   -0.1346   -3.0267 C   0  0  0  0  0  0  0  0  0  0  0  0
    0.8276   -0.7746   -4.2087 C   0  0  0  0  0  0  0  0  0  0  0  0
   -0.3037   -1.0731   -4.8654 C   0  0  0  0  0  0  0  0  0  0  0  0
   -1.5089   -0.7530   -4.3674 C   0  0  0  0  0  0  0  0  0  0  0  0
   -1.5678   -0.0950   -3.1970 C   0  0  0  0  0  0  0  0  0  0  0  0
   -0.4243    0.2060   -2.5621 C   0  0  0  0  0  0  0  0  0  0  0  0
   -2.7714    0.2122   -2.6423 O   0  0  0  0  0  0  0  0  0  0  0  0
   -2.6612   -1.0783   -5.0121 O   0  0  0  0  0  0  0  0  0  0  0  0
    3.7718   -2.8259   -2.9066 O   0  0  0  0  0  0  0  0  0  0  0  0
    4.3891   -0.1401   -1.7753 O   0  0  0  0  0  0  0  0  0  0  0  0
    0.5592   -1.7869    0.2873 C   0  0  0  0  0  0  0  0  0  0  0  0
   -1.6854   -0.8610    1.1169 C   0  0  0  0  0  0  0  0  0  0  0  0
   -0.1690   -0.6879    1.0717 C   0  0  0  0  0  0  0  0  0  0  0  0
    0.4349   -0.4269    2.4490 C   0  0  0  0  0  0  0  0  0  0  0  0
   -0.0994   -1.3321    3.3730 O   0  0  0  0  0  0  0  0  0  0  0  0
   -1.4625   -1.4957    3.3560 C   0  0  0  0  0  0  0  0  0  0  0  0
   -2.2630   -1.2522    2.2902 C   0  0  0  0  0  0  0  0  0  0  0  0
   -2.0409   -1.8764    4.5102 C   0  0  0  0  0  0  0  0  0  0  0  0
   -3.3610   -2.0498    4.6495 C   0  0  0  0  0  0  0  0  0  0  0  0
   -4.1134   -1.8179    3.5671 C   0  0  0  0  0  0  0  0  0  0  0  0
   -3.6042   -1.4170    2.3890 C   0  0  0  0  0  0  0  0  0  0  0  0
   -2.2722   -0.6249    0.0829 O   0  0  0  0  0  0  0  0  0  0  0  0
   -0.0718    0.2801    0.5280 H   0  0  0  0  0  0  0  0  0  0  0  0
    0.3107    1.0360    2.8710 C   0  0  0  0  0  0  0  0  0  0  0  0
    1.0864    1.9571    2.2708 C   0  0  0  0  0  0  0  0  0  0  0  0
    1.0096    3.2535    2.6031 C   0  0  0  0  0  0  0  0  0  0  0  0
    0.1570    3.6765    3.5496 C   0  0  0  0  0  0  0  0  0  0  0  0
   -0.6241    2.7717    4.1655 C   0  0  0  0  0  0  0  0  0  0  0  0
   -0.5340    1.4761    3.8204 C   0  0  0  0  0  0  0  0  0  0  0  0
    0.0695    4.9885    3.8974 O   0  0  0  0  0  0  0  0  0  0  0  0
   -1.4925    3.1735    5.1317 O   0  0  0  0  0  0  0  0  0  0  0  0
   -3.9166   -2.4437    5.8264 O   0  0  0  0  0  0  0  0  0  0  0  0
   -4.4954   -1.2369    1.3706 O   0  0  0  0  0  0  0  0  0  0  0  0
   -0.7061   -3.4735    1.3815 O   0  0  0  0  0  0  0  0  0  0  0  0
    2.4203   -4.8049   -1.7434 O   0  0  0  0  0  0  0  0  0  0  0  0
    0.6464   -5.0739   -0.0116 H   0  0  0  0  0  0  0  0  0  0  0  0
    2.2259    1.2734   -2.2535 H   0  0  0  0  0  0  0  0  0  0  0  0
    3.5761   -0.4233   -3.6022 H   0  0  0  0  0  0  0  0  0  0  0  0
    1.7800   -1.0885   -4.6611 H   0  0  0  0  0  0  0  0  0  0  0  0
   -0.2481   -1.6119   -5.8264 H   0  0  0  0  0  0  0  0  0  0  0  0
   -0.5082    0.7478   -1.6082 H   0  0  0  0  0  0  0  0  0  0  0  0
   -2.6636    0.3393   -1.6853 H   0  0  0  0  0  0  0  0  0  0  0  0
   -3.4076   -0.7643   -4.4745 H   0  0  0  0  0  0  0  0  0  0  0  0
    5.2041   -0.4932   -2.1400 H   0  0  0  0  0  0  0  0  0  0  0  0
    1.5327   -0.6392    2.4155 H   0  0  0  0  0  0  0  0  0  0  0  0
   -1.4016   -2.0562    5.3917 H   0  0  0  0  0  0  0  0  0  0  0  0
   -5.2041   -1.9627    3.6542 H   0  0  0  0  0  0  0  0  0  0  0  0
    1.8009    1.6506    1.4883 H   0  0  0  0  0  0  0  0  0  0  0  0
    1.6565    3.9865    2.0925 H   0  0  0  0  0  0  0  0  0  0  0  0
   -1.1916    0.7770    4.3563 H   0  0  0  0  0  0  0  0  0  0  0  0
   -0.5962    5.0739    4.6003 H   0  0  0  0  0  0  0  0  0  0  0  0
   -1.9591    2.4043    5.4952 H   0  0  0  0  0  0  0  0  0  0  0  0
   -4.8772   -2.5265    5.7120 H   0  0  0  0  0  0  0  0  0  0  0  0
   -4.0965   -1.2153    0.4918 H   0  0  0  0  0  0  0  0  0  0  0  0
   -0.7740   -4.4402    1.4041 H   0  0  0  0  0  0  0  0  0  0  0  0
    2.9815   -4.5737   -2.4932 H   0  0  0  0  0  0  0  0  0  0  0  0
  2  1  1  0      
  1  5  2  0      
  1 45  1  0      
 20  2  2  0      
  2 43  1  0      
  3  4  2  0      
  6  3  1  0      
  3 20  1  0      
  5  4  1  0      
  4  9  1  0      
  5 44  1  0      
  7  6  1  0      
  7  8  1  0      
  7 10  1  0      
  7 46  1  0      
  9  8  1  0      
  8 19  1  0      
  8 47  1  0      
  9 18  2  0      
 10 11  1  0      
 10 15  2  0      
 11 12  2  0      
 11 48  1  0      
 12 13  1  0      
 12 49  1  0      
 13 14  2  0      
 13 17  1  0      
 14 15  1  0      
 14 16  1  0      
 15 50  1  0      
 16 51  1  0      
 17 52  1  0      
 19 53  1  0      
 22 20  1  0      
 21 22  1  0      
 26 21  1  0      
 21 31  2  0      
 23 22  1  0      
 22 32  1  0      
 23 24  1  0      
 23 33  1  0      
 23 54  1  0      
 24 25  1  0      
 25 26  2  0      
 25 27  1  0      
 30 26  1  0      
 27 28  2  0      
 27 55  1  0      
 28 29  1  0      
 28 41  1  0      
 29 30  2  0      
 29 56  1  0      
 30 42  1  0      
 33 34  1  0      
 33 38  2  0      
 34 35  2  0      
 34 57  1  0      
 35 36  1  0      
 35 58  1  0      
 36 37  2  0      
 36 39  1  0      
 37 38  1  0      
 37 40  1  0      
 38 59  1  0      
 39 60  1  0      
 40 61  1  0      
 41 62  1  0      
 42 63  1  0      
 43 64  1  0      
 44 65  1  0      
M  END
$$$$
