# Supplementary material for: UPLC-ESI/MSn metabolic profiling of Cedrela odorata L. and Toona ciliata M. Roem and in vitro investigation of their anti-diabetic activity supported with molecular docking studies
Source: Front Chem. 2024 Nov 15;12:1462309. doi: 10.3389/fchem.2024.1462309 (PMC11604428; doi:10.3389/fchem.2024.1462309)
Supplement: Supplementary file 1 [file DataSheet2.zip › Raw data_docking/alpha-amylase/Methyl trigalloyl hexose/Methyl trigalloyl hexose.csv]

Ligand	Binding Affinity	rmsd/ub	rmsd/lb
4gqr.mini_Unnamed_uff_E=908.01	-8.8	0.0	0.0
4gqr.mini_Unnamed_uff_E=908.01	-8.7	2.823	1.493
4gqr.mini_Unnamed_uff_E=908.01	-8.7	5.25	2.244
4gqr.mini_Unnamed_uff_E=908.01	-8.6	2.298	1.468
4gqr.mini_Unnamed_uff_E=908.01	-8.4	7.053	2.648
4gqr.mini_Unnamed_uff_E=908.01	-8.4	2.727	1.881
4gqr.mini_Unnamed_uff_E=908.01	-8.2	30.368	27.176
4gqr.mini_Unnamed_uff_E=908.01	-8.0	30.401	27.988
4gqr.mini_Unnamed_uff_E=908.01	-8.0	8.222	2.175
