# Supplementary material for: UPLC-ESI/MSn metabolic profiling of Cedrela odorata L. and Toona ciliata M. Roem and in vitro investigation of their anti-diabetic activity supported with molecular docking studies
Source: Front Chem. 2024 Nov 15;12:1462309. doi: 10.3389/fchem.2024.1462309 (PMC11604428; doi:10.3389/fchem.2024.1462309)
Supplement: Supplementary file 1 [file DataSheet2.zip › Raw data_docking/alpha-amylase/Methyl trigalloyl hexose/Methyl trigalloyl hexose.sdf]

Unnamed
  Chem3D Core 16.002232411123D

 69 72  0  0  0  0  0  0  0  0999 V2000
   -1.2124   -3.9034    1.9933 C   0  0  0  0  0  0  0  0  0  0  0  0
   -0.7343   -3.4485    3.1662 C   0  0  0  0  0  0  0  0  0  0  0  0
   -1.4288   -3.5308    4.3135 C   0  0  0  0  0  0  0  0  0  0  0  0
   -0.9207   -3.0643    5.4865 O   0  0  0  0  0  0  0  0  0  0  0  0
   -2.6537   -4.0802    4.3050 C   0  0  0  0  0  0  0  0  0  0  0  0
   -3.3780   -4.1676    5.4516 O   0  0  0  0  0  0  0  0  0  0  0  0
   -3.1673   -4.5459    3.1561 C   0  0  0  0  0  0  0  0  0  0  0  0
   -4.4103   -5.0969    3.1479 O   0  0  0  0  0  0  0  0  0  0  0  0
   -2.4442   -4.4511    2.0285 C   0  0  0  0  0  0  0  0  0  0  0  0
   -0.9936   -4.3291   -0.2099 O   0  0  0  0  0  0  0  0  0  0  0  0
   -0.3786   -1.2188   -0.3728 C   0  0  0  0  0  0  0  0  0  0  0  0
   -0.5209   -0.9890   -1.7165 C   0  0  0  0  0  0  0  0  0  0  0  0
   -1.6840   -0.5420   -2.2362 C   0  0  0  0  0  0  0  0  0  0  0  0
   -1.8614   -0.3149   -3.5504 C   0  0  0  0  0  0  0  0  0  0  0  0
   -3.0463    0.1419   -4.0402 O   0  0  0  0  0  0  0  0  0  0  0  0
   -0.8518   -0.5478   -4.4055 C   0  0  0  0  0  0  0  0  0  0  0  0
   -1.0024   -0.3354   -5.7387 O   0  0  0  0  0  0  0  0  0  0  0  0
    0.3192   -1.0008   -3.9352 C   0  0  0  0  0  0  0  0  0  0  0  0
    1.3557   -1.2647   -4.7750 O   0  0  0  0  0  0  0  0  0  0  0  0
    0.4465   -1.2039   -2.6173 C   0  0  0  0  0  0  0  0  0  0  0  0
   -1.3731   -1.1223    0.3260 O   0  0  0  0  0  0  0  0  0  0  0  0
    2.2921    1.4188    0.7151 C   0  0  0  0  0  0  0  0  0  0  0  0
    2.3398    1.2605    2.0518 C   0  0  0  0  0  0  0  0  0  0  0  0
    2.3395    2.2936    2.9116 C   0  0  0  0  0  0  0  0  0  0  0  0
    2.3883    2.0989    4.2578 O   0  0  0  0  0  0  0  0  0  0  0  0
    2.2882    3.5474    2.4356 C   0  0  0  0  0  0  0  0  0  0  0  0
    2.2843    4.6090    3.2841 O   0  0  0  0  0  0  0  0  0  0  0  0
    2.2414    3.7532    1.1106 C   0  0  0  0  0  0  0  0  0  0  0  0
    2.1888    5.0232    0.6276 O   0  0  0  0  0  0  0  0  0  0  0  0
    2.2445    2.6963    0.2821 C   0  0  0  0  0  0  0  0  0  0  0  0
    2.2609    0.6367   -1.3880 O   0  0  0  0  0  0  0  0  0  0  0  0
    0.8719   -3.2108    0.6128 C   0  0  0  0  0  0  0  0  0  0  0  0
    1.5348   -3.7686   -0.6462 C   0  0  0  0  0  0  0  0  0  0  0  0
    2.9649   -3.2752   -0.8153 C   0  0  0  0  0  0  0  0  0  0  0  0
    3.0541   -1.8730   -0.8295 O   0  0  0  0  0  0  0  0  0  0  0  0
    2.3063   -1.1342    0.1336 C   0  0  0  0  0  0  0  0  0  0  0  0
    0.8941   -1.6804    0.4450 C   0  0  0  0  0  0  0  0  0  0  0  0
    0.6928   -1.1740    1.7526 O   0  0  0  0  0  0  0  0  0  0  0  0
    2.2879    0.3948   -0.1978 C   0  0  0  0  0  0  0  0  0  0  0  0
    3.1941   -1.3567    1.2256 O   0  0  0  0  0  0  0  0  0  0  0  0
    3.6210   -3.7939   -2.0946 C   0  0  0  0  0  0  0  0  0  0  0  0
    2.9150   -3.3622   -3.2426 O   0  0  0  0  0  0  0  0  0  0  0  0
    1.4709   -5.1726   -0.5592 O   0  0  0  0  0  0  0  0  0  0  0  0
    1.7167   -3.5825    1.6842 O   0  0  0  0  0  0  0  0  0  0  0  0
   -0.5366   -3.8396    0.8049 C   0  0  0  0  0  0  0  0  0  0  0  0
    0.2504   -2.9840    3.2815 H   0  0  0  0  0  0  0  0  0  0  0  0
   -1.5922   -3.1774    6.1796 H   0  0  0  0  0  0  0  0  0  0  0  0
   -4.2413   -4.5626    5.2478 H   0  0  0  0  0  0  0  0  0  0  0  0
   -4.6658   -5.3240    2.2401 H   0  0  0  0  0  0  0  0  0  0  0  0
   -2.9335   -4.8494    1.1244 H   0  0  0  0  0  0  0  0  0  0  0  0
   -2.5633   -0.3281   -1.6066 H   0  0  0  0  0  0  0  0  0  0  0  0
   -2.9617    0.2328   -5.0040 H   0  0  0  0  0  0  0  0  0  0  0  0
   -0.1647   -0.5534   -6.1796 H   0  0  0  0  0  0  0  0  0  0  0  0
    2.1038   -1.6067   -4.2575 H   0  0  0  0  0  0  0  0  0  0  0  0
    1.4135   -1.5900   -2.3203 H   0  0  0  0  0  0  0  0  0  0  0  0
    2.3873    0.2851    2.5474 H   0  0  0  0  0  0  0  0  0  0  0  0
    2.3565    2.9664    4.6945 H   0  0  0  0  0  0  0  0  0  0  0  0
    2.2334    5.4266    2.7625 H   0  0  0  0  0  0  0  0  0  0  0  0
    2.1407    5.0072   -0.3411 H   0  0  0  0  0  0  0  0  0  0  0  0
    2.2013    2.9527   -0.7893 H   0  0  0  0  0  0  0  0  0  0  0  0
    0.9555   -3.5152   -1.5581 H   0  0  0  0  0  0  0  0  0  0  0  0
    3.5946   -3.6545    0.0248 H   0  0  0  0  0  0  0  0  0  0  0  0
    1.4264   -1.4187    2.3218 H   0  0  0  0  0  0  0  0  0  0  0  0
    3.8883   -1.9685    0.9895 H   0  0  0  0  0  0  0  0  0  0  0  0
    4.6658   -3.4220   -2.1925 H   0  0  0  0  0  0  0  0  0  0  0  0
    3.6441   -4.9057   -2.1223 H   0  0  0  0  0  0  0  0  0  0  0  0
    3.2746   -3.7909   -4.0219 H   0  0  0  0  0  0  0  0  0  0  0  0
    0.5740   -5.4266   -0.8128 H   0  0  0  0  0  0  0  0  0  0  0  0
    1.3780   -4.3518    2.1466 H   0  0  0  0  0  0  0  0  0  0  0  0
  1  2  1  0      
  1  9  2  0      
 45  1  1  0      
  2  3  2  0      
  2 46  1  0      
  3  4  1  0      
  3  5  1  0      
  4 47  1  0      
  5  6  1  0      
  5  7  2  0      
  6 48  1  0      
  7  8  1  0      
  7  9  1  0      
  8 49  1  0      
  9 50  1  0      
 45 10  2  0      
 11 12  1  0      
 11 21  2  0      
 11 37  1  0      
 12 13  1  0      
 12 20  2  0      
 13 14  2  0      
 13 51  1  0      
 14 15  1  0      
 14 16  1  0      
 15 52  1  0      
 16 17  1  0      
 16 18  2  0      
 17 53  1  0      
 18 19  1  0      
 18 20  1  0      
 19 54  1  0      
 20 55  1  0      
 22 23  1  0      
 22 30  2  0      
 39 22  1  0      
 23 24  2  0      
 23 56  1  0      
 24 25  1  0      
 24 26  1  0      
 25 57  1  0      
 26 27  1  0      
 26 28  2  0      
 27 58  1  0      
 28 29  1  0      
 28 30  1  0      
 29 59  1  0      
 30 60  1  0      
 39 31  2  0      
 33 32  1  0      
 32 37  1  0      
 32 44  1  0      
 32 45  1  0      
 34 33  1  0      
 33 43  1  0      
 33 61  1  0      
 34 35  1  0      
 34 41  1  0      
 34 62  1  0      
 36 35  1  0      
 37 36  1  0      
 36 39  1  0      
 36 40  1  0      
 37 38  1  0      
 38 63  1  0      
 40 64  1  0      
 41 42  1  0      
 41 65  1  0      
 41 66  1  0      
 42 67  1  0      
 43 68  1  0      
 44 69  1  0      
M  END
$$$$
