# Supplementary material for: UPLC-ESI/MSn metabolic profiling of Cedrela odorata L. and Toona ciliata M. Roem and in vitro investigation of their anti-diabetic activity supported with molecular docking studies
Source: Front Chem. 2024 Nov 15;12:1462309. doi: 10.3389/fchem.2024.1462309 (PMC11604428; doi:10.3389/fchem.2024.1462309)
Supplement: Supplementary file 1 [file DataSheet2.zip › Raw data_docking/alpha-amylase/Myricetin-3-O-hexoside-7-O-hexuronic acid/Discovery.xlsx]

## Sheet: Sheet1
N:UNK1:H - A:HIS491:NE2	Yes	0 255 0	Ligand Non-bond Monitor	2.30109	Hydrogen Bond	Conventional Hydrogen Bond	N:UNK1:H	H-Donor	A:HIS491:NE2	H-Acceptor	137.135	103.412
N:UNK1:H - A:ASP456:OD1	Yes	0 255 0	Ligand Non-bond Monitor	2.18126	Hydrogen Bond	Conventional Hydrogen Bond	N:UNK1:H	H-Donor	A:ASP456:OD1	H-Acceptor	125.059	107.906
N:UNK1:H - N:UNK1:O	Yes	0 255 0	Ligand Non-bond Monitor	1.90285	Hydrogen Bond	Conventional Hydrogen Bond	N:UNK1:H	H-Donor	N:UNK1:O	H-Acceptor	135.423	115.84
A:GLN7:HE22 - N:UNK1:O	Yes	0 255 0	Ligand Non-bond Monitor	2.24747	Hydrogen Bond	Conventional Hydrogen Bond	A:GLN7:HE22	H-Donor	N:UNK1:O	H-Acceptor	135.594	96.698
A:ARG10:HE - N:UNK1:O	Yes	0 255 0	Ligand Non-bond Monitor	2.93002	Hydrogen Bond	Conventional Hydrogen Bond	A:ARG10:HE	H-Donor	N:UNK1:O	H-Acceptor	93.637	92.593
A:ARG10:HH22 - N:UNK1:O	Yes	0 255 0	Ligand Non-bond Monitor	3.08942	Hydrogen Bond	Conventional Hydrogen Bond	A:ARG10:HH22	H-Donor	N:UNK1:O	H-Acceptor	92.571	108.695
A:LYS35:HZ2 - N:UNK1:O	Yes	0 255 0	Ligand Non-bond Monitor	2.3023	Hydrogen Bond	Conventional Hydrogen Bond	A:LYS35:HZ2	H-Donor	N:UNK1:O	H-Acceptor	165.8	139.598
A:ARG392:HH12 - N:UNK1:O	Yes	0 255 0	Ligand Non-bond Monitor	2.87041	Hydrogen Bond	Conventional Hydrogen Bond	A:ARG392:HH12	H-Donor	N:UNK1:O	H-Acceptor	108.793	92.852
A:ARG424:HH22 - N:UNK1:O	Yes	0 255 0	Ligand Non-bond Monitor	2.53077	Hydrogen Bond	Conventional Hydrogen Bond	A:ARG424:HH22	H-Donor	N:UNK1:O	H-Acceptor	131.011	105.937
N:UNK1:C - A:GLN8:O	Yes	220 255 220	Ligand Non-bond Monitor	3.24284	Hydrogen Bond	Carbon Hydrogen Bond	N:UNK1:C	H-Donor	A:GLN8:O	H-Acceptor			0.894	162.675
A:GLY36:CA - N:UNK1:O	Yes	220 255 220	Ligand Non-bond Monitor	3.20014	Hydrogen Bond	Carbon Hydrogen Bond	A:GLY36:CA	H-Donor	N:UNK1:O	H-Acceptor			40.072	150.974
A:ARG392:CD - N:UNK1:O	Yes	220 255 220	Ligand Non-bond Monitor	3.7561	Hydrogen Bond	Carbon Hydrogen Bond	A:ARG392:CD	H-Donor	N:UNK1:O	H-Acceptor			41.622	132.123
A:ILE396:CG2 - N:UNK1	Yes	200 100 255	Ligand Non-bond Monitor	3.46578	Hydrophobic	Pi-Sigma	A:ILE396:CG2	C-H	N:UNK1	Pi-Orbitals					12.993
N:UNK1 - A:VAL400	Yes	255 200 255	Ligand Non-bond Monitor	5.33407	Hydrophobic	Pi-Alkyl	N:UNK1	Pi-Orbitals	A:VAL400	Alkyl
N:UNK1 - A:ILE396	Yes	255 200 255	Ligand Non-bond Monitor	5.17489	Hydrophobic	Pi-Alkyl	N:UNK1	Pi-Orbitals	A:ILE396	Alkyl
