# Supplementary material for: UPLC-ESI/MSn metabolic profiling of Cedrela odorata L. and Toona ciliata M. Roem and in vitro investigation of their anti-diabetic activity supported with molecular docking studies
Source: Front Chem. 2024 Nov 15;12:1462309. doi: 10.3389/fchem.2024.1462309 (PMC11604428; doi:10.3389/fchem.2024.1462309)
Supplement: Supplementary file 1 [file DataSheet2.zip › Raw data_docking/alpha-amylase/Myricetin-3-O-hexoside-7-O-hexuronic acid/Ligands/Unnamed_uff_E=707.00.pdbqt]

REMARK  19 active torsions:
REMARK  status: ('A' for Active; 'I' for Inactive)
REMARK    1  A    between atoms: C_1  and  C_13 
REMARK    2  A    between atoms: C_2  and  O_22 
REMARK    3  A    between atoms: C_6  and  O_7 
REMARK    4  A    between atoms: C_9  and  O_34 
REMARK    5  A    between atoms: C_15  and  O_16 
REMARK    6  A    between atoms: C_17  and  O_18 
REMARK    7  A    between atoms: C_19  and  O_20 
REMARK    8  A    between atoms: O_22  and  C_23 
REMARK    9  A    between atoms: C_24  and  O_25 
REMARK   10  A    between atoms: C_26  and  O_27 
REMARK   11  A    between atoms: C_28  and  O_29 
REMARK   12  A    between atoms: C_30  and  C_32 
REMARK   13  A    between atoms: C_32  and  O_33 
REMARK   14  A    between atoms: C_39  and  O_34 
REMARK   15  A    between atoms: C_35  and  C_55 
REMARK   16  A    between atoms: C_36  and  O_43 
REMARK   17  A    between atoms: C_37  and  O_42 
REMARK   18  A    between atoms: C_38  and  O_41 
REMARK   19  A    between atoms: C_55  and  O_57 
ROOT
HETATM    1  C   UNK N   1       1.492   0.076   2.093  0.00  0.00     0.124 A 
HETATM    2  C   UNK N   1       2.285   1.219   1.766  0.00  0.00     0.157 A 
HETATM    3  C   UNK N   1       1.632   2.365   1.303  0.00  0.00     0.223 A 
HETATM    4  O   UNK N   1       2.299   3.362   1.030  0.00  0.00    -0.284 OA
HETATM    5  C   UNK N   1       0.245   2.373   1.158  0.00  0.00     0.084 A 
HETATM    6  C   UNK N   1      -0.494   3.499   0.739  0.00  0.00     0.085 A 
HETATM    7  C   UNK N   1      -1.886   3.424   0.645  0.00  0.00     0.074 A 
HETATM    8  C   UNK N   1      -2.553   2.234   0.934  0.00  0.00     0.077 A 
HETATM    9  C   UNK N   1      -1.819   1.108   1.329  0.00  0.00     0.075 A 
HETATM   10  C   UNK N   1      -0.452   1.178   1.458  0.00  0.00     0.096 A 
HETATM   11  O   UNK N   1       0.192   0.119   1.894  0.00  0.00    -0.306 OA
ENDROOT
BRANCH   8  12
HETATM   12  O   UNK N   1      -3.895   2.204   0.822  0.00  0.00    -0.318 OA
BRANCH  12  13
HETATM   13  C   UNK N   1      -4.624   1.042   0.737  0.00  0.00     0.298 C 
HETATM   14  C   UNK N   1      -6.105   1.410   0.653  0.00  0.00     0.205 C 
HETATM   15  C   UNK N   1      -6.911   0.119   0.465  0.00  0.00     0.183 C 
HETATM   16  C   UNK N   1      -6.363  -0.664  -0.743  0.00  0.00     0.189 C 
HETATM   17  C   UNK N   1      -4.841  -0.882  -0.570  0.00  0.00     0.253 C 
HETATM   18  O   UNK N   1      -4.204   0.368  -0.437  0.00  0.00    -0.340 OA
BRANCH  14  19
HETATM   19  O   UNK N   1      -6.521   2.044   1.838  0.00  0.00    -0.388 OA
HETATM   20  H   UNK N   1      -6.034   2.906   1.904  0.00  0.00     0.210 HD
ENDBRANCH  14  19
BRANCH  15  21
HETATM   21  O   UNK N   1      -8.266   0.419   0.246  0.00  0.00    -0.390 OA
HETATM   22  H   UNK N   1      -8.604   0.872   1.061  0.00  0.00     0.210 HD
ENDBRANCH  15  21
BRANCH  16  23
HETATM   23  O   UNK N   1      -7.000  -1.913  -0.840  0.00  0.00    -0.390 OA
HETATM   24  H   UNK N   1      -7.972  -1.743  -0.936  0.00  0.00     0.210 HD
ENDBRANCH  16  23
BRANCH  17  25
HETATM   25  C   UNK N   1      -4.175  -1.597  -1.734  0.00  0.00     0.172 C 
HETATM   26  O   UNK N   1      -2.980  -1.839  -1.667  0.00  0.00    -0.648 OA
BRANCH  25  27
HETATM   27  O   UNK N   1      -4.848  -1.960  -2.851  0.00  0.00    -0.774 OA
HETATM   28  H   UNK N   1      -5.784  -1.774  -2.993  0.00  0.00     0.167 HD
ENDBRANCH  25  27
ENDBRANCH  17  25
ENDBRANCH  12  13
ENDBRANCH   8  12
BRANCH   6  29
HETATM   29  O   UNK N   1       0.131   4.660   0.443  0.00  0.00    -0.360 OA
HETATM   30  H   UNK N   1      -0.368   5.441   0.167  0.00  0.00     0.217 HD
ENDBRANCH   6  29
BRANCH   1  31
HETATM   31  C   UNK N   1       2.031  -1.183   2.665  0.00  0.00     0.006 A 
HETATM   32  C   UNK N   1       1.191  -2.313   2.716  0.00  0.00     0.054 A 
HETATM   33  C   UNK N   1       1.656  -3.517   3.244  0.00  0.00     0.102 A 
HETATM   34  C   UNK N   1       2.974  -3.612   3.719  0.00  0.00     0.132 A 
HETATM   35  C   UNK N   1       3.806  -2.487   3.688  0.00  0.00     0.102 A 
HETATM   36  C   UNK N   1       3.322  -1.286   3.191  0.00  0.00     0.054 A 
BRANCH  33  37
HETATM   37  O   UNK N   1       0.825  -4.578   3.282  0.00  0.00    -0.358 OA
HETATM   38  H   UNK N   1       1.102  -5.430   3.645  0.00  0.00     0.218 HD
ENDBRANCH  33  37
BRANCH  34  39
HETATM   39  O   UNK N   1       3.435  -4.779   4.208  0.00  0.00    -0.356 OA
HETATM   40  H   UNK N   1       4.341  -4.867   4.534  0.00  0.00     0.218 HD
ENDBRANCH  34  39
BRANCH  35  41
HETATM   41  O   UNK N   1       5.074  -2.565   4.139  0.00  0.00    -0.358 OA
HETATM   42  H   UNK N   1       5.679  -1.812   4.086  0.00  0.00     0.218 HD
ENDBRANCH  35  41
ENDBRANCH   1  31
BRANCH   2  43
HETATM   43  O   UNK N   1       3.627   1.209   1.863  0.00  0.00    -0.311 OA
BRANCH  43  44
HETATM   44  C   UNK N   1       4.405   0.706   0.837  0.00  0.00     0.298 C 
HETATM   45  C   UNK N   1       5.894   0.720   1.246  0.00  0.00     0.205 C 
HETATM   46  C   UNK N   1       6.727   0.224   0.057  0.00  0.00     0.183 C 
HETATM   47  C   UNK N   1       6.397   1.044  -1.199  0.00  0.00     0.180 C 
HETATM   48  C   UNK N   1       4.863   1.045  -1.436  0.00  0.00     0.179 C 
HETATM   49  O   UNK N   1       4.197   1.530  -0.290  0.00  0.00    -0.348 OA
BRANCH  45  50
HETATM   50  O   UNK N   1       6.097  -0.120   2.352  0.00  0.00    -0.388 OA
HETATM   51  H   UNK N   1       7.071  -0.185   2.531  0.00  0.00     0.210 HD
ENDBRANCH  45  50
BRANCH  46  52
HETATM   52  O   UNK N   1       8.092   0.334   0.380  0.00  0.00    -0.390 OA
HETATM   53  H   UNK N   1       8.615   0.004  -0.394  0.00  0.00     0.210 HD
ENDBRANCH  46  52
BRANCH  47  54
HETATM   54  O   UNK N   1       7.069   0.442  -2.276  0.00  0.00    -0.390 OA
HETATM   55  H   UNK N   1       7.167   1.113  -2.993  0.00  0.00     0.210 HD
ENDBRANCH  47  54
BRANCH  48  56
HETATM   56  C   UNK N   1       4.435   1.982  -2.578  0.00  0.00     0.198 C 
BRANCH  56  57
HETATM   57  O   UNK N   1       5.028   1.631  -3.795  0.00  0.00    -0.398 OA
HETATM   58  H   UNK N   1       4.698   2.288  -4.461  0.00  0.00     0.209 HD
ENDBRANCH  56  57
ENDBRANCH  48  56
ENDBRANCH  43  44
ENDBRANCH   2  43
TORSDOF 19
