# Supplementary material for: UPLC-ESI/MSn metabolic profiling of Cedrela odorata L. and Toona ciliata M. Roem and in vitro investigation of their anti-diabetic activity supported with molecular docking studies
Source: Front Chem. 2024 Nov 15;12:1462309. doi: 10.3389/fchem.2024.1462309 (PMC11604428; doi:10.3389/fchem.2024.1462309)
Supplement: Supplementary file 1 [file DataSheet2.zip › Raw data_docking/alpha-amylase/Myricetin-3-O-hexoside-7-O-hexuronic acid/Macromolecules/4gqr.mini/4gqr.mini.pdbqt]

ATOM      1  N   TYR A   2       4.830  21.030  63.903  1.00  8.51    -0.057 N 
ATOM      2  CA  TYR A   2       3.870  21.903  63.176  1.00  8.26     0.259 C 
ATOM      3  C   TYR A   2       4.156  23.420  63.306  1.00  8.57     0.259 C 
ATOM      4  O   TYR A   2       3.761  24.208  62.455  1.00  9.36    -0.271 OA
ATOM      5  CB  TYR A   2       2.436  21.633  63.633  1.00  8.08     0.064 C 
ATOM      6  CG  TYR A   2       2.103  20.132  63.639  1.00  8.61    -0.044 A 
ATOM      7  CD1 TYR A   2       1.995  19.439  62.451  1.00  8.08     0.011 A 
ATOM      8  CD2 TYR A   2       1.966  19.476  64.849  1.00  8.94     0.011 A 
ATOM      9  CE1 TYR A   2       1.740  18.072  62.471  1.00  9.60     0.037 A 
ATOM     10  CE2 TYR A   2       1.713  18.108  64.876  1.00  9.49     0.037 A 
ATOM     11  CZ  TYR A   2       1.589  17.405  63.683  1.00  9.44     0.065 A 
ATOM     12  OH  TYR A   2       1.302  16.085  63.706  1.00 10.83    -0.361 OA
ATOM     13  H1  TYR A   2       5.525  21.562  64.377  1.00 99.99     0.276 HD
ATOM     14  HH  TYR A   2       1.171  15.766  62.757  1.00 99.99     0.217 HD
ATOM     15  H2  TYR A   2       4.335  20.447  64.539  1.00 99.99     0.276 HD
ATOM     16  H3  TYR A   2       5.266  20.399  63.277  1.00 99.99     0.276 HD
ATOM     17  N   SER A   3       4.841  23.787  64.387  1.00  8.99    -0.336 N 
ATOM     18  CA  SER A   3       5.238  25.185  64.658  1.00 10.07     0.189 C 
ATOM     19  C   SER A   3       6.493  25.541  63.847  1.00  8.31     0.257 C 
ATOM     20  O   SER A   3       7.452  24.765  63.863  1.00  7.79    -0.270 OA
ATOM     21  CB  SER A   3       5.513  25.368  66.154  1.00 12.61     0.169 C 
ATOM     22  OG  SER A   3       4.313  25.109  66.888  1.00 19.74    -0.380 OA
ATOM     23  H   SER A   3       5.141  23.139  65.080  1.00 99.99     0.164 HD
ATOM     24  HG  SER A   3       4.474  25.272  67.864  1.00 99.99     0.211 HD
ATOM     25  N   PRO A   4       6.498  26.689  63.156  1.00  9.96    -0.312 N 
ATOM     26  CA  PRO A   4       7.638  27.130  62.335  1.00 10.77     0.163 C 
ATOM     27  C   PRO A   4       8.951  27.380  63.101  1.00 10.74     0.251 C 
ATOM     28  O   PRO A   4      10.007  27.275  62.493  1.00 12.15    -0.271 OA
ATOM     29  CB  PRO A   4       7.162  28.383  61.607  1.00 12.38     0.034 C 
ATOM     30  CG  PRO A   4       6.092  28.942  62.544  1.00 14.01     0.027 C 
ATOM     31  CD  PRO A   4       5.409  27.686  63.086  1.00 12.71     0.105 C 
ATOM     32  N   ASN A   5       8.863  27.693  64.395  1.00  9.64    -0.337 N 
ATOM     33  CA  ASN A   5      10.032  28.036  65.252  1.00 10.14     0.169 C 
ATOM     34  C   ASN A   5      10.685  29.388  64.875  1.00 10.29     0.251 C 
ATOM     35  O   ASN A   5      11.812  29.684  65.257  1.00  9.90    -0.271 OA
ATOM     36  CB  ASN A   5      11.087  26.923  65.240  1.00 11.06     0.119 C 
ATOM     37  CG  ASN A   5      10.522  25.591  65.770  1.00 11.57     0.230 C 
ATOM     38  OD1 ASN A   5       9.892  25.515  66.795  1.00 12.99    -0.273 OA
ATOM     39  ND2 ASN A   5      10.776  24.531  65.029  1.00 10.11    -0.369 N 
ATOM     40  H   ASN A   5       7.996  27.722  64.886  1.00 99.99     0.164 HD
ATOM     41 1HD2 ASN A   5      10.438  23.651  65.393  1.00 99.99     0.159 HD
ATOM     42 2HD2 ASN A   5      11.310  24.598  64.199  1.00 99.99     0.159 HD
ATOM     43  N   THR A   6       9.910  30.209  64.179  1.00 10.57    -0.336 N 
ATOM     44  CA  THR A   6      10.287  31.607  63.873  1.00 10.62     0.186 C 
ATOM     45  C   THR A   6      10.031  32.430  65.148  1.00 11.87     0.253 C 
ATOM     46  O   THR A   6       9.345  31.976  66.064  1.00 12.37    -0.270 OA
ATOM     47  CB  THR A   6       9.434  32.147  62.718  1.00 11.61     0.140 C 
ATOM     48  OG1 THR A   6       8.043  31.973  63.008  1.00 12.37    -0.382 OA
ATOM     49  CG2 THR A   6       9.749  31.442  61.395  1.00 11.10     0.034 C 
ATOM     50  H   THR A   6       8.947  30.035  63.992  1.00 99.99     0.164 HD
ATOM     51  HG1 THR A   6       7.510  32.535  62.361  1.00 99.99     0.210 HD
ATOM     52  N   GLN A   7      10.674  33.582  65.247  1.00 12.07    -0.337 N 
ATOM     53  CA  GLN A   7      10.379  34.502  66.372  1.00 13.85     0.160 C 
ATOM     54  C   GLN A   7       8.900  34.909  66.372  1.00 14.16     0.251 C 
ATOM     55  O   GLN A   7       8.280  35.006  65.313  1.00 13.31    -0.271 OA
ATOM     56  CB  GLN A   7      11.252  35.746  66.270  1.00 15.96     0.042 C 
ATOM     57  CG  GLN A   7      12.721  35.400  66.523  1.00 18.58     0.090 C 
ATOM     58  CD  GLN A   7      13.582  36.581  67.014  1.00 22.93     0.227 C 
ATOM     59  OE1 GLN A   7      14.667  36.412  67.510  1.00 29.17    -0.273 OA
ATOM     60  NE2 GLN A   7      13.075  37.800  66.893  1.00 23.44    -0.369 N 
ATOM     61  H   GLN A   7      11.394  33.875  64.620  1.00 99.99     0.164 HD
ATOM     62 1HE2 GLN A   7      13.647  38.550  67.218  1.00 99.99     0.159 HD
ATOM     63 2HE2 GLN A   7      12.192  37.930  66.473  1.00 99.99     0.159 HD
ATOM     64  N   GLN A   8       8.320  35.114  67.558  1.00 15.95    -0.338 N 
ATOM     65  CA  GLN A   8       6.941  35.633  67.636  1.00 17.22     0.160 C 
ATOM     66  C   GLN A   8       6.804  36.952  66.856  1.00 14.99     0.251 C 
ATOM     67  O   GLN A   8       7.682  37.802  66.932  1.00 14.93    -0.271 OA
ATOM     68  CB  GLN A   8       6.508  35.833  69.085  1.00 20.94     0.042 C 
ATOM     69  CG  GLN A   8       6.178  34.472  69.705  1.00 27.90     0.090 C 
ATOM     70  CD  GLN A   8       4.931  33.808  69.095  1.00 31.67     0.227 C 
ATOM     71  OE1 GLN A   8       4.890  32.614  68.846  1.00 36.98    -0.273 OA
ATOM     72  NE2 GLN A   8       3.866  34.563  68.936  1.00 33.68    -0.369 N 
ATOM     73  H   GLN A   8       8.733  34.834  68.425  1.00 99.99     0.164 HD
ATOM     74 1HE2 GLN A   8       3.052  34.132  68.547  1.00 99.99     0.159 HD
ATOM     75 2HE2 GLN A   8       3.866  35.507  69.246  1.00 99.99     0.159 HD
ATOM     76  N   GLY A   9       5.760  36.996  66.027  1.00 14.53    -0.336 N 
ATOM     77  CA  GLY A   9       5.581  38.153  65.126  1.00 15.15     0.189 C 
ATOM     78  C   GLY A   9       6.158  37.961  63.716  1.00 13.78     0.253 C 
ATOM     79  O   GLY A   9       5.834  38.769  62.860  1.00 17.57    -0.270 OA
ATOM     80  H   GLY A   9       4.987  36.353  66.021  1.00 99.99     0.164 HD
ATOM     81  N   ARG A  10       7.023  36.974  63.493  1.00 10.97    -0.337 N 
ATOM     82  CA  ARG A  10       7.555  36.685  62.143  1.00  9.43     0.159 C 
ATOM     83  C   ARG A  10       6.810  35.485  61.538  1.00  9.19     0.251 C 
ATOM     84  O   ARG A  10       6.864  34.366  62.050  1.00  9.24    -0.271 OA
ATOM     85  CB  ARG A  10       9.059  36.430  62.222  1.00  8.67     0.034 C 
ATOM     86  CG  ARG A  10       9.812  37.690  62.650  1.00  8.59     0.027 C 
ATOM     87  CD  ARG A  10      11.316  37.437  62.650  1.00  8.83     0.116 C 
ATOM     88  NE  ARG A  10      12.002  38.665  63.078  1.00  9.65    -0.212 N 
ATOM     89  CZ  ARG A  10      12.761  39.449  62.309  1.00 12.53     0.666 C 
ATOM     90  NH1 ARG A  10      12.959  39.188  61.028  1.00 10.72    -0.235 N 
ATOM     91  NH2 ARG A  10      13.338  40.517  62.836  1.00 13.22    -0.235 N 
ATOM     92  H   ARG A  10       7.411  36.403  64.221  1.00 99.99     0.164 HD
ATOM     93  HE  ARG A  10      11.899  38.906  64.036  1.00 99.99     0.178 HD
ATOM     94 1HH1 ARG A  10      13.532  39.782  60.464  1.00 99.99     0.174 HD
ATOM     95 2HH1 ARG A  10      12.538  38.368  60.631  1.00 99.99     0.174 HD
ATOM     96 1HH2 ARG A  10      13.896  41.094  62.234  1.00 99.99     0.174 HD
ATOM     97 2HH2 ARG A  10      13.224  40.754  63.795  1.00 99.99     0.174 HD
ATOM     98  N   THR A  11       6.065  35.762  60.471  1.00  7.39    -0.336 N 
ATOM     99  CA  THR A  11       5.054  34.797  59.968  1.00  7.64     0.186 C 
ATOM    100  C   THR A  11       5.269  34.216  58.552  1.00  6.87     0.253 C 
ATOM    101  O   THR A  11       4.408  33.509  58.024  1.00  7.56    -0.270 OA
ATOM    102  CB  THR A  11       3.667  35.448  60.021  1.00  8.15     0.140 C 
ATOM    103  OG1 THR A  11       3.685  36.609  59.190  1.00  8.13    -0.382 OA
ATOM    104  CG2 THR A  11       3.233  35.805  61.447  1.00  8.90     0.034 C 
ATOM    105  H   THR A  11       5.962  36.701  60.117  1.00 99.99     0.164 HD
ATOM    106  HG1 THR A  11       2.810  37.090  59.258  1.00 99.99     0.210 HD
ATOM    107  N   SER A  12       6.458  34.404  57.998  1.00  6.11    -0.335 N 
ATOM    108  CA  SER A  12       6.766  33.921  56.632  1.00  5.85     0.189 C 
ATOM    109  C   SER A  12       8.198  33.393  56.517  1.00  6.41     0.253 C 
ATOM    110  O   SER A  12       9.097  33.830  57.225  1.00  6.17    -0.270 OA
ATOM    111  CB  SER A  12       6.610  35.017  55.577  1.00  6.58     0.169 C 
ATOM    112  OG  SER A  12       5.240  35.331  55.328  1.00  6.36    -0.380 OA
ATOM    113  H   SER A  12       7.222  34.816  58.493  1.00 99.99     0.164 HD
ATOM    114  HG  SER A  12       4.612  34.747  55.859  1.00 99.99     0.211 HD
ATOM    115  N   ILE A  13       8.359  32.446  55.616  1.00  6.12    -0.337 N 
ATOM    116  CA  ILE A  13       9.708  32.000  55.183  1.00  7.01     0.159 C 
ATOM    117  C   ILE A  13       9.889  32.369  53.696  1.00  6.53     0.251 C 
ATOM    118  O   ILE A  13       8.918  32.479  52.956  1.00  7.03    -0.271 OA
ATOM    119  CB  ILE A  13       9.931  30.503  55.427  1.00  8.84     0.029 C 
ATOM    120  CG1 ILE A  13       8.869  29.635  54.728  1.00 12.29     0.002 C 
ATOM    121  CG2 ILE A  13      10.006  30.234  56.939  1.00  9.61     0.002 C 
ATOM    122  CD  ILE A  13       9.243  28.155  54.615  1.00 15.27     0.000 C 
ATOM    123  H   ILE A  13       7.589  31.985  55.174  1.00 99.99     0.164 HD
ATOM    124  N   VAL A  14      11.124  32.642  53.319  1.00  5.48    -0.338 N 
ATOM    125  CA  VAL A  14      11.457  32.916  51.900  1.00  5.61     0.159 C 
ATOM    126  C   VAL A  14      12.372  31.808  51.349  1.00  5.26     0.251 C 
ATOM    127  O   VAL A  14      13.337  31.400  51.984  1.00  5.50    -0.271 OA
ATOM    128  CB  VAL A  14      12.047  34.329  51.744  1.00  5.71     0.029 C 
ATOM    129  CG1 VAL A  14      13.326  34.562  52.562  1.00  5.43     0.002 C 
ATOM    130  CG2 VAL A  14      12.279  34.679  50.269  1.00  5.65     0.002 C 
ATOM    131  H   VAL A  14      11.881  32.752  53.969  1.00 99.99     0.164 HD
ATOM    132  N   HIS A  15      12.013  31.318  50.173  1.00  5.09    -0.337 N 
ATOM    133  CA  HIS A  15      12.870  30.363  49.444  1.00  4.91     0.165 C 
ATOM    134  C   HIS A  15      13.921  31.131  48.623  1.00  5.13     0.251 C 
ATOM    135  O   HIS A  15      13.611  31.644  47.550  1.00  6.20    -0.271 OA
ATOM    136  CB  HIS A  15      11.991  29.466  48.574  1.00  5.08     0.077 C 
ATOM    137  CG  HIS A  15      12.829  28.379  47.845  1.00  5.50     0.057 A 
ATOM    138  ND1 HIS A  15      14.003  27.961  48.187  1.00  7.24    -0.338 N 
ATOM    139  CD2 HIS A  15      12.399  27.678  46.798  1.00  3.25     0.113 A 
ATOM    140  CE1 HIS A  15      14.360  26.969  47.355  1.00  3.54     0.175 A 
ATOM    141  NE2 HIS A  15      13.355  26.800  46.501  1.00  6.90    -0.223 NA
ATOM    142  H   HIS A  15      11.137  31.545  49.738  1.00 99.99     0.164 HD
ATOM    143  HD1 HIS A  15      14.570  28.293  48.963  1.00 99.99     0.167 HD
ATOM    144  N   LEU A  16      15.124  31.244  49.181  1.00  5.91    -0.338 N 
ATOM    145  CA  LEU A  16      16.262  31.830  48.437  1.00  5.95     0.159 C 
ATOM    146  C   LEU A  16      16.900  30.756  47.540  1.00  6.16     0.251 C 
ATOM    147  O   LEU A  16      17.957  30.183  47.808  1.00  6.09    -0.271 OA
ATOM    148  CB  LEU A  16      17.256  32.486  49.408  1.00  6.16     0.032 C 
ATOM    149  CG  LEU A  16      16.664  33.620  50.263  1.00  6.28     0.002 C 
ATOM    150  CD1 LEU A  16      17.746  34.203  51.172  1.00  7.35     0.000 C 
ATOM    151  CD2 LEU A  16      16.074  34.752  49.419  1.00  7.20     0.000 C 
ATOM    152  H   LEU A  16      15.323  31.000  50.131  1.00 99.99     0.164 HD
ATOM    153  N   PHE A  17      16.126  30.420  46.509  1.00  5.45    -0.337 N 
ATOM    154  CA  PHE A  17      16.408  29.336  45.555  1.00  5.52     0.164 C 
ATOM    155  C   PHE A  17      17.771  29.503  44.865  1.00  6.24     0.251 C 
ATOM    156  O   PHE A  17      18.019  30.488  44.180  1.00  6.33    -0.271 OA
ATOM    157  CB  PHE A  17      15.268  29.343  44.538  1.00  6.19     0.056 C 
ATOM    158  CG  PHE A  17      15.390  28.312  43.408  1.00  6.16    -0.044 A 
ATOM    159  CD1 PHE A  17      15.687  26.981  43.665  1.00  6.10     0.008 A 
ATOM    160  CD2 PHE A  17      15.151  28.744  42.117  1.00  6.69     0.008 A 
ATOM    161  CE1 PHE A  17      15.737  26.072  42.609  1.00  6.54     0.001 A 
ATOM    162  CE2 PHE A  17      15.192  27.837  41.062  1.00  7.00     0.001 A 
ATOM    163  CZ  PHE A  17      15.486  26.501  41.313  1.00  6.87     0.000 A 
ATOM    164  H   PHE A  17      15.273  30.913  46.321  1.00 99.99     0.164 HD
ATOM    165  N   GLU A  18      18.625  28.514  45.119  1.00  6.06    -0.338 N 
ATOM    166  CA  GLU A  18      19.994  28.418  44.556  1.00  6.73     0.160 C 
ATOM    167  C   GLU A  18      20.971  29.521  45.016  1.00  7.06     0.251 C 
ATOM    168  O   GLU A  18      22.068  29.632  44.475  1.00  8.26    -0.271 OA
ATOM    169  CB  GLU A  18      19.908  28.384  43.022  1.00  6.84     0.043 C 
ATOM    170  CG  GLU A  18      19.354  27.063  42.478  1.00  7.90     0.100 C 
ATOM    171  CD  GLU A  18      20.414  25.968  42.285  1.00  8.16     0.185 C 
ATOM    172  OE1 GLU A  18      21.545  26.128  42.796  1.00  8.28    -0.647 OA
ATOM    173  OE2 GLU A  18      20.068  24.977  41.613  1.00  8.03    -0.647 OA
ATOM    174  H   GLU A  18      18.375  27.776  45.750  1.00 99.99     0.164 HD
ATOM    175  N   TRP A  19      20.627  30.230  46.095  1.00  7.02    -0.337 N 
ATOM    176  CA  TRP A  19      21.522  31.258  46.667  1.00  7.09     0.164 C 
ATOM    177  C   TRP A  19      22.708  30.570  47.369  1.00  7.96     0.251 C 
ATOM    178  O   TRP A  19      22.549  29.515  47.972  1.00  7.71    -0.271 OA
ATOM    179  CB  TRP A  19      20.809  32.145  47.688  1.00  7.20     0.059 C 
ATOM    180  CG  TRP A  19      19.907  33.245  47.088  1.00  7.18    -0.016 A 
ATOM    181  CD1 TRP A  19      19.092  33.122  46.061  1.00  6.44     0.097 A 
ATOM    182  CD2 TRP A  19      19.785  34.535  47.570  1.00  6.73    -0.001 A 
ATOM    183  NE1 TRP A  19      18.464  34.275  45.843  1.00  6.55    -0.365 N 
ATOM    184  CE2 TRP A  19      18.869  35.169  46.735  1.00  7.50     0.042 A 
ATOM    185  CE3 TRP A  19      20.364  35.233  48.625  1.00  7.43     0.014 A 
ATOM    186  CZ2 TRP A  19      18.558  36.509  46.941  1.00  8.14     0.030 A 
ATOM    187  CZ3 TRP A  19      20.042  36.569  48.830  1.00  8.39     0.001 A 
ATOM    188  CH2 TRP A  19      19.134  37.204  47.995  1.00  7.72     0.002 A 
ATOM    189  H   TRP A  19      19.819  30.031  46.649  1.00 99.99     0.164 HD
ATOM    190  HE1 TRP A  19      17.790  34.438  45.118  1.00 99.99     0.165 HD
ATOM    191  N   ARG A  20      23.854  31.234  47.300  1.00  8.04    -0.338 N 
ATOM    192  CA  ARG A  20      25.069  30.786  48.022  1.00  8.70     0.159 C 
ATOM    193  C   ARG A  20      24.888  31.095  49.516  1.00  7.72     0.251 C 
ATOM    194  O   ARG A  20      24.295  32.110  49.877  1.00  7.70    -0.271 OA
ATOM    195  CB  ARG A  20      26.293  31.530  47.489  1.00 11.28     0.034 C 
ATOM    196  CG  ARG A  20      26.617  31.155  46.039  1.00 14.74     0.027 C 
ATOM    197  CD  ARG A  20      27.448  32.237  45.341  1.00 19.94     0.116 C 
ATOM    198  NE  ARG A  20      28.787  32.392  45.941  1.00 23.80    -0.212 N 
ATOM    199  CZ  ARG A  20      29.308  33.524  46.427  1.00 25.64     0.666 C 
ATOM    200  NH1 ARG A  20      28.626  34.657  46.439  1.00 25.31    -0.235 N 
ATOM    201  NH2 ARG A  20      30.562  33.564  46.850  1.00 28.07    -0.235 N 
ATOM    202  H   ARG A  20      23.935  32.114  46.841  1.00 99.99     0.164 HD
ATOM    203  HE  ARG A  20      29.345  31.567  45.937  1.00 99.99     0.178 HD
ATOM    204 1HH1 ARG A  20      29.027  35.497  46.797  1.00 99.99     0.174 HD
ATOM    205 2HH1 ARG A  20      27.696  34.654  46.067  1.00 99.99     0.174 HD
ATOM    206 1HH2 ARG A  20      30.934  34.421  47.202  1.00 99.99     0.174 HD
ATOM    207 2HH2 ARG A  20      31.140  32.753  46.794  1.00 99.99     0.174 HD
ATOM    208  N   TRP A  21      25.496  30.272  50.363  1.00  6.84    -0.337 N 
ATOM    209  CA  TRP A  21      25.419  30.453  51.830  1.00  7.64     0.164 C 
ATOM    210  C   TRP A  21      25.908  31.834  52.324  1.00  8.15     0.251 C 
ATOM    211  O   TRP A  21      25.200  32.482  53.085  1.00  8.92    -0.271 OA
ATOM    212  CB  TRP A  21      26.178  29.350  52.557  1.00  7.07     0.059 C 
ATOM    213  CG  TRP A  21      25.813  27.910  52.141  1.00  7.37    -0.016 A 
ATOM    214  CD1 TRP A  21      26.670  26.907  52.200  1.00  7.53     0.097 A 
ATOM    215  CD2 TRP A  21      24.606  27.400  51.681  1.00  7.10    -0.001 A 
ATOM    216  NE1 TRP A  21      26.084  25.784  51.805  1.00  7.58    -0.365 N 
ATOM    217  CE2 TRP A  21      24.824  26.040  51.482  1.00  7.45     0.042 A 
ATOM    218  CE3 TRP A  21      23.354  27.942  51.403  1.00  7.22     0.014 A 
ATOM    219  CZ2 TRP A  21      23.790  25.231  51.021  1.00  6.59     0.030 A 
ATOM    220  CZ3 TRP A  21      22.339  27.140  50.902  1.00  6.68     0.001 A 
ATOM    221  CH2 TRP A  21      22.554  25.782  50.712  1.00  6.30     0.002 A 
ATOM    222  H   TRP A  21      25.905  29.404  50.064  1.00 99.99     0.164 HD
ATOM    223  HE1 TRP A  21      26.524  24.879  51.778  1.00 99.99     0.165 HD
ATOM    224  N   VAL A  22      27.007  32.328  51.753  1.00  9.28    -0.338 N 
ATOM    225  CA  VAL A  22      27.533  33.680  52.090  1.00 10.90     0.159 C 
ATOM    226  C   VAL A  22      26.546  34.832  51.777  1.00 10.49     0.251 C 
ATOM    227  O   VAL A  22      26.378  35.741  52.576  1.00  9.98    -0.271 OA
ATOM    228  CB  VAL A  22      28.916  33.979  51.488  1.00 12.97     0.029 C 
ATOM    229  CG1 VAL A  22      29.981  33.047  52.075  1.00 17.41     0.002 C 
ATOM    230  CG2 VAL A  22      28.948  33.930  49.954  1.00 12.74     0.002 C 
ATOM    231  H   VAL A  22      27.613  31.773  51.184  1.00 99.99     0.164 HD
ATOM    232  N   ASP A  23      25.818  34.673  50.675  1.00  8.65    -0.337 N 
ATOM    233  CA  ASP A  23      24.799  35.664  50.262  1.00  9.27     0.170 C 
ATOM    234  C   ASP A  23      23.539  35.607  51.144  1.00  8.62     0.251 C 
ATOM    235  O   ASP A  23      23.014  36.651  51.503  1.00  8.00    -0.271 OA
ATOM    236  CB  ASP A  23      24.447  35.498  48.788  1.00 10.13     0.129 C 
ATOM    237  CG  ASP A  23      25.620  35.868  47.873  1.00 12.27     0.188 C 
ATOM    238  OD1 ASP A  23      26.274  36.903  48.121  1.00 15.38    -0.647 OA
ATOM    239  OD2 ASP A  23      25.806  35.117  46.896  1.00 15.51    -0.647 OA
ATOM    240  H   ASP A  23      25.836  33.832  50.137  1.00 99.99     0.164 HD
ATOM    241  N   ILE A  24      23.174  34.402  51.587  1.00  7.14    -0.338 N 
ATOM    242  CA  ILE A  24      22.041  34.232  52.530  1.00  7.65     0.159 C 
ATOM    243  C   ILE A  24      22.415  34.840  53.899  1.00  8.19     0.251 C 
ATOM    244  O   ILE A  24      21.629  35.599  54.450  1.00  7.63    -0.271 OA
ATOM    245  CB  ILE A  24      21.571  32.770  52.662  1.00  7.39     0.029 C 
ATOM    246  CG1 ILE A  24      21.070  32.260  51.300  1.00  7.28     0.002 C 
ATOM    247  CG2 ILE A  24      20.478  32.633  53.743  1.00  7.81     0.002 C 
ATOM    248  CD  ILE A  24      20.640  30.787  51.242  1.00  6.64     0.000 C 
ATOM    249  H   ILE A  24      23.703  33.573  51.407  1.00 99.99     0.164 HD
ATOM    250  N   ALA A  25      23.628  34.554  54.369  1.00  7.63    -0.338 N 
ATOM    251  CA  ALA A  25      24.140  35.126  55.636  1.00  8.02     0.159 C 
ATOM    252  C   ALA A  25      24.090  36.669  55.647  1.00  8.18     0.251 C 
ATOM    253  O   ALA A  25      23.457  37.260  56.519  1.00  8.05    -0.271 OA
ATOM    254  CB  ALA A  25      25.568  34.641  55.881  1.00  8.78     0.034 C 
ATOM    255  H   ALA A  25      24.213  33.847  53.960  1.00 99.99     0.164 HD
ATOM    256  N   LEU A  26      24.584  37.270  54.564  1.00  8.11    -0.338 N 
ATOM    257  CA  LEU A  26      24.492  38.735  54.354  1.00  8.44     0.159 C 
ATOM    258  C   LEU A  26      23.047  39.243  54.264  1.00  8.75     0.251 C 
ATOM    259  O   LEU A  26      22.675  40.172  54.977  1.00  8.69    -0.271 OA
ATOM    260  CB  LEU A  26      25.250  39.141  53.088  1.00 10.48     0.032 C 
ATOM    261  CG  LEU A  26      26.772  39.041  53.223  1.00 11.49     0.002 C 
ATOM    262  CD1 LEU A  26      27.397  39.103  51.829  1.00 13.03     0.000 C 
ATOM    263  CD2 LEU A  26      27.326  40.186  54.079  1.00 11.32     0.000 C 
ATOM    264  H   LEU A  26      25.146  36.783  53.894  1.00 99.99     0.164 HD
ATOM    265  N   GLU A  27      22.204  38.497  53.545  1.00  8.00    -0.338 N 
ATOM    266  CA  GLU A  27      20.779  38.824  53.376  1.00  7.51     0.160 C 
ATOM    267  C   GLU A  27      20.004  38.795  54.708  1.00  7.72     0.251 C 
ATOM    268  O   GLU A  27      19.178  39.673  54.950  1.00  7.39    -0.271 OA
ATOM    269  CB  GLU A  27      20.157  37.859  52.362  1.00  8.69     0.043 C 
ATOM    270  CG  GLU A  27      18.792  38.328  51.846  1.00  7.53     0.100 C 
ATOM    271  CD  GLU A  27      18.810  39.628  51.028  1.00  7.97     0.185 C 
ATOM    272  OE1 GLU A  27      19.886  40.224  50.830  1.00  8.86    -0.647 OA
ATOM    273  OE2 GLU A  27      17.717  40.015  50.589  1.00  8.62    -0.647 OA
ATOM    274  H   GLU A  27      22.515  37.692  53.029  1.00 99.99     0.164 HD
ATOM    275  N   CYS A  28      20.364  37.860  55.584  1.00  7.19    -0.337 N 
ATOM    276  CA  CYS A  28      19.769  37.750  56.934  1.00  7.28     0.171 C 
ATOM    277  C   CYS A  28      20.023  39.018  57.761  1.00  7.66     0.252 C 
ATOM    278  O   CYS A  28      19.077  39.628  58.245  1.00  8.12    -0.271 OA
ATOM    279  CB  CYS A  28      20.344  36.552  57.688  1.00  6.85     0.100 C 
ATOM    280  SG  CYS A  28      19.642  34.946  57.170  1.00  7.71    -0.080 SA
ATOM    281  H   CYS A  28      21.103  37.204  55.395  1.00 99.99     0.164 HD
ATOM    282  N   GLU A  29      21.266  39.487  57.688  1.00  7.61    -0.337 N 
ATOM    283  CA  GLU A  29      21.735  40.663  58.443  1.00  8.91     0.160 C 
ATOM    284  C   GLU A  29      21.247  42.009  57.873  1.00  8.84     0.251 C 
ATOM    285  O   GLU A  29      20.744  42.838  58.619  1.00 10.16    -0.271 OA
ATOM    286  CB  GLU A  29      23.261  40.644  58.508  1.00  9.61     0.043 C 
ATOM    287  CG  GLU A  29      23.766  39.417  59.275  1.00  9.78     0.100 C 
ATOM    288  CD  GLU A  29      25.272  39.178  59.120  1.00 10.34     0.185 C 
ATOM    289  OE1 GLU A  29      25.862  39.685  58.139  1.00  9.85    -0.647 OA
ATOM    290  OE2 GLU A  29      25.810  38.440  59.971  1.00  9.84    -0.647 OA
ATOM    291  H   GLU A  29      21.972  39.022  57.150  1.00 99.99     0.164 HD
ATOM    292  N   ARG A  30      21.363  42.171  56.558  1.00  8.71    -0.338 N 
ATOM    293  CA  ARG A  30      21.033  43.452  55.894  1.00  9.17     0.159 C 
ATOM    294  C   ARG A  30      19.539  43.671  55.557  1.00  9.62     0.251 C 
ATOM    295  O   ARG A  30      19.142  44.800  55.309  1.00 10.61    -0.271 OA
ATOM    296  CB  ARG A  30      21.915  43.648  54.655  1.00  9.31     0.034 C 
ATOM    297  CG  ARG A  30      21.506  42.756  53.479  1.00  9.47     0.027 C 
ATOM    298  CD  ARG A  30      22.604  42.687  52.428  1.00 10.10     0.116 C 
ATOM    299  NE  ARG A  30      22.238  41.633  51.470  1.00 10.27    -0.212 N 
ATOM    300  CZ  ARG A  30      23.049  41.049  50.588  1.00 11.12     0.666 C 
ATOM    301  NH1 ARG A  30      24.326  41.392  50.503  1.00 12.21    -0.235 N 
ATOM    302  NH2 ARG A  30      22.606  40.079  49.804  1.00 11.87    -0.235 N 
ATOM    303  H   ARG A  30      21.792  41.484  55.964  1.00 99.99     0.164 HD
ATOM    304  HE  ARG A  30      21.278  41.352  51.484  1.00 99.99     0.178 HD
ATOM    305 1HH1 ARG A  30      24.923  40.960  49.835  1.00 99.99     0.174 HD
ATOM    306 2HH1 ARG A  30      24.665  42.095  51.125  1.00 99.99     0.174 HD
ATOM    307 1HH2 ARG A  30      23.216  39.661  49.136  1.00 99.99     0.174 HD
ATOM    308 2HH2 ARG A  30      21.649  39.795  49.868  1.00 99.99     0.174 HD
ATOM    309  N   TYR A  31      18.773  42.584  55.462  1.00  8.51    -0.337 N 
ATOM    310  CA  TYR A  31      17.390  42.681  54.934  1.00  8.05     0.164 C 
ATOM    311  C   TYR A  31      16.343  41.846  55.683  1.00  7.45     0.251 C 
ATOM    312  O   TYR A  31      15.382  42.391  56.208  1.00  7.63    -0.271 OA
ATOM    313  CB  TYR A  31      17.375  42.356  53.439  1.00  7.62     0.056 C 
ATOM    314  CG  TYR A  31      16.141  42.970  52.758  1.00  9.29    -0.044 A 
ATOM    315  CD1 TYR A  31      16.190  44.291  52.354  1.00 10.30     0.011 A 
ATOM    316  CD2 TYR A  31      14.999  42.216  52.550  1.00 10.18     0.011 A 
ATOM    317  CE1 TYR A  31      15.085  44.877  51.747  1.00 11.25     0.037 A 
ATOM    318  CE2 TYR A  31      13.892  42.786  51.926  1.00 10.16     0.037 A 
ATOM    319  CZ  TYR A  31      13.934  44.125  51.529  1.00 10.84     0.065 A 
ATOM    320  OH  TYR A  31      12.867  44.698  50.926  1.00 11.77    -0.361 OA
ATOM    321  H   TYR A  31      19.033  41.711  55.863  1.00 99.99     0.164 HD
ATOM    322  HH  TYR A  31      12.132  44.022  50.853  1.00 99.99     0.217 HD
ATOM    323  N   LEU A  32      16.581  40.542  55.810  1.00  7.22    -0.338 N 
ATOM    324  CA  LEU A  32      15.570  39.633  56.384  1.00  6.78     0.159 C 
ATOM    325  C   LEU A  32      15.256  39.928  57.864  1.00  6.95     0.251 C 
ATOM    326  O   LEU A  32      14.084  40.031  58.208  1.00  7.34    -0.271 OA
ATOM    327  CB  LEU A  32      15.970  38.171  56.197  1.00  6.70     0.032 C 
ATOM    328  CG  LEU A  32      16.238  37.799  54.732  1.00  6.96     0.002 C 
ATOM    329  CD1 LEU A  32      16.689  36.349  54.691  1.00  8.02     0.000 C 
ATOM    330  CD2 LEU A  32      15.029  37.994  53.811  1.00  7.25     0.000 C 
ATOM    331  H   LEU A  32      17.459  40.123  55.571  1.00 99.99     0.164 HD
ATOM    332  N   ALA A  33      16.298  40.196  58.648  1.00  7.01    -0.338 N 
ATOM    333  CA  ALA A  33      16.123  40.632  60.056  1.00  8.19     0.160 C 
ATOM    334  C   ALA A  33      15.384  41.980  60.174  1.00  8.19     0.254 C 
ATOM    335  O   ALA A  33      14.238  41.951  60.619  1.00  8.90    -0.270 OA
ATOM    336  CB  ALA A  33      17.438  40.594  60.842  1.00  9.13     0.034 C 
ATOM    337  H   ALA A  33      17.249  39.995  58.397  1.00 99.99     0.164 HD
ATOM    338  N   PRO A  34      15.868  43.109  59.625  1.00  8.87    -0.312 N 
ATOM    339  CA  PRO A  34      15.139  44.387  59.705  1.00  9.66     0.163 C 
ATOM    340  C   PRO A  34      13.729  44.398  59.073  1.00  9.77     0.251 C 
ATOM    341  O   PRO A  34      12.853  45.074  59.594  1.00 10.66    -0.271 OA
ATOM    342  CB  PRO A  34      16.054  45.436  59.076  1.00  9.79     0.034 C 
ATOM    343  CG  PRO A  34      16.967  44.625  58.160  1.00 10.66     0.027 C 
ATOM    344  CD  PRO A  34      17.151  43.311  58.915  1.00  9.62     0.105 C 
ATOM    345  N   LYS A  35      13.503  43.563  58.063  1.00  9.37    -0.338 N 
ATOM    346  CA  LYS A  35      12.201  43.554  57.350  1.00 10.62     0.159 C 
ATOM    347  C   LYS A  35      11.194  42.513  57.875  1.00 10.54     0.251 C 
ATOM    348  O   LYS A  35      10.125  42.338  57.294  1.00 13.15    -0.271 OA
ATOM    349  CB  LYS A  35      12.413  43.395  55.837  1.00 10.93     0.032 C 
ATOM    350  CG  LYS A  35      13.243  44.509  55.179  1.00 13.59     0.004 C 
ATOM    351  CD  LYS A  35      12.678  45.914  55.408  1.00 15.40     0.032 C 
ATOM    352  CE  LYS A  35      13.392  46.943  54.529  1.00 17.14     0.206 C 
ATOM    353  NZ  LYS A  35      12.945  48.312  54.826  1.00 19.83    -0.064 N 
ATOM    354  H   LYS A  35      14.175  42.910  57.714  1.00 99.99     0.164 HD
ATOM    355  HZ1 LYS A  35      13.393  48.949  54.201  1.00 99.99     0.275 HD
ATOM    356  HZ2 LYS A  35      11.952  48.376  54.712  1.00 99.99     0.275 HD
ATOM    357  HZ3 LYS A  35      13.188  48.539  55.769  1.00 99.99     0.275 HD
ATOM    358  N   GLY A  36      11.512  41.899  59.027  1.00  9.83    -0.336 N 
ATOM    359  CA  GLY A  36      10.620  40.941  59.709  1.00  9.13     0.189 C 
ATOM    360  C   GLY A  36      10.350  39.587  59.017  1.00  7.87     0.253 C 
ATOM    361  O   GLY A  36       9.321  38.972  59.287  1.00  7.63    -0.270 OA
ATOM    362  H   GLY A  36      12.341  42.111  59.565  1.00 99.99     0.164 HD
ATOM    363  N   PHE A  37      11.293  39.094  58.221  1.00  7.42    -0.337 N 
ATOM    364  CA  PHE A  37      11.165  37.745  57.619  1.00  7.13     0.164 C 
ATOM    365  C   PHE A  37      11.463  36.691  58.698  1.00  6.72     0.251 C 
ATOM    366  O   PHE A  37      12.452  36.804  59.411  1.00  6.60    -0.271 OA
ATOM    367  CB  PHE A  37      12.129  37.577  56.445  1.00  7.44     0.056 C 
ATOM    368  CG  PHE A  37      11.621  38.269  55.173  1.00  7.48    -0.044 A 
ATOM    369  CD1 PHE A  37      11.723  39.643  55.025  1.00  7.52     0.008 A 
ATOM    370  CD2 PHE A  37      11.088  37.495  54.155  1.00  7.70     0.008 A 
ATOM    371  CE1 PHE A  37      11.270  40.251  53.856  1.00  7.65     0.001 A 
ATOM    372  CE2 PHE A  37      10.645  38.095  52.981  1.00  7.42     0.001 A 
ATOM    373  CZ  PHE A  37      10.731  39.478  52.834  1.00  7.79     0.000 A 
ATOM    374  H   PHE A  37      12.208  39.500  58.155  1.00 99.99     0.164 HD
ATOM    375  N   GLY A  38      10.652  35.629  58.713  1.00  6.19    -0.336 N 
ATOM    376  CA  GLY A  38      10.775  34.568  59.737  1.00  6.36     0.189 C 
ATOM    377  C   GLY A  38      11.982  33.646  59.507  1.00  6.51     0.253 C 
ATOM    378  O   GLY A  38      12.629  33.203  60.454  1.00  6.28    -0.270 OA
ATOM    379  H   GLY A  38       9.977  35.411  57.997  1.00 99.99     0.164 HD
ATOM    380  N   GLY A  39      12.169  33.271  58.239  1.00  5.66    -0.336 N 
ATOM    381  CA  GLY A  39      13.305  32.405  57.882  1.00  6.32     0.189 C 
ATOM    382  C   GLY A  39      13.499  32.201  56.379  1.00  5.84     0.253 C 
ATOM    383  O   GLY A  39      12.826  32.806  55.546  1.00  6.38    -0.270 OA
ATOM    384  H   GLY A  39      11.540  33.478  57.481  1.00 99.99     0.164 HD
ATOM    385  N   VAL A  40      14.408  31.285  56.100  1.00  5.14    -0.337 N 
ATOM    386  CA  VAL A  40      14.846  30.973  54.719  1.00  5.57     0.159 C 
ATOM    387  C   VAL A  40      14.796  29.458  54.491  1.00  5.48     0.251 C 
ATOM    388  O   VAL A  40      15.374  28.685  55.245  1.00  5.85    -0.271 OA
ATOM    389  CB  VAL A  40      16.285  31.471  54.490  1.00  6.74     0.029 C 
ATOM    390  CG1 VAL A  40      16.795  31.180  53.074  1.00  6.81     0.002 C 
ATOM    391  CG2 VAL A  40      16.414  32.971  54.736  1.00  6.38     0.002 C 
ATOM    392  H   VAL A  40      14.924  30.825  56.829  1.00 99.99     0.164 HD
ATOM    393  N   GLN A  41      14.168  29.092  53.379  1.00  5.15    -0.338 N 
ATOM    394  CA  GLN A  41      14.341  27.764  52.774  1.00  4.75     0.160 C 
ATOM    395  C   GLN A  41      15.621  27.822  51.916  1.00  4.41     0.251 C 
ATOM    396  O   GLN A  41      15.687  28.572  50.946  1.00  5.41    -0.271 OA
ATOM    397  CB  GLN A  41      13.182  27.455  51.833  1.00  5.32     0.042 C 
ATOM    398  CG  GLN A  41      12.941  25.946  51.798  1.00  5.95     0.090 C 
ATOM    399  CD  GLN A  41      11.959  25.545  50.710  1.00  5.86     0.227 C 
ATOM    400  OE1 GLN A  41      10.863  25.021  50.959  1.00  5.93    -0.273 OA
ATOM    401  NE2 GLN A  41      12.428  25.474  49.508  1.00  5.21    -0.369 N 
ATOM    402  H   GLN A  41      13.547  29.710  52.894  1.00 99.99     0.164 HD
ATOM    403 1HE2 GLN A  41      11.813  25.242  48.759  1.00 99.99     0.159 HD
ATOM    404 2HE2 GLN A  41      13.415  25.548  49.348  1.00 99.99     0.159 HD
ATOM    405  N   VAL A  42      16.570  26.984  52.280  1.00  4.79    -0.338 N 
ATOM    406  CA  VAL A  42      17.798  26.848  51.458  1.00  5.23     0.159 C 
ATOM    407  C   VAL A  42      17.641  25.682  50.465  1.00  5.49     0.251 C 
ATOM    408  O   VAL A  42      16.912  24.725  50.714  1.00  5.67    -0.271 OA
ATOM    409  CB  VAL A  42      19.053  26.709  52.329  1.00  5.41     0.029 C 
ATOM    410  CG1 VAL A  42      19.239  27.946  53.216  1.00  5.49     0.002 C 
ATOM    411  CG2 VAL A  42      19.072  25.435  53.186  1.00  6.56     0.002 C 
ATOM    412  H   VAL A  42      16.566  26.468  53.139  1.00 99.99     0.164 HD
ATOM    413  N   SER A  43      18.374  25.792  49.367  1.00  5.51    -0.336 N 
ATOM    414  CA  SER A  43      18.480  24.664  48.404  1.00  6.05     0.189 C 
ATOM    415  C   SER A  43      19.193  23.489  49.096  1.00  5.81     0.257 C 
ATOM    416  O   SER A  43      19.826  23.714  50.134  1.00  5.90    -0.270 OA
ATOM    417  CB  SER A  43      19.244  25.118  47.160  1.00  6.37     0.169 C 
ATOM    418  OG  SER A  43      18.443  26.007  46.378  1.00  6.63    -0.380 OA
ATOM    419  H   SER A  43      19.057  26.505  49.249  1.00 99.99     0.164 HD
ATOM    420  HG  SER A  43      18.916  26.114  45.502  1.00 99.99     0.211 HD
ATOM    421  N   PRO A  44      19.047  22.237  48.624  1.00  5.56    -0.312 N 
ATOM    422  CA  PRO A  44      19.665  21.057  49.258  1.00  5.89     0.163 C 
ATOM    423  C   PRO A  44      21.163  21.299  49.563  1.00  6.24     0.254 C 
ATOM    424  O   PRO A  44      21.907  21.633  48.644  1.00  6.05    -0.270 OA
ATOM    425  CB  PRO A  44      19.502  19.942  48.228  1.00  5.74     0.034 C 
ATOM    426  CG  PRO A  44      18.195  20.315  47.533  1.00  6.13     0.027 C 
ATOM    427  CD  PRO A  44      18.249  21.837  47.446  1.00  6.70     0.105 C 
ATOM    428  N   PRO A  45      21.560  21.283  50.842  1.00  5.74    -0.312 N 
ATOM    429  CA  PRO A  45      22.947  21.565  51.257  1.00  5.61     0.163 C 
ATOM    430  C   PRO A  45      23.919  20.370  51.141  1.00  5.80     0.251 C 
ATOM    431  O   PRO A  45      25.110  20.532  51.377  1.00  6.26    -0.271 OA
ATOM    432  CB  PRO A  45      22.817  22.048  52.699  1.00  5.90     0.034 C 
ATOM    433  CG  PRO A  45      21.660  21.207  53.228  1.00  6.38     0.027 C 
ATOM    434  CD  PRO A  45      20.705  21.110  52.033  1.00  5.96     0.105 C 
ATOM    435  N   ASN A  46      23.395  19.210  50.763  1.00  6.27    -0.337 N 
ATOM    436  CA  ASN A  46      24.195  17.973  50.629  1.00  6.77     0.169 C 
ATOM    437  C   ASN A  46      24.726  17.815  49.194  1.00  5.93     0.251 C 
ATOM    438  O   ASN A  46      24.084  18.210  48.226  1.00  6.68    -0.271 OA
ATOM    439  CB  ASN A  46      23.334  16.778  51.034  1.00  6.85     0.119 C 
ATOM    440  CG  ASN A  46      22.156  16.537  50.064  1.00  7.35     0.230 C 
ATOM    441  OD1 ASN A  46      21.242  17.311  49.938  1.00  7.05    -0.273 OA
ATOM    442  ND2 ASN A  46      22.296  15.466  49.303  1.00  7.60    -0.369 N 
ATOM    443  H   ASN A  46      22.433  19.087  50.518  1.00 99.99     0.164 HD
ATOM    444 1HD2 ASN A  46      21.565  15.288  48.643  1.00 99.99     0.159 HD
ATOM    445 2HD2 ASN A  46      23.087  14.876  49.403  1.00 99.99     0.159 HD
ATOM    446  N   GLU A  47      25.871  17.149  49.095  1.00  6.25    -0.337 N 
ATOM    447  CA  GLU A  47      26.543  16.887  47.811  1.00  6.43     0.160 C 
ATOM    448  C   GLU A  47      25.597  16.183  46.811  1.00  6.18     0.251 C 
ATOM    449  O   GLU A  47      25.001  15.149  47.110  1.00  6.39    -0.271 OA
ATOM    450  CB  GLU A  47      27.778  16.035  48.098  1.00  7.30     0.043 C 
ATOM    451  CG  GLU A  47      28.580  15.725  46.831  1.00  7.72     0.100 C 
ATOM    452  CD  GLU A  47      29.797  14.836  47.084  1.00  7.69     0.185 C 
ATOM    453  OE1 GLU A  47      29.831  14.136  48.115  1.00  7.68    -0.647 OA
ATOM    454  OE2 GLU A  47      30.695  14.885  46.214  1.00  7.80    -0.647 OA
ATOM    455  H   GLU A  47      26.368  16.853  49.913  1.00 99.99     0.164 HD
ATOM    456  N   ASN A  48      25.623  16.713  45.599  1.00  6.10    -0.337 N 
ATOM    457  CA  ASN A  48      24.785  16.221  44.483  1.00  6.33     0.169 C 
ATOM    458  C   ASN A  48      25.649  15.921  43.239  1.00  6.68     0.251 C 
ATOM    459  O   ASN A  48      26.842  16.216  43.217  1.00  6.96    -0.271 OA
ATOM    460  CB  ASN A  48      23.694  17.251  44.188  1.00  5.56     0.119 C 
ATOM    461  CG  ASN A  48      24.259  18.618  43.740  1.00  6.57     0.230 C 
ATOM    462  OD1 ASN A  48      24.601  19.476  44.514  1.00  7.18    -0.273 OA
ATOM    463  ND2 ASN A  48      24.464  18.731  42.444  1.00  7.26    -0.369 N 
ATOM    464  H   ASN A  48      26.204  17.495  45.365  1.00 99.99     0.164 HD
ATOM    465 1HD2 ASN A  48      24.856  19.596  42.116  1.00 99.99     0.159 HD
ATOM    466 2HD2 ASN A  48      24.277  17.987  41.811  1.00 99.99     0.159 HD
ATOM    467  N   VAL A  49      25.029  15.275  42.262  1.00  7.03    -0.338 N 
ATOM    468  CA  VAL A  49      25.680  15.010  40.951  1.00  7.55     0.159 C 
ATOM    469  C   VAL A  49      25.916  16.351  40.218  1.00  8.28     0.251 C 
ATOM    470  O   VAL A  49      25.010  17.167  40.100  1.00  8.63    -0.271 OA
ATOM    471  CB  VAL A  49      24.835  14.086  40.059  1.00  7.53     0.029 C 
ATOM    472  CG1 VAL A  49      25.524  13.771  38.724  1.00  7.93     0.002 C 
ATOM    473  CG2 VAL A  49      24.569  12.749  40.741  1.00  6.85     0.002 C 
ATOM    474  H   VAL A  49      24.103  14.900  42.371  1.00 99.99     0.164 HD
ATOM    475  N   ALA A  50      27.136  16.506  39.729  1.00  7.85    -0.338 N 
ATOM    476  CA  ALA A  50      27.465  17.590  38.776  1.00  8.98     0.159 C 
ATOM    477  C   ALA A  50      27.087  17.138  37.349  1.00  8.84     0.251 C 
ATOM    478  O   ALA A  50      27.666  16.212  36.792  1.00  9.98    -0.271 OA
ATOM    479  CB  ALA A  50      28.949  17.933  38.885  1.00  8.13     0.034 C 
ATOM    480  H   ALA A  50      27.888  15.869  39.919  1.00 99.99     0.164 HD
ATOM    481  N   ILE A  51      25.966  17.666  36.872  1.00  9.09    -0.338 N 
ATOM    482  CA  ILE A  51      25.430  17.308  35.538  1.00  9.78     0.159 C 
ATOM    483  C   ILE A  51      25.922  18.358  34.518  1.00 10.95     0.251 C 
ATOM    484  O   ILE A  51      25.662  19.542  34.665  1.00  9.84    -0.271 OA
ATOM    485  CB  ILE A  51      23.897  17.177  35.593  1.00  9.16     0.029 C 
ATOM    486  CG1 ILE A  51      23.520  16.030  36.550  1.00 11.29     0.002 C 
ATOM    487  CG2 ILE A  51      23.299  16.941  34.193  1.00 11.05     0.002 C 
ATOM    488  CD  ILE A  51      22.030  15.871  36.873  1.00 13.05     0.000 C 
ATOM    489  H   ILE A  51      25.468  18.396  37.342  1.00 99.99     0.164 HD
ATOM    490  N   TYR A  52      26.533  17.835  33.462  1.00 11.40    -0.337 N 
ATOM    491  CA  TYR A  52      27.148  18.690  32.422  1.00 12.72     0.164 C 
ATOM    492  C   TYR A  52      26.476  18.704  31.050  1.00 15.12     0.251 C 
ATOM    493  O   TYR A  52      26.690  19.677  30.337  1.00 15.53    -0.271 OA
ATOM    494  CB  TYR A  52      28.633  18.378  32.255  1.00 11.90     0.056 C 
ATOM    495  CG  TYR A  52      29.448  18.882  33.453  1.00 13.04    -0.044 A 
ATOM    496  CD1 TYR A  52      29.848  20.205  33.499  1.00 13.69     0.011 A 
ATOM    497  CD2 TYR A  52      29.789  18.010  34.472  1.00 12.46     0.011 A 
ATOM    498  CE1 TYR A  52      30.597  20.668  34.577  1.00 14.64     0.037 A 
ATOM    499  CE2 TYR A  52      30.537  18.461  35.553  1.00 13.56     0.037 A 
ATOM    500  CZ  TYR A  52      30.949  19.793  35.601  1.00 14.79     0.065 A 
ATOM    501  OH  TYR A  52      31.710  20.237  36.626  1.00 18.45    -0.361 OA
ATOM    502  H   TYR A  52      26.725  16.865  33.371  1.00 99.99     0.164 HD
ATOM    503  HH  TYR A  52      31.858  19.496  37.281  1.00 99.99     0.217 HD
ATOM    504  N   ASN A  53      25.691  17.675  30.687  1.00 19.23    -0.337 N 
ATOM    505  CA  ASN A  53      25.023  17.675  29.367  1.00 23.74     0.169 C 
ATOM    506  C   ASN A  53      24.098  18.906  29.291  1.00 25.40     0.255 C 
ATOM    507  O   ASN A  53      24.562  19.910  28.741  1.00 30.69    -0.270 OA
ATOM    508  CB  ASN A  53      24.400  16.309  29.036  1.00 26.09     0.119 C 
ATOM    509  CG  ASN A  53      23.734  16.286  27.648  1.00 28.14     0.230 C 
ATOM    510  OD1 ASN A  53      23.254  17.260  27.107  1.00 27.64    -0.273 OA
ATOM    511  ND2 ASN A  53      23.681  15.100  27.092  1.00 29.85    -0.369 N 
ATOM    512  H   ASN A  53      25.354  16.995  31.328  1.00 99.99     0.164 HD
ATOM    513 1HD2 ASN A  53      23.289  15.057  26.172  1.00 99.99     0.159 HD
ATOM    514 2HD2 ASN A  53      23.999  14.297  27.575  1.00 99.99     0.159 HD
ATOM    515  N   PRO A  54      22.936  18.981  29.978  1.00 21.65    -0.312 N 
ATOM    516  CA  PRO A  54      22.347  20.297  30.247  1.00 17.41     0.163 C 
ATOM    517  C   PRO A  54      23.285  20.896  31.311  1.00 14.29     0.251 C 
ATOM    518  O   PRO A  54      23.673  20.200  32.248  1.00 12.18    -0.271 OA
ATOM    519  CB  PRO A  54      20.929  20.019  30.750  1.00 19.08     0.034 C 
ATOM    520  CG  PRO A  54      20.990  18.622  31.365  1.00 18.48     0.027 C 
ATOM    521  CD  PRO A  54      22.159  17.922  30.669  1.00 19.91     0.105 C 
ATOM    522  N   PHE A  55      23.840  22.062  31.009  1.00 10.84    -0.337 N 
ATOM    523  CA  PHE A  55      24.944  22.601  31.824  1.00  9.50     0.164 C 
ATOM    524  C   PHE A  55      24.474  23.062  33.214  1.00  9.43     0.251 C 
ATOM    525  O   PHE A  55      23.772  24.061  33.335  1.00  9.68    -0.271 OA
ATOM    526  CB  PHE A  55      25.656  23.722  31.070  1.00  9.28     0.056 C 
ATOM    527  CG  PHE A  55      26.848  24.247  31.880  1.00  9.64    -0.044 A 
ATOM    528  CD1 PHE A  55      28.016  23.507  31.934  1.00 10.35     0.008 A 
ATOM    529  CD2 PHE A  55      26.737  25.451  32.555  1.00  9.68     0.008 A 
ATOM    530  CE1 PHE A  55      29.099  23.982  32.672  1.00 10.20     0.001 A 
ATOM    531  CE2 PHE A  55      27.819  25.929  33.291  1.00  9.99     0.001 A 
ATOM    532  CZ  PHE A  55      28.999  25.195  33.341  1.00 10.28     0.000 A 
ATOM    533  H   PHE A  55      23.498  22.668  30.295  1.00 99.99     0.164 HD
ATOM    534  N   ARG A  56      24.800  22.255  34.217  1.00  8.82    -0.338 N 
ATOM    535  CA  ARG A  56      24.511  22.546  35.643  1.00  8.71     0.160 C 
ATOM    536  C   ARG A  56      23.042  22.980  35.876  1.00  8.20     0.254 C 
ATOM    537  O   ARG A  56      22.772  24.098  36.323  1.00  8.16    -0.270 OA
ATOM    538  CB  ARG A  56      25.514  23.580  36.183  1.00  8.65     0.034 C 
ATOM    539  CG  ARG A  56      26.991  23.315  35.844  1.00  9.25     0.027 C 
ATOM    540  CD  ARG A  56      27.471  21.885  36.127  1.00  8.40     0.116 C 
ATOM    541  NE  ARG A  56      27.281  21.523  37.540  1.00  8.58    -0.212 N 
ATOM    542  CZ  ARG A  56      28.137  21.760  38.537  1.00  8.81     0.666 C 
ATOM    543  NH1 ARG A  56      29.291  22.379  38.323  1.00  9.72    -0.235 N 
ATOM    544  NH2 ARG A  56      27.871  21.350  39.765  1.00  9.22    -0.235 N 
ATOM    545  H   ARG A  56      25.299  21.393  34.081  1.00 99.99     0.164 HD
ATOM    546  HE  ARG A  56      26.410  21.080  37.745  1.00 99.99     0.178 HD
ATOM    547 1HH1 ARG A  56      29.924  22.560  39.069  1.00 99.99     0.174 HD
ATOM    548 2HH1 ARG A  56      29.511  22.664  37.392  1.00 99.99     0.174 HD
ATOM    549 1HH2 ARG A  56      28.520  21.542  40.497  1.00 99.99     0.174 HD
ATOM    550 2HH2 ARG A  56      27.006  20.889  39.962  1.00 99.99     0.174 HD
ATOM    551  N   PRO A  57      22.073  22.121  35.517  1.00  8.01    -0.312 N 
ATOM    552  CA  PRO A  57      20.643  22.437  35.686  1.00  7.95     0.163 C 
ATOM    553  C   PRO A  57      20.304  22.567  37.184  1.00  7.13     0.251 C 
ATOM    554  O   PRO A  57      20.959  21.949  38.019  1.00  7.65    -0.271 OA
ATOM    555  CB  PRO A  57      19.912  21.261  35.042  1.00  7.36     0.034 C 
ATOM    556  CG  PRO A  57      20.862  20.085  35.256  1.00  8.51     0.027 C 
ATOM    557  CD  PRO A  57      22.238  20.720  35.075  1.00  8.55     0.105 C 
ATOM    558  N   TRP A  58      19.267  23.336  37.490  1.00  7.37    -0.337 N 
ATOM    559  CA  TRP A  58      18.788  23.448  38.894  1.00  6.87     0.164 C 
ATOM    560  C   TRP A  58      18.449  22.077  39.526  1.00  7.66     0.251 C 
ATOM    561  O   TRP A  58      18.829  21.791  40.656  1.00  7.22    -0.271 OA
ATOM    562  CB  TRP A  58      17.594  24.392  39.009  1.00  7.55     0.059 C 
ATOM    563  CG  TRP A  58      16.321  23.882  38.299  1.00  6.98    -0.016 A 
ATOM    564  CD1 TRP A  58      15.958  24.174  37.068  1.00  8.42     0.097 A 
ATOM    565  CD2 TRP A  58      15.347  23.069  38.852  1.00  8.05    -0.001 A 
ATOM    566  NE1 TRP A  58      14.801  23.579  36.797  1.00  9.00    -0.365 N 
ATOM    567  CE2 TRP A  58      14.388  22.897  37.858  1.00  8.35     0.042 A 
ATOM    568  CE3 TRP A  58      15.195  22.445  40.086  1.00  9.25     0.014 A 
ATOM    569  CZ2 TRP A  58      13.272  22.103  38.107  1.00  8.82     0.030 A 
ATOM    570  CZ3 TRP A  58      14.104  21.620  40.315  1.00  7.79     0.001 A 
ATOM    571  CH2 TRP A  58      13.145  21.450  39.326  1.00  8.93     0.002 A 
ATOM    572  H   TRP A  58      18.852  23.976  36.843  1.00 99.99     0.164 HD
ATOM    573  HE1 TRP A  58      14.292  23.684  35.931  1.00 99.99     0.165 HD
ATOM    574  N   TRP A  59      17.855  21.199  38.716  1.00  6.15    -0.337 N 
ATOM    575  CA  TRP A  59      17.460  19.843  39.156  1.00  6.82     0.164 C 
ATOM    576  C   TRP A  59      18.593  18.853  39.488  1.00  6.29     0.251 C 
ATOM    577  O   TRP A  59      18.327  17.858  40.157  1.00  6.50    -0.271 OA
ATOM    578  CB  TRP A  59      16.401  19.211  38.253  1.00  7.57     0.059 C 
ATOM    579  CG  TRP A  59      16.664  19.346  36.738  1.00  9.07    -0.016 A 
ATOM    580  CD1 TRP A  59      16.053  20.195  35.939  1.00 10.34     0.097 A 
ATOM    581  CD2 TRP A  59      17.458  18.527  35.962  1.00  9.57    -0.001 A 
ATOM    582  NE1 TRP A  59      16.420  19.969  34.680  1.00  9.46    -0.365 N 
ATOM    583  CE2 TRP A  59      17.283  18.961  34.650  1.00 10.13     0.042 A 
ATOM    584  CE3 TRP A  59      18.328  17.479  36.241  1.00 10.58     0.014 A 
ATOM    585  CZ2 TRP A  59      17.994  18.354  33.618  1.00 10.49     0.030 A 
ATOM    586  CZ3 TRP A  59      18.999  16.850  35.203  1.00 10.99     0.001 A 
ATOM    587  CH2 TRP A  59      18.836  17.286  33.897  1.00 10.65     0.002 A 
ATOM    588  H   TRP A  59      17.529  21.446  37.805  1.00 99.99     0.164 HD
ATOM    589  HE1 TRP A  59      16.093  20.478  33.878  1.00 99.99     0.165 HD
ATOM    590  N   GLU A  60      19.849  19.232  39.239  1.00  6.97    -0.338 N 
ATOM    591  CA  GLU A  60      20.982  18.364  39.638  1.00  6.46     0.160 C 
ATOM    592  C   GLU A  60      21.083  18.241  41.174  1.00  6.16     0.251 C 
ATOM    593  O   GLU A  60      21.520  17.220  41.696  1.00  6.80    -0.271 OA
ATOM    594  CB  GLU A  60      22.323  18.803  39.038  1.00  7.08     0.043 C 
ATOM    595  CG  GLU A  60      22.918  20.088  39.623  1.00  7.87     0.100 C 
ATOM    596  CD  GLU A  60      24.399  20.247  39.276  1.00  9.35     0.185 C 
ATOM    597  OE1 GLU A  60      24.775  19.984  38.111  1.00  7.81    -0.647 OA
ATOM    598  OE2 GLU A  60      25.140  20.603  40.217  1.00  7.65    -0.647 OA
ATOM    599  H   GLU A  60      20.095  20.162  38.954  1.00 99.99     0.164 HD
ATOM    600  N   ARG A  61      20.604  19.281  41.859  1.00  6.47    -0.338 N 
ATOM    601  CA  ARG A  61      20.601  19.355  43.333  1.00  6.60     0.159 C 
ATOM    602  C   ARG A  61      19.601  18.404  44.013  1.00  6.53     0.251 C 
ATOM    603  O   ARG A  61      19.683  18.174  45.213  1.00  6.85    -0.271 OA
ATOM    604  CB  ARG A  61      20.381  20.793  43.795  1.00  6.55     0.034 C 
ATOM    605  CG  ARG A  61      21.543  21.664  43.312  1.00  7.81     0.027 C 
ATOM    606  CD  ARG A  61      21.487  23.062  43.912  1.00  7.14     0.116 C 
ATOM    607  NE  ARG A  61      21.912  23.052  45.323  1.00  7.88    -0.212 N 
ATOM    608  CZ  ARG A  61      22.384  24.113  45.980  1.00  7.35     0.666 C 
ATOM    609  NH1 ARG A  61      22.499  25.292  45.386  1.00  7.09    -0.235 N 
ATOM    610  NH2 ARG A  61      22.756  24.012  47.247  1.00  7.54    -0.235 N 
ATOM    611  H   ARG A  61      20.181  20.073  41.413  1.00 99.99     0.164 HD
ATOM    612  HE  ARG A  61      21.862  22.171  45.792  1.00 99.99     0.178 HD
ATOM    613 1HH1 ARG A  61      22.880  26.081  45.876  1.00 99.99     0.174 HD
ATOM    614 2HH1 ARG A  61      22.253  25.381  44.418  1.00 99.99     0.174 HD
ATOM    615 1HH2 ARG A  61      23.129  24.810  47.716  1.00 99.99     0.174 HD
ATOM    616 2HH2 ARG A  61      22.696  23.132  47.725  1.00 99.99     0.174 HD
ATOM    617  N   TYR A  62      18.705  17.831  43.217  1.00  6.10    -0.337 N 
ATOM    618  CA  TYR A  62      17.777  16.799  43.722  1.00  5.82     0.164 C 
ATOM    619  C   TYR A  62      18.243  15.378  43.362  1.00  5.93     0.251 C 
ATOM    620  O   TYR A  62      17.483  14.418  43.429  1.00  6.39    -0.271 OA
ATOM    621  CB  TYR A  62      16.370  17.115  43.210  1.00  6.10     0.056 C 
ATOM    622  CG  TYR A  62      15.872  18.439  43.817  1.00  6.16    -0.044 A 
ATOM    623  CD1 TYR A  62      15.326  18.433  45.086  1.00  6.38     0.011 A 
ATOM    624  CD2 TYR A  62      16.090  19.636  43.152  1.00  6.69     0.011 A 
ATOM    625  CE1 TYR A  62      15.000  19.631  45.718  1.00  6.05     0.037 A 
ATOM    626  CE2 TYR A  62      15.771  20.838  43.772  1.00  6.67     0.037 A 
ATOM    627  CZ  TYR A  62      15.222  20.835  45.051  1.00  6.55     0.065 A 
ATOM    628  OH  TYR A  62      14.922  22.021  45.625  1.00  7.51    -0.361 OA
ATOM    629  H   TYR A  62      18.564  18.082  42.259  1.00 99.99     0.164 HD
ATOM    630  HH  TYR A  62      14.535  21.878  46.550  1.00 99.99     0.217 HD
ATOM    631  N   GLN A  63      19.540  15.244  43.075  1.00  5.70    -0.337 N 
ATOM    632  CA  GLN A  63      20.174  13.946  42.803  1.00  6.53     0.160 C 
ATOM    633  C   GLN A  63      21.400  13.773  43.731  1.00  7.08     0.254 C 
ATOM    634  O   GLN A  63      22.522  14.097  43.336  1.00  7.02    -0.270 OA
ATOM    635  CB  GLN A  63      20.582  13.859  41.329  1.00  6.93     0.042 C 
ATOM    636  CG  GLN A  63      19.398  14.025  40.373  1.00  9.01     0.090 C 
ATOM    637  CD  GLN A  63      19.641  13.452  38.963  1.00  9.44     0.227 C 
ATOM    638  OE1 GLN A  63      18.959  13.760  38.018  1.00 13.72    -0.273 OA
ATOM    639  NE2 GLN A  63      20.548  12.489  38.856  1.00  7.15    -0.369 N 
ATOM    640  H   GLN A  63      20.142  16.037  42.976  1.00 99.99     0.164 HD
ATOM    641 1HE2 GLN A  63      20.696  12.134  37.932  1.00 99.99     0.159 HD
ATOM    642 2HE2 GLN A  63      21.121  12.275  39.632  1.00 99.99     0.159 HD
ATOM    643  N   PRO A  64      21.165  13.337  44.976  1.00  6.26    -0.312 N 
ATOM    644  CA  PRO A  64      22.222  13.221  46.000  1.00  6.51     0.163 C 
ATOM    645  C   PRO A  64      23.315  12.206  45.613  1.00  6.40     0.251 C 
ATOM    646  O   PRO A  64      23.051  11.180  44.995  1.00  6.59    -0.271 OA
ATOM    647  CB  PRO A  64      21.508  12.755  47.266  1.00  6.17     0.034 C 
ATOM    648  CG  PRO A  64      20.094  13.290  47.082  1.00  6.24     0.027 C 
ATOM    649  CD  PRO A  64      19.845  13.084  45.590  1.00  6.63     0.105 C 
ATOM    650  N   VAL A  65      24.519  12.564  46.031  1.00  6.73    -0.338 N 
ATOM    651  CA  VAL A  65      25.727  11.699  45.952  1.00  6.67     0.159 C 
ATOM    652  C   VAL A  65      26.153  11.297  47.377  1.00  6.58     0.251 C 
ATOM    653  O   VAL A  65      26.637  10.189  47.595  1.00  7.18    -0.271 OA
ATOM    654  CB  VAL A  65      26.856  12.420  45.189  1.00  7.39     0.029 C 
ATOM    655  CG1 VAL A  65      28.233  11.749  45.312  1.00  8.59     0.002 C 
ATOM    656  CG2 VAL A  65      26.522  12.450  43.700  1.00  7.49     0.002 C 
ATOM    657  H   VAL A  65      24.673  13.464  46.444  1.00 99.99     0.164 HD
ATOM    658  N   SER A  66      26.005  12.235  48.309  1.00  6.81    -0.336 N 
ATOM    659  CA  SER A  66      26.341  12.008  49.725  1.00  7.22     0.189 C 
ATOM    660  C   SER A  66      25.590  13.023  50.611  1.00  6.64     0.254 C 
ATOM    661  O   SER A  66      24.836  13.852  50.109  1.00  7.31    -0.270 OA
ATOM    662  CB  SER A  66      27.858  12.104  49.931  1.00  7.49     0.169 C 
ATOM    663  OG  SER A  66      28.288  13.440  50.211  1.00  7.96    -0.380 OA
ATOM    664  H   SER A  66      25.594  13.129  48.135  1.00 99.99     0.164 HD
ATOM    665  HG  SER A  66      29.292  13.471  50.194  1.00 99.99     0.211 HD
ATOM    666  N   TYR A  67      25.878  12.956  51.905  1.00  6.95    -0.337 N 
ATOM    667  CA  TYR A  67      25.335  13.917  52.885  1.00  7.55     0.164 C 
ATOM    668  C   TYR A  67      26.381  14.935  53.377  1.00  7.25     0.251 C 
ATOM    669  O   TYR A  67      26.124  15.697  54.304  1.00  8.03    -0.271 OA
ATOM    670  CB  TYR A  67      24.712  13.133  54.042  1.00  6.41     0.056 C 
ATOM    671  CG  TYR A  67      23.490  12.304  53.606  1.00  7.26    -0.044 A 
ATOM    672  CD1 TYR A  67      22.508  12.861  52.803  1.00  7.33     0.011 A 
ATOM    673  CD2 TYR A  67      23.407  10.971  53.975  1.00  7.67     0.011 A 
ATOM    674  CE1 TYR A  67      21.444  12.090  52.359  1.00  7.55     0.037 A 
ATOM    675  CE2 TYR A  67      22.353  10.184  53.528  1.00  7.70     0.037 A 
ATOM    676  CZ  TYR A  67      21.379  10.753  52.710  1.00  7.43     0.065 A 
ATOM    677  OH  TYR A  67      20.382  10.008  52.203  1.00  7.31    -0.361 OA
ATOM    678  H   TYR A  67      26.393  12.198  52.302  1.00 99.99     0.164 HD
ATOM    679  HH  TYR A  67      20.502   9.125  52.605  1.00 99.99     0.217 HD
ATOM    680  N   LYS A  68      27.528  14.984  52.695  1.00  7.80    -0.338 N 
ATOM    681  CA  LYS A  68      28.541  16.038  52.925  1.00  7.69     0.159 C 
ATOM    682  C   LYS A  68      27.947  17.401  52.541  1.00  7.72     0.251 C 
ATOM    683  O   LYS A  68      27.314  17.523  51.496  1.00  7.26    -0.271 OA
ATOM    684  CB  LYS A  68      29.815  15.782  52.110  1.00 10.49     0.032 C 
ATOM    685  CG  LYS A  68      30.569  14.574  52.675  1.00 13.07     0.004 C 
ATOM    686  CD  LYS A  68      32.027  14.466  52.219  1.00 19.44     0.032 C 
ATOM    687  CE  LYS A  68      32.162  13.680  50.919  1.00 22.01     0.206 C 
ATOM    688  NZ  LYS A  68      33.486  13.057  50.771  1.00 22.95    -0.064 N 
ATOM    689  H   LYS A  68      27.764  14.312  51.991  1.00 99.99     0.164 HD
ATOM    690  HZ1 LYS A  68      33.533  12.557  49.901  1.00 99.99     0.275 HD
ATOM    691  HZ2 LYS A  68      34.207  13.753  50.769  1.00 99.99     0.275 HD
ATOM    692  HZ3 LYS A  68      33.649  12.418  51.525  1.00 99.99     0.275 HD
ATOM    693  N   LEU A  69      28.115  18.378  53.428  1.00  7.68    -0.338 N 
ATOM    694  CA  LEU A  69      27.594  19.741  53.187  1.00  8.62     0.159 C 
ATOM    695  C   LEU A  69      28.531  20.514  52.240  1.00  9.62     0.251 C 
ATOM    696  O   LEU A  69      29.350  21.330  52.655  1.00 11.49    -0.271 OA
ATOM    697  CB  LEU A  69      27.388  20.476  54.518  1.00  8.20     0.032 C 
ATOM    698  CG  LEU A  69      26.541  19.705  55.540  1.00  8.42     0.002 C 
ATOM    699  CD1 LEU A  69      26.367  20.560  56.792  1.00  8.46     0.000 C 
ATOM    700  CD2 LEU A  69      25.173  19.308  54.982  1.00  8.10     0.000 C 
ATOM    701  H   LEU A  69      28.491  18.220  54.339  1.00 99.99     0.164 HD
ATOM    702  N   CYS A  70      28.459  20.127  50.976  1.00  8.33    -0.337 N 
ATOM    703  CA  CYS A  70      29.443  20.563  49.962  1.00  8.44     0.171 C 
ATOM    704  C   CYS A  70      28.787  20.631  48.576  1.00  7.46     0.252 C 
ATOM    705  O   CYS A  70      28.546  19.614  47.934  1.00  7.80    -0.271 OA
ATOM    706  CB  CYS A  70      30.563  19.528  50.018  1.00  9.88     0.100 C 
ATOM    707  SG  CYS A  70      32.058  19.890  49.034  1.00 12.42    -0.080 SA
ATOM    708  H   CYS A  70      27.806  19.428  50.678  1.00 99.99     0.164 HD
ATOM    709  N   THR A  71      28.334  21.837  48.257  1.00  7.50    -0.336 N 
ATOM    710  CA  THR A  71      27.537  22.102  47.031  1.00  7.14     0.186 C 
ATOM    711  C   THR A  71      28.069  23.357  46.308  1.00  7.40     0.253 C 
ATOM    712  O   THR A  71      28.877  24.078  46.882  1.00  8.15    -0.270 OA
ATOM    713  CB  THR A  71      26.059  22.316  47.397  1.00  7.54     0.140 C 
ATOM    714  OG1 THR A  71      25.924  23.515  48.174  1.00  7.96    -0.382 OA
ATOM    715  CG2 THR A  71      25.446  21.106  48.109  1.00  7.47     0.034 C 
ATOM    716  H   THR A  71      28.560  22.638  48.813  1.00 99.99     0.164 HD
ATOM    717  HG1 THR A  71      26.834  23.824  48.447  1.00 99.99     0.210 HD
ATOM    718  N   ARG A  72      27.345  23.760  45.267  1.00  7.61    -0.337 N 
ATOM    719  CA  ARG A  72      27.612  25.046  44.581  1.00  8.27     0.159 C 
ATOM    720  C   ARG A  72      27.271  26.280  45.437  1.00  7.92     0.251 C 
ATOM    721  O   ARG A  72      27.795  27.364  45.203  1.00  9.75    -0.271 OA
ATOM    722  CB  ARG A  72      26.888  25.122  43.243  1.00  8.48     0.034 C 
ATOM    723  CG  ARG A  72      27.566  24.240  42.194  1.00  8.40     0.027 C 
ATOM    724  CD  ARG A  72      27.315  24.789  40.791  1.00  8.52     0.116 C 
ATOM    725  NE  ARG A  72      25.891  24.720  40.415  1.00  8.09    -0.212 N 
ATOM    726  CZ  ARG A  72      25.340  25.321  39.360  1.00  8.63     0.666 C 
ATOM    727  NH1 ARG A  72      26.053  26.091  38.550  1.00 10.51    -0.235 N 
ATOM    728  NH2 ARG A  72      24.064  25.117  39.063  1.00  8.33    -0.235 N 
ATOM    729  H   ARG A  72      26.529  23.284  44.944  1.00 99.99     0.164 HD
ATOM    730  HE  ARG A  72      25.323  24.150  41.000  1.00 99.99     0.178 HD
ATOM    731 1HH1 ARG A  72      25.646  26.534  37.757  1.00 99.99     0.174 HD
ATOM    732 2HH1 ARG A  72      27.033  26.203  38.748  1.00 99.99     0.174 HD
ATOM    733 1HH2 ARG A  72      23.677  25.560  38.256  1.00 99.99     0.174 HD
ATOM    734 2HH2 ARG A  72      23.503  24.512  39.620  1.00 99.99     0.174 HD
ATOM    735  N   SER A  73      26.449  26.070  46.465  1.00  7.63    -0.336 N 
ATOM    736  CA  SER A  73      26.107  27.137  47.429  1.00  7.76     0.189 C 
ATOM    737  C   SER A  73      27.220  27.403  48.456  1.00  8.69     0.254 C 
ATOM    738  O   SER A  73      27.242  28.456  49.087  1.00  8.59    -0.270 OA
ATOM    739  CB  SER A  73      24.800  26.845  48.159  1.00  7.73     0.169 C 
ATOM    740  OG  SER A  73      23.697  26.971  47.266  1.00  7.51    -0.380 OA
ATOM    741  H   SER A  73      26.098  25.163  46.696  1.00 99.99     0.164 HD
ATOM    742  HG  SER A  73      22.843  26.938  47.788  1.00 99.99     0.211 HD
ATOM    743  N   GLY A  74      28.061  26.386  48.682  1.00  7.69    -0.336 N 
ATOM    744  CA  GLY A  74      29.224  26.500  49.579  1.00  8.26     0.189 C 
ATOM    745  C   GLY A  74      29.517  25.181  50.308  1.00  8.72     0.253 C 
ATOM    746  O   GLY A  74      28.832  24.178  50.111  1.00  9.30    -0.270 OA
ATOM    747  H   GLY A  74      27.999  25.488  48.235  1.00 99.99     0.164 HD
ATOM    748  N   ASN A  75      30.566  25.246  51.114  1.00  9.89    -0.337 N 
ATOM    749  CA  ASN A  75      31.025  24.099  51.931  1.00 10.28     0.169 C 
ATOM    750  C   ASN A  75      30.375  24.130  53.334  1.00 10.40     0.251 C 
ATOM    751  O   ASN A  75      29.625  25.048  53.656  1.00  9.85    -0.271 OA
ATOM    752  CB  ASN A  75      32.558  24.090  51.974  1.00 11.67     0.119 C 
ATOM    753  CG  ASN A  75      33.200  25.306  52.677  1.00 15.50     0.230 C 
ATOM    754  OD1 ASN A  75      32.643  25.918  53.569  1.00 14.31    -0.273 OA
ATOM    755  ND2 ASN A  75      34.416  25.612  52.297  1.00 18.14    -0.369 N 
ATOM    756  H   ASN A  75      31.092  26.091  51.225  1.00 99.99     0.164 HD
ATOM    757 1HD2 ASN A  75      34.870  26.390  52.738  1.00 99.99     0.159 HD
ATOM    758 2HD2 ASN A  75      34.883  25.092  51.587  1.00 99.99     0.159 HD
ATOM    759  N   GLU A  76      30.847  23.249  54.215  1.00  9.76    -0.337 N 
ATOM    760  CA  GLU A  76      30.289  23.134  55.576  1.00 11.35     0.160 C 
ATOM    761  C   GLU A  76      30.578  24.380  56.437  1.00 10.82     0.251 C 
ATOM    762  O   GLU A  76      29.681  24.868  57.108  1.00  9.71    -0.271 OA
ATOM    763  CB  GLU A  76      30.794  21.865  56.259  1.00 11.11     0.043 C 
ATOM    764  CG  GLU A  76      30.065  21.643  57.589  1.00 13.38     0.100 C 
ATOM    765  CD  GLU A  76      30.334  20.278  58.221  1.00 16.24     0.185 C 
ATOM    766  OE1 GLU A  76      30.550  19.307  57.465  1.00 20.36    -0.647 OA
ATOM    767  OE2 GLU A  76      30.196  20.205  59.457  1.00 20.45    -0.647 OA
ATOM    768  H   GLU A  76      31.551  22.582  53.977  1.00 99.99     0.164 HD
ATOM    769  N   ASP A  77      31.771  24.946  56.267  1.00 10.96    -0.337 N 
ATOM    770  CA  ASP A  77      32.163  26.175  56.998  1.00 11.97     0.170 C 
ATOM    771  C   ASP A  77      31.257  27.363  56.622  1.00 10.18     0.251 C 
ATOM    772  O   ASP A  77      30.693  28.005  57.496  1.00 10.84    -0.271 OA
ATOM    773  CB  ASP A  77      33.624  26.546  56.737  1.00 15.36     0.129 C 
ATOM    774  CG  ASP A  77      34.637  25.540  57.300  1.00 21.06     0.188 C 
ATOM    775  OD1 ASP A  77      34.342  24.941  58.358  1.00 22.98    -0.647 OA
ATOM    776  OD2 ASP A  77      35.651  25.342  56.603  1.00 27.89    -0.647 OA
ATOM    777  H   ASP A  77      32.398  24.655  55.547  1.00 99.99     0.164 HD
ATOM    778  N   GLU A  78      30.998  27.488  55.321  1.00  9.80    -0.337 N 
ATOM    779  CA  GLU A  78      30.095  28.528  54.776  1.00 10.67     0.160 C 
ATOM    780  C   GLU A  78      28.637  28.320  55.221  1.00  8.82     0.251 C 
ATOM    781  O   GLU A  78      27.978  29.271  55.624  1.00  9.22    -0.271 OA
ATOM    782  CB  GLU A  78      30.183  28.569  53.249  1.00 11.56     0.043 C 
ATOM    783  CG  GLU A  78      31.559  29.043  52.771  1.00 13.89     0.100 C 
ATOM    784  CD  GLU A  78      31.696  28.911  51.253  1.00 16.12     0.185 C 
ATOM    785  OE1 GLU A  78      31.869  27.748  50.819  1.00 16.74    -0.647 OA
ATOM    786  OE2 GLU A  78      31.584  29.946  50.569  1.00 21.91    -0.647 OA
ATOM    787  H   GLU A  78      31.396  26.872  54.638  1.00 99.99     0.164 HD
ATOM    788  N   PHE A  79      28.224  27.052  55.297  1.00  8.50    -0.337 N 
ATOM    789  CA  PHE A  79      26.863  26.686  55.736  1.00  7.54     0.164 C 
ATOM    790  C   PHE A  79      26.647  27.002  57.227  1.00  8.09     0.251 C 
ATOM    791  O   PHE A  79      25.714  27.717  57.579  1.00  8.14    -0.271 OA
ATOM    792  CB  PHE A  79      26.610  25.206  55.433  1.00  8.04     0.056 C 
ATOM    793  CG  PHE A  79      25.176  24.801  55.799  1.00  7.07    -0.044 A 
ATOM    794  CD1 PHE A  79      24.146  25.032  54.905  1.00  7.00     0.008 A 
ATOM    795  CD2 PHE A  79      24.916  24.268  57.051  1.00  7.70     0.008 A 
ATOM    796  CE1 PHE A  79      22.833  24.732  55.263  1.00  6.51     0.001 A 
ATOM    797  CE2 PHE A  79      23.605  23.971  57.414  1.00  7.23     0.001 A 
ATOM    798  CZ  PHE A  79      22.569  24.200  56.517  1.00  7.06     0.000 A 
ATOM    799  H   PHE A  79      28.823  26.276  55.099  1.00 99.99     0.164 HD
ATOM    800  N   ARG A  80      27.599  26.573  58.056  1.00  8.24    -0.338 N 
ATOM    801  CA  ARG A  80      27.593  26.847  59.508  1.00  9.65     0.159 C 
ATOM    802  C   ARG A  80      27.625  28.352  59.813  1.00  8.87     0.251 C 
ATOM    803  O   ARG A  80      26.824  28.843  60.600  1.00  9.37    -0.271 OA
ATOM    804  CB  ARG A  80      28.809  26.199  60.165  1.00 11.65     0.034 C 
ATOM    805  CG  ARG A  80      28.734  24.675  60.207  1.00 14.95     0.027 C 
ATOM    806  CD  ARG A  80      30.104  24.145  60.637  1.00 18.73     0.116 C 
ATOM    807  NE  ARG A  80      30.041  22.726  61.024  1.00 23.24    -0.212 N 
ATOM    808  CZ  ARG A  80      29.556  22.233  62.169  1.00 25.40     0.666 C 
ATOM    809  NH1 ARG A  80      29.049  23.028  63.101  1.00 26.93    -0.235 N 
ATOM    810  NH2 ARG A  80      29.624  20.936  62.424  1.00 27.28    -0.235 N 
ATOM    811  H   ARG A  80      28.361  25.998  57.745  1.00 99.99     0.164 HD
ATOM    812  HE  ARG A  80      30.426  22.079  60.371  1.00 99.99     0.178 HD
ATOM    813 1HH1 ARG A  80      28.686  22.654  63.952  1.00 99.99     0.174 HD
ATOM    814 2HH1 ARG A  80      29.022  24.010  62.928  1.00 99.99     0.174 HD
ATOM    815 1HH2 ARG A  80      29.255  20.584  63.284  1.00 99.99     0.174 HD
ATOM    816 2HH2 ARG A  80      30.034  20.306  61.767  1.00 99.99     0.174 HD
ATOM    817  N   ASN A  81      28.458  29.078  59.062  1.00  9.59    -0.337 N 
ATOM    818  CA  ASN A  81      28.578  30.541  59.175  1.00  9.28     0.169 C 
ATOM    819  C   ASN A  81      27.240  31.255  58.878  1.00  8.89     0.251 C 
ATOM    820  O   ASN A  81      26.807  32.079  59.673  1.00  9.31    -0.271 OA
ATOM    821  CB  ASN A  81      29.698  30.992  58.240  1.00 10.53     0.119 C 
ATOM    822  CG  ASN A  81      29.892  32.518  58.250  1.00 10.84     0.230 C 
ATOM    823  OD1 ASN A  81      29.396  33.221  57.411  1.00 11.94    -0.273 OA
ATOM    824  ND2 ASN A  81      30.662  32.994  59.212  1.00 12.48    -0.369 N 
ATOM    825  H   ASN A  81      29.077  28.661  58.393  1.00 99.99     0.164 HD
ATOM    826 1HD2 ASN A  81      30.775  33.991  59.234  1.00 99.99     0.159 HD
ATOM    827 2HD2 ASN A  81      31.071  32.402  59.887  1.00 99.99     0.159 HD
ATOM    828  N   MET A  82      26.539  30.767  57.855  1.00  8.31    -0.337 N 
ATOM    829  CA  MET A  82      25.202  31.261  57.482  1.00  7.91     0.160 C 
ATOM    830  C   MET A  82      24.153  30.968  58.578  1.00  7.39     0.251 C 
ATOM    831  O   MET A  82      23.459  31.882  59.001  1.00  7.19    -0.271 OA
ATOM    832  CB  MET A  82      24.804  30.625  56.150  1.00  7.23     0.043 C 
ATOM    833  CG  MET A  82      23.374  30.965  55.713  1.00  7.76     0.060 C 
ATOM    834  SD  MET A  82      22.748  29.840  54.416  1.00  7.89    -0.139 SA
ATOM    835  CE  MET A  82      22.671  28.302  55.309  1.00  7.75     0.069 C 
ATOM    836  H   MET A  82      26.888  30.036  57.264  1.00 99.99     0.164 HD
ATOM    837  N   VAL A  83      24.133  29.734  59.079  1.00  6.46    -0.338 N 
ATOM    838  CA  VAL A  83      23.138  29.329  60.102  1.00  6.71     0.159 C 
ATOM    839  C   VAL A  83      23.355  30.134  61.404  1.00  7.67     0.251 C 
ATOM    840  O   VAL A  83      22.407  30.704  61.928  1.00  7.31    -0.271 OA
ATOM    841  CB  VAL A  83      23.146  27.814  60.360  1.00  7.04     0.029 C 
ATOM    842  CG1 VAL A  83      22.142  27.423  61.450  1.00  7.16     0.002 C 
ATOM    843  CG2 VAL A  83      22.765  27.034  59.098  1.00  7.59     0.002 C 
ATOM    844  H   VAL A  83      24.822  29.042  58.853  1.00 99.99     0.164 HD
ATOM    845  N   THR A  84      24.615  30.268  61.802  1.00  7.37    -0.336 N 
ATOM    846  CA  THR A  84      24.993  31.052  63.003  1.00  8.24     0.186 C 
ATOM    847  C   THR A  84      24.587  32.528  62.846  1.00  7.45     0.253 C 
ATOM    848  O   THR A  84      23.867  33.058  63.679  1.00  8.10    -0.270 OA
ATOM    849  CB  THR A  84      26.492  30.895  63.291  1.00  8.23     0.140 C 
ATOM    850  OG1 THR A  84      26.742  29.526  63.617  1.00 10.06    -0.382 OA
ATOM    851  CG2 THR A  84      27.012  31.790  64.425  1.00  9.34     0.034 C 
ATOM    852  H   THR A  84      25.377  29.778  61.369  1.00 99.99     0.164 HD
ATOM    853  HG1 THR A  84      27.707  29.402  63.838  1.00 99.99     0.210 HD
ATOM    854  N   ARG A  85      25.036  33.151  61.759  1.00  6.58    -0.337 N 
ATOM    855  CA  ARG A  85      24.724  34.570  61.479  1.00  7.94     0.159 C 
ATOM    856  C   ARG A  85      23.222  34.876  61.352  1.00  6.85     0.251 C 
ATOM    857  O   ARG A  85      22.746  35.828  61.960  1.00  7.49    -0.271 OA
ATOM    858  CB  ARG A  85      25.466  35.028  60.229  1.00  7.80     0.034 C 
ATOM    859  CG  ARG A  85      26.952  35.200  60.551  1.00  8.03     0.027 C 
ATOM    860  CD  ARG A  85      27.792  35.310  59.282  1.00  8.99     0.116 C 
ATOM    861  NE  ARG A  85      27.491  36.533  58.513  1.00  8.82    -0.212 N 
ATOM    862  CZ  ARG A  85      28.008  36.837  57.326  1.00  9.35     0.666 C 
ATOM    863  NH1 ARG A  85      28.855  36.022  56.712  1.00 10.17    -0.235 N 
ATOM    864  NH2 ARG A  85      27.696  37.977  56.726  1.00 10.36    -0.235 N 
ATOM    865  H   ARG A  85      25.666  32.720  61.106  1.00 99.99     0.164 HD
ATOM    866  HE  ARG A  85      26.868  37.179  58.959  1.00 99.99     0.178 HD
ATOM    867 1HH1 ARG A  85      29.243  36.249  55.826  1.00 99.99     0.174 HD
ATOM    868 2HH1 ARG A  85      29.071  35.145  57.153  1.00 99.99     0.174 HD
ATOM    869 1HH2 ARG A  85      28.093  38.198  55.841  1.00 99.99     0.174 HD
ATOM    870 2HH2 ARG A  85      27.081  38.629  57.177  1.00 99.99     0.174 HD
ATOM    871  N   CYS A  86      22.491  33.967  60.709  1.00  6.99    -0.337 N 
ATOM    872  CA  CYS A  86      21.029  34.108  60.546  1.00  6.18     0.171 C 
ATOM    873  C   CYS A  86      20.285  33.924  61.879  1.00  6.29     0.252 C 
ATOM    874  O   CYS A  86      19.560  34.827  62.289  1.00  6.43    -0.271 OA
ATOM    875  CB  CYS A  86      20.512  33.137  59.487  1.00  7.28     0.100 C 
ATOM    876  SG  CYS A  86      21.027  33.582  57.788  1.00  6.93    -0.080 SA
ATOM    877  H   CYS A  86      22.872  33.110  60.355  1.00 99.99     0.164 HD
ATOM    878  N   ASN A  87      20.689  32.904  62.637  1.00  6.43    -0.337 N 
ATOM    879  CA  ASN A  87      20.121  32.650  63.980  1.00  6.91     0.169 C 
ATOM    880  C   ASN A  87      20.429  33.781  64.973  1.00  7.52     0.251 C 
ATOM    881  O   ASN A  87      19.550  34.205  65.712  1.00  7.19    -0.271 OA
ATOM    882  CB  ASN A  87      20.613  31.335  64.573  1.00  7.22     0.119 C 
ATOM    883  CG  ASN A  87      19.765  30.122  64.143  1.00  7.79     0.230 C 
ATOM    884  OD1 ASN A  87      18.622  30.200  63.767  1.00  8.59    -0.273 OA
ATOM    885  ND2 ASN A  87      20.382  28.962  64.244  1.00  7.92    -0.369 N 
ATOM    886  H   ASN A  87      21.409  32.261  62.363  1.00 99.99     0.164 HD
ATOM    887 1HD2 ASN A  87      19.843  28.149  63.986  1.00 99.99     0.159 HD
ATOM    888 2HD2 ASN A  87      21.307  28.902  64.587  1.00 99.99     0.159 HD
ATOM    889  N   ASN A  88      21.617  34.363  64.831  1.00  6.70    -0.337 N 
ATOM    890  CA  ASN A  88      22.054  35.488  65.679  1.00  7.60     0.169 C 
ATOM    891  C   ASN A  88      21.226  36.773  65.477  1.00  8.82     0.251 C 
ATOM    892  O   ASN A  88      21.174  37.607  66.371  1.00 10.27    -0.271 OA
ATOM    893  CB  ASN A  88      23.551  35.758  65.531  1.00  9.17     0.119 C 
ATOM    894  CG  ASN A  88      24.402  34.716  66.293  1.00  8.39     0.230 C 
ATOM    895  OD1 ASN A  88      23.955  33.918  67.081  1.00  9.17    -0.273 OA
ATOM    896  ND2 ASN A  88      25.697  34.760  66.043  1.00 10.87    -0.369 N 
ATOM    897  H   ASN A  88      22.272  34.084  64.125  1.00 99.99     0.164 HD
ATOM    898 1HD2 ASN A  88      26.258  34.103  66.546  1.00 99.99     0.159 HD
ATOM    899 2HD2 ASN A  88      26.069  35.416  65.407  1.00 99.99     0.159 HD
ATOM    900  N   VAL A  89      20.608  36.896  64.307  1.00  8.40    -0.338 N 
ATOM    901  CA  VAL A  89      19.666  38.010  64.034  1.00  8.03     0.159 C 
ATOM    902  C   VAL A  89      18.179  37.578  64.002  1.00  8.08     0.251 C 
ATOM    903  O   VAL A  89      17.334  38.325  63.518  1.00  8.45    -0.271 OA
ATOM    904  CB  VAL A  89      20.068  38.793  62.768  1.00  8.35     0.029 C 
ATOM    905  CG1 VAL A  89      21.420  39.492  62.955  1.00  7.89     0.002 C 
ATOM    906  CG2 VAL A  89      20.080  37.943  61.490  1.00  7.56     0.002 C 
ATOM    907  H   VAL A  89      20.785  36.295  63.528  1.00 99.99     0.164 HD
ATOM    908  N   GLY A  90      17.889  36.416  64.608  1.00  8.10    -0.336 N 
ATOM    909  CA  GLY A  90      16.523  35.853  64.704  1.00  7.87     0.189 C 
ATOM    910  C   GLY A  90      15.834  35.465  63.379  1.00  8.20     0.253 C 
ATOM    911  O   GLY A  90      14.608  35.473  63.303  1.00  8.21    -0.270 OA
ATOM    912  H   GLY A  90      18.567  35.857  65.108  1.00 99.99     0.164 HD
ATOM    913  N   VAL A  91      16.627  35.061  62.391  1.00  7.46    -0.337 N 
ATOM    914  CA  VAL A  91      16.108  34.566  61.093  1.00  6.91     0.159 C 
ATOM    915  C   VAL A  91      16.519  33.083  60.974  1.00  6.53     0.251 C 
ATOM    916  O   VAL A  91      17.698  32.752  60.991  1.00  7.07    -0.271 OA
ATOM    917  CB  VAL A  91      16.650  35.403  59.919  1.00  6.40     0.029 C 
ATOM    918  CG1 VAL A  91      16.107  34.918  58.569  1.00  6.80     0.002 C 
ATOM    919  CG2 VAL A  91      16.287  36.884  60.070  1.00  6.88     0.002 C 
ATOM    920  H   VAL A  91      17.626  35.078  62.460  1.00 99.99     0.164 HD
ATOM    921  N   ARG A  92      15.511  32.235  60.850  1.00  5.80    -0.338 N 
ATOM    922  CA  ARG A  92      15.724  30.765  60.832  1.00  6.26     0.159 C 
ATOM    923  C   ARG A  92      16.115  30.187  59.463  1.00  6.22     0.251 C 
ATOM    924  O   ARG A  92      15.862  30.766  58.409  1.00  6.63    -0.271 OA
ATOM    925  CB  ARG A  92      14.486  30.057  61.390  1.00  7.25     0.034 C 
ATOM    926  CG  ARG A  92      14.025  30.573  62.762  1.00  9.61     0.027 C 
ATOM    927  CD  ARG A  92      15.178  30.608  63.766  1.00 11.14     0.116 C 
ATOM    928  NE  ARG A  92      14.735  31.145  65.059  1.00 14.16    -0.212 N 
ATOM    929  CZ  ARG A  92      15.534  31.725  65.961  1.00 15.39     0.666 C 
ATOM    930  NH1 ARG A  92      16.830  31.896  65.729  1.00 15.44    -0.235 N 
ATOM    931  NH2 ARG A  92      15.051  32.121  67.128  1.00 18.35    -0.235 N 
ATOM    932  H   ARG A  92      14.555  32.524  60.927  1.00 99.99     0.164 HD
ATOM    933  HE  ARG A  92      13.768  31.012  65.271  1.00 99.99     0.178 HD
ATOM    934 1HH1 ARG A  92      17.423  32.325  66.407  1.00 99.99     0.174 HD
ATOM    935 2HH1 ARG A  92      17.208  31.577  64.858  1.00 99.99     0.174 HD
ATOM    936 1HH2 ARG A  92      15.666  32.541  67.794  1.00 99.99     0.174 HD
ATOM    937 2HH2 ARG A  92      14.085  32.004  67.345  1.00 99.99     0.174 HD
ATOM    938  N   ILE A  93      16.730  29.008  59.505  1.00  6.08    -0.338 N 
ATOM    939  CA  ILE A  93      17.107  28.255  58.287  1.00  5.44     0.159 C 
ATOM    940  C   ILE A  93      16.321  26.931  58.273  1.00  5.38     0.251 C 
ATOM    941  O   ILE A  93      16.325  26.176  59.239  1.00  5.41    -0.271 OA
ATOM    942  CB  ILE A  93      18.633  28.019  58.239  1.00  6.69     0.029 C 
ATOM    943  CG1 ILE A  93      19.429  29.339  58.196  1.00  7.50     0.002 C 
ATOM    944  CG2 ILE A  93      19.077  27.064  57.114  1.00  6.77     0.002 C 
ATOM    945  CD  ILE A  93      19.167  30.246  56.983  1.00  7.54     0.000 C 
ATOM    946  H   ILE A  93      16.952  28.567  60.372  1.00 99.99     0.164 HD
ATOM    947  N   TYR A  94      15.736  26.668  57.113  1.00  4.97    -0.337 N 
ATOM    948  CA  TYR A  94      14.986  25.425  56.854  1.00  5.10     0.164 C 
ATOM    949  C   TYR A  94      15.636  24.723  55.650  1.00  5.36     0.251 C 
ATOM    950  O   TYR A  94      15.837  25.331  54.600  1.00  5.27    -0.271 OA
ATOM    951  CB  TYR A  94      13.521  25.750  56.564  1.00  5.75     0.056 C 
ATOM    952  CG  TYR A  94      12.888  26.542  57.723  1.00  5.57    -0.044 A 
ATOM    953  CD1 TYR A  94      12.366  25.869  58.811  1.00  5.84     0.011 A 
ATOM    954  CD2 TYR A  94      12.928  27.925  57.706  1.00  5.87     0.011 A 
ATOM    955  CE1 TYR A  94      11.870  26.576  59.902  1.00  5.54     0.037 A 
ATOM    956  CE2 TYR A  94      12.455  28.641  58.799  1.00  6.87     0.037 A 
ATOM    957  CZ  TYR A  94      11.926  27.969  59.891  1.00  6.46     0.065 A 
ATOM    958  OH  TYR A  94      11.485  28.698  60.935  1.00  7.46    -0.361 OA
ATOM    959  H   TYR A  94      15.714  27.337  56.363  1.00 99.99     0.164 HD
ATOM    960  HH  TYR A  94      11.076  28.090  61.643  1.00 99.99     0.217 HD
ATOM    961  N   VAL A  95      16.075  23.500  55.896  1.00  5.11    -0.338 N 
ATOM    962  CA  VAL A  95      16.784  22.703  54.866  1.00  5.15     0.159 C 
ATOM    963  C   VAL A  95      15.797  21.933  53.967  1.00  4.83     0.251 C 
ATOM    964  O   VAL A  95      14.913  21.229  54.434  1.00  4.94    -0.271 OA
ATOM    965  CB  VAL A  95      17.819  21.793  55.548  1.00  4.77     0.029 C 
ATOM    966  CG1 VAL A  95      18.375  20.683  54.648  1.00  5.46     0.002 C 
ATOM    967  CG2 VAL A  95      19.000  22.640  56.028  1.00  5.27     0.002 C 
ATOM    968  H   VAL A  95      15.956  23.050  56.786  1.00 99.99     0.164 HD
ATOM    969  N   ASP A  96      16.109  21.984  52.679  1.00  4.72    -0.337 N 
ATOM    970  CA  ASP A  96      15.451  21.120  51.683  1.00  5.22     0.170 C 
ATOM    971  C   ASP A  96      16.116  19.727  51.752  1.00  5.66     0.251 C 
ATOM    972  O   ASP A  96      17.236  19.546  51.283  1.00  5.89    -0.271 OA
ATOM    973  CB  ASP A  96      15.637  21.771  50.314  1.00  5.41     0.129 C 
ATOM    974  CG  ASP A  96      14.701  21.197  49.249  1.00  6.01     0.188 C 
ATOM    975  OD1 ASP A  96      14.249  20.043  49.422  1.00  7.04    -0.647 OA
ATOM    976  OD2 ASP A  96      14.488  21.913  48.251  1.00  6.06    -0.647 OA
ATOM    977  H   ASP A  96      16.818  22.584  52.314  1.00 99.99     0.164 HD
ATOM    978  N   ALA A  97      15.469  18.822  52.478  1.00  5.11    -0.338 N 
ATOM    979  CA  ALA A  97      15.989  17.461  52.718  1.00  5.88     0.159 C 
ATOM    980  C   ALA A  97      15.560  16.482  51.610  1.00  5.70     0.251 C 
ATOM    981  O   ALA A  97      14.387  16.142  51.468  1.00  5.18    -0.271 OA
ATOM    982  CB  ALA A  97      15.525  16.971  54.091  1.00  5.50     0.034 C 
ATOM    983  H   ALA A  97      14.558  18.994  52.867  1.00 99.99     0.164 HD
ATOM    984  N   VAL A  98      16.536  16.118  50.789  1.00  5.39    -0.338 N 
ATOM    985  CA  VAL A  98      16.320  15.171  49.671  1.00  5.48     0.159 C 
ATOM    986  C   VAL A  98      16.703  13.767  50.189  1.00  5.77     0.251 C 
ATOM    987  O   VAL A  98      17.870  13.400  50.215  1.00  6.70    -0.271 OA
ATOM    988  CB  VAL A  98      17.149  15.576  48.443  1.00  6.05     0.029 C 
ATOM    989  CG1 VAL A  98      16.779  14.715  47.236  1.00  6.52     0.002 C 
ATOM    990  CG2 VAL A  98      16.928  17.038  48.051  1.00  5.51     0.002 C 
ATOM    991  H   VAL A  98      17.467  16.479  50.848  1.00 99.99     0.164 HD
ATOM    992  N   ILE A  99      15.684  13.105  50.721  1.00  5.96    -0.338 N 
ATOM    993  CA  ILE A  99      15.872  11.841  51.483  1.00  5.55     0.159 C 
ATOM    994  C   ILE A  99      15.165  10.595  50.911  1.00  5.69     0.251 C 
ATOM    995  O   ILE A  99      15.385   9.495  51.403  1.00  6.83    -0.271 OA
ATOM    996  CB  ILE A  99      15.532  12.055  52.969  1.00  6.20     0.029 C 
ATOM    997  CG1 ILE A  99      14.065  12.484  53.162  1.00  5.92     0.002 C 
ATOM    998  CG2 ILE A  99      16.520  13.060  53.587  1.00  6.49     0.002 C 
ATOM    999  CD  ILE A  99      13.555  12.380  54.604  1.00  6.06     0.000 C 
ATOM   1000  H   ILE A  99      14.766  13.487  50.771  1.00 99.99     0.164 HD
ATOM   1001  N   ASN A 100      14.272  10.778  49.934  1.00  5.66    -0.337 N 
ATOM   1002  CA  ASN A 100      13.593   9.644  49.264  1.00  5.09     0.169 C 
ATOM   1003  C   ASN A 100      14.538   8.796  48.378  1.00  5.67     0.251 C 
ATOM   1004  O   ASN A 100      14.352   7.595  48.197  1.00  5.75    -0.271 OA
ATOM   1005  CB  ASN A 100      12.408  10.180  48.453  1.00  5.71     0.119 C 
ATOM   1006  CG  ASN A 100      11.722   9.094  47.598  1.00  5.57     0.230 C 
ATOM   1007  OD1 ASN A 100      11.117   8.171  48.081  1.00  5.76    -0.273 OA
ATOM   1008  ND2 ASN A 100      11.915   9.194  46.297  1.00  6.46    -0.369 N 
ATOM   1009  H   ASN A 100      13.983  11.678  49.618  1.00 99.99     0.164 HD
ATOM   1010 1HD2 ASN A 100      11.512   8.455  45.751  1.00 99.99     0.159 HD
ATOM   1011 2HD2 ASN A 100      12.422   9.943  45.900  1.00 99.99     0.159 HD
ATOM   1012  N   HIS A 101      15.554   9.459  47.851  1.00  5.52    -0.337 N 
ATOM   1013  CA  HIS A 101      16.355   8.901  46.744  1.00  5.58     0.165 C 
ATOM   1014  C   HIS A 101      17.793   9.447  46.713  1.00  5.88     0.251 C 
ATOM   1015  O   HIS A 101      18.105  10.460  47.327  1.00  6.67    -0.271 OA
ATOM   1016  CB  HIS A 101      15.640   9.182  45.422  1.00  5.89     0.077 C 
ATOM   1017  CG  HIS A 101      15.336  10.686  45.200  1.00  5.33     0.057 A 
ATOM   1018  ND1 HIS A 101      16.148  11.556  44.699  1.00  8.42    -0.338 N 
ATOM   1019  CD2 HIS A 101      14.189  11.281  45.515  1.00  4.63     0.113 A 
ATOM   1020  CE1 HIS A 101      15.515  12.738  44.686  1.00  4.10     0.175 A 
ATOM   1021  NE2 HIS A 101      14.304  12.565  45.203  1.00  8.64    -0.223 NA
ATOM   1022  H   HIS A 101      15.869  10.342  48.190  1.00 99.99     0.164 HD
ATOM   1023  HD1 HIS A 101      17.099  11.396  44.382  1.00 99.99     0.167 HD
ATOM   1024  N   MET A 102      18.612   8.701  45.997  1.00  6.53    -0.337 N 
ATOM   1025  CA  MET A 102      19.941   9.195  45.564  1.00  7.09     0.160 C 
ATOM   1026  C   MET A 102      19.780   9.673  44.109  1.00  8.07     0.251 C 
ATOM   1027  O   MET A 102      18.701  10.132  43.730  1.00 10.03    -0.271 OA
ATOM   1028  CB  MET A 102      20.992   8.099  45.779  1.00  8.20     0.043 C 
ATOM   1029  CG  MET A 102      21.150   7.720  47.260  1.00  6.85     0.060 C 
ATOM   1030  SD  MET A 102      21.561   9.106  48.386  1.00  6.89    -0.139 SA
ATOM   1031  CE  MET A 102      23.279   9.355  47.999  1.00  8.45     0.069 C 
ATOM   1032  H   MET A 102      18.328   7.822  45.613  1.00 99.99     0.164 HD
ATOM   1033  N   CYS A 103      20.850   9.672  43.319  1.00  7.63    -0.337 N 
ATOM   1034  CA  CYS A 103      20.758  10.122  41.916  1.00  7.49     0.170 C 
ATOM   1035  C   CYS A 103      20.067   9.131  40.956  1.00  7.86     0.252 C 
ATOM   1036  O   CYS A 103      19.664   8.039  41.351  1.00  8.09    -0.271 OA
ATOM   1037  CB  CYS A 103      22.152  10.488  41.428  1.00  7.26     0.085 C 
ATOM   1038  SG  CYS A 103      23.299   9.081  41.234  1.00  8.19    -0.165 SA
ATOM   1039  H   CYS A 103      21.767   9.467  43.658  1.00 99.99     0.164 HD
ATOM   1040  HG  CYS A 103      24.312   9.821  40.793  1.00 99.99     0.102 HD
ATOM   1041  N   GLY A 104      19.915   9.576  39.698  1.00  7.63    -0.336 N 
ATOM   1042  CA  GLY A 104      19.360   8.734  38.619  1.00  8.63     0.189 C 
ATOM   1043  C   GLY A 104      20.197   7.452  38.439  1.00 10.33     0.253 C 
ATOM   1044  O   GLY A 104      21.423   7.508  38.410  1.00 10.37    -0.270 OA
ATOM   1045  H   GLY A 104      20.117  10.517  39.404  1.00 99.99     0.164 HD
ATOM   1046  N   ASN A 105      19.491   6.356  38.204  1.00 10.89    -0.337 N 
ATOM   1047  CA  ASN A 105      20.126   5.029  38.009  1.00 12.76     0.169 C 
ATOM   1048  C   ASN A 105      21.046   4.950  36.769  1.00 13.28     0.251 C 
ATOM   1049  O   ASN A 105      21.956   4.134  36.733  1.00 15.77    -0.271 OA
ATOM   1050  CB  ASN A 105      19.075   3.921  37.996  1.00 13.12     0.119 C 
ATOM   1051  CG  ASN A 105      18.203   3.886  36.725  1.00 15.95     0.230 C 
ATOM   1052  OD1 ASN A 105      17.312   4.662  36.517  1.00 16.54    -0.273 OA
ATOM   1053  ND2 ASN A 105      18.616   3.020  35.816  1.00 17.81    -0.369 N 
ATOM   1054  H   ASN A 105      18.484   6.336  38.240  1.00 99.99     0.164 HD
ATOM   1055 1HD2 ASN A 105      18.080   2.965  34.974  1.00 99.99     0.159 HD
ATOM   1056 2HD2 ASN A 105      19.382   2.422  35.998  1.00 99.99     0.159 HD
ATOM   1057  N   ALA A 106      20.817   5.847  35.810  1.00 12.62    -0.338 N 
ATOM   1058  CA  ALA A 106      21.596   5.874  34.556  1.00 13.67     0.159 C 
ATOM   1059  C   ALA A 106      22.748   6.903  34.562  1.00 13.44     0.251 C 
ATOM   1060  O   ALA A 106      23.486   6.994  33.587  1.00 14.07    -0.271 OA
ATOM   1061  CB  ALA A 106      20.654   6.122  33.376  1.00 14.78     0.034 C 
ATOM   1062  H   ALA A 106      20.158   6.586  35.917  1.00 99.99     0.164 HD
ATOM   1063  N   VAL A 107      22.926   7.624  35.672  1.00 11.70    -0.338 N 
ATOM   1064  CA  VAL A 107      24.052   8.585  35.791  1.00 10.58     0.159 C 
ATOM   1065  C   VAL A 107      25.360   7.757  35.791  1.00 11.24     0.251 C 
ATOM   1066  O   VAL A 107      25.459   6.747  36.475  1.00 11.03    -0.271 OA
ATOM   1067  CB  VAL A 107      23.924   9.460  37.052  1.00 10.68     0.029 C 
ATOM   1068  CG1 VAL A 107      25.140  10.374  37.257  1.00 10.95     0.002 C 
ATOM   1069  CG2 VAL A 107      22.686  10.359  36.972  1.00 10.29     0.002 C 
ATOM   1070  H   VAL A 107      22.466   7.413  36.535  1.00 99.99     0.164 HD
ATOM   1071  N   SER A 108      26.338   8.253  35.049  1.00 11.74    -0.336 N 
ATOM   1072  CA  SER A 108      27.645   7.562  34.932  1.00 12.66     0.189 C 
ATOM   1073  C   SER A 108      28.404   7.597  36.265  1.00 12.54     0.253 C 
ATOM   1074  O   SER A 108      28.389   8.596  36.975  1.00 13.31    -0.270 OA
ATOM   1075  CB  SER A 108      28.500   8.196  33.837  1.00 13.88     0.169 C 
ATOM   1076  OG  SER A 108      27.867   7.979  32.573  1.00 20.32    -0.380 OA
ATOM   1077  H   SER A 108      26.283   9.132  34.587  1.00 99.99     0.164 HD
ATOM   1078  HG  SER A 108      28.442   8.337  31.838  1.00 99.99     0.211 HD
ATOM   1079  N   ALA A 109      29.008   6.457  36.586  1.00 11.90    -0.337 N 
ATOM   1080  CA  ALA A 109      29.874   6.328  37.778  1.00 11.56     0.159 C 
ATOM   1081  C   ALA A 109      31.122   7.221  37.636  1.00 11.53     0.251 C 
ATOM   1082  O   ALA A 109      31.558   7.519  36.528  1.00 12.64    -0.271 OA
ATOM   1083  CB  ALA A 109      30.296   4.870  37.947  1.00 11.96     0.034 C 
ATOM   1084  H   ALA A 109      28.950   5.642  36.015  1.00 99.99     0.164 HD
ATOM   1085  N   GLY A 110      31.695   7.570  38.788  1.00 10.56    -0.336 N 
ATOM   1086  CA  GLY A 110      32.882   8.449  38.824  1.00 10.55     0.189 C 
ATOM   1087  C   GLY A 110      32.784   9.479  39.950  1.00  9.80     0.253 C 
ATOM   1088  O   GLY A 110      32.182   9.226  40.991  1.00 10.48    -0.270 OA
ATOM   1089  H   GLY A 110      31.393   7.237  39.691  1.00 99.99     0.164 HD
ATOM   1090  N   THR A 111      33.433  10.606  39.702  1.00 10.24    -0.336 N 
ATOM   1091  CA  THR A 111      33.554  11.689  40.706  1.00  9.95     0.186 C 
ATOM   1092  C   THR A 111      32.959  13.015  40.202  1.00  9.47     0.253 C 
ATOM   1093  O   THR A 111      33.358  14.093  40.634  1.00 10.23    -0.270 OA
ATOM   1094  CB  THR A 111      35.028  11.866  41.095  1.00 11.99     0.140 C 
ATOM   1095  OG1 THR A 111      35.818  12.056  39.914  1.00 13.51    -0.382 OA
ATOM   1096  CG2 THR A 111      35.558  10.674  41.901  1.00 11.85     0.034 C 
ATOM   1097  H   THR A 111      33.961  10.772  38.869  1.00 99.99     0.164 HD
ATOM   1098  HG1 THR A 111      36.766  12.224  40.193  1.00 99.99     0.210 HD
ATOM   1099  N   SER A 112      31.936  12.909  39.351  1.00  8.96    -0.335 N 
ATOM   1100  CA  SER A 112      31.245  14.093  38.795  1.00  9.18     0.189 C 
ATOM   1101  C   SER A 112      30.161  14.551  39.790  1.00  9.38     0.254 C 
ATOM   1102  O   SER A 112      28.962  14.330  39.635  1.00  9.18    -0.270 OA
ATOM   1103  CB  SER A 112      30.649  13.753  37.428  1.00 10.31     0.169 C 
ATOM   1104  OG  SER A 112      30.276  14.961  36.766  1.00 12.42    -0.380 OA
ATOM   1105  H   SER A 112      31.539  12.029  39.099  1.00 99.99     0.164 HD
ATOM   1106  HG  SER A 112      29.783  14.740  35.924  1.00 99.99     0.211 HD
ATOM   1107  N   SER A 113      30.659  15.034  40.915  1.00  9.14    -0.335 N 
ATOM   1108  CA  SER A 113      29.851  15.411  42.091  1.00  8.93     0.189 C 
ATOM   1109  C   SER A 113      30.390  16.732  42.656  1.00  9.35     0.254 C 
ATOM   1110  O   SER A 113      31.561  17.051  42.483  1.00 10.17    -0.270 OA
ATOM   1111  CB  SER A 113      29.946  14.289  43.126  1.00  9.16     0.169 C 
ATOM   1112  OG  SER A 113      31.318  14.003  43.414  1.00  9.38    -0.380 OA
ATOM   1113  H   SER A 113      31.650  15.122  41.065  1.00 99.99     0.164 HD
ATOM   1114  HG  SER A 113      31.409  13.123  43.905  1.00 99.99     0.211 HD
ATOM   1115  N   THR A 114      29.556  17.420  43.418  1.00  9.29    -0.336 N 
ATOM   1116  CA  THR A 114      29.906  18.767  43.931  1.00  8.84     0.186 C 
ATOM   1117  C   THR A 114      31.059  18.803  44.957  1.00  8.99     0.253 C 
ATOM   1118  O   THR A 114      31.652  19.852  45.170  1.00 11.07    -0.270 OA
ATOM   1119  CB  THR A 114      28.666  19.524  44.412  1.00  8.54     0.140 C 
ATOM   1120  OG1 THR A 114      27.911  18.730  45.331  1.00  7.18    -0.382 OA
ATOM   1121  CG2 THR A 114      27.769  19.911  43.232  1.00  8.34     0.034 C 
ATOM   1122  H   THR A 114      28.668  17.076  43.728  1.00 99.99     0.164 HD
ATOM   1123  HG1 THR A 114      27.221  19.336  45.742  1.00 99.99     0.210 HD
ATOM   1124  N   CYS A 115      31.361  17.661  45.575  1.00  8.72    -0.337 N 
ATOM   1125  CA  CYS A 115      32.534  17.542  46.473  1.00  9.99     0.171 C 
ATOM   1126  C   CYS A 115      33.600  16.532  46.002  1.00  9.97     0.252 C 
ATOM   1127  O   CYS A 115      34.511  16.197  46.758  1.00 11.58    -0.271 OA
ATOM   1128  CB  CYS A 115      32.058  17.164  47.875  1.00 10.55     0.100 C 
ATOM   1129  SG  CYS A 115      32.963  18.071  49.175  1.00 12.15    -0.080 SA
ATOM   1130  H   CYS A 115      30.792  16.847  45.508  1.00 99.99     0.164 HD
ATOM   1131  N   GLY A 116      33.416  15.989  44.789  1.00 10.40    -0.336 N 
ATOM   1132  CA  GLY A 116      34.360  15.029  44.186  1.00 10.59     0.189 C 
ATOM   1133  C   GLY A 116      34.293  13.614  44.796  1.00 10.82     0.253 C 
ATOM   1134  O   GLY A 116      35.147  12.784  44.504  1.00 10.84    -0.270 OA
ATOM   1135  H   GLY A 116      32.604  16.139  44.211  1.00 99.99     0.164 HD
ATOM   1136  N   SER A 117      33.266  13.336  45.596  1.00  9.52    -0.335 N 
ATOM   1137  CA  SER A 117      33.022  11.964  46.101  1.00  9.46     0.189 C 
ATOM   1138  C   SER A 117      32.746  11.006  44.941  1.00  9.27     0.254 C 
ATOM   1139  O   SER A 117      32.003  11.348  44.026  1.00  9.14    -0.270 OA
ATOM   1140  CB  SER A 117      31.805  11.889  47.010  1.00  9.78     0.169 C 
ATOM   1141  OG  SER A 117      32.100  12.676  48.150  1.00  9.64    -0.380 OA
ATOM   1142  H   SER A 117      32.688  14.048  45.997  1.00 99.99     0.164 HD
ATOM   1143  HG  SER A 117      31.315  12.695  48.774  1.00 99.99     0.211 HD
ATOM   1144  N   TYR A 118      33.256   9.794  45.103  1.00 10.00    -0.337 N 
ATOM   1145  CA  TYR A 118      33.001   8.723  44.118  1.00 10.23     0.164 C 
ATOM   1146  C   TYR A 118      31.597   8.148  44.377  1.00 10.56     0.251 C 
ATOM   1147  O   TYR A 118      31.161   8.040  45.520  1.00  9.88    -0.271 OA
ATOM   1148  CB  TYR A 118      34.076   7.642  44.224  1.00 11.10     0.056 C 
ATOM   1149  CG  TYR A 118      33.776   6.434  43.319  1.00 12.34    -0.044 A 
ATOM   1150  CD1 TYR A 118      34.139   6.442  41.984  1.00 13.00     0.011 A 
ATOM   1151  CD2 TYR A 118      33.101   5.350  43.850  1.00 13.87     0.011 A 
ATOM   1152  CE1 TYR A 118      33.828   5.354  41.175  1.00 14.93     0.037 A 
ATOM   1153  CE2 TYR A 118      32.782   4.257  43.055  1.00 14.37     0.037 A 
ATOM   1154  CZ  TYR A 118      33.143   4.264  41.709  1.00 14.93     0.065 A 
ATOM   1155  OH  TYR A 118      32.817   3.211  40.928  1.00 17.08    -0.361 OA
ATOM   1156  H   TYR A 118      33.669   9.491  45.958  1.00 99.99     0.164 HD
ATOM   1157  HH  TYR A 118      32.395   2.519  41.508  1.00 99.99     0.217 HD
ATOM   1158  N   PHE A 119      30.969   7.746  43.286  1.00 10.79    -0.337 N 
ATOM   1159  CA  PHE A 119      29.638   7.095  43.333  1.00  9.94     0.164 C 
ATOM   1160  C   PHE A 119      29.403   6.319  42.034  1.00 10.45     0.251 C 
ATOM   1161  O   PHE A 119      29.919   6.674  40.976  1.00 10.17    -0.271 OA
ATOM   1162  CB  PHE A 119      28.538   8.135  43.574  1.00 10.06     0.056 C 
ATOM   1163  CG  PHE A 119      28.319   9.097  42.397  1.00  9.66    -0.044 A 
ATOM   1164  CD1 PHE A 119      29.221  10.114  42.127  1.00 10.65     0.008 A 
ATOM   1165  CD2 PHE A 119      27.194   8.930  41.610  1.00  9.84     0.008 A 
ATOM   1166  CE1 PHE A 119      29.000  10.972  41.057  1.00  8.18     0.001 A 
ATOM   1167  CE2 PHE A 119      26.967   9.787  40.537  1.00  9.60     0.001 A 
ATOM   1168  CZ  PHE A 119      27.866  10.809  40.261  1.00  9.12     0.000 A 
ATOM   1169  H   PHE A 119      31.339   7.891  42.368  1.00 99.99     0.164 HD
ATOM   1170  N   ASN A 120      28.720   5.194  42.192  1.00 10.32    -0.337 N 
ATOM   1171  CA  ASN A 120      28.413   4.292  41.074  1.00  9.35     0.169 C 
ATOM   1172  C   ASN A 120      26.919   3.902  41.122  1.00  8.85     0.255 C 
ATOM   1173  O   ASN A 120      26.587   2.909  41.776  1.00  9.50    -0.270 OA
ATOM   1174  CB  ASN A 120      29.347   3.083  41.172  1.00 11.06     0.119 C 
ATOM   1175  CG  ASN A 120      29.252   2.162  39.941  1.00 11.41     0.230 C 
ATOM   1176  OD1 ASN A 120      28.270   2.122  39.228  1.00 12.74    -0.273 OA
ATOM   1177  ND2 ASN A 120      30.286   1.373  39.751  1.00 14.51    -0.369 N 
ATOM   1178  H   ASN A 120      28.376   4.909  43.093  1.00 99.99     0.164 HD
ATOM   1179 1HD2 ASN A 120      30.256   0.753  38.965  1.00 99.99     0.159 HD
ATOM   1180 2HD2 ASN A 120      31.049   1.356  40.379  1.00 99.99     0.159 HD
ATOM   1181  N   PRO A 121      26.053   4.665  40.438  1.00  9.25    -0.312 N 
ATOM   1182  CA  PRO A 121      24.593   4.429  40.427  1.00  9.38     0.163 C 
ATOM   1183  C   PRO A 121      24.225   3.024  39.923  1.00  9.90     0.251 C 
ATOM   1184  O   PRO A 121      23.489   2.329  40.611  1.00 10.99    -0.271 OA
ATOM   1185  CB  PRO A 121      24.011   5.483  39.488  1.00  9.39     0.034 C 
ATOM   1186  CG  PRO A 121      25.025   6.617  39.589  1.00 10.11     0.027 C 
ATOM   1187  CD  PRO A 121      26.366   5.891  39.676  1.00  9.48     0.105 C 
ATOM   1188  N   GLY A 122      24.970   2.550  38.911  1.00 10.59    -0.336 N 
ATOM   1189  CA  GLY A 122      24.745   1.221  38.301  1.00 11.58     0.189 C 
ATOM   1190  C   GLY A 122      24.899   0.061  39.306  1.00 12.24     0.253 C 
ATOM   1191  O   GLY A 122      24.056  -0.822  39.367  1.00 13.50    -0.270 OA
ATOM   1192  H   GLY A 122      25.717   3.060  38.468  1.00 99.99     0.164 HD
ATOM   1193  N   SER A 123      25.891   0.188  40.180  1.00 11.47    -0.335 N 
ATOM   1194  CA  SER A 123      26.139  -0.845  41.217  1.00 13.97     0.189 C 
ATOM   1195  C   SER A 123      25.581  -0.456  42.595  1.00 12.60     0.253 C 
ATOM   1196  O   SER A 123      25.894  -1.092  43.600  1.00 13.34    -0.270 OA
ATOM   1197  CB  SER A 123      27.634  -1.166  41.319  1.00 15.50     0.169 C 
ATOM   1198  OG  SER A 123      28.367  -0.038  41.811  1.00 19.58    -0.380 OA
ATOM   1199  H   SER A 123      26.488   0.986  40.198  1.00 99.99     0.164 HD
ATOM   1200  HG  SER A 123      27.735   0.716  41.974  1.00 99.99     0.211 HD
ATOM   1201  N   ARG A 124      24.805   0.634  42.636  1.00 12.22    -0.337 N 
ATOM   1202  CA  ARG A 124      24.158   1.151  43.863  1.00 12.13     0.159 C 
ATOM   1203  C   ARG A 124      25.177   1.480  44.973  1.00 11.43     0.251 C 
ATOM   1204  O   ARG A 124      24.903   1.371  46.168  1.00 11.41    -0.271 OA
ATOM   1205  CB  ARG A 124      23.126   0.128  44.373  1.00 12.64     0.034 C 
ATOM   1206  CG  ARG A 124      22.136  -0.414  43.338  1.00 14.97     0.027 C 
ATOM   1207  CD  ARG A 124      21.284   0.719  42.773  1.00 14.94     0.116 C 
ATOM   1208  NE  ARG A 124      20.205   0.178  41.936  1.00 14.67    -0.212 N 
ATOM   1209  CZ  ARG A 124      20.197   0.066  40.604  1.00 14.12     0.666 C 
ATOM   1210  NH1 ARG A 124      21.245   0.424  39.875  1.00 14.18    -0.235 N 
ATOM   1211  NH2 ARG A 124      19.100  -0.310  39.970  1.00 15.25    -0.235 N 
ATOM   1212  H   ARG A 124      24.515   1.114  41.804  1.00 99.99     0.164 HD
ATOM   1213  HE  ARG A 124      19.388  -0.098  42.443  1.00 99.99     0.178 HD
ATOM   1214 1HH1 ARG A 124      21.239   0.324  38.884  1.00 99.99     0.174 HD
ATOM   1215 2HH1 ARG A 124      22.056   0.779  40.339  1.00 99.99     0.174 HD
ATOM   1216 1HH2 ARG A 124      19.108  -0.387  38.975  1.00 99.99     0.174 HD
ATOM   1217 2HH2 ARG A 124      18.256  -0.494  40.476  1.00 99.99     0.174 HD
ATOM   1218  N   ASP A 125      26.348   1.960  44.558  1.00 11.28    -0.337 N 
ATOM   1219  CA  ASP A 125      27.469   2.200  45.479  1.00 12.42     0.170 C 
ATOM   1220  C   ASP A 125      27.690   3.704  45.686  1.00 10.28     0.252 C 
ATOM   1221  O   ASP A 125      28.106   4.410  44.770  1.00 10.53    -0.271 OA
ATOM   1222  CB  ASP A 125      28.711   1.508  44.908  1.00 16.46     0.129 C 
ATOM   1223  CG  ASP A 125      29.898   1.439  45.878  1.00 21.25     0.188 C 
ATOM   1224  OD1 ASP A 125      29.650   1.372  47.102  1.00 25.44    -0.647 OA
ATOM   1225  OD2 ASP A 125      31.034   1.495  45.362  1.00 26.65    -0.647 OA
ATOM   1226  H   ASP A 125      26.531   2.146  43.592  1.00 99.99     0.164 HD
ATOM   1227  N   PHE A 126      27.357   4.153  46.887  1.00  9.41    -0.337 N 
ATOM   1228  CA  PHE A 126      27.600   5.546  47.300  1.00  8.60     0.164 C 
ATOM   1229  C   PHE A 126      28.513   5.488  48.543  1.00  8.54     0.254 C 
ATOM   1230  O   PHE A 126      28.032   5.615  49.653  1.00  9.18    -0.270 OA
ATOM   1231  CB  PHE A 126      26.258   6.231  47.593  1.00  8.38     0.056 C 
ATOM   1232  CG  PHE A 126      25.400   6.380  46.330  1.00  7.01    -0.044 A 
ATOM   1233  CD1 PHE A 126      24.622   5.324  45.881  1.00  8.19     0.008 A 
ATOM   1234  CD2 PHE A 126      25.420   7.580  45.640  1.00  8.05     0.008 A 
ATOM   1235  CE1 PHE A 126      23.867   5.468  44.720  1.00  8.32     0.001 A 
ATOM   1236  CE2 PHE A 126      24.658   7.733  44.485  1.00  7.95     0.001 A 
ATOM   1237  CZ  PHE A 126      23.885   6.673  44.025  1.00  8.34     0.000 A 
ATOM   1238  H   PHE A 126      26.956   3.563  47.597  1.00 99.99     0.164 HD
ATOM   1239  N   PRO A 127      29.813   5.234  48.403  1.00  9.72    -0.312 N 
ATOM   1240  CA  PRO A 127      30.717   5.059  49.557  1.00  9.20     0.163 C 
ATOM   1241  C   PRO A 127      30.871   6.263  50.518  1.00  9.47     0.251 C 
ATOM   1242  O   PRO A 127      31.204   6.060  51.673  1.00 10.71    -0.271 OA
ATOM   1243  CB  PRO A 127      32.047   4.606  48.968  1.00 10.65     0.034 C 
ATOM   1244  CG  PRO A 127      32.016   5.176  47.551  1.00 12.14     0.027 C 
ATOM   1245  CD  PRO A 127      30.551   5.065  47.136  1.00 10.21     0.105 C 
ATOM   1246  N   ALA A 128      30.572   7.471  50.044  1.00  9.77    -0.338 N 
ATOM   1247  CA  ALA A 128      30.670   8.686  50.896  1.00 10.63     0.159 C 
ATOM   1248  C   ALA A 128      29.593   8.738  51.996  1.00 12.99     0.251 C 
ATOM   1249  O   ALA A 128      29.773   9.373  53.029  1.00 11.68    -0.271 OA
ATOM   1250  CB  ALA A 128      30.634   9.932  50.016  1.00 10.59     0.034 C 
ATOM   1251  H   ALA A 128      30.166   7.622  49.148  1.00 99.99     0.164 HD
ATOM   1252  N   VAL A 129      28.435   8.149  51.693  1.00 15.12    -0.338 N 
ATOM   1253  CA  VAL A 129      27.380   7.845  52.679  1.00 19.84     0.160 C 
ATOM   1254  C   VAL A 129      27.295   6.326  52.534  1.00 24.33     0.254 C 
ATOM   1255  O   VAL A 129      26.637   5.962  51.572  1.00 30.61    -0.270 OA
ATOM   1256  CB  VAL A 129      25.992   8.375  52.265  1.00 22.14     0.029 C 
ATOM   1257  CG1 VAL A 129      24.853   7.852  53.154  1.00 20.53     0.002 C 
ATOM   1258  CG2 VAL A 129      25.977   9.884  52.289  1.00 25.35     0.002 C 
ATOM   1259  H   VAL A 129      28.301   7.684  50.818  1.00 99.99     0.164 HD
ATOM   1260  N   PRO A 130      27.924   5.506  53.367  1.00 20.91    -0.312 N 
ATOM   1261  CA  PRO A 130      27.885   4.036  53.194  1.00 19.04     0.163 C 
ATOM   1262  C   PRO A 130      26.480   3.492  52.836  1.00 15.67     0.251 C 
ATOM   1263  O   PRO A 130      25.592   3.400  53.669  1.00 14.69    -0.271 OA
ATOM   1264  CB  PRO A 130      28.484   3.473  54.487  1.00 18.76     0.034 C 
ATOM   1265  CG  PRO A 130      28.559   4.653  55.464  1.00 19.51     0.027 C 
ATOM   1266  CD  PRO A 130      28.685   5.885  54.572  1.00 22.26     0.105 C 
ATOM   1267  N   TYR A 131      26.238   3.431  51.529  1.00 13.81    -0.337 N 
ATOM   1268  CA  TYR A 131      24.990   2.984  50.891  1.00 10.66     0.164 C 
ATOM   1269  C   TYR A 131      25.426   2.030  49.782  1.00  9.53     0.251 C 
ATOM   1270  O   TYR A 131      26.337   2.332  49.011  1.00  9.23    -0.271 OA
ATOM   1271  CB  TYR A 131      24.172   4.105  50.222  1.00 10.92     0.056 C 
ATOM   1272  CG  TYR A 131      23.207   4.934  51.096  1.00  8.60    -0.044 A 
ATOM   1273  CD1 TYR A 131      22.681   4.435  52.278  1.00  7.02     0.011 A 
ATOM   1274  CD2 TYR A 131      22.813   6.188  50.648  1.00  7.88     0.011 A 
ATOM   1275  CE1 TYR A 131      21.793   5.192  53.028  1.00  6.64     0.037 A 
ATOM   1276  CE2 TYR A 131      21.917   6.956  51.388  1.00  7.34     0.037 A 
ATOM   1277  CZ  TYR A 131      21.410   6.449  52.584  1.00  6.55     0.065 A 
ATOM   1278  OH  TYR A 131      20.618   7.194  53.383  1.00  6.30    -0.361 OA
ATOM   1279  H   TYR A 131      26.866   3.874  50.886  1.00 99.99     0.164 HD
ATOM   1280  HH  TYR A 131      20.233   7.923  52.847  1.00 99.99     0.217 HD
ATOM   1281  N   SER A 132      24.832   0.857  49.841  1.00  9.41    -0.336 N 
ATOM   1282  CA  SER A 132      25.097  -0.196  48.844  1.00  9.54     0.189 C 
ATOM   1283  C   SER A 132      23.764  -0.621  48.201  1.00  9.87     0.254 C 
ATOM   1284  O   SER A 132      22.709  -0.109  48.579  1.00  9.01    -0.270 OA
ATOM   1285  CB  SER A 132      25.819  -1.357  49.538  1.00  9.99     0.169 C 
ATOM   1286  OG  SER A 132      24.913  -2.126  50.336  1.00 10.75    -0.380 OA
ATOM   1287  H   SER A 132      24.108   0.655  50.504  1.00 99.99     0.164 HD
ATOM   1288  HG  SER A 132      25.441  -2.824  50.826  1.00 99.99     0.211 HD
ATOM   1289  N   GLY A 133      23.819  -1.724  47.442  1.00  9.76    -0.336 N 
ATOM   1290  CA  GLY A 133      22.626  -2.327  46.806  1.00  9.46     0.189 C 
ATOM   1291  C   GLY A 133      21.551  -2.735  47.828  1.00  9.05     0.253 C 
ATOM   1292  O   GLY A 133      20.360  -2.621  47.557  1.00 10.46    -0.270 OA
ATOM   1293  H   GLY A 133      24.656  -2.262  47.301  1.00 99.99     0.164 HD
ATOM   1294  N   TRP A 134      22.011  -3.075  49.032  1.00  9.67    -0.337 N 
ATOM   1295  CA  TRP A 134      21.138  -3.464  50.159  1.00 10.96     0.164 C 
ATOM   1296  C   TRP A 134      20.229  -2.325  50.662  1.00  8.84     0.251 C 
ATOM   1297  O   TRP A 134      19.247  -2.580  51.346  1.00  9.18    -0.271 OA
ATOM   1298  CB  TRP A 134      21.966  -3.991  51.331  1.00 13.78     0.059 C 
ATOM   1299  CG  TRP A 134      22.772  -5.254  50.959  1.00 18.85    -0.016 A 
ATOM   1300  CD1 TRP A 134      24.076  -5.310  50.785  1.00 20.88     0.097 A 
ATOM   1301  CD2 TRP A 134      22.273  -6.533  50.829  1.00 22.67    -0.001 A 
ATOM   1302  NE1 TRP A 134      24.443  -6.565  50.536  1.00 23.59    -0.365 N 
ATOM   1303  CE2 TRP A 134      23.372  -7.346  50.554  1.00 23.57     0.042 A 
ATOM   1304  CE3 TRP A 134      21.000  -7.085  50.907  1.00 24.11     0.014 A 
ATOM   1305  CZ2 TRP A 134      23.192  -8.711  50.359  1.00 24.53     0.030 A 
ATOM   1306  CZ3 TRP A 134      20.821  -8.442  50.672  1.00 25.84     0.001 A 
ATOM   1307  CH2 TRP A 134      21.913  -9.251  50.397  1.00 24.55     0.002 A 
ATOM   1308  H   TRP A 134      22.984  -3.042  49.262  1.00 99.99     0.164 HD
ATOM   1309  HE1 TRP A 134      25.384  -6.873  50.368  1.00 99.99     0.165 HD
ATOM   1310  N   ASP A 135      20.574  -1.086  50.313  1.00  8.55    -0.337 N 
ATOM   1311  CA  ASP A 135      19.869   0.108  50.818  1.00  8.38     0.170 C 
ATOM   1312  C   ASP A 135      18.875   0.743  49.820  1.00  8.24     0.252 C 
ATOM   1313  O   ASP A 135      18.342   1.816  50.092  1.00  8.53    -0.271 OA
ATOM   1314  CB  ASP A 135      20.924   1.138  51.230  1.00  7.99     0.129 C 
ATOM   1315  CG  ASP A 135      21.858   0.617  52.327  1.00  8.16     0.188 C 
ATOM   1316  OD1 ASP A 135      21.359  -0.011  53.280  1.00  9.38    -0.647 OA
ATOM   1317  OD2 ASP A 135      23.081   0.803  52.146  1.00  9.50    -0.647 OA
ATOM   1318  H   ASP A 135      21.331  -0.897  49.681  1.00 99.99     0.164 HD
ATOM   1319  N   PHE A 136      18.557   0.023  48.751  1.00  7.49    -0.337 N 
ATOM   1320  CA  PHE A 136      17.617   0.515  47.719  1.00  7.41     0.164 C 
ATOM   1321  C   PHE A 136      16.420  -0.437  47.544  1.00  8.46     0.251 C 
ATOM   1322  O   PHE A 136      16.501  -1.619  47.857  1.00  8.70    -0.271 OA
ATOM   1323  CB  PHE A 136      18.364   0.745  46.401  1.00  7.69     0.056 C 
ATOM   1324  CG  PHE A 136      19.386   1.885  46.533  1.00  8.34    -0.044 A 
ATOM   1325  CD1 PHE A 136      18.973   3.199  46.376  1.00  7.27     0.008 A 
ATOM   1326  CD2 PHE A 136      20.706   1.608  46.851  1.00  8.59     0.008 A 
ATOM   1327  CE1 PHE A 136      19.879   4.240  46.552  1.00  8.17     0.001 A 
ATOM   1328  CE2 PHE A 136      21.620   2.645  47.023  1.00  8.50     0.001 A 
ATOM   1329  CZ  PHE A 136      21.202   3.964  46.882  1.00  7.62     0.000 A 
ATOM   1330  H   PHE A 136      18.911  -0.899  48.585  1.00 99.99     0.164 HD
ATOM   1331  N   ASN A 137      15.343   0.097  46.977  1.00  8.53    -0.337 N 
ATOM   1332  CA  ASN A 137      14.079  -0.649  46.786  1.00  8.27     0.169 C 
ATOM   1333  C   ASN A 137      13.963  -1.459  45.482  1.00  8.01     0.251 C 
ATOM   1334  O   ASN A 137      12.876  -1.930  45.153  1.00  8.21    -0.271 OA
ATOM   1335  CB  ASN A 137      12.895   0.311  46.876  1.00  7.45     0.119 C 
ATOM   1336  CG  ASN A 137      12.525   0.676  48.322  1.00  7.51     0.230 C 
ATOM   1337  OD1 ASN A 137      12.744  -0.046  49.268  1.00  8.17    -0.273 OA
ATOM   1338  ND2 ASN A 137      11.905   1.827  48.458  1.00  7.26    -0.369 N 
ATOM   1339  H   ASN A 137      15.307   1.066  46.720  1.00 99.99     0.164 HD
ATOM   1340 1HD2 ASN A 137      11.653   2.106  49.381  1.00 99.99     0.159 HD
ATOM   1341 2HD2 ASN A 137      11.692   2.417  47.682  1.00 99.99     0.159 HD
ATOM   1342  N   ASP A 138      15.102  -1.817  44.890  1.00  8.44    -0.337 N 
ATOM   1343  CA  ASP A 138      15.116  -2.579  43.619  1.00 11.66     0.170 C 
ATOM   1344  C   ASP A 138      14.354  -3.920  43.705  1.00 10.75     0.252 C 
ATOM   1345  O   ASP A 138      13.544  -4.207  42.838  1.00 11.15    -0.271 OA
ATOM   1346  CB  ASP A 138      16.541  -2.840  43.130  1.00 14.27     0.129 C 
ATOM   1347  CG  ASP A 138      17.264  -1.539  42.774  1.00 18.64     0.188 C 
ATOM   1348  OD1 ASP A 138      16.797  -0.845  41.848  1.00 23.98    -0.647 OA
ATOM   1349  OD2 ASP A 138      18.228  -1.227  43.503  1.00 19.24    -0.647 OA
ATOM   1350  H   ASP A 138      15.995  -1.605  45.290  1.00 99.99     0.164 HD
ATOM   1351  N   GLY A 139      14.502  -4.587  44.859  1.00 10.36    -0.336 N 
ATOM   1352  CA  GLY A 139      13.841  -5.884  45.123  1.00 10.73     0.189 C 
ATOM   1353  C   GLY A 139      12.373  -5.758  45.571  1.00 12.14     0.253 C 
ATOM   1354  O   GLY A 139      11.649  -6.747  45.571  1.00 14.64    -0.270 OA
ATOM   1355  H   GLY A 139      14.994  -4.231  45.659  1.00 99.99     0.164 HD
ATOM   1356  N   LYS A 140      12.002  -4.572  46.054  1.00  9.98    -0.337 N 
ATOM   1357  CA  LYS A 140      10.662  -4.303  46.613  1.00 10.30     0.159 C 
ATOM   1358  C   LYS A 140       9.663  -3.789  45.555  1.00  9.18     0.251 C 
ATOM   1359  O   LYS A 140       8.481  -4.117  45.610  1.00  8.89    -0.271 OA
ATOM   1360  CB  LYS A 140      10.828  -3.298  47.757  1.00 11.66     0.032 C 
ATOM   1361  CG  LYS A 140       9.598  -3.225  48.666  1.00 14.88     0.004 C 
ATOM   1362  CD  LYS A 140       9.807  -2.173  49.757  1.00 16.37     0.032 C 
ATOM   1363  CE  LYS A 140       8.598  -2.047  50.692  1.00 18.25     0.206 C 
ATOM   1364  NZ  LYS A 140       8.541  -3.104  51.713  1.00 19.45    -0.064 N 
ATOM   1365  H   LYS A 140      12.595  -3.770  46.006  1.00 99.99     0.164 HD
ATOM   1366  HZ1 LYS A 140       7.736  -2.971  52.291  1.00 99.99     0.275 HD
ATOM   1367  HZ2 LYS A 140       8.506  -4.006  51.283  1.00 99.99     0.275 HD
ATOM   1368  HZ3 LYS A 140       9.369  -3.047  52.278  1.00 99.99     0.275 HD
ATOM   1369  N   CYS A 141      10.137  -2.952  44.627  1.00  9.15    -0.337 N 
ATOM   1370  CA  CYS A 141       9.304  -2.412  43.532  1.00  8.09     0.171 C 
ATOM   1371  C   CYS A 141       8.780  -3.557  42.640  1.00  7.99     0.252 C 
ATOM   1372  O   CYS A 141       9.534  -4.418  42.211  1.00  8.84    -0.271 OA
ATOM   1373  CB  CYS A 141      10.151  -1.430  42.717  1.00  8.08     0.100 C 
ATOM   1374  SG  CYS A 141       9.313  -0.771  41.228  1.00  8.00    -0.080 SA
ATOM   1375  H   CYS A 141      11.101  -2.689  44.587  1.00 99.99     0.164 HD
ATOM   1376  N   LYS A 142       7.498  -3.457  42.295  1.00  8.82    -0.337 N 
ATOM   1377  CA  LYS A 142       6.819  -4.517  41.510  1.00  9.54     0.159 C 
ATOM   1378  C   LYS A 142       6.598  -4.180  40.020  1.00  9.30     0.251 C 
ATOM   1379  O   LYS A 142       6.007  -4.972  39.290  1.00  9.70    -0.271 OA
ATOM   1380  CB  LYS A 142       5.469  -4.854  42.158  1.00 13.10     0.032 C 
ATOM   1381  CG  LYS A 142       5.525  -5.261  43.638  1.00 17.45     0.004 C 
ATOM   1382  CD  LYS A 142       6.041  -6.682  43.885  1.00 22.94     0.032 C 
ATOM   1383  CE  LYS A 142       5.872  -7.082  45.357  1.00 25.55     0.206 C 
ATOM   1384  NZ  LYS A 142       4.460  -7.106  45.779  1.00 26.20    -0.064 N 
ATOM   1385  H   LYS A 142       6.893  -2.791  42.717  1.00 99.99     0.164 HD
ATOM   1386  HZ1 LYS A 142       4.407  -7.379  46.740  1.00 99.99     0.275 HD
ATOM   1387  HZ2 LYS A 142       4.068  -6.193  45.671  1.00 99.99     0.275 HD
ATOM   1388  HZ3 LYS A 142       3.952  -7.759  45.218  1.00 99.99     0.275 HD
ATOM   1389  N   THR A 143       6.907  -2.951  39.602  1.00  8.08    -0.336 N 
ATOM   1390  CA  THR A 143       6.741  -2.544  38.186  1.00  7.27     0.186 C 
ATOM   1391  C   THR A 143       7.745  -3.235  37.248  1.00  7.54     0.253 C 
ATOM   1392  O   THR A 143       8.884  -3.481  37.624  1.00  7.24    -0.270 OA
ATOM   1393  CB  THR A 143       6.835  -1.030  37.966  1.00  7.53     0.140 C 
ATOM   1394  OG1 THR A 143       8.138  -0.516  38.242  1.00  6.84    -0.382 OA
ATOM   1395  CG2 THR A 143       5.806  -0.318  38.827  1.00  7.87     0.034 C 
ATOM   1396  H   THR A 143       7.256  -2.240  40.209  1.00 99.99     0.164 HD
ATOM   1397  HG1 THR A 143       8.123   0.492  38.150  1.00 99.99     0.210 HD
ATOM   1398  N   GLY A 144       7.303  -3.414  35.996  1.00  7.57    -0.336 N 
ATOM   1399  CA  GLY A 144       8.160  -3.968  34.922  1.00  6.96     0.189 C 
ATOM   1400  C   GLY A 144       9.425  -3.138  34.627  1.00  7.32     0.253 C 
ATOM   1401  O   GLY A 144      10.451  -3.691  34.243  1.00  8.28    -0.270 OA
ATOM   1402  H   GLY A 144       6.342  -3.318  35.721  1.00 99.99     0.164 HD
ATOM   1403  N   SER A 145       9.333  -1.826  34.821  1.00  7.34    -0.335 N 
ATOM   1404  CA  SER A 145      10.453  -0.906  34.517  1.00  7.25     0.189 C 
ATOM   1405  C   SER A 145      11.376  -0.645  35.719  1.00  7.20     0.254 C 
ATOM   1406  O   SER A 145      12.486  -0.162  35.527  1.00  8.16    -0.270 OA
ATOM   1407  CB  SER A 145       9.957   0.438  33.974  1.00  7.56     0.169 C 
ATOM   1408  OG  SER A 145       9.363   1.242  35.006  1.00  7.93    -0.380 OA
ATOM   1409  H   SER A 145       8.534  -1.395  35.240  1.00 99.99     0.164 HD
ATOM   1410  HG  SER A 145       8.979   2.059  34.572  1.00 99.99     0.211 HD
ATOM   1411  N   GLY A 146      10.839  -0.840  36.934  1.00  6.38    -0.336 N 
ATOM   1412  CA  GLY A 146      11.534  -0.424  38.175  1.00  6.81     0.189 C 
ATOM   1413  C   GLY A 146      11.268   1.048  38.554  1.00  6.98     0.253 C 
ATOM   1414  O   GLY A 146      11.584   1.489  39.658  1.00  6.89    -0.270 OA
ATOM   1415  H   GLY A 146       9.987  -1.352  37.107  1.00 99.99     0.164 HD
ATOM   1416  N   ASP A 147      10.592   1.769  37.661  1.00  7.57    -0.337 N 
ATOM   1417  CA  ASP A 147      10.197   3.175  37.880  1.00  6.75     0.170 C 
ATOM   1418  C   ASP A 147       8.693   3.262  38.202  1.00  7.27     0.251 C 
ATOM   1419  O   ASP A 147       7.959   2.292  38.017  1.00  6.46    -0.271 OA
ATOM   1420  CB  ASP A 147      10.491   4.013  36.631  1.00  9.05     0.129 C 
ATOM   1421  CG  ASP A 147      11.977   4.145  36.263  1.00 10.87     0.188 C 
ATOM   1422  OD1 ASP A 147      12.832   3.828  37.115  1.00 11.02    -0.647 OA
ATOM   1423  OD2 ASP A 147      12.219   4.714  35.181  1.00 15.45    -0.647 OA
ATOM   1424  H   ASP A 147      10.287   1.369  36.792  1.00 99.99     0.164 HD
ATOM   1425  N   ILE A 148       8.287   4.398  38.755  1.00  6.99    -0.338 N 
ATOM   1426  CA  ILE A 148       6.847   4.699  38.952  1.00  7.49     0.159 C 
ATOM   1427  C   ILE A 148       6.198   4.836  37.558  1.00  7.64     0.251 C 
ATOM   1428  O   ILE A 148       6.661   5.597  36.718  1.00  9.09    -0.271 OA
ATOM   1429  CB  ILE A 148       6.630   5.970  39.788  1.00  7.10     0.029 C 
ATOM   1430  CG1 ILE A 148       7.376   5.850  41.127  1.00  7.12     0.002 C 
ATOM   1431  CG2 ILE A 148       5.125   6.196  40.032  1.00  9.08     0.002 C 
ATOM   1432  CD  ILE A 148       7.471   7.160  41.907  1.00  7.00     0.000 C 
ATOM   1433  H   ILE A 148       8.928   5.100  39.084  1.00 99.99     0.164 HD
ATOM   1434  N   GLU A 149       5.154   4.046  37.354  1.00  7.97    -0.338 N 
ATOM   1435  CA  GLU A 149       4.431   4.005  36.063  1.00  9.11     0.160 C 
ATOM   1436  C   GLU A 149       2.977   4.485  36.165  1.00 10.61     0.251 C 
ATOM   1437  O   GLU A 149       2.432   5.047  35.220  1.00 10.90    -0.271 OA
ATOM   1438  CB  GLU A 149       4.443   2.574  35.522  1.00  8.93     0.043 C 
ATOM   1439  CG  GLU A 149       5.837   2.066  35.132  1.00  9.31     0.100 C 
ATOM   1440  CD  GLU A 149       5.833   0.581  34.732  1.00  9.70     0.185 C 
ATOM   1441  OE1 GLU A 149       4.755   0.043  34.407  1.00 10.60    -0.647 OA
ATOM   1442  OE2 GLU A 149       6.913  -0.036  34.830  1.00  7.84    -0.647 OA
ATOM   1443  H   GLU A 149       4.824   3.391  38.037  1.00 99.99     0.164 HD
ATOM   1444  N   ASN A 150       2.357   4.249  37.321  1.00 10.57    -0.337 N 
ATOM   1445  CA  ASN A 150       0.925   4.483  37.521  1.00 11.42     0.169 C 
ATOM   1446  C   ASN A 150       0.654   5.020  38.940  1.00 10.03     0.251 C 
ATOM   1447  O   ASN A 150       0.739   4.290  39.921  1.00  9.49    -0.271 OA
ATOM   1448  CB  ASN A 150       0.214   3.157  37.255  1.00 14.35     0.119 C 
ATOM   1449  CG  ASN A 150      -1.328   3.198  37.347  1.00 18.85     0.230 C 
ATOM   1450  OD1 ASN A 150      -1.968   2.208  37.551  1.00 26.10    -0.273 OA
ATOM   1451  ND2 ASN A 150      -1.898   4.392  37.231  1.00 20.15    -0.369 N 
ATOM   1452  H   ASN A 150       2.816   3.798  38.089  1.00 99.99     0.164 HD
ATOM   1453 1HD2 ASN A 150      -2.908   4.407  37.242  1.00 99.99     0.159 HD
ATOM   1454 2HD2 ASN A 150      -1.385   5.184  36.956  1.00 99.99     0.159 HD
ATOM   1455  N   TYR A 151       0.282   6.290  38.984  1.00 10.01    -0.337 N 
ATOM   1456  CA  TYR A 151      -0.074   6.966  40.255  1.00 10.15     0.164 C 
ATOM   1457  C   TYR A 151      -1.384   6.497  40.920  1.00 11.13     0.251 C 
ATOM   1458  O   TYR A 151      -1.666   6.875  42.051  1.00 11.03    -0.271 OA
ATOM   1459  CB  TYR A 151      -0.039   8.481  40.063  1.00 10.40     0.056 C 
ATOM   1460  CG  TYR A 151       1.412   8.991  40.035  1.00 10.85    -0.044 A 
ATOM   1461  CD1 TYR A 151       2.195   8.842  38.902  1.00 11.05     0.011 A 
ATOM   1462  CD2 TYR A 151       1.940   9.583  41.170  1.00 11.13     0.011 A 
ATOM   1463  CE1 TYR A 151       3.516   9.277  38.903  1.00 12.24     0.037 A 
ATOM   1464  CE2 TYR A 151       3.259  10.028  41.180  1.00 12.55     0.037 A 
ATOM   1465  CZ  TYR A 151       4.048   9.880  40.042  1.00 12.75     0.065 A 
ATOM   1466  OH  TYR A 151       5.331  10.309  40.036  1.00 13.79    -0.361 OA
ATOM   1467  H   TYR A 151       0.306   6.898  38.191  1.00 99.99     0.164 HD
ATOM   1468  HH  TYR A 151       5.546  10.761  40.906  1.00 99.99     0.217 HD
ATOM   1469  N   ASN A 152      -2.107   5.597  40.248  1.00 10.46    -0.337 N 
ATOM   1470  CA  ASN A 152      -3.316   4.970  40.830  1.00 11.89     0.169 C 
ATOM   1471  C   ASN A 152      -2.977   3.812  41.783  1.00 10.39     0.251 C 
ATOM   1472  O   ASN A 152      -3.830   3.334  42.524  1.00 11.47    -0.271 OA
ATOM   1473  CB  ASN A 152      -4.287   4.512  39.743  1.00 15.33     0.119 C 
ATOM   1474  CG  ASN A 152      -4.902   5.695  38.968  1.00 19.00     0.230 C 
ATOM   1475  OD1 ASN A 152      -4.743   5.821  37.781  1.00 23.63    -0.273 OA
ATOM   1476  ND2 ASN A 152      -5.551   6.592  39.695  1.00 20.12    -0.369 N 
ATOM   1477  H   ASN A 152      -1.800   5.179  39.396  1.00 99.99     0.164 HD
ATOM   1478 1HD2 ASN A 152      -5.969   7.364  39.208  1.00 99.99     0.159 HD
ATOM   1479 2HD2 ASN A 152      -5.654   6.483  40.671  1.00 99.99     0.159 HD
ATOM   1480  N   ASP A 153      -1.704   3.411  41.782  1.00  9.28    -0.337 N 
ATOM   1481  CA  ASP A 153      -1.180   2.393  42.694  1.00  9.81     0.170 C 
ATOM   1482  C   ASP A 153      -0.260   3.087  43.717  1.00  9.20     0.251 C 
ATOM   1483  O   ASP A 153       0.922   3.301  43.452  1.00  8.60    -0.271 OA
ATOM   1484  CB  ASP A 153      -0.453   1.323  41.869  1.00  9.67     0.129 C 
ATOM   1485  CG  ASP A 153       0.275   0.262  42.708  1.00 10.77     0.188 C 
ATOM   1486  OD1 ASP A 153       0.045   0.212  43.938  1.00 12.15    -0.647 OA
ATOM   1487  OD2 ASP A 153       1.157  -0.401  42.126  1.00 13.37    -0.647 OA
ATOM   1488  H   ASP A 153      -1.016   3.829  41.186  1.00 99.99     0.164 HD
ATOM   1489  N   ALA A 154      -0.815   3.309  44.902  1.00  9.29    -0.338 N 
ATOM   1490  CA  ALA A 154      -0.097   3.990  46.003  1.00  9.25     0.159 C 
ATOM   1491  C   ALA A 154       1.202   3.287  46.455  1.00  9.26     0.251 C 
ATOM   1492  O   ALA A 154       2.160   3.954  46.819  1.00 10.01    -0.271 OA
ATOM   1493  CB  ALA A 154      -1.031   4.182  47.197  1.00  9.51     0.034 C 
ATOM   1494  H   ALA A 154      -1.758   3.045  45.115  1.00 99.99     0.164 HD
ATOM   1495  N   THR A 155       1.258   1.961  46.330  1.00  8.78    -0.336 N 
ATOM   1496  CA  THR A 155       2.462   1.179  46.714  1.00  8.87     0.186 C 
ATOM   1497  C   THR A 155       3.667   1.505  45.807  1.00  8.57     0.253 C 
ATOM   1498  O   THR A 155       4.746   1.868  46.256  1.00  8.03    -0.270 OA
ATOM   1499  CB  THR A 155       2.137  -0.320  46.694  1.00  8.97     0.140 C 
ATOM   1500  OG1 THR A 155       1.062  -0.541  47.612  1.00 10.48    -0.382 OA
ATOM   1501  CG2 THR A 155       3.331  -1.219  47.046  1.00  9.02     0.034 C 
ATOM   1502  H   THR A 155       0.464   1.404  46.089  1.00 99.99     0.164 HD
ATOM   1503  HG1 THR A 155       0.892  -1.524  47.706  1.00 99.99     0.210 HD
ATOM   1504  N   GLN A 156       3.396   1.443  44.516  1.00  7.77    -0.337 N 
ATOM   1505  CA  GLN A 156       4.367   1.719  43.448  1.00 10.21     0.160 C 
ATOM   1506  C   GLN A 156       4.963   3.139  43.520  1.00  7.75     0.251 C 
ATOM   1507  O   GLN A 156       6.170   3.296  43.382  1.00  7.17    -0.271 OA
ATOM   1508  CB  GLN A 156       3.516   1.498  42.218  1.00 15.13     0.042 C 
ATOM   1509  CG  GLN A 156       4.224   1.770  40.906  1.00 18.06     0.090 C 
ATOM   1510  CD  GLN A 156       3.282   1.624  39.712  1.00 12.70     0.227 C 
ATOM   1511  OE1 GLN A 156       3.583   2.178  38.658  1.00 10.18    -0.273 OA
ATOM   1512  NE2 GLN A 156       2.241   0.834  39.759  1.00 11.18    -0.369 N 
ATOM   1513  H   GLN A 156       2.493   1.193  44.177  1.00 99.99     0.164 HD
ATOM   1514 1HE2 GLN A 156       1.641   0.778  38.962  1.00 99.99     0.159 HD
ATOM   1515 2HE2 GLN A 156       2.071   0.244  40.559  1.00 99.99     0.159 HD
ATOM   1516  N   VAL A 157       4.129   4.117  43.877  1.00  6.00    -0.338 N 
ATOM   1517  CA  VAL A 157       4.561   5.522  44.053  1.00  6.65     0.159 C 
ATOM   1518  C   VAL A 157       5.643   5.664  45.155  1.00  5.83     0.251 C 
ATOM   1519  O   VAL A 157       6.513   6.521  45.036  1.00  6.22    -0.271 OA
ATOM   1520  CB  VAL A 157       3.344   6.428  44.323  1.00  6.50     0.029 C 
ATOM   1521  CG1 VAL A 157       3.739   7.896  44.519  1.00  6.87     0.002 C 
ATOM   1522  CG2 VAL A 157       2.336   6.369  43.169  1.00  7.47     0.002 C 
ATOM   1523  H   VAL A 157       3.154   3.963  44.039  1.00 99.99     0.164 HD
ATOM   1524  N   ARG A 158       5.589   4.781  46.146  1.00  6.05    -0.338 N 
ATOM   1525  CA  ARG A 158       6.519   4.800  47.296  1.00  6.18     0.159 C 
ATOM   1526  C   ARG A 158       7.735   3.876  47.148  1.00  6.78     0.251 C 
ATOM   1527  O   ARG A 158       8.820   4.191  47.611  1.00  6.36    -0.271 OA
ATOM   1528  CB  ARG A 158       5.779   4.404  48.572  1.00  6.11     0.034 C 
ATOM   1529  CG  ARG A 158       5.041   5.555  49.256  1.00  6.09     0.027 C 
ATOM   1530  CD  ARG A 158       3.915   6.130  48.401  1.00  6.27     0.116 C 
ATOM   1531  NE  ARG A 158       3.080   6.991  49.247  1.00  7.04    -0.212 N 
ATOM   1532  CZ  ARG A 158       1.986   6.600  49.896  1.00  6.76     0.666 C 
ATOM   1533  NH1 ARG A 158       1.545   5.349  49.803  1.00  7.82    -0.235 N 
ATOM   1534  NH2 ARG A 158       1.361   7.435  50.707  1.00  6.78    -0.235 N 
ATOM   1535  H   ARG A 158       4.864   4.096  46.221  1.00 99.99     0.164 HD
ATOM   1536  HE  ARG A 158       3.378   7.949  49.295  1.00 99.99     0.178 HD
ATOM   1537 1HH1 ARG A 158       0.734   5.053  50.292  1.00 99.99     0.174 HD
ATOM   1538 2HH1 ARG A 158       2.076   4.710  49.245  1.00 99.99     0.174 HD
ATOM   1539 1HH2 ARG A 158       0.544   7.139  51.191  1.00 99.99     0.174 HD
ATOM   1540 2HH2 ARG A 158       1.743   8.354  50.848  1.00 99.99     0.174 HD
ATOM   1541  N   ASP A 159       7.532   2.748  46.470  1.00  6.51    -0.337 N 
ATOM   1542  CA  ASP A 159       8.563   1.693  46.411  1.00  6.97     0.170 C 
ATOM   1543  C   ASP A 159       9.400   1.682  45.117  1.00  6.12     0.252 C 
ATOM   1544  O   ASP A 159      10.413   1.000  45.051  1.00  6.69    -0.271 OA
ATOM   1545  CB  ASP A 159       7.948   0.313  46.656  1.00  6.71     0.129 C 
ATOM   1546  CG  ASP A 159       7.291   0.155  48.039  1.00  8.45     0.188 C 
ATOM   1547  OD1 ASP A 159       7.540   0.996  48.932  1.00  8.59    -0.647 OA
ATOM   1548  OD2 ASP A 159       6.517  -0.814  48.170  1.00  8.43    -0.647 OA
ATOM   1549  H   ASP A 159       6.674   2.561  45.993  1.00 99.99     0.164 HD
ATOM   1550  N   CYS A 160       8.964   2.447  44.128  1.00  6.44    -0.337 N 
ATOM   1551  CA  CYS A 160       9.628   2.464  42.807  1.00  7.21     0.171 C 
ATOM   1552  C   CYS A 160      10.319   3.812  42.550  1.00  6.66     0.252 C 
ATOM   1553  O   CYS A 160      10.132   4.782  43.280  1.00  6.55    -0.271 OA
ATOM   1554  CB  CYS A 160       8.598   2.143  41.727  1.00  6.52     0.100 C 
ATOM   1555  SG  CYS A 160       7.855   0.479  41.912  1.00  7.22    -0.080 SA
ATOM   1556  H   CYS A 160       8.243   3.130  44.240  1.00 99.99     0.164 HD
ATOM   1557  N   ARG A 161      11.204   3.802  41.565  1.00  6.53    -0.337 N 
ATOM   1558  CA  ARG A 161      12.015   4.994  41.226  1.00  7.09     0.159 C 
ATOM   1559  C   ARG A 161      11.206   6.118  40.557  1.00  7.33     0.251 C 
ATOM   1560  O   ARG A 161      10.596   5.927  39.505  1.00  7.49    -0.271 OA
ATOM   1561  CB  ARG A 161      13.177   4.593  40.324  1.00  7.21     0.034 C 
ATOM   1562  CG  ARG A 161      14.087   3.550  40.981  1.00  7.85     0.027 C 
ATOM   1563  CD  ARG A 161      15.334   3.269  40.141  1.00 10.53     0.116 C 
ATOM   1564  NE  ARG A 161      14.966   2.786  38.798  1.00 13.11    -0.212 N 
ATOM   1565  CZ  ARG A 161      15.135   1.553  38.319  1.00 17.85     0.666 C 
ATOM   1566  NH1 ARG A 161      15.669   0.589  39.056  1.00 20.31    -0.235 N 
ATOM   1567  NH2 ARG A 161      14.772   1.269  37.078  1.00 19.13    -0.235 N 
ATOM   1568  H   ARG A 161      11.424   2.974  41.043  1.00 99.99     0.164 HD
ATOM   1569  HE  ARG A 161      14.538   3.464  38.200  1.00 99.99     0.178 HD
ATOM   1570 1HH1 ARG A 161      15.782  -0.328  38.684  1.00 99.99     0.174 HD
ATOM   1571 2HH1 ARG A 161      15.945   0.801  39.991  1.00 99.99     0.174 HD
ATOM   1572 1HH2 ARG A 161      14.884   0.342  36.722  1.00 99.99     0.174 HD
ATOM   1573 2HH2 ARG A 161      14.363   1.972  36.499  1.00 99.99     0.174 HD
ATOM   1574  N   LEU A 162      11.212   7.281  41.201  1.00  6.79    -0.338 N 
ATOM   1575  CA  LEU A 162      10.647   8.522  40.624  1.00  7.14     0.159 C 
ATOM   1576  C   LEU A 162      11.511   8.965  39.434  1.00  7.17     0.251 C 
ATOM   1577  O   LEU A 162      12.680   9.268  39.638  1.00  6.97    -0.271 OA
ATOM   1578  CB  LEU A 162      10.602   9.614  41.702  1.00  6.67     0.032 C 
ATOM   1579  CG  LEU A 162      10.214  11.011  41.191  1.00  7.94     0.002 C 
ATOM   1580  CD1 LEU A 162       8.806  11.049  40.587  1.00  8.51     0.000 C 
ATOM   1581  CD2 LEU A 162      10.341  12.021  42.332  1.00  9.48     0.000 C 
ATOM   1582  H   LEU A 162      11.602   7.380  42.116  1.00 99.99     0.164 HD
ATOM   1583  N   THR A 163      11.002   8.721  38.226  1.00  7.47    -0.336 N 
ATOM   1584  CA  THR A 163      11.730   9.059  36.972  1.00  8.77     0.186 C 
ATOM   1585  C   THR A 163      13.196   8.556  36.959  1.00  8.35     0.253 C 
ATOM   1586  O   THR A 163      14.130   9.293  36.660  1.00  8.58    -0.270 OA
ATOM   1587  CB  THR A 163      11.624  10.562  36.645  1.00 10.41     0.140 C 
ATOM   1588  OG1 THR A 163      11.972  11.369  37.776  1.00 11.76    -0.382 OA
ATOM   1589  CG2 THR A 163      10.218  10.927  36.160  1.00 12.67     0.034 C 
ATOM   1590  H   THR A 163      10.056   8.436  38.094  1.00 99.99     0.164 HD
ATOM   1591  HG1 THR A 163      11.944  12.337  37.534  1.00 99.99     0.210 HD
ATOM   1592  N   GLY A 164      13.364   7.313  37.442  1.00  7.35    -0.336 N 
ATOM   1593  CA  GLY A 164      14.676   6.631  37.486  1.00  7.74     0.189 C 
ATOM   1594  C   GLY A 164      15.602   6.984  38.671  1.00  7.39     0.253 C 
ATOM   1595  O   GLY A 164      16.700   6.440  38.762  1.00  8.13    -0.270 OA
ATOM   1596  H   GLY A 164      12.619   6.764  37.832  1.00 99.99     0.164 HD
ATOM   1597  N   LEU A 165      15.150   7.832  39.590  1.00  6.06    -0.337 N 
ATOM   1598  CA  LEU A 165      15.951   8.207  40.780  1.00  6.67     0.159 C 
ATOM   1599  C   LEU A 165      16.011   7.007  41.734  1.00  6.44     0.251 C 
ATOM   1600  O   LEU A 165      14.968   6.499  42.140  1.00  6.89    -0.271 OA
ATOM   1601  CB  LEU A 165      15.321   9.409  41.492  1.00  7.71     0.032 C 
ATOM   1602  CG  LEU A 165      15.331  10.695  40.654  1.00  7.25     0.002 C 
ATOM   1603  CD1 LEU A 165      14.364  11.715  41.255  1.00  7.56     0.000 C 
ATOM   1604  CD2 LEU A 165      16.736  11.299  40.594  1.00  8.16     0.000 C 
ATOM   1605  H   LEU A 165      14.222   8.215  39.578  1.00 99.99     0.164 HD
ATOM   1606  N   LEU A 166      17.225   6.576  42.072  1.00  6.87    -0.338 N 
ATOM   1607  CA  LEU A 166      17.429   5.395  42.943  1.00  7.12     0.159 C 
ATOM   1608  C   LEU A 166      16.693   5.567  44.280  1.00  6.94     0.251 C 
ATOM   1609  O   LEU A 166      16.991   6.486  45.031  1.00  6.51    -0.271 OA
ATOM   1610  CB  LEU A 166      18.925   5.168  43.188  1.00  7.34     0.032 C 
ATOM   1611  CG  LEU A 166      19.675   4.715  41.932  1.00  8.83     0.002 C 
ATOM   1612  CD1 LEU A 166      21.177   4.680  42.206  1.00  9.67     0.000 C 
ATOM   1613  CD2 LEU A 166      19.197   3.331  41.492  1.00  9.86     0.000 C 
ATOM   1614  H   LEU A 166      18.064   7.054  41.799  1.00 99.99     0.164 HD
ATOM   1615  N   ASP A 167      15.716   4.693  44.514  1.00  6.68    -0.337 N 
ATOM   1616  CA  ASP A 167      14.783   4.831  45.650  1.00  6.11     0.170 C 
ATOM   1617  C   ASP A 167      15.329   4.125  46.906  1.00  6.49     0.251 C 
ATOM   1618  O   ASP A 167      15.498   2.908  46.900  1.00  7.11    -0.271 OA
ATOM   1619  CB  ASP A 167      13.435   4.247  45.222  1.00  5.27     0.129 C 
ATOM   1620  CG  ASP A 167      12.268   4.849  46.009  1.00  5.62     0.188 C 
ATOM   1621  OD1 ASP A 167      12.087   6.077  45.874  1.00  5.94    -0.647 OA
ATOM   1622  OD2 ASP A 167      11.583   4.041  46.672  1.00  6.60    -0.647 OA
ATOM   1623  H   ASP A 167      15.539   3.922  43.907  1.00 99.99     0.164 HD
ATOM   1624  N   LEU A 168      15.605   4.917  47.934  1.00  6.00    -0.338 N 
ATOM   1625  CA  LEU A 168      16.160   4.387  49.204  1.00  5.71     0.159 C 
ATOM   1626  C   LEU A 168      15.139   3.510  49.946  1.00  6.17     0.251 C 
ATOM   1627  O   LEU A 168      13.946   3.808  49.974  1.00  6.48    -0.271 OA
ATOM   1628  CB  LEU A 168      16.622   5.544  50.096  1.00  6.13     0.032 C 
ATOM   1629  CG  LEU A 168      17.913   6.215  49.608  1.00  6.81     0.002 C 
ATOM   1630  CD1 LEU A 168      18.116   7.544  50.338  1.00  6.89     0.000 C 
ATOM   1631  CD2 LEU A 168      19.121   5.308  49.861  1.00  7.01     0.000 C 
ATOM   1632  H   LEU A 168      15.301   5.874  47.979  1.00 99.99     0.164 HD
ATOM   1633  N   ALA A 169      15.634   2.416  50.523  1.00  6.87    -0.338 N 
ATOM   1634  CA  ALA A 169      14.808   1.492  51.322  1.00  6.94     0.159 C 
ATOM   1635  C   ALA A 169      14.580   2.097  52.722  1.00  7.85     0.251 C 
ATOM   1636  O   ALA A 169      15.187   1.718  53.721  1.00  7.32    -0.271 OA
ATOM   1637  CB  ALA A 169      15.478   0.116  51.379  1.00  7.55     0.034 C 
ATOM   1638  H   ALA A 169      16.608   2.177  50.464  1.00 99.99     0.164 HD
ATOM   1639  N   LEU A 170      13.620   3.013  52.759  1.00  6.41    -0.338 N 
ATOM   1640  CA  LEU A 170      13.314   3.789  53.978  1.00  6.15     0.159 C 
ATOM   1641  C   LEU A 170      12.706   2.980  55.134  1.00  6.73     0.251 C 
ATOM   1642  O   LEU A 170      12.492   3.531  56.204  1.00  7.49    -0.271 OA
ATOM   1643  CB  LEU A 170      12.430   4.993  53.649  1.00  6.83     0.032 C 
ATOM   1644  CG  LEU A 170      13.050   5.960  52.634  1.00  7.32     0.002 C 
ATOM   1645  CD1 LEU A 170      12.120   7.151  52.468  1.00  7.93     0.000 C 
ATOM   1646  CD2 LEU A 170      14.418   6.472  53.069  1.00  8.46     0.000 C 
ATOM   1647  H   LEU A 170      13.134   3.315  51.935  1.00 99.99     0.164 HD
ATOM   1648  N   GLU A 171      12.415   1.705  54.893  1.00  7.64    -0.338 N 
ATOM   1649  CA  GLU A 171      11.927   0.807  55.963  1.00  8.32     0.160 C 
ATOM   1650  C   GLU A 171      13.090   0.335  56.863  1.00  8.13     0.251 C 
ATOM   1651  O   GLU A 171      12.881  -0.123  57.980  1.00  8.40    -0.271 OA
ATOM   1652  CB  GLU A 171      11.150  -0.378  55.369  1.00  9.00     0.043 C 
ATOM   1653  CG  GLU A 171      12.046  -1.463  54.756  1.00 11.96     0.100 C 
ATOM   1654  CD  GLU A 171      11.240  -2.575  54.097  1.00 17.80     0.185 C 
ATOM   1655  OE1 GLU A 171      11.096  -2.473  52.864  1.00 20.44    -0.647 OA
ATOM   1656  OE2 GLU A 171      10.831  -3.511  54.816  1.00 21.41    -0.647 OA
ATOM   1657  H   GLU A 171      12.679   1.256  54.043  1.00 99.99     0.164 HD
ATOM   1658  N   LYS A 172      14.289   0.293  56.272  1.00  7.43    -0.338 N 
ATOM   1659  CA  LYS A 172      15.501  -0.190  56.951  1.00  8.42     0.159 C 
ATOM   1660  C   LYS A 172      15.961   0.817  58.014  1.00  8.30     0.251 C 
ATOM   1661  O   LYS A 172      16.226   1.976  57.703  1.00  7.97    -0.271 OA
ATOM   1662  CB  LYS A 172      16.633  -0.387  55.942  1.00  9.72     0.032 C 
ATOM   1663  CG  LYS A 172      16.426  -1.592  55.017  1.00 13.09     0.004 C 
ATOM   1664  CD  LYS A 172      17.699  -1.868  54.211  1.00 16.67     0.032 C 
ATOM   1665  CE  LYS A 172      18.818  -2.427  55.101  1.00 20.43     0.206 C 
ATOM   1666  NZ  LYS A 172      20.144  -2.215  54.514  1.00 22.36    -0.064 N 
ATOM   1667  H   LYS A 172      14.457   0.698  55.373  1.00 99.99     0.164 HD
ATOM   1668  HZ1 LYS A 172      20.852  -2.593  55.110  1.00 99.99     0.275 HD
ATOM   1669  HZ2 LYS A 172      20.195  -2.649  53.612  1.00 99.99     0.275 HD
ATOM   1670  HZ3 LYS A 172      20.312  -1.233  54.393  1.00 99.99     0.275 HD
ATOM   1671  N   ASP A 173      16.199   0.295  59.214  1.00  7.52    -0.337 N 
ATOM   1672  CA  ASP A 173      16.760   1.129  60.298  1.00  7.80     0.170 C 
ATOM   1673  C   ASP A 173      18.113   1.760  59.921  1.00  7.55     0.252 C 
ATOM   1674  O   ASP A 173      18.304   2.931  60.198  1.00  8.36    -0.271 OA
ATOM   1675  CB  ASP A 173      16.877   0.354  61.609  1.00  9.55     0.129 C 
ATOM   1676  CG  ASP A 173      17.285   1.301  62.743  1.00 11.53     0.188 C 
ATOM   1677  OD1 ASP A 173      16.411   2.101  63.130  1.00 11.53    -0.647 OA
ATOM   1678  OD2 ASP A 173      18.450   1.193  63.177  1.00 13.61    -0.647 OA
ATOM   1679  H   ASP A 173      15.808  -0.577  59.503  1.00 99.99     0.164 HD
ATOM   1680  N   TYR A 174      18.963   1.022  59.207  1.00  7.40    -0.337 N 
ATOM   1681  CA  TYR A 174      20.243   1.581  58.718  1.00  7.66     0.164 C 
ATOM   1682  C   TYR A 174      20.056   2.842  57.845  1.00  8.09     0.251 C 
ATOM   1683  O   TYR A 174      20.648   3.875  58.128  1.00  8.20    -0.271 OA
ATOM   1684  CB  TYR A 174      21.035   0.513  57.964  1.00  8.22     0.056 C 
ATOM   1685  CG  TYR A 174      22.361   1.092  57.442  1.00  8.79    -0.044 A 
ATOM   1686  CD1 TYR A 174      23.395   1.323  58.327  1.00  8.72     0.011 A 
ATOM   1687  CD2 TYR A 174      22.460   1.476  56.117  1.00  7.42     0.011 A 
ATOM   1688  CE1 TYR A 174      24.555   1.948  57.887  1.00  9.73     0.037 A 
ATOM   1689  CE2 TYR A 174      23.615   2.104  55.664  1.00  8.13     0.037 A 
ATOM   1690  CZ  TYR A 174      24.664   2.327  56.557  1.00  7.83     0.065 A 
ATOM   1691  OH  TYR A 174      25.810   2.913  56.162  1.00  8.87    -0.361 OA
ATOM   1692  H   TYR A 174      18.864   0.036  59.100  1.00 99.99     0.164 HD
ATOM   1693  HH  TYR A 174      25.726   3.145  55.172  1.00 99.99     0.217 HD
ATOM   1694  N   VAL A 175      19.135   2.762  56.889  1.00  8.08    -0.338 N 
ATOM   1695  CA  VAL A 175      18.856   3.894  55.971  1.00  6.92     0.159 C 
ATOM   1696  C   VAL A 175      18.225   5.072  56.746  1.00  6.49     0.251 C 
ATOM   1697  O   VAL A 175      18.732   6.187  56.674  1.00  6.50    -0.271 OA
ATOM   1698  CB  VAL A 175      17.995   3.446  54.778  1.00  7.13     0.029 C 
ATOM   1699  CG1 VAL A 175      17.629   4.610  53.850  1.00  6.60     0.002 C 
ATOM   1700  CG2 VAL A 175      18.744   2.411  53.935  1.00  7.49     0.002 C 
ATOM   1701  H   VAL A 175      18.521   1.982  56.797  1.00 99.99     0.164 HD
ATOM   1702  N   ARG A 176      17.272   4.747  57.616  1.00  6.83    -0.338 N 
ATOM   1703  CA  ARG A 176      16.623   5.756  58.487  1.00  6.73     0.159 C 
ATOM   1704  C   ARG A 176      17.650   6.456  59.391  1.00  6.93     0.251 C 
ATOM   1705  O   ARG A 176      17.658   7.678  59.499  1.00  7.11    -0.271 OA
ATOM   1706  CB  ARG A 176      15.575   5.084  59.369  1.00  6.94     0.034 C 
ATOM   1707  CG  ARG A 176      14.363   4.562  58.600  1.00  7.52     0.027 C 
ATOM   1708  CD  ARG A 176      13.582   3.656  59.546  1.00  7.40     0.116 C 
ATOM   1709  NE  ARG A 176      12.290   3.243  58.974  1.00  7.72    -0.212 N 
ATOM   1710  CZ  ARG A 176      11.371   2.511  59.605  1.00  7.80     0.666 C 
ATOM   1711  NH1 ARG A 176      11.572   2.083  60.847  1.00  8.20    -0.235 N 
ATOM   1712  NH2 ARG A 176      10.205   2.241  59.043  1.00  7.10    -0.235 N 
ATOM   1713  H   ARG A 176      16.961   3.806  57.765  1.00 99.99     0.164 HD
ATOM   1714  HE  ARG A 176      12.123   3.538  58.029  1.00 99.99     0.178 HD
ATOM   1715 1HH1 ARG A 176      10.878   1.553  61.324  1.00 99.99     0.174 HD
ATOM   1716 2HH1 ARG A 176      12.432   2.326  61.291  1.00 99.99     0.174 HD
ATOM   1717 1HH2 ARG A 176       9.528   1.704  59.540  1.00 99.99     0.174 HD
ATOM   1718 2HH2 ARG A 176      10.002   2.558  58.114  1.00 99.99     0.174 HD
ATOM   1719  N   SER A 177      18.622   5.676  59.872  1.00  7.27    -0.336 N 
ATOM   1720  CA  SER A 177      19.709   6.162  60.739  1.00  7.48     0.189 C 
ATOM   1721  C   SER A 177      20.754   7.020  60.010  1.00  7.41     0.253 C 
ATOM   1722  O   SER A 177      21.176   8.034  60.553  1.00  7.62    -0.270 OA
ATOM   1723  CB  SER A 177      20.400   5.005  61.461  1.00  8.02     0.169 C 
ATOM   1724  OG  SER A 177      19.467   4.384  62.351  1.00 10.43    -0.380 OA
ATOM   1725  H   SER A 177      18.637   4.684  59.708  1.00 99.99     0.164 HD
ATOM   1726  HG  SER A 177      18.558   4.798  62.239  1.00 99.99     0.211 HD
ATOM   1727  N   LYS A 178      21.027   6.715  58.742  1.00  7.09    -0.337 N 
ATOM   1728  CA  LYS A 178      21.960   7.527  57.929  1.00  6.76     0.159 C 
ATOM   1729  C   LYS A 178      21.334   8.877  57.544  1.00  6.43     0.251 C 
ATOM   1730  O   LYS A 178      21.978   9.919  57.647  1.00  6.79    -0.271 OA
ATOM   1731  CB  LYS A 178      22.431   6.784  56.675  1.00  7.79     0.032 C 
ATOM   1732  CG  LYS A 178      23.263   5.531  56.993  1.00  8.97     0.004 C 
ATOM   1733  CD  LYS A 178      24.546   5.788  57.797  1.00  9.84     0.032 C 
ATOM   1734  CE  LYS A 178      25.604   6.563  57.004  1.00 10.42     0.206 C 
ATOM   1735  NZ  LYS A 178      26.822   6.766  57.801  1.00 12.78    -0.064 N 
ATOM   1736  H   LYS A 178      20.571   5.971  58.247  1.00 99.99     0.164 HD
ATOM   1737  HZ1 LYS A 178      27.490   7.288  57.273  1.00 99.99     0.275 HD
ATOM   1738  HZ2 LYS A 178      26.588   7.285  58.628  1.00 99.99     0.275 HD
ATOM   1739  HZ3 LYS A 178      27.210   5.881  58.061  1.00 99.99     0.275 HD
ATOM   1740  N   ILE A 179      20.023   8.845  57.306  1.00  6.49    -0.338 N 
ATOM   1741  CA  ILE A 179      19.236  10.068  57.039  1.00  6.28     0.159 C 
ATOM   1742  C   ILE A 179      19.143  10.926  58.316  1.00  6.54     0.251 C 
ATOM   1743  O   ILE A 179      19.422  12.120  58.269  1.00  6.55    -0.271 OA
ATOM   1744  CB  ILE A 179      17.856   9.713  56.465  1.00  5.71     0.029 C 
ATOM   1745  CG1 ILE A 179      18.045   9.096  55.074  1.00  6.50     0.002 C 
ATOM   1746  CG2 ILE A 179      16.931  10.939  56.393  1.00  6.17     0.002 C 
ATOM   1747  CD  ILE A 179      16.799   8.365  54.583  1.00  7.00     0.000 C 
ATOM   1748  H   ILE A 179      19.493   7.993  57.336  1.00 99.99     0.164 HD
ATOM   1749  N   ALA A 180      18.882  10.272  59.443  1.00  5.92    -0.338 N 
ATOM   1750  CA  ALA A 180      18.775  10.972  60.737  1.00  5.93     0.159 C 
ATOM   1751  C   ALA A 180      20.129  11.541  61.181  1.00  6.41     0.251 C 
ATOM   1752  O   ALA A 180      20.180  12.666  61.653  1.00  6.53    -0.271 OA
ATOM   1753  CB  ALA A 180      18.228  10.040  61.809  1.00  7.80     0.034 C 
ATOM   1754  H   ALA A 180      18.797   9.274  59.499  1.00 99.99     0.164 HD
ATOM   1755  N   GLU A 181      21.213  10.853  60.819  1.00  5.89    -0.338 N 
ATOM   1756  CA  GLU A 181      22.585  11.319  61.097  1.00  6.68     0.160 C 
ATOM   1757  C   GLU A 181      22.860  12.644  60.356  1.00  7.20     0.251 C 
ATOM   1758  O   GLU A 181      23.305  13.611  60.961  1.00  7.12    -0.271 OA
ATOM   1759  CB  GLU A 181      23.567  10.225  60.675  1.00  7.22     0.043 C 
ATOM   1760  CG  GLU A 181      25.033  10.595  60.931  1.00  8.16     0.100 C 
ATOM   1761  CD  GLU A 181      25.994   9.503  60.455  1.00  9.60     0.185 C 
ATOM   1762  OE1 GLU A 181      25.734   8.926  59.378  1.00  8.89    -0.647 OA
ATOM   1763  OE2 GLU A 181      27.011   9.306  61.151  1.00 12.72    -0.647 OA
ATOM   1764  H   GLU A 181      21.155   9.977  60.335  1.00 99.99     0.164 HD
ATOM   1765  N   TYR A 182      22.439  12.687  59.092  1.00  6.13    -0.337 N 
ATOM   1766  CA  TYR A 182      22.520  13.897  58.250  1.00  5.87     0.164 C 
ATOM   1767  C   TYR A 182      21.653  15.046  58.808  1.00  5.32     0.251 C 
ATOM   1768  O   TYR A 182      22.146  16.144  59.052  1.00  5.59    -0.271 OA
ATOM   1769  CB  TYR A 182      22.096  13.496  56.836  1.00  5.95     0.056 C 
ATOM   1770  CG  TYR A 182      21.801  14.676  55.892  1.00  5.18    -0.044 A 
ATOM   1771  CD1 TYR A 182      22.724  15.689  55.701  1.00  5.67     0.011 A 
ATOM   1772  CD2 TYR A 182      20.571  14.723  55.264  1.00  5.59     0.011 A 
ATOM   1773  CE1 TYR A 182      22.414  16.749  54.857  1.00  6.02     0.037 A 
ATOM   1774  CE2 TYR A 182      20.249  15.785  54.425  1.00  6.16     0.037 A 
ATOM   1775  CZ  TYR A 182      21.184  16.798  54.211  1.00  6.31     0.065 A 
ATOM   1776  OH  TYR A 182      20.908  17.838  53.389  1.00  5.96    -0.361 OA
ATOM   1777  H   TYR A 182      22.025  11.895  58.641  1.00 99.99     0.164 HD
ATOM   1778  HH  TYR A 182      19.997  17.721  52.994  1.00 99.99     0.217 HD
ATOM   1779  N   MET A 183      20.401  14.721  59.109  1.00  5.05    -0.337 N 
ATOM   1780  CA  MET A 183      19.430  15.717  59.609  1.00  5.43     0.160 C 
ATOM   1781  C   MET A 183      19.779  16.235  61.015  1.00  5.46     0.251 C 
ATOM   1782  O   MET A 183      19.720  17.436  61.251  1.00  5.63    -0.271 OA
ATOM   1783  CB  MET A 183      18.012  15.155  59.556  1.00  5.31     0.043 C 
ATOM   1784  CG  MET A 183      17.557  14.928  58.111  1.00  6.54     0.060 C 
ATOM   1785  SD  MET A 183      15.899  14.168  57.980  1.00  7.00    -0.139 SA
ATOM   1786  CE  MET A 183      14.868  15.588  58.271  1.00  7.16     0.069 C 
ATOM   1787  H   MET A 183      20.051  13.782  59.037  1.00 99.99     0.164 HD
ATOM   1788  N   ASN A 184      20.295  15.352  61.868  1.00  4.80    -0.337 N 
ATOM   1789  CA  ASN A 184      20.795  15.733  63.205  1.00  5.43     0.169 C 
ATOM   1790  C   ASN A 184      22.074  16.580  63.195  1.00  5.83     0.251 C 
ATOM   1791  O   ASN A 184      22.189  17.501  64.001  1.00  6.42    -0.271 OA
ATOM   1792  CB  ASN A 184      20.965  14.520  64.115  1.00  5.85     0.119 C 
ATOM   1793  CG  ASN A 184      19.595  14.036  64.636  1.00  5.78     0.230 C 
ATOM   1794  OD1 ASN A 184      18.632  14.758  64.711  1.00  6.96    -0.273 OA
ATOM   1795  ND2 ASN A 184      19.566  12.782  65.038  1.00  6.16    -0.369 N 
ATOM   1796  H   ASN A 184      20.265  14.358  61.707  1.00 99.99     0.164 HD
ATOM   1797 1HD2 ASN A 184      18.693  12.430  65.411  1.00 99.99     0.159 HD
ATOM   1798 2HD2 ASN A 184      20.380  12.227  65.063  1.00 99.99     0.159 HD
ATOM   1799  N   HIS A 185      22.910  16.363  62.181  1.00  6.13    -0.337 N 
ATOM   1800  CA  HIS A 185      24.112  17.196  61.950  1.00  6.78     0.165 C 
ATOM   1801  C   HIS A 185      23.673  18.641  61.645  1.00  6.75     0.251 C 
ATOM   1802  O   HIS A 185      24.098  19.580  62.306  1.00  7.91    -0.271 OA
ATOM   1803  CB  HIS A 185      24.906  16.605  60.784  1.00  7.97     0.079 C 
ATOM   1804  CG  HIS A 185      26.226  17.348  60.516  1.00 11.58     0.080 A 
ATOM   1805  ND1 HIS A 185      27.139  17.662  61.411  1.00 18.05    -0.229 NA
ATOM   1806  CD2 HIS A 185      26.639  17.770  59.323  1.00 14.01     0.089 A 
ATOM   1807  CE1 HIS A 185      28.140  18.280  60.780  1.00 16.01     0.175 A 
ATOM   1808  NE2 HIS A 185      27.822  18.341  59.492  1.00 15.25    -0.334 N 
ATOM   1809  H   HIS A 185      22.744  15.669  61.478  1.00 99.99     0.164 HD
ATOM   1810  HD1 HIS A 185      28.395  18.740  58.772  1.00 99.99     0.168 HD
ATOM   1811  N   LEU A 186      22.632  18.748  60.816  1.00  5.97    -0.338 N 
ATOM   1812  CA  LEU A 186      22.003  20.035  60.466  1.00  5.08     0.159 C 
ATOM   1813  C   LEU A 186      21.268  20.700  61.647  1.00  5.25     0.251 C 
ATOM   1814  O   LEU A 186      21.469  21.889  61.895  1.00  5.43    -0.271 OA
ATOM   1815  CB  LEU A 186      21.054  19.834  59.281  1.00  5.85     0.032 C 
ATOM   1816  CG  LEU A 186      21.779  19.453  57.986  1.00  6.00     0.002 C 
ATOM   1817  CD1 LEU A 186      20.754  18.990  56.955  1.00  6.20     0.000 C 
ATOM   1818  CD2 LEU A 186      22.555  20.641  57.415  1.00  6.71     0.000 C 
ATOM   1819  H   LEU A 186      22.228  17.946  60.372  1.00 99.99     0.164 HD
ATOM   1820  N   ILE A 187      20.534  19.911  62.436  1.00  5.01    -0.338 N 
ATOM   1821  CA  ILE A 187      19.801  20.429  63.617  1.00  5.28     0.159 C 
ATOM   1822  C   ILE A 187      20.810  20.982  64.644  1.00  5.83     0.251 C 
ATOM   1823  O   ILE A 187      20.655  22.105  65.105  1.00  5.15    -0.271 OA
ATOM   1824  CB  ILE A 187      18.865  19.383  64.257  1.00  5.37     0.029 C 
ATOM   1825  CG1 ILE A 187      17.711  19.060  63.297  1.00  6.53     0.002 C 
ATOM   1826  CG2 ILE A 187      18.301  19.856  65.613  1.00  5.77     0.002 C 
ATOM   1827  CD  ILE A 187      16.920  17.801  63.678  1.00  6.61     0.000 C 
ATOM   1828  H   ILE A 187      20.475  18.917  62.298  1.00 99.99     0.164 HD
ATOM   1829  N   ASP A 188      21.838  20.192  64.912  1.00  6.04    -0.337 N 
ATOM   1830  CA  ASP A 188      22.907  20.606  65.848  1.00  5.68     0.170 C 
ATOM   1831  C   ASP A 188      23.718  21.828  65.368  1.00  6.49     0.251 C 
ATOM   1832  O   ASP A 188      24.210  22.584  66.191  1.00  7.19    -0.271 OA
ATOM   1833  CB  ASP A 188      23.793  19.418  66.220  1.00  6.30     0.129 C 
ATOM   1834  CG  ASP A 188      23.023  18.314  66.967  1.00  6.15     0.188 C 
ATOM   1835  OD1 ASP A 188      21.867  18.550  67.387  1.00  6.39    -0.647 OA
ATOM   1836  OD2 ASP A 188      23.609  17.222  67.113  1.00  6.87    -0.647 OA
ATOM   1837  H   ASP A 188      21.893  19.241  64.591  1.00 99.99     0.164 HD
ATOM   1838  N   ILE A 189      23.766  22.040  64.051  1.00  6.32    -0.338 N 
ATOM   1839  CA  ILE A 189      24.354  23.269  63.458  1.00  6.33     0.159 C 
ATOM   1840  C   ILE A 189      23.484  24.505  63.799  1.00  6.17     0.251 C 
ATOM   1841  O   ILE A 189      23.999  25.613  63.914  1.00  7.49    -0.271 OA
ATOM   1842  CB  ILE A 189      24.618  23.071  61.949  1.00  6.15     0.029 C 
ATOM   1843  CG1 ILE A 189      25.864  22.187  61.773  1.00  6.81     0.002 C 
ATOM   1844  CG2 ILE A 189      24.782  24.386  61.162  1.00  7.29     0.002 C 
ATOM   1845  CD  ILE A 189      26.047  21.623  60.359  1.00  8.39     0.000 C 
ATOM   1846  H   ILE A 189      23.320  21.425  63.401  1.00 99.99     0.164 HD
ATOM   1847  N   GLY A 190      22.169  24.275  63.842  1.00  6.12    -0.336 N 
ATOM   1848  CA  GLY A 190      21.184  25.293  64.247  1.00  5.87     0.189 C 
ATOM   1849  C   GLY A 190      20.016  25.480  63.261  1.00  6.21     0.253 C 
ATOM   1850  O   GLY A 190      19.275  26.443  63.411  1.00  6.33    -0.270 OA
ATOM   1851  H   GLY A 190      21.757  23.371  63.678  1.00 99.99     0.164 HD
ATOM   1852  N   VAL A 191      19.803  24.531  62.350  1.00  5.71    -0.337 N 
ATOM   1853  CA  VAL A 191      18.640  24.631  61.427  1.00  6.46     0.159 C 
ATOM   1854  C   VAL A 191      17.356  24.455  62.271  1.00  6.27     0.251 C 
ATOM   1855  O   VAL A 191      17.332  23.660  63.201  1.00  7.61    -0.271 OA
ATOM   1856  CB  VAL A 191      18.691  23.677  60.217  1.00  8.93     0.029 C 
ATOM   1857  CG1 VAL A 191      20.010  23.815  59.448  1.00  7.27     0.002 C 
ATOM   1858  CG2 VAL A 191      18.383  22.206  60.530  1.00 12.17     0.002 C 
ATOM   1859  H   VAL A 191      20.268  23.649  62.342  1.00 99.99     0.164 HD
ATOM   1860  N   ALA A 192      16.311  25.159  61.868  1.00  5.50    -0.338 N 
ATOM   1861  CA  ALA A 192      15.030  25.154  62.611  1.00  4.93     0.159 C 
ATOM   1862  C   ALA A 192      13.982  24.149  62.091  1.00  4.98     0.251 C 
ATOM   1863  O   ALA A 192      12.944  23.946  62.722  1.00  4.97    -0.271 OA
ATOM   1864  CB  ALA A 192      14.447  26.564  62.614  1.00  5.67     0.034 C 
ATOM   1865  H   ALA A 192      16.337  25.747  61.056  1.00 99.99     0.164 HD
ATOM   1866  N   GLY A 193      14.281  23.528  60.946  1.00  5.26    -0.336 N 
ATOM   1867  CA  GLY A 193      13.319  22.609  60.316  1.00  5.33     0.189 C 
ATOM   1868  C   GLY A 193      13.716  22.204  58.895  1.00  5.08     0.253 C 
ATOM   1869  O   GLY A 193      14.793  22.542  58.402  1.00  4.91    -0.270 OA
ATOM   1870  H   GLY A 193      15.195  23.502  60.522  1.00 99.99     0.164 HD
ATOM   1871  N   PHE A 194      12.784  21.496  58.279  1.00  5.30    -0.337 N 
ATOM   1872  CA  PHE A 194      13.017  20.886  56.953  1.00  4.59     0.164 C 
ATOM   1873  C   PHE A 194      11.787  20.900  56.042  1.00  4.93     0.251 C 
ATOM   1874  O   PHE A 194      10.656  20.659  56.462  1.00  5.27    -0.271 OA
ATOM   1875  CB  PHE A 194      13.438  19.427  57.128  1.00  5.65     0.056 C 
ATOM   1876  CG  PHE A 194      14.685  19.260  58.003  1.00  5.76    -0.044 A 
ATOM   1877  CD1 PHE A 194      14.549  19.078  59.370  1.00  6.03     0.008 A 
ATOM   1878  CD2 PHE A 194      15.932  19.265  57.410  1.00  5.56     0.008 A 
ATOM   1879  CE1 PHE A 194      15.682  18.896  60.157  1.00  6.64     0.001 A 
ATOM   1880  CE2 PHE A 194      17.067  19.077  58.195  1.00  5.58     0.001 A 
ATOM   1881  CZ  PHE A 194      16.940  18.891  59.566  1.00  6.66     0.000 A 
ATOM   1882  H   PHE A 194      11.926  21.238  58.734  1.00 99.99     0.164 HD
ATOM   1883  N   ARG A 195      12.110  21.040  54.764  1.00  4.99    -0.338 N 
ATOM   1884  CA  ARG A 195      11.202  20.707  53.654  1.00  5.25     0.159 C 
ATOM   1885  C   ARG A 195      11.561  19.261  53.276  1.00  5.89     0.251 C 
ATOM   1886  O   ARG A 195      12.705  18.987  52.918  1.00  6.58    -0.271 OA
ATOM   1887  CB  ARG A 195      11.509  21.623  52.467  1.00  5.76     0.034 C 
ATOM   1888  CG  ARG A 195      10.675  21.277  51.229  1.00  6.96     0.027 C 
ATOM   1889  CD  ARG A 195      11.315  21.902  49.993  1.00  7.75     0.116 C 
ATOM   1890  NE  ARG A 195      10.502  21.612  48.801  1.00  8.24    -0.212 N 
ATOM   1891  CZ  ARG A 195      10.750  20.670  47.883  1.00  8.02     0.666 C 
ATOM   1892  NH1 ARG A 195      11.780  19.851  47.984  1.00  6.63    -0.235 N 
ATOM   1893  NH2 ARG A 195       9.971  20.545  46.821  1.00  8.55    -0.235 N 
ATOM   1894  H   ARG A 195      13.048  21.264  54.486  1.00 99.99     0.164 HD
ATOM   1895  HE  ARG A 195       9.746  22.239  48.655  1.00 99.99     0.178 HD
ATOM   1896 1HH1 ARG A 195      11.955  19.161  47.280  1.00 99.99     0.174 HD
ATOM   1897 2HH1 ARG A 195      12.400  19.941  48.765  1.00 99.99     0.174 HD
ATOM   1898 1HH2 ARG A 195      10.198  19.853  46.135  1.00 99.99     0.174 HD
ATOM   1899 2HH2 ARG A 195       9.223  21.182  46.670  1.00 99.99     0.174 HD
ATOM   1900  N   LEU A 196      10.638  18.340  53.512  1.00  5.24    -0.338 N 
ATOM   1901  CA  LEU A 196      10.864  16.942  53.094  1.00  5.27     0.159 C 
ATOM   1902  C   LEU A 196      10.492  16.739  51.617  1.00  5.83     0.251 C 
ATOM   1903  O   LEU A 196       9.317  16.732  51.254  1.00  5.30    -0.271 OA
ATOM   1904  CB  LEU A 196      10.137  15.955  54.012  1.00  5.85     0.032 C 
ATOM   1905  CG  LEU A 196      10.508  16.059  55.499  1.00  6.83     0.002 C 
ATOM   1906  CD1 LEU A 196       9.831  14.915  56.247  1.00  7.16     0.000 C 
ATOM   1907  CD2 LEU A 196      12.017  16.007  55.758  1.00  6.89     0.000 C 
ATOM   1908  H   LEU A 196       9.811  18.523  54.050  1.00 99.99     0.164 HD
ATOM   1909  N   ASP A 197      11.517  16.817  50.771  1.00  5.30    -0.337 N 
ATOM   1910  CA  ASP A 197      11.365  16.649  49.309  1.00  5.44     0.170 C 
ATOM   1911  C   ASP A 197      10.725  15.287  48.980  1.00  5.87     0.251 C 
ATOM   1912  O   ASP A 197      11.006  14.298  49.648  1.00  5.52    -0.271 OA
ATOM   1913  CB  ASP A 197      12.755  16.761  48.676  1.00  5.23     0.129 C 
ATOM   1914  CG  ASP A 197      12.740  16.527  47.162  1.00  5.77     0.188 C 
ATOM   1915  OD1 ASP A 197      12.180  17.397  46.459  1.00  6.22    -0.647 OA
ATOM   1916  OD2 ASP A 197      13.231  15.457  46.760  1.00  7.30    -0.647 OA
ATOM   1917  H   ASP A 197      12.463  16.906  51.090  1.00 99.99     0.164 HD
ATOM   1918  N   ALA A 198       9.896  15.271  47.934  1.00  5.52    -0.338 N 
ATOM   1919  CA  ALA A 198       9.263  14.041  47.407  1.00  5.84     0.159 C 
ATOM   1920  C   ALA A 198       8.562  13.189  48.494  1.00  6.67     0.251 C 
ATOM   1921  O   ALA A 198       8.562  11.962  48.447  1.00  6.32    -0.271 OA
ATOM   1922  CB  ALA A 198      10.310  13.239  46.617  1.00  6.84     0.034 C 
ATOM   1923  H   ALA A 198       9.653  16.097  47.419  1.00 99.99     0.164 HD
ATOM   1924  N   SER A 199       7.821  13.856  49.377  1.00  5.47    -0.336 N 
ATOM   1925  CA  SER A 199       7.142  13.160  50.498  1.00  5.54     0.189 C 
ATOM   1926  C   SER A 199       6.046  12.182  50.066  1.00  5.92     0.253 C 
ATOM   1927  O   SER A 199       5.885  11.135  50.687  1.00  6.05    -0.270 OA
ATOM   1928  CB  SER A 199       6.576  14.115  51.540  1.00  5.47     0.169 C 
ATOM   1929  OG  SER A 199       7.651  14.657  52.301  1.00  5.85    -0.380 OA
ATOM   1930  H   SER A 199       7.632  14.835  49.312  1.00 99.99     0.164 HD
ATOM   1931  HG  SER A 199       7.300  15.240  53.031  1.00 99.99     0.211 HD
ATOM   1932  N   LYS A 200       5.384  12.483  48.947  1.00  6.51    -0.337 N 
ATOM   1933  CA  LYS A 200       4.406  11.560  48.332  1.00  7.52     0.159 C 
ATOM   1934  C   LYS A 200       5.047  10.201  47.973  1.00  6.13     0.251 C 
ATOM   1935  O   LYS A 200       4.369   9.186  47.967  1.00  6.13    -0.271 OA
ATOM   1936  CB  LYS A 200       3.829  12.193  47.066  1.00 10.64     0.032 C 
ATOM   1937  CG  LYS A 200       2.529  11.506  46.625  1.00 16.36     0.004 C 
ATOM   1938  CD  LYS A 200       2.389  11.367  45.106  1.00 18.30     0.032 C 
ATOM   1939  CE  LYS A 200       2.375  12.706  44.362  1.00 19.33     0.206 C 
ATOM   1940  NZ  LYS A 200       1.154  12.853  43.567  1.00 16.16    -0.064 N 
ATOM   1941  H   LYS A 200       5.479  13.364  48.488  1.00 99.99     0.164 HD
ATOM   1942  HZ1 LYS A 200       1.152  13.744  43.114  1.00 99.99     0.275 HD
ATOM   1943  HZ2 LYS A 200       1.081  12.120  42.890  1.00 99.99     0.275 HD
ATOM   1944  HZ3 LYS A 200       0.360  12.809  44.177  1.00 99.99     0.275 HD
ATOM   1945  N   HIS A 201       6.353  10.210  47.709  1.00  5.91    -0.337 N 
ATOM   1946  CA  HIS A 201       7.123   9.012  47.325  1.00  5.36     0.165 C 
ATOM   1947  C   HIS A 201       7.702   8.231  48.530  1.00  5.07     0.251 C 
ATOM   1948  O   HIS A 201       8.358   7.214  48.355  1.00  5.06    -0.271 OA
ATOM   1949  CB  HIS A 201       8.231   9.457  46.373  1.00  5.14     0.077 C 
ATOM   1950  CG  HIS A 201       7.600  10.056  45.090  1.00  5.66     0.057 A 
ATOM   1951  ND1 HIS A 201       6.924   9.366  44.237  1.00  6.35    -0.338 N 
ATOM   1952  CD2 HIS A 201       7.524  11.347  44.768  1.00  6.43     0.113 A 
ATOM   1953  CE1 HIS A 201       6.389  10.211  43.343  1.00  6.87     0.175 A 
ATOM   1954  NE2 HIS A 201       6.764  11.441  43.673  1.00  7.12    -0.223 NA
ATOM   1955  H   HIS A 201       6.922  11.029  47.799  1.00 99.99     0.164 HD
ATOM   1956  HD1 HIS A 201       6.788   8.359  44.252  1.00 99.99     0.167 HD
ATOM   1957  N   MET A 202       7.348   8.677  49.728  1.00  4.81    -0.337 N 
ATOM   1958  CA  MET A 202       7.763   8.025  50.987  1.00  5.36     0.160 C 
ATOM   1959  C   MET A 202       6.498   7.647  51.772  1.00  5.24     0.251 C 
ATOM   1960  O   MET A 202       5.515   8.388  51.780  1.00  5.87    -0.271 OA
ATOM   1961  CB  MET A 202       8.613   8.987  51.821  1.00  5.99     0.043 C 
ATOM   1962  CG  MET A 202       9.844   9.500  51.065  1.00  6.16     0.060 C 
ATOM   1963  SD  MET A 202      11.046  10.406  52.105  1.00  6.51    -0.139 SA
ATOM   1964  CE  MET A 202      10.275  12.003  52.237  1.00  6.35     0.069 C 
ATOM   1965  H   MET A 202       6.774   9.484  49.862  1.00 99.99     0.164 HD
ATOM   1966  N   TRP A 203       6.579   6.521  52.472  1.00  5.33    -0.337 N 
ATOM   1967  CA  TRP A 203       5.457   6.070  53.326  1.00  6.11     0.164 C 
ATOM   1968  C   TRP A 203       5.380   6.995  54.551  1.00  5.71     0.254 C 
ATOM   1969  O   TRP A 203       6.421   7.233  55.174  1.00  5.72    -0.270 OA
ATOM   1970  CB  TRP A 203       5.638   4.624  53.788  1.00  5.17     0.059 C 
ATOM   1971  CG  TRP A 203       5.469   3.619  52.630  1.00  6.23    -0.016 A 
ATOM   1972  CD1 TRP A 203       6.446   3.039  51.963  1.00  6.78     0.097 A 
ATOM   1973  CD2 TRP A 203       4.274   3.128  52.147  1.00  6.88    -0.001 A 
ATOM   1974  NE1 TRP A 203       5.933   2.200  51.066  1.00  6.93    -0.365 N 
ATOM   1975  CE2 TRP A 203       4.608   2.224  51.141  1.00  7.81     0.042 A 
ATOM   1976  CE3 TRP A 203       2.939   3.361  52.460  1.00  7.50     0.014 A 
ATOM   1977  CZ2 TRP A 203       3.601   1.560  50.445  1.00  8.44     0.030 A 
ATOM   1978  CZ3 TRP A 203       1.938   2.721  51.741  1.00  9.41     0.001 A 
ATOM   1979  CH2 TRP A 203       2.268   1.827  50.734  1.00  8.95     0.002 A 
ATOM   1980  H   TRP A 203       7.425   6.004  52.565  1.00 99.99     0.164 HD
ATOM   1981  HE1 TRP A 203       6.472   1.657  50.408  1.00 99.99     0.165 HD
ATOM   1982  N   PRO A 204       4.176   7.413  54.967  1.00  5.61    -0.312 N 
ATOM   1983  CA  PRO A 204       3.996   8.250  56.173  1.00  6.52     0.163 C 
ATOM   1984  C   PRO A 204       4.689   7.657  57.414  1.00  6.81     0.251 C 
ATOM   1985  O   PRO A 204       5.396   8.381  58.108  1.00  7.09    -0.271 OA
ATOM   1986  CB  PRO A 204       2.485   8.305  56.382  1.00  7.00     0.034 C 
ATOM   1987  CG  PRO A 204       1.943   8.222  54.957  1.00  6.75     0.027 C 
ATOM   1988  CD  PRO A 204       2.887   7.237  54.265  1.00  6.35     0.105 C 
ATOM   1989  N   GLY A 205       4.644   6.318  57.528  1.00  6.60    -0.336 N 
ATOM   1990  CA  GLY A 205       5.280   5.560  58.627  1.00  5.84     0.189 C 
ATOM   1991  C   GLY A 205       6.823   5.577  58.603  1.00  6.23     0.253 C 
ATOM   1992  O   GLY A 205       7.458   5.658  59.646  1.00  6.77    -0.270 OA
ATOM   1993  H   GLY A 205       4.132   5.725  56.896  1.00 99.99     0.164 HD
ATOM   1994  N   ASP A 206       7.389   5.586  57.398  1.00  6.16    -0.337 N 
ATOM   1995  CA  ASP A 206       8.859   5.677  57.232  1.00  6.38     0.170 C 
ATOM   1996  C   ASP A 206       9.380   7.083  57.583  1.00  7.06     0.251 C 
ATOM   1997  O   ASP A 206      10.327   7.202  58.348  1.00  7.06    -0.271 OA
ATOM   1998  CB  ASP A 206       9.318   5.290  55.827  1.00  7.74     0.129 C 
ATOM   1999  CG  ASP A 206       9.250   3.783  55.537  1.00  7.63     0.188 C 
ATOM   2000  OD1 ASP A 206       9.206   2.991  56.499  1.00  8.20    -0.647 OA
ATOM   2001  OD2 ASP A 206       9.257   3.454  54.333  1.00  7.89    -0.647 OA
ATOM   2002  H   ASP A 206       6.862   5.732  56.564  1.00 99.99     0.164 HD
ATOM   2003  N   ILE A 207       8.609   8.096  57.186  1.00  6.10    -0.338 N 
ATOM   2004  CA  ILE A 207       8.916   9.502  57.552  1.00  6.07     0.159 C 
ATOM   2005  C   ILE A 207       8.864   9.640  59.088  1.00  5.89     0.251 C 
ATOM   2006  O   ILE A 207       9.831  10.103  59.683  1.00  6.09    -0.271 OA
ATOM   2007  CB  ILE A 207       7.970  10.503  56.861  1.00  6.02     0.029 C 
ATOM   2008  CG1 ILE A 207       8.205  10.502  55.342  1.00  5.97     0.002 C 
ATOM   2009  CG2 ILE A 207       8.139  11.925  57.428  1.00  5.97     0.002 C 
ATOM   2010  CD  ILE A 207       7.150  11.280  54.544  1.00  6.16     0.000 C 
ATOM   2011  H   ILE A 207       7.740   7.964  56.712  1.00 99.99     0.164 HD
ATOM   2012  N   LYS A 208       7.812   9.083  59.685  1.00  6.16    -0.338 N 
ATOM   2013  CA  LYS A 208       7.614   9.136  61.147  1.00  7.35     0.159 C 
ATOM   2014  C   LYS A 208       8.779   8.475  61.907  1.00  6.71     0.251 C 
ATOM   2015  O   LYS A 208       9.340   9.083  62.814  1.00  6.55    -0.271 OA
ATOM   2016  CB  LYS A 208       6.278   8.481  61.516  1.00  9.42     0.032 C 
ATOM   2017  CG  LYS A 208       5.915   8.671  62.996  1.00 13.20     0.004 C 
ATOM   2018  CD  LYS A 208       5.676  10.145  63.338  1.00 17.45     0.032 C 
ATOM   2019  CE  LYS A 208       5.718  10.375  64.848  1.00 20.83     0.206 C 
ATOM   2020  NZ  LYS A 208       5.838  11.809  65.144  1.00 23.36    -0.064 N 
ATOM   2021  H   LYS A 208       7.069   8.639  59.182  1.00 99.99     0.164 HD
ATOM   2022  HZ1 LYS A 208       5.907  11.942  66.132  1.00 99.99     0.275 HD
ATOM   2023  HZ2 LYS A 208       6.662  12.169  64.706  1.00 99.99     0.275 HD
ATOM   2024  HZ3 LYS A 208       5.037  12.296  64.789  1.00 99.99     0.275 HD
ATOM   2025  N   ALA A 209       9.261   7.348  61.383  1.00  6.85    -0.338 N 
ATOM   2026  CA  ALA A 209      10.395   6.630  61.990  1.00  7.52     0.159 C 
ATOM   2027  C   ALA A 209      11.712   7.429  61.910  1.00  7.89     0.251 C 
ATOM   2028  O   ALA A 209      12.464   7.455  62.876  1.00  9.02    -0.271 OA
ATOM   2029  CB  ALA A 209      10.557   5.267  61.331  1.00  7.30     0.034 C 
ATOM   2030  H   ALA A 209       8.915   6.946  60.532  1.00 99.99     0.164 HD
ATOM   2031  N   ILE A 210      11.869   8.197  60.832  1.00  7.54    -0.338 N 
ATOM   2032  CA  ILE A 210      13.038   9.094  60.662  1.00  7.01     0.159 C 
ATOM   2033  C   ILE A 210      12.912  10.291  61.631  1.00  7.89     0.251 C 
ATOM   2034  O   ILE A 210      13.844  10.586  62.367  1.00  7.39    -0.271 OA
ATOM   2035  CB  ILE A 210      13.205   9.548  59.200  1.00  6.96     0.029 C 
ATOM   2036  CG1 ILE A 210      13.529   8.333  58.315  1.00  6.83     0.002 C 
ATOM   2037  CG2 ILE A 210      14.303  10.621  59.060  1.00  7.42     0.002 C 
ATOM   2038  CD  ILE A 210      13.354   8.575  56.810  1.00  7.69     0.000 C 
ATOM   2039  H   ILE A 210      11.156   8.292  60.136  1.00 99.99     0.164 HD
ATOM   2040  N   LEU A 211      11.723  10.884  61.662  1.00  7.82    -0.338 N 
ATOM   2041  CA  LEU A 211      11.451  12.058  62.519  1.00  7.68     0.159 C 
ATOM   2042  C   LEU A 211      11.602  11.744  64.015  1.00  8.30     0.251 C 
ATOM   2043  O   LEU A 211      12.147  12.550  64.759  1.00  8.63    -0.271 OA
ATOM   2044  CB  LEU A 211      10.067  12.646  62.235  1.00  7.63     0.032 C 
ATOM   2045  CG  LEU A 211       9.885  13.164  60.801  1.00  7.91     0.002 C 
ATOM   2046  CD1 LEU A 211       8.498  13.783  60.678  1.00  8.55     0.000 C 
ATOM   2047  CD2 LEU A 211      10.940  14.196  60.392  1.00  8.75     0.000 C 
ATOM   2048  H   LEU A 211      10.935  10.553  61.136  1.00 99.99     0.164 HD
ATOM   2049  N   ASP A 212      11.277  10.505  64.376  1.00  7.74    -0.337 N 
ATOM   2050  CA  ASP A 212      11.471  10.000  65.752  1.00 10.16     0.170 C 
ATOM   2051  C   ASP A 212      12.939   9.895  66.200  1.00  9.77     0.251 C 
ATOM   2052  O   ASP A 212      13.215   9.854  67.393  1.00  9.56    -0.271 OA
ATOM   2053  CB  ASP A 212      10.731   8.675  65.956  1.00 11.45     0.129 C 
ATOM   2054  CG  ASP A 212       9.203   8.842  65.975  1.00 13.18     0.188 C 
ATOM   2055  OD1 ASP A 212       8.732   9.983  66.174  1.00 18.73    -0.647 OA
ATOM   2056  OD2 ASP A 212       8.532   7.792  65.878  1.00 16.35    -0.647 OA
ATOM   2057  H   ASP A 212      10.827   9.870  63.744  1.00 99.99     0.164 HD
ATOM   2058  N   LYS A 213      13.852   9.870  65.230  1.00  7.69    -0.338 N 
ATOM   2059  CA  LYS A 213      15.304   9.850  65.491  1.00  7.38     0.159 C 
ATOM   2060  C   LYS A 213      15.926  11.260  65.578  1.00  7.49     0.251 C 
ATOM   2061  O   LYS A 213      17.119  11.394  65.855  1.00  7.81    -0.271 OA
ATOM   2062  CB  LYS A 213      16.005   9.068  64.380  1.00  7.91     0.032 C 
ATOM   2063  CG  LYS A 213      15.665   7.578  64.353  1.00  8.57     0.004 C 
ATOM   2064  CD  LYS A 213      16.368   6.928  63.161  1.00  9.98     0.032 C 
ATOM   2065  CE  LYS A 213      16.133   5.418  63.097  1.00 10.70     0.206 C 
ATOM   2066  NZ  LYS A 213      16.866   4.691  64.142  1.00 11.39    -0.064 N 
ATOM   2067  H   LYS A 213      13.612   9.922  64.258  1.00 99.99     0.164 HD
ATOM   2068  HZ1 LYS A 213      16.658   3.711  64.052  1.00 99.99     0.275 HD
ATOM   2069  HZ2 LYS A 213      17.853   4.823  64.051  1.00 99.99     0.275 HD
ATOM   2070  HZ3 LYS A 213      16.573   5.001  65.047  1.00 99.99     0.275 HD
ATOM   2071  N   LEU A 214      15.125  12.289  65.315  1.00  7.19    -0.338 N 
ATOM   2072  CA  LEU A 214      15.630  13.673  65.254  1.00  7.20     0.159 C 
ATOM   2073  C   LEU A 214      15.677  14.350  66.630  1.00  7.07     0.251 C 
ATOM   2074  O   LEU A 214      14.826  14.142  67.485  1.00  8.03    -0.271 OA
ATOM   2075  CB  LEU A 214      14.806  14.534  64.292  1.00  8.54     0.032 C 
ATOM   2076  CG  LEU A 214      14.775  14.041  62.838  1.00  8.43     0.002 C 
ATOM   2077  CD1 LEU A 214      14.102  15.114  61.985  1.00  9.21     0.000 C 
ATOM   2078  CD2 LEU A 214      16.162  13.718  62.274  1.00  9.43     0.000 C 
ATOM   2079  H   LEU A 214      14.127  12.208  65.266  1.00 99.99     0.164 HD
ATOM   2080  N   HIS A 215      16.716  15.157  66.784  1.00  5.96    -0.337 N 
ATOM   2081  CA  HIS A 215      16.915  15.976  67.997  1.00  5.67     0.165 C 
ATOM   2082  C   HIS A 215      15.922  17.150  68.023  1.00  7.41     0.251 C 
ATOM   2083  O   HIS A 215      15.367  17.548  67.008  1.00  7.46    -0.271 OA
ATOM   2084  CB  HIS A 215      18.307  16.581  68.014  1.00  6.35     0.077 C 
ATOM   2085  CG  HIS A 215      19.498  15.595  67.979  1.00  5.95     0.057 A 
ATOM   2086  ND1 HIS A 215      20.708  15.986  67.775  1.00  5.90    -0.338 N 
ATOM   2087  CD2 HIS A 215      19.495  14.275  68.179  1.00  6.00     0.113 A 
ATOM   2088  CE1 HIS A 215      21.522  14.925  67.845  1.00  5.42     0.175 A 
ATOM   2089  NE2 HIS A 215      20.761  13.866  68.090  1.00  5.77    -0.223 NA
ATOM   2090  H   HIS A 215      17.410  15.269  66.070  1.00 99.99     0.164 HD
ATOM   2091  HD1 HIS A 215      21.008  16.945  67.627  1.00 99.99     0.167 HD
ATOM   2092  N   ASN A 216      15.730  17.672  69.226  1.00  6.94    -0.337 N 
ATOM   2093  CA  ASN A 216      15.132  19.017  69.375  1.00  7.27     0.169 C 
ATOM   2094  C   ASN A 216      16.159  20.071  68.928  1.00  6.65     0.251 C 
ATOM   2095  O   ASN A 216      17.347  19.786  68.804  1.00  6.40    -0.271 OA
ATOM   2096  CB  ASN A 216      14.669  19.229  70.813  1.00  8.74     0.119 C 
ATOM   2097  CG  ASN A 216      13.505  18.293  71.204  1.00 10.06     0.230 C 
ATOM   2098  OD1 ASN A 216      13.386  17.875  72.331  1.00 16.32    -0.273 OA
ATOM   2099  ND2 ASN A 216      12.649  17.966  70.251  1.00 11.77    -0.369 N 
ATOM   2100  H   ASN A 216      16.045  17.244  70.067  1.00 99.99     0.164 HD
ATOM   2101 1HD2 ASN A 216      11.896  17.355  70.498  1.00 99.99     0.159 HD
ATOM   2102 2HD2 ASN A 216      12.769  18.295  69.324  1.00 99.99     0.159 HD
ATOM   2103  N   LEU A 217      15.669  21.271  68.654  1.00  6.51    -0.338 N 
ATOM   2104  CA  LEU A 217      16.527  22.342  68.110  1.00  6.29     0.159 C 
ATOM   2105  C   LEU A 217      17.639  22.727  69.093  1.00  5.75     0.251 C 
ATOM   2106  O   LEU A 217      17.521  22.528  70.298  1.00  6.55    -0.271 OA
ATOM   2107  CB  LEU A 217      15.678  23.545  67.698  1.00  6.76     0.032 C 
ATOM   2108  CG  LEU A 217      14.594  23.221  66.659  1.00  7.16     0.002 C 
ATOM   2109  CD1 LEU A 217      13.940  24.522  66.205  1.00  9.15     0.000 C 
ATOM   2110  CD2 LEU A 217      15.133  22.462  65.442  1.00  7.42     0.000 C 
ATOM   2111  H   LEU A 217      14.732  21.535  68.891  1.00 99.99     0.164 HD
ATOM   2112  N   ASN A 218      18.744  23.208  68.527  1.00  6.48    -0.337 N 
ATOM   2113  CA  ASN A 218      19.938  23.574  69.304  1.00  6.29     0.169 C 
ATOM   2114  C   ASN A 218      19.561  24.581  70.419  1.00  6.64     0.251 C 
ATOM   2115  O   ASN A 218      19.178  25.719  70.163  1.00  6.16    -0.271 OA
ATOM   2116  CB  ASN A 218      20.954  24.130  68.311  1.00  6.34     0.119 C 
ATOM   2117  CG  ASN A 218      22.356  24.263  68.943  1.00  8.01     0.230 C 
ATOM   2118  OD1 ASN A 218      23.275  23.558  68.711  1.00 10.89    -0.273 OA
ATOM   2119  ND2 ASN A 218      22.433  25.252  69.825  1.00  7.38    -0.369 N 
ATOM   2120  H   ASN A 218      18.826  23.342  67.542  1.00 99.99     0.164 HD
ATOM   2121 1HD2 ASN A 218      23.334  25.376  70.211  1.00 99.99     0.159 HD
ATOM   2122 2HD2 ASN A 218      21.687  25.871  69.951  1.00 99.99     0.159 HD
ATOM   2123  N   SER A 219      19.771  24.146  71.655  1.00  6.64    -0.336 N 
ATOM   2124  CA  SER A 219      19.381  24.896  72.870  1.00  6.37     0.189 C 
ATOM   2125  C   SER A 219      20.142  26.208  73.155  1.00  6.88     0.254 C 
ATOM   2126  O   SER A 219      19.804  26.923  74.089  1.00  7.58    -0.270 OA
ATOM   2127  CB  SER A 219      19.415  23.972  74.088  1.00  6.38     0.169 C 
ATOM   2128  OG  SER A 219      20.639  23.227  74.105  1.00  6.37    -0.380 OA
ATOM   2129  H   SER A 219      20.175  23.253  71.860  1.00 99.99     0.164 HD
ATOM   2130  HG  SER A 219      20.641  22.640  74.916  1.00 99.99     0.211 HD
ATOM   2131  N   ASN A 220      21.173  26.483  72.360  1.00  6.47    -0.337 N 
ATOM   2132  CA  ASN A 220      21.864  27.799  72.386  1.00  7.60     0.169 C 
ATOM   2133  C   ASN A 220      21.020  28.941  71.787  1.00  8.59     0.251 C 
ATOM   2134  O   ASN A 220      21.186  30.095  72.167  1.00  9.50    -0.271 OA
ATOM   2135  CB  ASN A 220      23.231  27.734  71.700  1.00  8.19     0.119 C 
ATOM   2136  CG  ASN A 220      24.261  26.909  72.507  1.00  8.20     0.230 C 
ATOM   2137  OD1 ASN A 220      24.708  27.277  73.559  1.00 10.01    -0.273 OA
ATOM   2138  ND2 ASN A 220      24.656  25.761  71.975  1.00  8.38    -0.369 N 
ATOM   2139  H   ASN A 220      21.560  25.801  71.750  1.00 99.99     0.164 HD
ATOM   2140 1HD2 ASN A 220      25.328  25.255  72.519  1.00 99.99     0.159 HD
ATOM   2141 2HD2 ASN A 220      24.431  25.456  71.077  1.00 99.99     0.159 HD
ATOM   2142  N   TRP A 221      20.117  28.581  70.868  1.00  8.20    -0.337 N 
ATOM   2143  CA  TRP A 221      19.239  29.527  70.153  1.00  8.73     0.164 C 
ATOM   2144  C   TRP A 221      17.732  29.333  70.420  1.00  9.36     0.251 C 
ATOM   2145  O   TRP A 221      16.969  30.289  70.378  1.00 11.73    -0.271 OA
ATOM   2146  CB  TRP A 221      19.459  29.421  68.643  1.00  9.46     0.059 C 
ATOM   2147  CG  TRP A 221      20.786  30.062  68.189  1.00  9.27    -0.016 A 
ATOM   2148  CD1 TRP A 221      21.069  31.349  68.241  1.00  8.56     0.097 A 
ATOM   2149  CD2 TRP A 221      21.827  29.416  67.563  1.00  9.93    -0.001 A 
ATOM   2150  NE1 TRP A 221      22.256  31.565  67.673  1.00  8.72    -0.365 N 
ATOM   2151  CE2 TRP A 221      22.754  30.410  67.249  1.00  9.87     0.042 A 
ATOM   2152  CE3 TRP A 221      22.079  28.090  67.228  1.00 12.64     0.014 A 
ATOM   2153  CZ2 TRP A 221      23.936  30.068  66.603  1.00 12.17     0.030 A 
ATOM   2154  CZ3 TRP A 221      23.244  27.760  66.548  1.00 13.20     0.001 A 
ATOM   2155  CH2 TRP A 221      24.167  28.746  66.236  1.00 14.31     0.002 A 
ATOM   2156  H   TRP A 221      19.964  27.626  70.633  1.00 99.99     0.164 HD
ATOM   2157  HE1 TRP A 221      22.701  32.466  67.579  1.00 99.99     0.165 HD
ATOM   2158  N   PHE A 222      17.334  28.089  70.673  1.00  7.93    -0.337 N 
ATOM   2159  CA  PHE A 222      15.908  27.729  70.793  1.00  7.98     0.164 C 
ATOM   2160  C   PHE A 222      15.565  27.239  72.212  1.00  9.08     0.254 C 
ATOM   2161  O   PHE A 222      16.403  26.585  72.833  1.00  9.33    -0.270 OA
ATOM   2162  CB  PHE A 222      15.577  26.624  69.789  1.00  7.66     0.056 C 
ATOM   2163  CG  PHE A 222      15.844  27.056  68.342  1.00  7.44    -0.044 A 
ATOM   2164  CD1 PHE A 222      17.052  26.732  67.745  1.00  7.13     0.008 A 
ATOM   2165  CD2 PHE A 222      14.869  27.733  67.631  1.00  9.03     0.008 A 
ATOM   2166  CE1 PHE A 222      17.291  27.077  66.418  1.00  7.02     0.001 A 
ATOM   2167  CE2 PHE A 222      15.106  28.086  66.306  1.00  8.89     0.001 A 
ATOM   2168  CZ  PHE A 222      16.317  27.761  65.703  1.00  9.11     0.000 A 
ATOM   2169  H   PHE A 222      17.959  27.318  70.768  1.00 99.99     0.164 HD
ATOM   2170  N   PRO A 223      14.337  27.501  72.684  1.00 10.72    -0.312 N 
ATOM   2171  CA  PRO A 223      13.875  26.992  73.990  1.00 11.38     0.163 C 
ATOM   2172  C   PRO A 223      13.949  25.452  74.024  1.00 11.00     0.251 C 
ATOM   2173  O   PRO A 223      13.888  24.794  72.993  1.00  9.70    -0.271 OA
ATOM   2174  CB  PRO A 223      12.451  27.517  74.176  1.00 13.00     0.034 C 
ATOM   2175  CG  PRO A 223      11.997  27.999  72.795  1.00 14.22     0.027 C 
ATOM   2176  CD  PRO A 223      13.285  28.308  72.030  1.00 12.14     0.105 C 
ATOM   2177  N   ALA A 224      14.167  24.917  75.218  1.00 11.43    -0.338 N 
ATOM   2178  CA  ALA A 224      14.281  23.448  75.392  1.00 11.40     0.159 C 
ATOM   2179  C   ALA A 224      12.997  22.753  74.895  1.00 11.83     0.251 C 
ATOM   2180  O   ALA A 224      11.903  23.282  75.052  1.00 12.08    -0.271 OA
ATOM   2181  CB  ALA A 224      14.520  23.122  76.865  1.00 11.72     0.034 C 
ATOM   2182  H   ALA A 224      14.125  25.443  76.062  1.00 99.99     0.164 HD
ATOM   2183  N   GLY A 225      13.195  21.582  74.278  1.00 11.29    -0.336 N 
ATOM   2184  CA  GLY A 225      12.093  20.776  73.701  1.00 11.70     0.189 C 
ATOM   2185  C   GLY A 225      11.422  21.325  72.425  1.00 10.93     0.253 C 
ATOM   2186  O   GLY A 225      10.343  20.862  72.062  1.00 12.28    -0.270 OA
ATOM   2187  H   GLY A 225      14.083  21.114  74.240  1.00 99.99     0.164 HD
ATOM   2188  N   SER A 226      12.094  22.228  71.715  1.00 10.42    -0.335 N 
ATOM   2189  CA  SER A 226      11.613  22.725  70.402  1.00  9.99     0.189 C 
ATOM   2190  C   SER A 226      11.799  21.671  69.302  1.00  9.48     0.253 C 
ATOM   2191  O   SER A 226      12.924  21.302  68.980  1.00 10.57    -0.270 OA
ATOM   2192  CB  SER A 226      12.349  23.994  69.972  1.00 10.08     0.169 C 
ATOM   2193  OG  SER A 226      12.046  25.060  70.868  1.00 11.60    -0.380 OA
ATOM   2194  H   SER A 226      12.872  22.736  72.087  1.00 99.99     0.164 HD
ATOM   2195  HG  SER A 226      12.577  25.865  70.606  1.00 99.99     0.211 HD
ATOM   2196  N   LYS A 227      10.694  21.119  68.820  1.00 10.52    -0.337 N 
ATOM   2197  CA  LYS A 227      10.744  20.134  67.711  1.00 10.38     0.160 C 
ATOM   2198  C   LYS A 227      11.003  20.839  66.366  1.00  8.68     0.254 C 
ATOM   2199  O   LYS A 227      10.415  21.898  66.128  1.00  8.17    -0.270 OA
ATOM   2200  CB  LYS A 227       9.455  19.307  67.639  1.00 14.02     0.032 C 
ATOM   2201  CG  LYS A 227       9.163  18.593  68.964  1.00 18.29     0.004 C 
ATOM   2202  CD  LYS A 227       8.588  17.184  68.794  1.00 23.95     0.032 C 
ATOM   2203  CE  LYS A 227       9.696  16.158  68.532  1.00 28.02     0.206 C 
ATOM   2204  NZ  LYS A 227       9.530  14.975  69.388  1.00 31.04    -0.064 N 
ATOM   2205  H   LYS A 227       9.791  21.295  69.207  1.00 99.99     0.164 HD
ATOM   2206  HZ1 LYS A 227      10.270  14.324  69.205  1.00 99.99     0.275 HD
ATOM   2207  HZ2 LYS A 227       9.558  15.243  70.352  1.00 99.99     0.275 HD
ATOM   2208  HZ3 LYS A 227       8.654  14.532  69.194  1.00 99.99     0.275 HD
ATOM   2209  N   PRO A 228      11.851  20.282  65.487  1.00  8.03    -0.312 N 
ATOM   2210  CA  PRO A 228      12.095  20.870  64.157  1.00  7.57     0.163 C 
ATOM   2211  C   PRO A 228      10.785  20.975  63.356  1.00  6.69     0.251 C 
ATOM   2212  O   PRO A 228       9.934  20.097  63.411  1.00  6.29    -0.271 OA
ATOM   2213  CB  PRO A 228      13.115  19.954  63.477  1.00  8.73     0.034 C 
ATOM   2214  CG  PRO A 228      13.004  18.631  64.237  1.00 10.36     0.027 C 
ATOM   2215  CD  PRO A 228      12.644  19.049  65.665  1.00  9.18     0.105 C 
ATOM   2216  N   PHE A 229      10.614  22.128  62.724  1.00  5.94    -0.337 N 
ATOM   2217  CA  PHE A 229       9.453  22.373  61.841  1.00  5.90     0.164 C 
ATOM   2218  C   PHE A 229       9.547  21.444  60.611  1.00  6.10     0.251 C 
ATOM   2219  O   PHE A 229      10.576  21.383  59.951  1.00  6.92    -0.271 OA
ATOM   2220  CB  PHE A 229       9.473  23.841  61.423  1.00  5.44     0.056 C 
ATOM   2221  CG  PHE A 229       8.318  24.244  60.494  1.00  6.09    -0.044 A 
ATOM   2222  CD1 PHE A 229       7.006  23.901  60.778  1.00  6.70     0.008 A 
ATOM   2223  CD2 PHE A 229       8.612  25.014  59.381  1.00  6.88     0.008 A 
ATOM   2224  CE1 PHE A 229       5.980  24.347  59.950  1.00  7.31     0.001 A 
ATOM   2225  CE2 PHE A 229       7.589  25.463  58.551  1.00  7.93     0.001 A 
ATOM   2226  CZ  PHE A 229       6.272  25.130  58.837  1.00  7.40     0.000 A 
ATOM   2227  H   PHE A 229      11.285  22.871  62.764  1.00 99.99     0.164 HD
ATOM   2228  N   ILE A 230       8.495  20.677  60.378  1.00  5.60    -0.338 N 
ATOM   2229  CA  ILE A 230       8.472  19.736  59.229  1.00  5.67     0.159 C 
ATOM   2230  C   ILE A 230       7.335  20.128  58.272  1.00  5.46     0.251 C 
ATOM   2231  O   ILE A 230       6.174  20.144  58.663  1.00  6.41    -0.271 OA
ATOM   2232  CB  ILE A 230       8.306  18.282  59.714  1.00  5.75     0.029 C 
ATOM   2233  CG1 ILE A 230       9.415  17.845  60.692  1.00  6.50     0.002 C 
ATOM   2234  CG2 ILE A 230       8.149  17.277  58.557  1.00  6.23     0.002 C 
ATOM   2235  CD  ILE A 230      10.853  17.901  60.152  1.00  6.71     0.000 C 
ATOM   2236  H   ILE A 230       7.724  20.604  61.003  1.00 99.99     0.164 HD
ATOM   2237  N   TYR A 231       7.723  20.449  57.048  1.00  5.59    -0.337 N 
ATOM   2238  CA  TYR A 231       6.736  20.580  55.954  1.00  5.37     0.164 C 
ATOM   2239  C   TYR A 231       7.075  19.634  54.793  1.00  4.89     0.251 C 
ATOM   2240  O   TYR A 231       8.161  19.656  54.219  1.00  5.68    -0.271 OA
ATOM   2241  CB  TYR A 231       6.521  22.033  55.538  1.00  5.45     0.056 C 
ATOM   2242  CG  TYR A 231       7.786  22.784  55.087  1.00  5.84    -0.044 A 
ATOM   2243  CD1 TYR A 231       8.606  23.380  56.028  1.00  5.78     0.011 A 
ATOM   2244  CD2 TYR A 231       7.974  23.022  53.739  1.00  6.17     0.011 A 
ATOM   2245  CE1 TYR A 231       9.629  24.231  55.625  1.00  6.24     0.037 A 
ATOM   2246  CE2 TYR A 231       8.987  23.878  53.324  1.00  5.54     0.037 A 
ATOM   2247  CZ  TYR A 231       9.820  24.472  54.270  1.00  6.31     0.065 A 
ATOM   2248  OH  TYR A 231      10.829  25.279  53.886  1.00  6.87    -0.361 OA
ATOM   2249  H   TYR A 231       8.669  20.677  56.807  1.00 99.99     0.164 HD
ATOM   2250  HH  TYR A 231      11.325  25.613  54.685  1.00 99.99     0.217 HD
ATOM   2251  N   GLN A 232       6.174  18.681  54.627  1.00  4.89    -0.338 N 
ATOM   2252  CA  GLN A 232       6.288  17.585  53.643  1.00  4.98     0.160 C 
ATOM   2253  C   GLN A 232       5.824  18.031  52.255  1.00  5.88     0.251 C 
ATOM   2254  O   GLN A 232       4.685  18.472  52.095  1.00  5.65    -0.271 OA
ATOM   2255  CB  GLN A 232       5.393  16.449  54.136  1.00  5.33     0.042 C 
ATOM   2256  CG  GLN A 232       6.066  15.613  55.227  1.00  5.56     0.090 C 
ATOM   2257  CD  GLN A 232       5.048  14.966  56.172  1.00  5.34     0.227 C 
ATOM   2258  OE1 GLN A 232       5.164  13.794  56.521  1.00  5.48    -0.273 OA
ATOM   2259  NE2 GLN A 232       4.075  15.724  56.614  1.00  5.77    -0.369 N 
ATOM   2260  H   GLN A 232       5.314  18.683  55.147  1.00 99.99     0.164 HD
ATOM   2261 1HE2 GLN A 232       3.389  15.321  57.227  1.00 99.99     0.159 HD
ATOM   2262 2HE2 GLN A 232       4.033  16.703  56.394  1.00 99.99     0.159 HD
ATOM   2263  N   GLU A 233       6.712  17.937  51.261  1.00  6.17    -0.338 N 
ATOM   2264  CA  GLU A 233       6.336  18.208  49.864  1.00  7.58     0.160 C 
ATOM   2265  C   GLU A 233       5.489  17.037  49.303  1.00  9.02     0.251 C 
ATOM   2266  O   GLU A 233       6.018  16.069  48.763  1.00 10.31    -0.271 OA
ATOM   2267  CB  GLU A 233       7.565  18.473  48.984  1.00  9.76     0.043 C 
ATOM   2268  CG  GLU A 233       7.133  19.000  47.608  1.00 14.15     0.100 C 
ATOM   2269  CD  GLU A 233       7.739  18.279  46.392  1.00 16.70     0.185 C 
ATOM   2270  OE1 GLU A 233       8.416  17.245  46.573  1.00 14.71    -0.647 OA
ATOM   2271  OE2 GLU A 233       7.481  18.794  45.281  1.00 20.89    -0.647 OA
ATOM   2272  H   GLU A 233       7.678  17.690  51.411  1.00 99.99     0.164 HD
ATOM   2273  N   VAL A 234       4.186  17.170  49.467  1.00  8.87    -0.338 N 
ATOM   2274  CA  VAL A 234       3.216  16.184  48.927  1.00  8.69     0.159 C 
ATOM   2275  C   VAL A 234       2.372  16.918  47.865  1.00  9.50     0.251 C 
ATOM   2276  O   VAL A 234       1.669  17.873  48.170  1.00  8.46    -0.271 OA
ATOM   2277  CB  VAL A 234       2.306  15.600  50.021  1.00  9.30     0.029 C 
ATOM   2278  CG1 VAL A 234       1.369  14.525  49.451  1.00  8.72     0.002 C 
ATOM   2279  CG2 VAL A 234       3.093  14.978  51.180  1.00 10.48     0.002 C 
ATOM   2280  H   VAL A 234       3.770  17.919  49.992  1.00 99.99     0.164 HD
ATOM   2281  N   ILE A 235       2.474  16.435  46.640  1.00 10.35    -0.338 N 
ATOM   2282  CA  ILE A 235       1.657  16.999  45.536  1.00 11.00     0.159 C 
ATOM   2283  C   ILE A 235       0.341  16.203  45.494  1.00 11.67     0.251 C 
ATOM   2284  O   ILE A 235       0.302  15.061  45.071  1.00 13.59    -0.271 OA
ATOM   2285  CB  ILE A 235       2.407  16.956  44.197  1.00 12.65     0.029 C 
ATOM   2286  CG1 ILE A 235       3.693  17.799  44.270  1.00 12.74     0.002 C 
ATOM   2287  CG2 ILE A 235       1.483  17.438  43.064  1.00 13.97     0.002 C 
ATOM   2288  CD  ILE A 235       4.672  17.558  43.113  1.00 13.34     0.000 C 
ATOM   2289  H   ILE A 235       2.968  15.599  46.412  1.00 99.99     0.164 HD
ATOM   2290  N   ASP A 236      -0.710  16.812  46.020  1.00  9.90    -0.337 N 
ATOM   2291  CA  ASP A 236      -2.038  16.179  46.025  1.00  9.92     0.170 C 
ATOM   2292  C   ASP A 236      -3.066  17.169  45.454  1.00 10.70     0.251 C 
ATOM   2293  O   ASP A 236      -3.473  18.086  46.149  1.00 10.06    -0.271 OA
ATOM   2294  CB  ASP A 236      -2.378  15.729  47.449  1.00  8.85     0.129 C 
ATOM   2295  CG  ASP A 236      -3.801  15.173  47.627  1.00  9.41     0.188 C 
ATOM   2296  OD1 ASP A 236      -4.475  14.948  46.591  1.00 11.49    -0.647 OA
ATOM   2297  OD2 ASP A 236      -4.176  14.998  48.803  1.00  9.57    -0.647 OA
ATOM   2298  H   ASP A 236      -0.670  17.730  46.405  1.00 99.99     0.164 HD
ATOM   2299  N   LEU A 237      -3.472  16.904  44.224  1.00 12.20    -0.338 N 
ATOM   2300  CA  LEU A 237      -4.478  17.769  43.561  1.00 14.00     0.159 C 
ATOM   2301  C   LEU A 237      -5.878  17.125  43.532  1.00 15.76     0.251 C 
ATOM   2302  O   LEU A 237      -6.780  17.626  42.869  1.00 17.80    -0.271 OA
ATOM   2303  CB  LEU A 237      -3.971  18.161  42.165  1.00 14.69     0.032 C 
ATOM   2304  CG  LEU A 237      -2.640  18.936  42.182  1.00 16.14     0.002 C 
ATOM   2305  CD1 LEU A 237      -2.117  19.113  40.756  1.00 18.24     0.000 C 
ATOM   2306  CD2 LEU A 237      -2.778  20.309  42.850  1.00 15.59     0.000 C 
ATOM   2307  H   LEU A 237      -3.195  16.099  43.707  1.00 99.99     0.164 HD
ATOM   2308  N   GLY A 238      -6.037  16.025  44.293  1.00 15.82    -0.336 N 
ATOM   2309  CA  GLY A 238      -7.339  15.354  44.473  1.00 18.00     0.189 C 
ATOM   2310  C   GLY A 238      -7.709  14.213  43.502  1.00 19.94     0.253 C 
ATOM   2311  O   GLY A 238      -8.662  13.497  43.779  1.00 23.01    -0.270 OA
ATOM   2312  H   GLY A 238      -5.335  15.686  44.934  1.00 99.99     0.164 HD
ATOM   2313  N   GLY A 239      -6.855  13.930  42.508  1.00 19.16    -0.336 N 
ATOM   2314  CA  GLY A 239      -7.200  12.930  41.471  1.00 19.71     0.189 C 
ATOM   2315  C   GLY A 239      -6.595  11.527  41.679  1.00 19.41     0.253 C 
ATOM   2316  O   GLY A 239      -6.745  10.665  40.821  1.00 20.44    -0.270 OA
ATOM   2317  H   GLY A 239      -5.956  14.356  42.382  1.00 99.99     0.164 HD
ATOM   2318  N   GLU A 240      -5.902  11.316  42.795  1.00 18.55    -0.337 N 
ATOM   2319  CA  GLU A 240      -5.143  10.057  43.019  1.00 17.53     0.160 C 
ATOM   2320  C   GLU A 240      -5.482   9.429  44.388  1.00 16.27     0.254 C 
ATOM   2321  O   GLU A 240      -5.964  10.161  45.251  1.00 15.95    -0.270 OA
ATOM   2322  CB  GLU A 240      -3.632  10.315  42.972  1.00 21.05     0.043 C 
ATOM   2323  CG  GLU A 240      -3.148  11.455  42.072  1.00 23.67     0.100 C 
ATOM   2324  CD  GLU A 240      -1.622  11.506  42.010  1.00 24.85     0.185 C 
ATOM   2325  OE1 GLU A 240      -1.134  11.946  40.950  1.00 26.65    -0.647 OA
ATOM   2326  OE2 GLU A 240      -0.977  11.107  43.004  1.00 19.07    -0.647 OA
ATOM   2327  H   GLU A 240      -5.922  11.940  43.573  1.00 99.99     0.164 HD
ATOM   2328  N   PRO A 241      -5.171   8.140  44.623  1.00 14.06    -0.312 N 
ATOM   2329  CA  PRO A 241      -5.385   7.484  45.928  1.00 13.07     0.163 C 
ATOM   2330  C   PRO A 241      -4.599   8.111  47.103  1.00 11.92     0.251 C 
ATOM   2331  O   PRO A 241      -5.106   8.138  48.213  1.00 11.88    -0.271 OA
ATOM   2332  CB  PRO A 241      -5.005   6.019  45.715  1.00 12.94     0.034 C 
ATOM   2333  CG  PRO A 241      -3.997   6.079  44.569  1.00 14.16     0.027 C 
ATOM   2334  CD  PRO A 241      -4.585   7.168  43.673  1.00 13.87     0.105 C 
ATOM   2335  N   ILE A 242      -3.360   8.535  46.858  1.00  9.56    -0.338 N 
ATOM   2336  CA  ILE A 242      -2.551   9.207  47.907  1.00  9.48     0.159 C 
ATOM   2337  C   ILE A 242      -3.171  10.577  48.257  1.00  8.71     0.251 C 
ATOM   2338  O   ILE A 242      -3.276  11.469  47.423  1.00  9.40    -0.271 OA
ATOM   2339  CB  ILE A 242      -1.065   9.320  47.524  1.00  8.89     0.029 C 
ATOM   2340  CG1 ILE A 242      -0.483   7.909  47.352  1.00  9.63     0.002 C 
ATOM   2341  CG2 ILE A 242      -0.262  10.092  48.591  1.00  8.62     0.002 C 
ATOM   2342  CD  ILE A 242       0.874   7.875  46.648  1.00  9.63     0.000 C 
ATOM   2343  H   ILE A 242      -2.879   8.362  46.003  1.00 99.99     0.164 HD
ATOM   2344  N   LYS A 243      -3.452  10.701  49.544  1.00  7.80    -0.338 N 
ATOM   2345  CA  LYS A 243      -3.981  11.956  50.118  1.00  8.05     0.159 C 
ATOM   2346  C   LYS A 243      -2.935  12.501  51.095  1.00  7.48     0.251 C 
ATOM   2347  O   LYS A 243      -2.387  11.753  51.905  1.00  7.32    -0.271 OA
ATOM   2348  CB  LYS A 243      -5.302  11.682  50.848  1.00  7.48     0.032 C 
ATOM   2349  CG  LYS A 243      -6.382  11.026  49.973  1.00  9.69     0.004 C 
ATOM   2350  CD  LYS A 243      -6.732  11.855  48.733  1.00 11.02     0.032 C 
ATOM   2351  CE  LYS A 243      -7.833  11.178  47.915  1.00 12.63     0.206 C 
ATOM   2352  NZ  LYS A 243      -8.012  11.842  46.617  1.00 15.33    -0.064 N 
ATOM   2353  H   LYS A 243      -3.365   9.949  50.193  1.00 99.99     0.164 HD
ATOM   2354  HZ1 LYS A 243      -8.743  11.388  46.107  1.00 99.99     0.275 HD
ATOM   2355  HZ2 LYS A 243      -8.247  12.806  46.741  1.00 99.99     0.275 HD
ATOM   2356  HZ3 LYS A 243      -7.162  11.755  46.096  1.00 99.99     0.275 HD
ATOM   2357  N   SER A 244      -2.744  13.818  51.068  1.00  7.02    -0.336 N 
ATOM   2358  CA  SER A 244      -1.736  14.456  51.947  1.00  7.47     0.189 C 
ATOM   2359  C   SER A 244      -2.104  14.348  53.439  1.00  6.58     0.254 C 
ATOM   2360  O   SER A 244      -1.219  14.371  54.289  1.00  6.54    -0.270 OA
ATOM   2361  CB  SER A 244      -1.461  15.913  51.580  1.00  9.32     0.169 C 
ATOM   2362  OG  SER A 244      -2.601  16.718  51.871  1.00 10.69    -0.380 OA
ATOM   2363  H   SER A 244      -3.345  14.447  50.569  1.00 99.99     0.164 HD
ATOM   2364  HG  SER A 244      -2.364  17.680  51.714  1.00 99.99     0.211 HD
ATOM   2365  N   SER A 245      -3.389  14.124  53.723  1.00  6.21    -0.335 N 
ATOM   2366  CA  SER A 245      -3.882  13.867  55.096  1.00  6.45     0.189 C 
ATOM   2367  C   SER A 245      -3.230  12.660  55.788  1.00  6.12     0.254 C 
ATOM   2368  O   SER A 245      -3.008  12.702  56.996  1.00  5.43    -0.270 OA
ATOM   2369  CB  SER A 245      -5.403  13.715  55.137  1.00  7.22     0.169 C 
ATOM   2370  OG  SER A 245      -5.820  12.630  54.305  1.00  7.09    -0.380 OA
ATOM   2371  H   SER A 245      -4.108  14.162  53.030  1.00 99.99     0.164 HD
ATOM   2372  HG  SER A 245      -6.810  12.507  54.418  1.00 99.99     0.211 HD
ATOM   2373  N   ASP A 246      -2.791  11.675  54.999  1.00  5.72    -0.337 N 
ATOM   2374  CA  ASP A 246      -1.993  10.537  55.512  1.00  6.21     0.170 C 
ATOM   2375  C   ASP A 246      -0.674  10.950  56.195  1.00  5.53     0.252 C 
ATOM   2376  O   ASP A 246      -0.134  10.196  56.996  1.00  6.69    -0.271 OA
ATOM   2377  CB  ASP A 246      -1.704   9.529  54.394  1.00  6.75     0.129 C 
ATOM   2378  CG  ASP A 246      -2.874   8.593  54.054  1.00  8.42     0.188 C 
ATOM   2379  OD1 ASP A 246      -4.022   8.898  54.449  1.00  9.10    -0.647 OA
ATOM   2380  OD2 ASP A 246      -2.600   7.623  53.318  1.00  9.35    -0.647 OA
ATOM   2381  H   ASP A 246      -3.028  11.633  54.027  1.00 99.99     0.164 HD
ATOM   2382  N   TYR A 247      -0.222  12.174  55.921  1.00  5.80    -0.337 N 
ATOM   2383  CA  TYR A 247       1.053  12.709  56.432  1.00  6.04     0.164 C 
ATOM   2384  C   TYR A 247       0.899  13.726  57.585  1.00  5.51     0.251 C 
ATOM   2385  O   TYR A 247       1.905  14.198  58.116  1.00  5.58    -0.271 OA
ATOM   2386  CB  TYR A 247       1.799  13.377  55.273  1.00  5.71     0.056 C 
ATOM   2387  CG  TYR A 247       2.174  12.399  54.148  1.00  5.41    -0.044 A 
ATOM   2388  CD1 TYR A 247       1.244  12.066  53.177  1.00  5.13     0.011 A 
ATOM   2389  CD2 TYR A 247       3.448  11.864  54.106  1.00  5.38     0.011 A 
ATOM   2390  CE1 TYR A 247       1.583  11.179  52.162  1.00  4.84     0.037 A 
ATOM   2391  CE2 TYR A 247       3.800  10.981  53.089  1.00  5.21     0.037 A 
ATOM   2392  CZ  TYR A 247       2.868  10.641  52.113  1.00  5.45     0.065 A 
ATOM   2393  OH  TYR A 247       3.197   9.790  51.116  1.00  6.11    -0.361 OA
ATOM   2394  H   TYR A 247      -0.724  12.807  55.325  1.00 99.99     0.164 HD
ATOM   2395  HH  TYR A 247       4.153   9.469  51.248  1.00 99.99     0.217 HD
ATOM   2396  N   PHE A 248      -0.329  13.947  58.060  1.00  5.56    -0.337 N 
ATOM   2397  CA  PHE A 248      -0.587  14.945  59.126  1.00  5.64     0.164 C 
ATOM   2398  C   PHE A 248       0.086  14.645  60.474  1.00  6.69     0.251 C 
ATOM   2399  O   PHE A 248       0.450  15.567  61.192  1.00  6.96    -0.271 OA
ATOM   2400  CB  PHE A 248      -2.079  15.180  59.352  1.00  5.55     0.056 C 
ATOM   2401  CG  PHE A 248      -2.821  15.866  58.195  1.00  5.81    -0.044 A 
ATOM   2402  CD1 PHE A 248      -2.168  16.472  57.123  1.00  6.12     0.008 A 
ATOM   2403  CD2 PHE A 248      -4.200  15.921  58.279  1.00  5.67     0.008 A 
ATOM   2404  CE1 PHE A 248      -2.904  17.117  56.139  1.00  6.18     0.001 A 
ATOM   2405  CE2 PHE A 248      -4.941  16.565  57.296  1.00  5.96     0.001 A 
ATOM   2406  CZ  PHE A 248      -4.289  17.162  56.222  1.00  6.43     0.000 A 
ATOM   2407  H   PHE A 248      -1.142  13.450  57.745  1.00 99.99     0.164 HD
ATOM   2408  N   GLY A 249       0.269  13.350  60.771  1.00  6.42    -0.336 N 
ATOM   2409  CA  GLY A 249       0.976  12.890  61.986  1.00  6.71     0.189 C 
ATOM   2410  C   GLY A 249       2.481  13.224  62.044  1.00  7.39     0.253 C 
ATOM   2411  O   GLY A 249       3.094  13.087  63.097  1.00  7.73    -0.270 OA
ATOM   2412  H   GLY A 249      -0.105  12.593  60.226  1.00 99.99     0.164 HD
ATOM   2413  N   ASN A 250       3.038  13.667  60.920  1.00  6.66    -0.337 N 
ATOM   2414  CA  ASN A 250       4.487  13.934  60.805  1.00  7.38     0.169 C 
ATOM   2415  C   ASN A 250       4.850  15.430  60.844  1.00  7.16     0.251 C 
ATOM   2416  O   ASN A 250       5.956  15.797  61.225  1.00  8.75    -0.271 OA
ATOM   2417  CB  ASN A 250       5.017  13.350  59.499  1.00  6.89     0.119 C 
ATOM   2418  CG  ASN A 250       4.842  11.824  59.379  1.00  7.14     0.230 C 
ATOM   2419  OD1 ASN A 250       4.764  11.081  60.323  1.00  7.67    -0.273 OA
ATOM   2420  ND2 ASN A 250       4.754  11.369  58.148  1.00  5.74    -0.369 N 
ATOM   2421  H   ASN A 250       2.519  13.785  60.074  1.00 99.99     0.164 HD
ATOM   2422 1HD2 ASN A 250       4.655  10.375  58.061  1.00 99.99     0.159 HD
ATOM   2423 2HD2 ASN A 250       4.845  11.995  57.380  1.00 99.99     0.159 HD
ATOM   2424  N   GLY A 251       3.911  16.257  60.383  1.00  6.14    -0.336 N 
ATOM   2425  CA  GLY A 251       4.146  17.706  60.255  1.00  6.49     0.189 C 
ATOM   2426  C   GLY A 251       3.123  18.296  59.280  1.00  5.61     0.253 C 
ATOM   2427  O   GLY A 251       2.125  17.664  58.936  1.00  5.28    -0.270 OA
ATOM   2428  H   GLY A 251       2.960  15.991  60.185  1.00 99.99     0.164 HD
ATOM   2429  N   ARG A 252       3.422  19.510  58.870  1.00  5.01    -0.337 N 
ATOM   2430  CA  ARG A 252       2.658  20.188  57.801  1.00  5.86     0.159 C 
ATOM   2431  C   ARG A 252       2.924  19.557  56.426  1.00  5.64     0.251 C 
ATOM   2432  O   ARG A 252       3.830  18.740  56.233  1.00  4.92    -0.271 OA
ATOM   2433  CB  ARG A 252       2.994  21.675  57.767  1.00  5.82     0.034 C 
ATOM   2434  CG  ARG A 252       2.569  22.366  59.060  1.00  5.26     0.027 C 
ATOM   2435  CD  ARG A 252       2.489  23.865  58.804  1.00  6.34     0.116 C 
ATOM   2436  NE  ARG A 252       2.168  24.548  60.064  1.00  6.90    -0.212 N 
ATOM   2437  CZ  ARG A 252       1.233  25.481  60.240  1.00  6.61     0.666 C 
ATOM   2438  NH1 ARG A 252       0.463  25.896  59.243  1.00  6.82    -0.235 N 
ATOM   2439  NH2 ARG A 252       1.067  26.025  61.435  1.00  9.34    -0.235 N 
ATOM   2440  H   ARG A 252       4.201  20.027  59.227  1.00 99.99     0.164 HD
ATOM   2441  HE  ARG A 252       2.717  24.278  60.858  1.00 99.99     0.178 HD
ATOM   2442 1HH1 ARG A 252      -0.223  26.603  59.390  1.00 99.99     0.174 HD
ATOM   2443 2HH1 ARG A 252       0.590  25.492  58.338  1.00 99.99     0.174 HD
ATOM   2444 1HH2 ARG A 252       0.383  26.738  61.566  1.00 99.99     0.174 HD
ATOM   2445 2HH2 ARG A 252       1.628  25.717  62.204  1.00 99.99     0.174 HD
ATOM   2446  N   VAL A 253       2.043  19.893  55.502  1.00  5.15    -0.338 N 
ATOM   2447  CA  VAL A 253       2.146  19.468  54.092  1.00  4.96     0.159 C 
ATOM   2448  C   VAL A 253       2.017  20.712  53.193  1.00  5.43     0.251 C 
ATOM   2449  O   VAL A 253       1.287  21.653  53.494  1.00  5.95    -0.271 OA
ATOM   2450  CB  VAL A 253       1.090  18.411  53.717  1.00  5.44     0.029 C 
ATOM   2451  CG1 VAL A 253       1.279  17.112  54.509  1.00  6.07     0.002 C 
ATOM   2452  CG2 VAL A 253      -0.353  18.911  53.876  1.00  6.97     0.002 C 
ATOM   2453  H   VAL A 253       1.271  20.508  55.700  1.00 99.99     0.164 HD
ATOM   2454  N   THR A 254       2.755  20.680  52.106  1.00  5.85    -0.336 N 
ATOM   2455  CA  THR A 254       2.577  21.671  51.015  1.00  5.81     0.186 C 
ATOM   2456  C   THR A 254       1.167  21.538  50.417  1.00  6.12     0.253 C 
ATOM   2457  O   THR A 254       0.728  20.454  50.037  1.00  7.68    -0.270 OA
ATOM   2458  CB  THR A 254       3.621  21.432  49.925  1.00  6.45     0.140 C 
ATOM   2459  OG1 THR A 254       3.602  20.052  49.547  1.00  6.48    -0.382 OA
ATOM   2460  CG2 THR A 254       5.027  21.836  50.378  1.00  7.37     0.034 C 
ATOM   2461  H   THR A 254       3.470  19.996  51.943  1.00 99.99     0.164 HD
ATOM   2462  HG1 THR A 254       4.217  19.926  48.778  1.00 99.99     0.210 HD
ATOM   2463  N   GLU A 255       0.437  22.650  50.392  1.00  5.39    -0.337 N 
ATOM   2464  CA  GLU A 255      -0.888  22.660  49.758  1.00  5.66     0.160 C 
ATOM   2465  C   GLU A 255      -0.775  23.219  48.325  1.00  5.71     0.251 C 
ATOM   2466  O   GLU A 255      -0.954  24.407  48.083  1.00  5.91    -0.271 OA
ATOM   2467  CB  GLU A 255      -1.893  23.403  50.658  1.00  5.86     0.043 C 
ATOM   2468  CG  GLU A 255      -3.328  23.467  50.111  1.00  6.86     0.100 C 
ATOM   2469  CD  GLU A 255      -3.885  22.097  49.710  1.00  7.72     0.185 C 
ATOM   2470  OE1 GLU A 255      -3.478  21.640  48.613  1.00  7.40    -0.647 OA
ATOM   2471  OE2 GLU A 255      -4.632  21.513  50.518  1.00  6.58    -0.647 OA
ATOM   2472  H   GLU A 255       0.703  23.492  50.870  1.00 99.99     0.164 HD
ATOM   2473  N   PHE A 256      -0.486  22.320  47.389  1.00  5.47    -0.337 N 
ATOM   2474  CA  PHE A 256      -0.380  22.677  45.953  1.00  6.00     0.164 C 
ATOM   2475  C   PHE A 256      -1.688  23.152  45.291  1.00  6.38     0.251 C 
ATOM   2476  O   PHE A 256      -1.643  23.893  44.313  1.00  7.04    -0.271 OA
ATOM   2477  CB  PHE A 256       0.250  21.552  45.137  1.00  6.35     0.056 C 
ATOM   2478  CG  PHE A 256       1.774  21.545  45.305  1.00  6.34    -0.044 A 
ATOM   2479  CD1 PHE A 256       2.353  20.822  46.332  1.00  5.60     0.008 A 
ATOM   2480  CD2 PHE A 256       2.568  22.246  44.409  1.00  7.41     0.008 A 
ATOM   2481  CE1 PHE A 256       3.737  20.797  46.456  1.00  6.12     0.001 A 
ATOM   2482  CE2 PHE A 256       3.956  22.226  44.535  1.00  7.02     0.001 A 
ATOM   2483  CZ  PHE A 256       4.541  21.498  45.563  1.00  6.35     0.000 A 
ATOM   2484  H   PHE A 256      -0.272  21.368  47.608  1.00 99.99     0.164 HD
ATOM   2485  N   LYS A 257      -2.821  22.808  45.902  1.00  6.01    -0.338 N 
ATOM   2486  CA  LYS A 257      -4.145  23.273  45.421  1.00  6.63     0.159 C 
ATOM   2487  C   LYS A 257      -4.296  24.794  45.597  1.00  6.81     0.251 C 
ATOM   2488  O   LYS A 257      -4.916  25.457  44.776  1.00  7.44    -0.271 OA
ATOM   2489  CB  LYS A 257      -5.294  22.594  46.169  1.00  7.09     0.032 C 
ATOM   2490  CG  LYS A 257      -5.378  21.079  45.971  1.00  8.08     0.004 C 
ATOM   2491  CD  LYS A 257      -6.502  20.529  46.851  1.00  9.20     0.032 C 
ATOM   2492  CE  LYS A 257      -6.572  19.001  46.806  1.00 10.13     0.206 C 
ATOM   2493  NZ  LYS A 257      -7.603  18.495  47.721  1.00 11.40    -0.064 N 
ATOM   2494  H   LYS A 257      -2.843  22.354  46.793  1.00 99.99     0.164 HD
ATOM   2495  HZ1 LYS A 257      -7.640  17.498  47.690  1.00 99.99     0.275 HD
ATOM   2496  HZ2 LYS A 257      -7.414  18.795  48.659  1.00 99.99     0.275 HD
ATOM   2497  HZ3 LYS A 257      -8.499  18.864  47.464  1.00 99.99     0.275 HD
ATOM   2498  N   TYR A 258      -3.588  25.333  46.595  1.00  6.06    -0.337 N 
ATOM   2499  CA  TYR A 258      -3.611  26.761  46.947  1.00  6.27     0.164 C 
ATOM   2500  C   TYR A 258      -3.154  27.652  45.769  1.00  6.35     0.251 C 
ATOM   2501  O   TYR A 258      -3.945  28.434  45.257  1.00  6.33    -0.271 OA
ATOM   2502  CB  TYR A 258      -2.724  26.945  48.176  1.00  5.87     0.056 C 
ATOM   2503  CG  TYR A 258      -2.883  28.339  48.790  1.00  5.42    -0.044 A 
ATOM   2504  CD1 TYR A 258      -2.210  29.412  48.239  1.00  5.39     0.011 A 
ATOM   2505  CD2 TYR A 258      -3.707  28.500  49.887  1.00  5.65     0.011 A 
ATOM   2506  CE1 TYR A 258      -2.377  30.680  48.783  1.00  6.05     0.037 A 
ATOM   2507  CE2 TYR A 258      -3.869  29.764  50.444  1.00  5.57     0.037 A 
ATOM   2508  CZ  TYR A 258      -3.216  30.856  49.880  1.00  5.47     0.065 A 
ATOM   2509  OH  TYR A 258      -3.519  32.104  50.301  1.00  7.21    -0.361 OA
ATOM   2510  H   TYR A 258      -2.977  24.787  47.166  1.00 99.99     0.164 HD
ATOM   2511  HH  TYR A 258      -3.976  32.081  51.194  1.00 99.99     0.217 HD
ATOM   2512  N   GLY A 259      -1.898  27.457  45.337  1.00  6.67    -0.336 N 
ATOM   2513  CA  GLY A 259      -1.319  28.184  44.185  1.00  6.44     0.189 C 
ATOM   2514  C   GLY A 259      -2.028  27.889  42.851  1.00  7.21     0.253 C 
ATOM   2515  O   GLY A 259      -2.256  28.799  42.060  1.00  7.27    -0.270 OA
ATOM   2516  H   GLY A 259      -1.223  26.880  45.809  1.00 99.99     0.164 HD
ATOM   2517  N   ALA A 260      -2.479  26.645  42.686  1.00  6.99    -0.337 N 
ATOM   2518  CA  ALA A 260      -3.176  26.221  41.453  1.00  7.67     0.159 C 
ATOM   2519  C   ALA A 260      -4.528  26.943  41.297  1.00  8.13     0.251 C 
ATOM   2520  O   ALA A 260      -4.770  27.571  40.271  1.00  8.17    -0.271 OA
ATOM   2521  CB  ALA A 260      -3.373  24.705  41.440  1.00  7.54     0.034 C 
ATOM   2522  H   ALA A 260      -2.453  25.959  43.413  1.00 99.99     0.164 HD
ATOM   2523  N   LYS A 261      -5.282  26.992  42.394  1.00  7.90    -0.338 N 
ATOM   2524  CA  LYS A 261      -6.603  27.650  42.406  1.00  7.17     0.159 C 
ATOM   2525  C   LYS A 261      -6.534  29.177  42.476  1.00  8.01     0.251 C 
ATOM   2526  O   LYS A 261      -7.267  29.853  41.765  1.00  8.13    -0.271 OA
ATOM   2527  CB  LYS A 261      -7.530  27.096  43.492  1.00  8.54     0.032 C 
ATOM   2528  CG  LYS A 261      -7.948  25.632  43.259  1.00  9.48     0.004 C 
ATOM   2529  CD  LYS A 261      -8.395  25.295  41.827  1.00 10.11     0.032 C 
ATOM   2530  CE  LYS A 261      -9.582  26.125  41.325  1.00 10.77     0.206 C 
ATOM   2531  NZ  LYS A 261      -9.801  25.913  39.890  1.00 12.74    -0.064 N 
ATOM   2532  H   LYS A 261      -5.009  26.590  43.271  1.00 99.99     0.164 HD
ATOM   2533  HZ1 LYS A 261     -10.567  26.495  39.590  1.00 99.99     0.275 HD
ATOM   2534  HZ2 LYS A 261      -8.981  26.114  39.363  1.00 99.99     0.275 HD
ATOM   2535  HZ3 LYS A 261     -10.055  24.959  39.732  1.00 99.99     0.275 HD
ATOM   2536  N   LEU A 262      -5.579  29.705  43.240  1.00  7.47    -0.338 N 
ATOM   2537  CA  LEU A 262      -5.337  31.164  43.252  1.00  7.13     0.159 C 
ATOM   2538  C   LEU A 262      -4.904  31.692  41.870  1.00  7.34     0.251 C 
ATOM   2539  O   LEU A 262      -5.381  32.740  41.436  1.00  7.36    -0.271 OA
ATOM   2540  CB  LEU A 262      -4.324  31.514  44.348  1.00  7.62     0.032 C 
ATOM   2541  CG  LEU A 262      -4.250  33.010  44.687  1.00  8.09     0.002 C 
ATOM   2542  CD1 LEU A 262      -5.609  33.579  45.115  1.00  7.97     0.000 C 
ATOM   2543  CD2 LEU A 262      -3.244  33.210  45.820  1.00  7.13     0.000 C 
ATOM   2544  H   LEU A 262      -5.069  29.183  43.928  1.00 99.99     0.164 HD
ATOM   2545  N   GLY A 263      -4.187  30.829  41.131  1.00  6.97    -0.336 N 
ATOM   2546  CA  GLY A 263      -3.735  31.108  39.757  1.00  7.39     0.189 C 
ATOM   2547  C   GLY A 263      -4.912  31.142  38.767  1.00  6.98     0.253 C 
ATOM   2548  O   GLY A 263      -5.103  32.140  38.084  1.00  7.33    -0.270 OA
ATOM   2549  H   GLY A 263      -3.935  29.901  41.439  1.00 99.99     0.164 HD
ATOM   2550  N   THR A 264      -5.802  30.160  38.877  1.00  6.03    -0.336 N 
ATOM   2551  CA  THR A 264      -6.987  30.086  37.987  1.00  6.62     0.186 C 
ATOM   2552  C   THR A 264      -8.014  31.189  38.311  1.00  6.47     0.253 C 
ATOM   2553  O   THR A 264      -8.579  31.766  37.391  1.00  7.09    -0.270 OA
ATOM   2554  CB  THR A 264      -7.664  28.713  38.003  1.00  7.54     0.140 C 
ATOM   2555  OG1 THR A 264      -7.957  28.348  39.346  1.00  8.26    -0.382 OA
ATOM   2556  CG2 THR A 264      -6.795  27.621  37.380  1.00  8.00     0.034 C 
ATOM   2557  H   THR A 264      -5.816  29.498  39.628  1.00 99.99     0.164 HD
ATOM   2558  HG1 THR A 264      -8.539  27.534  39.359  1.00 99.99     0.210 HD
ATOM   2559  N   VAL A 265      -8.156  31.525  39.593  1.00  6.54    -0.337 N 
ATOM   2560  CA  VAL A 265      -9.027  32.639  40.044  1.00  6.81     0.159 C 
ATOM   2561  C   VAL A 265      -8.514  33.999  39.517  1.00  7.63     0.251 C 
ATOM   2562  O   VAL A 265      -9.279  34.738  38.912  1.00  7.44    -0.271 OA
ATOM   2563  CB  VAL A 265      -9.207  32.648  41.573  1.00  7.13     0.029 C 
ATOM   2564  CG1 VAL A 265      -9.983  33.872  42.079  1.00  8.17     0.002 C 
ATOM   2565  CG2 VAL A 265      -9.990  31.414  42.025  1.00  7.55     0.002 C 
ATOM   2566  H   VAL A 265      -7.787  30.951  40.331  1.00 99.99     0.164 HD
ATOM   2567  N   ILE A 266      -7.260  34.315  39.815  1.00  7.31    -0.338 N 
ATOM   2568  CA  ILE A 266      -6.665  35.607  39.389  1.00  7.80     0.159 C 
ATOM   2569  C   ILE A 266      -6.528  35.739  37.855  1.00  7.27     0.251 C 
ATOM   2570  O   ILE A 266      -6.734  36.821  37.321  1.00  7.91    -0.271 OA
ATOM   2571  CB  ILE A 266      -5.397  35.919  40.197  1.00  8.33     0.029 C 
ATOM   2572  CG1 ILE A 266      -5.850  36.156  41.649  1.00 10.77     0.002 C 
ATOM   2573  CG2 ILE A 266      -4.610  37.124  39.643  1.00  9.03     0.002 C 
ATOM   2574  CD  ILE A 266      -4.757  36.456  42.673  1.00 12.22     0.000 C 
ATOM   2575  H   ILE A 266      -6.679  33.756  40.414  1.00 99.99     0.164 HD
ATOM   2576  N   ARG A 267      -6.222  34.636  37.186  1.00  6.38    -0.338 N 
ATOM   2577  CA  ARG A 267      -6.236  34.610  35.704  1.00  6.83     0.159 C 
ATOM   2578  C   ARG A 267      -7.655  34.604  35.114  1.00  7.74     0.251 C 
ATOM   2579  O   ARG A 267      -7.821  34.731  33.904  1.00  8.12    -0.271 OA
ATOM   2580  CB  ARG A 267      -5.456  33.411  35.175  1.00  7.30     0.034 C 
ATOM   2581  CG  ARG A 267      -3.960  33.486  35.478  1.00  7.24     0.027 C 
ATOM   2582  CD  ARG A 267      -3.308  32.223  34.917  1.00  7.64     0.116 C 
ATOM   2583  NE  ARG A 267      -1.884  32.133  35.272  1.00  8.70    -0.212 N 
ATOM   2584  CZ  ARG A 267      -0.862  32.763  34.685  1.00  9.78     0.666 C 
ATOM   2585  NH1 ARG A 267      -1.054  33.610  33.677  1.00 10.55    -0.235 N 
ATOM   2586  NH2 ARG A 267       0.380  32.506  35.052  1.00 11.02    -0.235 N 
ATOM   2587  H   ARG A 267      -5.926  33.780  37.617  1.00 99.99     0.164 HD
ATOM   2588  HE  ARG A 267      -1.687  31.494  36.020  1.00 99.99     0.178 HD
ATOM   2589 1HH1 ARG A 267      -0.284  34.066  33.242  1.00 99.99     0.174 HD
ATOM   2590 2HH1 ARG A 267      -1.988  33.763  33.366  1.00 99.99     0.174 HD
ATOM   2591 1HH2 ARG A 267       1.143  32.967  34.606  1.00 99.99     0.174 HD
ATOM   2592 2HH2 ARG A 267       0.573  31.807  35.748  1.00 99.99     0.174 HD
ATOM   2593  N   LYS A 268      -8.651  34.356  35.973  1.00  7.62    -0.338 N 
ATOM   2594  CA  LYS A 268     -10.083  34.300  35.618  1.00  7.68     0.159 C 
ATOM   2595  C   LYS A 268     -10.391  33.168  34.609  1.00  8.28     0.251 C 
ATOM   2596  O   LYS A 268     -11.267  33.266  33.752  1.00  8.55    -0.271 OA
ATOM   2597  CB  LYS A 268     -10.566  35.684  35.144  1.00  8.97     0.032 C 
ATOM   2598  CG  LYS A 268     -10.410  36.741  36.247  1.00 11.08     0.004 C 
ATOM   2599  CD  LYS A 268     -10.960  38.120  35.866  1.00 13.24     0.032 C 
ATOM   2600  CE  LYS A 268      -9.973  38.987  35.076  1.00 14.17     0.206 C 
ATOM   2601  NZ  LYS A 268     -10.557  40.305  34.782  1.00 15.98    -0.064 N 
ATOM   2602  H   LYS A 268      -8.482  34.233  36.951  1.00 99.99     0.164 HD
ATOM   2603  HZ1 LYS A 268      -9.884  40.871  34.306  1.00 99.99     0.275 HD
ATOM   2604  HZ2 LYS A 268     -11.375  40.196  34.220  1.00 99.99     0.275 HD
ATOM   2605  HZ3 LYS A 268     -10.792  40.756  35.651  1.00 99.99     0.275 HD
ATOM   2606  N   TRP A 269      -9.691  32.050  34.789  1.00  7.85    -0.337 N 
ATOM   2607  CA  TRP A 269      -9.873  30.847  33.946  1.00  8.62     0.164 C 
ATOM   2608  C   TRP A 269     -11.222  30.184  34.251  1.00 10.63     0.251 C 
ATOM   2609  O   TRP A 269     -11.667  30.158  35.394  1.00  9.75    -0.271 OA
ATOM   2610  CB  TRP A 269      -8.719  29.862  34.147  1.00  8.57     0.059 C 
ATOM   2611  CG  TRP A 269      -7.414  30.311  33.448  1.00  7.63    -0.016 A 
ATOM   2612  CD1 TRP A 269      -7.183  31.474  32.861  1.00  7.53     0.097 A 
ATOM   2613  CD2 TRP A 269      -6.283  29.534  33.277  1.00  8.89    -0.001 A 
ATOM   2614  NE1 TRP A 269      -5.965  31.484  32.333  1.00  8.06    -0.365 N 
ATOM   2615  CE2 TRP A 269      -5.376  30.319  32.569  1.00  8.84     0.042 A 
ATOM   2616  CE3 TRP A 269      -5.932  28.245  33.663  1.00  9.55     0.014 A 
ATOM   2617  CZ2 TRP A 269      -4.117  29.816  32.258  1.00  9.80     0.030 A 
ATOM   2618  CZ3 TRP A 269      -4.691  27.731  33.314  1.00 11.46     0.001 A 
ATOM   2619  CH2 TRP A 269      -3.786  28.517  32.614  1.00 10.84     0.002 A 
ATOM   2620  H   TRP A 269      -9.093  31.924  35.585  1.00 99.99     0.164 HD
ATOM   2621  HE1 TRP A 269      -5.552  32.262  31.849  1.00 99.99     0.165 HD
ATOM   2622  N   ASN A 270     -11.866  29.735  33.177  1.00 12.06    -0.337 N 
ATOM   2623  CA  ASN A 270     -13.194  29.074  33.191  1.00 16.18     0.169 C 
ATOM   2624  C   ASN A 270     -14.253  29.777  34.088  1.00 13.80     0.251 C 
ATOM   2625  O   ASN A 270     -14.927  29.171  34.915  1.00 14.44    -0.271 OA
ATOM   2626  CB  ASN A 270     -13.003  27.564  33.387  1.00 21.64     0.119 C 
ATOM   2627  CG  ASN A 270     -13.153  27.000  34.823  1.00 27.16     0.230 C 
ATOM   2628  OD1 ASN A 270     -14.084  26.317  35.135  1.00 28.69    -0.273 OA
ATOM   2629  ND2 ASN A 270     -12.151  27.227  35.654  1.00 32.77    -0.369 N 
ATOM   2630  H   ASN A 270     -11.458  29.800  32.269  1.00 99.99     0.164 HD
ATOM   2631 1HD2 ASN A 270     -12.282  26.876  36.587  1.00 99.99     0.159 HD
ATOM   2632 2HD2 ASN A 270     -11.375  27.772  35.395  1.00 99.99     0.159 HD
ATOM   2633  N   GLY A 271     -14.299  31.108  33.945  1.00 12.89    -0.336 N 
ATOM   2634  CA  GLY A 271     -15.265  31.977  34.649  1.00 13.12     0.189 C 
ATOM   2635  C   GLY A 271     -15.022  32.224  36.155  1.00 12.66     0.253 C 
ATOM   2636  O   GLY A 271     -15.851  32.857  36.797  1.00 12.94    -0.270 OA
ATOM   2637  H   GLY A 271     -13.686  31.627  33.338  1.00 99.99     0.164 HD
ATOM   2638  N   GLU A 272     -13.917  31.725  36.698  1.00 10.99    -0.337 N 
ATOM   2639  CA  GLU A 272     -13.558  31.984  38.115  1.00 10.04     0.160 C 
ATOM   2640  C   GLU A 272     -13.334  33.475  38.417  1.00 10.71     0.251 C 
ATOM   2641  O   GLU A 272     -12.892  34.241  37.569  1.00 10.30    -0.271 OA
ATOM   2642  CB  GLU A 272     -12.327  31.177  38.496  1.00  8.96     0.043 C 
ATOM   2643  CG  GLU A 272     -12.693  29.692  38.540  1.00  9.29     0.100 C 
ATOM   2644  CD  GLU A 272     -11.530  28.795  38.955  1.00 11.13     0.185 C 
ATOM   2645  OE1 GLU A 272     -10.543  29.310  39.519  1.00 11.18    -0.647 OA
ATOM   2646  OE2 GLU A 272     -11.658  27.582  38.688  1.00 14.17    -0.647 OA
ATOM   2647  H   GLU A 272     -13.321  31.079  36.219  1.00 99.99     0.164 HD
ATOM   2648  N   LYS A 273     -13.741  33.859  39.625  1.00 10.34    -0.338 N 
ATOM   2649  CA  LYS A 273     -13.741  35.278  40.047  1.00 10.83     0.159 C 
ATOM   2650  C   LYS A 273     -13.202  35.395  41.478  1.00  8.99     0.251 C 
ATOM   2651  O   LYS A 273     -13.407  34.500  42.295  1.00  8.13    -0.271 OA
ATOM   2652  CB  LYS A 273     -15.168  35.842  40.013  1.00 12.39     0.032 C 
ATOM   2653  CG  LYS A 273     -15.919  35.526  38.716  1.00 15.03     0.004 C 
ATOM   2654  CD  LYS A 273     -17.267  36.238  38.624  1.00 17.56     0.032 C 
ATOM   2655  CE  LYS A 273     -18.059  35.790  37.389  1.00 20.53     0.206 C 
ATOM   2656  NZ  LYS A 273     -17.319  35.968  36.129  1.00 21.68    -0.064 N 
ATOM   2657  H   LYS A 273     -14.106  33.228  40.303  1.00 99.99     0.164 HD
ATOM   2658  HZ1 LYS A 273     -17.896  35.687  35.363  1.00 99.99     0.275 HD
ATOM   2659  HZ2 LYS A 273     -17.048  36.924  36.018  1.00 99.99     0.275 HD
ATOM   2660  HZ3 LYS A 273     -16.502  35.388  36.151  1.00 99.99     0.275 HD
ATOM   2661  N   MET A 274     -12.646  36.562  41.797  1.00  9.09    -0.337 N 
ATOM   2662  CA  MET A 274     -12.155  36.842  43.166  1.00  8.75     0.160 C 
ATOM   2663  C   MET A 274     -13.278  36.860  44.216  1.00  8.82     0.251 C 
ATOM   2664  O   MET A 274     -13.050  36.509  45.371  1.00  9.17    -0.271 OA
ATOM   2665  CB  MET A 274     -11.352  38.139  43.256  1.00  9.31     0.043 C 
ATOM   2666  CG  MET A 274      -9.957  37.992  42.645  1.00 10.17     0.060 C 
ATOM   2667  SD  MET A 274      -8.835  39.358  43.116  1.00 10.74    -0.139 SA
ATOM   2668  CE  MET A 274      -8.293  38.800  44.719  1.00  9.99     0.069 C 
ATOM   2669  H   MET A 274     -12.665  37.341  41.176  1.00 99.99     0.164 HD
ATOM   2670  N   SER A 275     -14.494  37.211  43.791  1.00  9.56    -0.336 N 
ATOM   2671  CA  SER A 275     -15.690  37.144  44.663  1.00  9.94     0.189 C 
ATOM   2672  C   SER A 275     -15.968  35.740  45.231  1.00 10.37     0.254 C 
ATOM   2673  O   SER A 275     -16.537  35.624  46.312  1.00 12.64    -0.270 OA
ATOM   2674  CB  SER A 275     -16.944  37.678  43.965  1.00 10.84     0.169 C 
ATOM   2675  OG  SER A 275     -17.236  36.913  42.795  1.00 11.61    -0.380 OA
ATOM   2676  H   SER A 275     -14.675  37.565  42.869  1.00 99.99     0.164 HD
ATOM   2677  HG  SER A 275     -18.040  37.291  42.321  1.00 99.99     0.211 HD
ATOM   2678  N   TYR A 276     -15.442  34.714  44.558  1.00  8.89    -0.337 N 
ATOM   2679  CA  TYR A 276     -15.534  33.307  45.005  1.00 10.09     0.164 C 
ATOM   2680  C   TYR A 276     -14.593  32.967  46.174  1.00 10.38     0.251 C 
ATOM   2681  O   TYR A 276     -14.730  31.920  46.801  1.00 11.11    -0.271 OA
ATOM   2682  CB  TYR A 276     -15.281  32.356  43.828  1.00  9.26     0.056 C 
ATOM   2683  CG  TYR A 276     -16.230  32.490  42.616  1.00  9.95    -0.044 A 
ATOM   2684  CD1 TYR A 276     -17.396  33.245  42.654  1.00 10.94     0.011 A 
ATOM   2685  CD2 TYR A 276     -15.935  31.756  41.478  1.00  9.46     0.011 A 
ATOM   2686  CE1 TYR A 276     -18.256  33.273  41.565  1.00 10.99     0.037 A 
ATOM   2687  CE2 TYR A 276     -16.792  31.772  40.380  1.00 10.24     0.037 A 
ATOM   2688  CZ  TYR A 276     -17.951  32.542  40.421  1.00  9.76     0.065 A 
ATOM   2689  OH  TYR A 276     -18.797  32.573  39.367  1.00 12.02    -0.361 OA
ATOM   2690  H   TYR A 276     -14.927  34.838  43.708  1.00 99.99     0.164 HD
ATOM   2691  HH  TYR A 276     -18.419  32.035  38.611  1.00 99.99     0.217 HD
ATOM   2692  N   LEU A 277     -13.658  33.870  46.481  1.00 10.45    -0.338 N 
ATOM   2693  CA  LEU A 277     -12.651  33.659  47.535  1.00  9.83     0.159 C 
ATOM   2694  C   LEU A 277     -13.123  33.931  48.977  1.00  9.99     0.251 C 
ATOM   2695  O   LEU A 277     -12.330  33.744  49.897  1.00  8.75    -0.271 OA
ATOM   2696  CB  LEU A 277     -11.405  34.510  47.249  1.00  9.43     0.032 C 
ATOM   2697  CG  LEU A 277     -10.668  34.173  45.947  1.00  9.40     0.002 C 
ATOM   2698  CD1 LEU A 277      -9.596  35.233  45.695  1.00  9.06     0.000 C 
ATOM   2699  CD2 LEU A 277     -10.003  32.796  46.007  1.00  9.65     0.000 C 
ATOM   2700  H   LEU A 277     -13.589  34.756  46.015  1.00 99.99     0.164 HD
ATOM   2701  N   LYS A 278     -14.414  34.201  49.205  1.00 12.05    -0.338 N 
ATOM   2702  CA  LYS A 278     -14.919  34.483  50.571  1.00 13.00     0.159 C 
ATOM   2703  C   LYS A 278     -14.650  33.291  51.521  1.00 12.22     0.251 C 
ATOM   2704  O   LYS A 278     -14.181  33.479  52.634  1.00 12.53    -0.271 OA
ATOM   2705  CB  LYS A 278     -16.423  34.785  50.592  1.00 15.87     0.032 C 
ATOM   2706  CG  LYS A 278     -16.853  35.352  51.955  1.00 20.06     0.004 C 
ATOM   2707  CD  LYS A 278     -18.342  35.156  52.251  1.00 23.50     0.032 C 
ATOM   2708  CE  LYS A 278     -18.733  35.868  53.552  1.00 25.53     0.206 C 
ATOM   2709  NZ  LYS A 278     -20.078  35.501  54.025  1.00 27.11    -0.064 N 
ATOM   2710  H   LYS A 278     -15.109  34.175  48.486  1.00 99.99     0.164 HD
ATOM   2711  HZ1 LYS A 278     -20.293  36.025  54.850  1.00 99.99     0.275 HD
ATOM   2712  HZ2 LYS A 278     -20.762  35.698  53.322  1.00 99.99     0.275 HD
ATOM   2713  HZ3 LYS A 278     -20.097  34.526  54.247  1.00 99.99     0.275 HD
ATOM   2714  N   ASN A 279     -14.841  32.086  50.994  1.00 11.10    -0.337 N 
ATOM   2715  CA  ASN A 279     -14.631  30.839  51.765  1.00 11.66     0.169 C 
ATOM   2716  C   ASN A 279     -13.289  30.146  51.446  1.00  9.53     0.251 C 
ATOM   2717  O   ASN A 279     -13.138  28.945  51.668  1.00 10.29    -0.271 OA
ATOM   2718  CB  ASN A 279     -15.831  29.912  51.536  1.00 13.31     0.119 C 
ATOM   2719  CG  ASN A 279     -16.013  29.450  50.072  1.00 18.14     0.230 C 
ATOM   2720  OD1 ASN A 279     -15.534  30.034  49.127  1.00 18.30    -0.273 OA
ATOM   2721  ND2 ASN A 279     -16.740  28.364  49.916  1.00 20.88    -0.369 N 
ATOM   2722  H   ASN A 279     -15.143  31.937  50.052  1.00 99.99     0.164 HD
ATOM   2723 1HD2 ASN A 279     -16.870  28.040  48.976  1.00 99.99     0.159 HD
ATOM   2724 2HD2 ASN A 279     -17.131  27.889  50.691  1.00 99.99     0.159 HD
ATOM   2725  N   TRP A 280     -12.308  30.938  51.003  1.00  9.19    -0.337 N 
ATOM   2726  CA  TRP A 280     -10.942  30.462  50.707  1.00  8.71     0.164 C 
ATOM   2727  C   TRP A 280     -10.337  29.735  51.927  1.00  9.16     0.251 C 
ATOM   2728  O   TRP A 280     -10.563  30.113  53.071  1.00 10.25    -0.271 OA
ATOM   2729  CB  TRP A 280     -10.104  31.679  50.323  1.00  7.53     0.059 C 
ATOM   2730  CG  TRP A 280      -8.658  31.330  49.918  1.00  7.49    -0.016 A 
ATOM   2731  CD1 TRP A 280      -7.587  31.741  50.560  1.00  7.25     0.097 A 
ATOM   2732  CD2 TRP A 280      -8.255  30.708  48.762  1.00  6.91    -0.001 A 
ATOM   2733  NE1 TRP A 280      -6.499  31.424  49.857  1.00  7.56    -0.365 N 
ATOM   2734  CE2 TRP A 280      -6.861  30.786  48.757  1.00  6.10     0.042 A 
ATOM   2735  CE3 TRP A 280      -8.920  30.059  47.729  1.00  6.59     0.014 A 
ATOM   2736  CZ2 TRP A 280      -6.141  30.213  47.718  1.00  6.30     0.030 A 
ATOM   2737  CZ3 TRP A 280      -8.196  29.529  46.670  1.00  7.26     0.001 A 
ATOM   2738  CH2 TRP A 280      -6.814  29.605  46.665  1.00  6.06     0.002 A 
ATOM   2739  H   TRP A 280     -12.433  31.923  50.864  1.00 99.99     0.164 HD
ATOM   2740  HE1 TRP A 280      -5.554  31.660  50.107  1.00 99.99     0.165 HD
ATOM   2741  N   GLY A 281      -9.712  28.592  51.627  1.00  8.71    -0.336 N 
ATOM   2742  CA  GLY A 281      -9.106  27.735  52.666  1.00  8.85     0.189 C 
ATOM   2743  C   GLY A 281      -9.740  26.341  52.617  1.00  9.14     0.253 C 
ATOM   2744  O   GLY A 281      -9.956  25.786  51.541  1.00  8.82    -0.270 OA
ATOM   2745  H   GLY A 281      -9.680  28.198  50.702  1.00 99.99     0.164 HD
ATOM   2746  N   GLU A 282     -10.098  25.831  53.789  1.00 10.14    -0.337 N 
ATOM   2747  CA  GLU A 282     -10.744  24.501  53.922  1.00 11.53     0.160 C 
ATOM   2748  C   GLU A 282     -12.023  24.343  53.078  1.00 11.83     0.251 C 
ATOM   2749  O   GLU A 282     -12.212  23.298  52.461  1.00 13.17    -0.271 OA
ATOM   2750  CB  GLU A 282     -11.041  24.154  55.385  1.00 12.48     0.043 C 
ATOM   2751  CG  GLU A 282      -9.772  23.995  56.234  1.00 13.27     0.100 C 
ATOM   2752  CD  GLU A 282      -9.318  25.262  56.979  1.00 15.41     0.185 C 
ATOM   2753  OE1 GLU A 282      -9.585  26.382  56.485  1.00 13.24    -0.647 OA
ATOM   2754  OE2 GLU A 282      -8.621  25.080  57.999  1.00 13.50    -0.647 OA
ATOM   2755  H   GLU A 282      -9.907  26.304  54.652  1.00 99.99     0.164 HD
ATOM   2756  N   GLY A 283     -12.772  25.450  52.919  1.00 13.25    -0.336 N 
ATOM   2757  CA  GLY A 283     -13.974  25.520  52.061  1.00 14.22     0.189 C 
ATOM   2758  C   GLY A 283     -13.733  25.162  50.576  1.00 14.86     0.253 C 
ATOM   2759  O   GLY A 283     -14.650  24.715  49.899  1.00 17.95    -0.270 OA
ATOM   2760  H   GLY A 283     -12.595  26.318  53.398  1.00 99.99     0.164 HD
ATOM   2761  N   TRP A 284     -12.491  25.320  50.130  1.00 13.48    -0.337 N 
ATOM   2762  CA  TRP A 284     -12.080  24.975  48.746  1.00 11.85     0.164 C 
ATOM   2763  C   TRP A 284     -11.490  23.553  48.621  1.00 12.39     0.251 C 
ATOM   2764  O   TRP A 284     -10.909  23.198  47.598  1.00 14.32    -0.271 OA
ATOM   2765  CB  TRP A 284     -11.083  26.021  48.243  1.00 11.13     0.059 C 
ATOM   2766  CG  TRP A 284     -11.766  27.325  47.775  1.00 10.59    -0.016 A 
ATOM   2767  CD1 TRP A 284     -12.536  28.117  48.495  1.00 10.82     0.097 A 
ATOM   2768  CD2 TRP A 284     -11.697  27.853  46.502  1.00 10.27    -0.001 A 
ATOM   2769  NE1 TRP A 284     -12.970  29.129  47.746  1.00 10.90    -0.365 N 
ATOM   2770  CE2 TRP A 284     -12.478  29.006  46.521  1.00 10.93     0.042 A 
ATOM   2771  CE3 TRP A 284     -11.039  27.473  45.337  1.00 10.54     0.014 A 
ATOM   2772  CZ2 TRP A 284     -12.596  29.778  45.370  1.00 11.43     0.030 A 
ATOM   2773  CZ3 TRP A 284     -11.194  28.227  44.181  1.00 11.32     0.001 A 
ATOM   2774  CH2 TRP A 284     -11.973  29.373  44.198  1.00 11.52     0.002 A 
ATOM   2775  H   TRP A 284     -11.740  25.620  50.719  1.00 99.99     0.164 HD
ATOM   2776  HE1 TRP A 284     -13.613  29.845  48.048  1.00 99.99     0.165 HD
ATOM   2777  N   GLY A 285     -11.652  22.757  49.690  1.00 12.45    -0.336 N 
ATOM   2778  CA  GLY A 285     -11.172  21.363  49.756  1.00 12.15     0.189 C 
ATOM   2779  C   GLY A 285      -9.677  21.250  50.125  1.00 11.68     0.253 C 
ATOM   2780  O   GLY A 285      -9.052  20.224  49.883  1.00 14.14    -0.270 OA
ATOM   2781  H   GLY A 285     -12.059  23.066  50.563  1.00 99.99     0.164 HD
ATOM   2782  N   PHE A 286      -9.142  22.311  50.712  1.00  9.74    -0.337 N 
ATOM   2783  CA  PHE A 286      -7.734  22.333  51.172  1.00  8.12     0.164 C 
ATOM   2784  C   PHE A 286      -7.565  21.639  52.532  1.00  7.46     0.251 C 
ATOM   2785  O   PHE A 286      -8.516  21.469  53.290  1.00  7.24    -0.271 OA
ATOM   2786  CB  PHE A 286      -7.233  23.773  51.241  1.00  7.68     0.056 C 
ATOM   2787  CG  PHE A 286      -7.283  24.571  49.927  1.00  8.31    -0.044 A 
ATOM   2788  CD1 PHE A 286      -7.650  24.015  48.703  1.00  7.96     0.008 A 
ATOM   2789  CD2 PHE A 286      -6.952  25.912  49.997  1.00  7.47     0.008 A 
ATOM   2790  CE1 PHE A 286      -7.698  24.805  47.564  1.00  8.47     0.001 A 
ATOM   2791  CE2 PHE A 286      -6.990  26.707  48.859  1.00  7.84     0.001 A 
ATOM   2792  CZ  PHE A 286      -7.370  26.151  47.637  1.00  8.62     0.000 A 
ATOM   2793  H   PHE A 286      -9.610  23.190  50.763  1.00 99.99     0.164 HD
ATOM   2794  N   VAL A 287      -6.314  21.328  52.844  1.00  6.57    -0.338 N 
ATOM   2795  CA  VAL A 287      -5.938  20.721  54.146  1.00  6.71     0.160 C 
ATOM   2796  C   VAL A 287      -6.259  21.710  55.292  1.00  6.45     0.254 C 
ATOM   2797  O   VAL A 287      -6.435  22.902  55.019  1.00  5.99    -0.270 OA
ATOM   2798  CB  VAL A 287      -4.464  20.274  54.166  1.00  6.04     0.029 C 
ATOM   2799  CG1 VAL A 287      -4.197  19.213  53.097  1.00  6.53     0.002 C 
ATOM   2800  CG2 VAL A 287      -3.457  21.422  54.044  1.00  6.14     0.002 C 
ATOM   2801  H   VAL A 287      -5.545  21.603  52.267  1.00 99.99     0.164 HD
ATOM   2802  N   PRO A 288      -6.318  21.262  56.551  1.00  6.02    -0.312 N 
ATOM   2803  CA  PRO A 288      -6.534  22.173  57.693  1.00  6.56     0.163 C 
ATOM   2804  C   PRO A 288      -5.416  23.229  57.677  1.00  6.81     0.251 C 
ATOM   2805  O   PRO A 288      -4.267  22.920  57.380  1.00  6.20    -0.271 OA
ATOM   2806  CB  PRO A 288      -6.405  21.290  58.931  1.00  7.52     0.034 C 
ATOM   2807  CG  PRO A 288      -6.816  19.908  58.427  1.00  7.64     0.027 C 
ATOM   2808  CD  PRO A 288      -6.243  19.864  57.014  1.00  7.08     0.105 C 
ATOM   2809  N   SER A 289      -5.787  24.458  58.016  1.00  5.79    -0.336 N 
ATOM   2810  CA  SER A 289      -4.857  25.611  57.999  1.00  6.79     0.189 C 
ATOM   2811  C   SER A 289      -3.582  25.366  58.836  1.00  6.64     0.254 C 
ATOM   2812  O   SER A 289      -2.482  25.590  58.351  1.00  7.36    -0.270 OA
ATOM   2813  CB  SER A 289      -5.583  26.856  58.508  1.00  7.12     0.169 C 
ATOM   2814  OG  SER A 289      -4.712  27.987  58.475  1.00  7.48    -0.380 OA
ATOM   2815  H   SER A 289      -6.729  24.680  58.276  1.00 99.99     0.164 HD
ATOM   2816  HG  SER A 289      -5.179  28.793  58.856  1.00 99.99     0.211 HD
ATOM   2817  N   ASP A 290      -3.764  24.726  59.989  1.00  6.23    -0.337 N 
ATOM   2818  CA  ASP A 290      -2.635  24.367  60.886  1.00  6.63     0.170 C 
ATOM   2819  C   ASP A 290      -1.700  23.248  60.364  1.00  5.96     0.251 C 
ATOM   2820  O   ASP A 290      -0.751  22.880  61.044  1.00  5.83    -0.271 OA
ATOM   2821  CB  ASP A 290      -3.136  24.076  62.306  1.00  6.12     0.129 C 
ATOM   2822  CG  ASP A 290      -3.999  22.814  62.490  1.00  8.47     0.188 C 
ATOM   2823  OD1 ASP A 290      -4.275  22.142  61.465  1.00  7.50    -0.647 OA
ATOM   2824  OD2 ASP A 290      -4.485  22.638  63.619  1.00 10.42    -0.647 OA
ATOM   2825  H   ASP A 290      -4.669  24.489  60.331  1.00 99.99     0.164 HD
ATOM   2826  N   ARG A 291      -2.040  22.661  59.216  1.00  5.10    -0.338 N 
ATOM   2827  CA  ARG A 291      -1.199  21.646  58.549  1.00  5.42     0.159 C 
ATOM   2828  C   ARG A 291      -0.757  22.086  57.144  1.00  5.07     0.251 C 
ATOM   2829  O   ARG A 291      -0.128  21.318  56.418  1.00  5.87    -0.271 OA
ATOM   2830  CB  ARG A 291      -1.959  20.316  58.439  1.00  4.55     0.034 C 
ATOM   2831  CG  ARG A 291      -2.224  19.649  59.791  1.00  4.12     0.027 C 
ATOM   2832  CD  ARG A 291      -0.923  19.243  60.486  1.00  5.32     0.116 C 
ATOM   2833  NE  ARG A 291      -1.229  18.727  61.830  1.00  5.51    -0.212 N 
ATOM   2834  CZ  ARG A 291      -1.322  19.445  62.957  1.00  5.99     0.666 C 
ATOM   2835  NH1 ARG A 291      -1.131  20.757  62.972  1.00  5.99    -0.235 N 
ATOM   2836  NH2 ARG A 291      -1.609  18.848  64.103  1.00  6.89    -0.235 N 
ATOM   2837  H   ARG A 291      -2.860  22.911  58.699  1.00 99.99     0.164 HD
ATOM   2838  HE  ARG A 291      -1.330  17.737  61.889  1.00 99.99     0.178 HD
ATOM   2839 1HH1 ARG A 291      -1.185  21.271  63.824  1.00 99.99     0.174 HD
ATOM   2840 2HH1 ARG A 291      -0.901  21.226  62.116  1.00 99.99     0.174 HD
ATOM   2841 1HH2 ARG A 291      -1.665  19.389  64.940  1.00 99.99     0.174 HD
ATOM   2842 2HH2 ARG A 291      -1.749  17.860  64.138  1.00 99.99     0.174 HD
ATOM   2843  N   ALA A 292      -0.978  23.357  56.813  1.00  4.91    -0.338 N 
ATOM   2844  CA  ALA A 292      -0.709  23.853  55.457  1.00  5.09     0.159 C 
ATOM   2845  C   ALA A 292       0.522  24.767  55.392  1.00  5.20     0.251 C 
ATOM   2846  O   ALA A 292       0.684  25.706  56.162  1.00  5.70    -0.271 OA
ATOM   2847  CB  ALA A 292      -1.925  24.605  54.918  1.00  5.04     0.034 C 
ATOM   2848  H   ALA A 292      -1.318  24.041  57.465  1.00 99.99     0.164 HD
ATOM   2849  N   LEU A 293       1.317  24.468  54.378  1.00  5.68    -0.338 N 
ATOM   2850  CA  LEU A 293       2.436  25.319  53.939  1.00  4.92     0.159 C 
ATOM   2851  C   LEU A 293       1.994  25.825  52.556  1.00  5.24     0.251 C 
ATOM   2852  O   LEU A 293       1.763  25.025  51.648  1.00  4.97    -0.271 OA
ATOM   2853  CB  LEU A 293       3.707  24.460  53.872  1.00  6.51     0.032 C 
ATOM   2854  CG  LEU A 293       5.052  25.180  53.639  1.00  7.56     0.002 C 
ATOM   2855  CD1 LEU A 293       5.186  25.781  52.238  1.00  6.92     0.000 C 
ATOM   2856  CD2 LEU A 293       5.329  26.229  54.717  1.00  7.97     0.000 C 
ATOM   2857  H   LEU A 293       1.196  23.632  53.841  1.00 99.99     0.164 HD
ATOM   2858  N   VAL A 294       1.660  27.105  52.528  1.00  4.24    -0.338 N 
ATOM   2859  CA  VAL A 294       1.093  27.741  51.314  1.00  4.78     0.159 C 
ATOM   2860  C   VAL A 294       2.100  28.661  50.597  1.00  5.25     0.251 C 
ATOM   2861  O   VAL A 294       3.074  29.127  51.174  1.00  4.94    -0.271 OA
ATOM   2862  CB  VAL A 294      -0.220  28.478  51.603  1.00  4.92     0.029 C 
ATOM   2863  CG1 VAL A 294      -1.237  27.519  52.217  1.00  5.16     0.002 C 
ATOM   2864  CG2 VAL A 294      -0.061  29.709  52.501  1.00  4.78     0.002 C 
ATOM   2865  H   VAL A 294       1.740  27.709  53.327  1.00 99.99     0.164 HD
ATOM   2866  N   PHE A 295       1.833  28.816  49.313  1.00  4.91    -0.337 N 
ATOM   2867  CA  PHE A 295       2.715  29.547  48.367  1.00  5.38     0.164 C 
ATOM   2868  C   PHE A 295       1.967  29.718  47.038  1.00  5.15     0.251 C 
ATOM   2869  O   PHE A 295       1.073  28.936  46.720  1.00  5.54    -0.271 OA
ATOM   2870  CB  PHE A 295       4.026  28.775  48.166  1.00  6.09     0.056 C 
ATOM   2871  CG  PHE A 295       3.821  27.287  47.831  1.00  6.01    -0.044 A 
ATOM   2872  CD1 PHE A 295       3.587  26.361  48.837  1.00  6.55     0.008 A 
ATOM   2873  CD2 PHE A 295       3.865  26.877  46.511  1.00  5.53     0.008 A 
ATOM   2874  CE1 PHE A 295       3.389  25.021  48.525  1.00  7.05     0.001 A 
ATOM   2875  CE2 PHE A 295       3.674  25.539  46.190  1.00  6.01     0.001 A 
ATOM   2876  CZ  PHE A 295       3.436  24.607  47.200  1.00  5.96     0.000 A 
ATOM   2877  H   PHE A 295       1.036  28.407  48.873  1.00 99.99     0.164 HD
ATOM   2878  N   VAL A 296       2.274  30.811  46.354  1.00  5.04    -0.338 N 
ATOM   2879  CA  VAL A 296       1.714  31.059  45.002  1.00  5.62     0.159 C 
ATOM   2880  C   VAL A 296       2.394  30.122  43.975  1.00  5.80     0.251 C 
ATOM   2881  O   VAL A 296       1.738  29.433  43.205  1.00  5.87    -0.271 OA
ATOM   2882  CB  VAL A 296       1.827  32.549  44.640  1.00  6.13     0.029 C 
ATOM   2883  CG1 VAL A 296       1.356  32.848  43.210  1.00  5.96     0.002 C 
ATOM   2884  CG2 VAL A 296       0.977  33.385  45.604  1.00  5.68     0.002 C 
ATOM   2885  H   VAL A 296       2.842  31.542  46.731  1.00 99.99     0.164 HD
ATOM   2886  N   ASP A 297       3.715  30.091  44.055  1.00  5.93    -0.337 N 
ATOM   2887  CA  ASP A 297       4.569  29.255  43.187  1.00  6.34     0.170 C 
ATOM   2888  C   ASP A 297       5.764  28.732  44.005  1.00  6.87     0.252 C 
ATOM   2889  O   ASP A 297       6.100  29.289  45.042  1.00  6.11    -0.271 OA
ATOM   2890  CB  ASP A 297       5.065  30.062  41.983  1.00  5.91     0.129 C 
ATOM   2891  CG  ASP A 297       5.992  31.246  42.296  1.00  7.49     0.188 C 
ATOM   2892  OD1 ASP A 297       5.791  31.882  43.360  1.00  6.60    -0.647 OA
ATOM   2893  OD2 ASP A 297       6.930  31.454  41.504  1.00  7.94    -0.647 OA
ATOM   2894  H   ASP A 297       4.223  30.634  44.721  1.00 99.99     0.164 HD
ATOM   2895  N   ASN A 298       6.309  27.632  43.535  1.00  6.20    -0.337 N 
ATOM   2896  CA  ASN A 298       7.586  27.127  44.088  1.00  6.13     0.169 C 
ATOM   2897  C   ASN A 298       8.628  27.054  42.949  1.00  6.29     0.251 C 
ATOM   2898  O   ASN A 298       8.305  27.292  41.792  1.00  6.30    -0.271 OA
ATOM   2899  CB  ASN A 298       7.329  25.814  44.825  1.00  7.07     0.119 C 
ATOM   2900  CG  ASN A 298       7.204  24.549  43.951  1.00  7.80     0.230 C 
ATOM   2901  OD1 ASN A 298       7.071  24.571  42.746  1.00  8.55    -0.273 OA
ATOM   2902  ND2 ASN A 298       7.412  23.425  44.591  1.00  7.63    -0.369 N 
ATOM   2903  H   ASN A 298       5.943  27.129  42.745  1.00 99.99     0.164 HD
ATOM   2904 1HD2 ASN A 298       7.399  22.573  44.065  1.00 99.99     0.159 HD
ATOM   2905 2HD2 ASN A 298       7.572  23.432  45.571  1.00 99.99     0.159 HD
ATOM   2906  N   HIS A 299       9.840  26.654  43.305  1.00  6.62    -0.337 N 
ATOM   2907  CA  HIS A 299      10.953  26.542  42.332  1.00  7.20     0.165 C 
ATOM   2908  C   HIS A 299      10.666  25.625  41.116  1.00  6.96     0.251 C 
ATOM   2909  O   HIS A 299      11.105  25.902  40.015  1.00  8.39    -0.271 OA
ATOM   2910  CB  HIS A 299      12.215  26.123  43.072  1.00  7.07     0.077 C 
ATOM   2911  CG  HIS A 299      12.191  24.655  43.575  1.00  6.94     0.057 A 
ATOM   2912  ND1 HIS A 299      12.725  23.664  42.942  1.00  8.89    -0.338 N 
ATOM   2913  CD2 HIS A 299      11.532  24.203  44.640  1.00  4.93     0.113 A 
ATOM   2914  CE1 HIS A 299      12.412  22.534  43.599  1.00  6.01     0.175 A 
ATOM   2915  NE2 HIS A 299      11.649  22.876  44.633  1.00  9.54    -0.223 NA
ATOM   2916  H   HIS A 299      10.115  26.516  44.256  1.00 99.99     0.164 HD
ATOM   2917  HD1 HIS A 299      13.259  23.709  42.082  1.00 99.99     0.167 HD
ATOM   2918  N   ASP A 300       9.860  24.586  41.326  1.00  7.23    -0.337 N 
ATOM   2919  CA  ASP A 300       9.540  23.624  40.251  1.00  8.89     0.170 C 
ATOM   2920  C   ASP A 300       8.381  24.116  39.354  1.00  8.58     0.252 C 
ATOM   2921  O   ASP A 300       8.539  24.248  38.149  1.00  7.59    -0.271 OA
ATOM   2922  CB  ASP A 300       9.250  22.249  40.856  1.00 11.94     0.129 C 
ATOM   2923  CG  ASP A 300       8.922  21.206  39.780  1.00 16.39     0.188 C 
ATOM   2924  OD1 ASP A 300       7.711  21.087  39.486  1.00 22.32    -0.647 OA
ATOM   2925  OD2 ASP A 300       9.877  20.580  39.283  1.00 23.91    -0.647 OA
ATOM   2926  H   ASP A 300       9.373  24.456  42.185  1.00 99.99     0.164 HD
ATOM   2927  N   ASN A 301       7.244  24.401  39.977  1.00  7.71    -0.337 N 
ATOM   2928  CA  ASN A 301       6.027  24.746  39.210  1.00  7.92     0.169 C 
ATOM   2929  C   ASN A 301       6.059  26.158  38.586  1.00  7.77     0.251 C 
ATOM   2930  O   ASN A 301       5.307  26.398  37.652  1.00  8.70    -0.271 OA
ATOM   2931  CB  ASN A 301       4.736  24.479  39.979  1.00  8.19     0.119 C 
ATOM   2932  CG  ASN A 301       4.448  25.437  41.150  1.00  7.23     0.230 C 
ATOM   2933  OD1 ASN A 301       5.072  26.461  41.346  1.00  7.15    -0.273 OA
ATOM   2934  ND2 ASN A 301       3.496  25.049  41.959  1.00  8.11    -0.369 N 
ATOM   2935  H   ASN A 301       7.174  24.543  40.969  1.00 99.99     0.164 HD
ATOM   2936 1HD2 ASN A 301       3.243  25.670  42.703  1.00 99.99     0.159 HD
ATOM   2937 2HD2 ASN A 301       2.936  24.251  41.742  1.00 99.99     0.159 HD
ATOM   2938  N   GLN A 302       6.979  27.012  39.034  1.00  7.13    -0.337 N 
ATOM   2939  CA  GLN A 302       7.185  28.311  38.351  1.00  7.80     0.160 C 
ATOM   2940  C   GLN A 302       7.707  28.174  36.905  1.00  8.30     0.251 C 
ATOM   2941  O   GLN A 302       7.698  29.137  36.144  1.00  9.08    -0.271 OA
ATOM   2942  CB  GLN A 302       8.050  29.268  39.175  1.00  7.27     0.042 C 
ATOM   2943  CG  GLN A 302       9.556  28.986  39.169  1.00  7.90     0.090 C 
ATOM   2944  CD  GLN A 302      10.415  30.125  39.762  1.00  6.66     0.227 C 
ATOM   2945  OE1 GLN A 302      11.621  30.124  39.691  1.00  6.99    -0.273 OA
ATOM   2946  NE2 GLN A 302       9.793  31.101  40.399  1.00  7.10    -0.369 N 
ATOM   2947  H   GLN A 302       7.495  26.902  39.885  1.00 99.99     0.164 HD
ATOM   2948 1HE2 GLN A 302      10.387  31.820  40.795  1.00 99.99     0.159 HD
ATOM   2949 2HE2 GLN A 302       8.807  31.116  40.495  1.00 99.99     0.159 HD
ATOM   2950  N   ARG A 303       8.155  26.964  36.564  1.00  8.86    -0.338 N 
ATOM   2951  CA  ARG A 303       8.637  26.625  35.212  1.00 10.84     0.159 C 
ATOM   2952  C   ARG A 303       7.546  26.137  34.244  1.00 14.49     0.251 C 
ATOM   2953  O   ARG A 303       7.845  25.825  33.090  1.00 13.92    -0.271 OA
ATOM   2954  CB  ARG A 303       9.808  25.650  35.351  1.00 10.21     0.034 C 
ATOM   2955  CG  ARG A 303      11.057  26.468  35.678  1.00  9.66     0.027 C 
ATOM   2956  CD  ARG A 303      12.153  25.671  36.381  1.00  9.70     0.116 C 
ATOM   2957  NE  ARG A 303      13.329  26.555  36.506  1.00  8.49    -0.212 N 
ATOM   2958  CZ  ARG A 303      13.525  27.503  37.426  1.00  8.26     0.666 C 
ATOM   2959  NH1 ARG A 303      12.668  27.699  38.414  1.00  7.32    -0.235 N 
ATOM   2960  NH2 ARG A 303      14.477  28.410  37.258  1.00  8.66    -0.235 N 
ATOM   2961  H   ARG A 303       8.173  26.199  37.208  1.00 99.99     0.164 HD
ATOM   2962  HE  ARG A 303      14.017  26.436  35.793  1.00 99.99     0.178 HD
ATOM   2963 1HH1 ARG A 303      12.803  28.418  39.093  1.00 99.99     0.174 HD
ATOM   2964 2HH1 ARG A 303      11.868  27.100  38.481  1.00 99.99     0.174 HD
ATOM   2965 1HH2 ARG A 303      14.612  29.113  37.952  1.00 99.99     0.174 HD
ATOM   2966 2HH2 ARG A 303      15.035  28.406  36.432  1.00 99.99     0.174 HD
ATOM   2967  N   GLY A 304       6.306  25.997  34.746  1.00 18.50    -0.336 N 
ATOM   2968  CA  GLY A 304       5.141  25.756  33.875  1.00 22.52     0.189 C 
ATOM   2969  C   GLY A 304       4.651  24.296  33.758  1.00 26.26     0.253 C 
ATOM   2970  O   GLY A 304       3.499  24.074  33.415  1.00 28.67    -0.270 OA
ATOM   2971  H   GLY A 304       6.061  26.160  35.714  1.00 99.99     0.164 HD
ATOM   2972  N   HIS A 305       5.511  23.336  34.074  1.00 29.31    -0.337 N 
ATOM   2973  CA  HIS A 305       5.143  21.907  33.892  1.00 32.93     0.165 C 
ATOM   2974  C   HIS A 305       5.166  21.091  35.204  1.00 32.23     0.251 C 
ATOM   2975  O   HIS A 305       5.446  19.897  35.203  1.00 33.37    -0.271 OA
ATOM   2976  CB  HIS A 305       5.966  21.303  32.753  1.00 36.50     0.077 C 
ATOM   2977  CG  HIS A 305       7.462  21.015  33.063  1.00 40.82     0.057 A 
ATOM   2978  ND1 HIS A 305       7.995  19.840  32.999  1.00 43.46    -0.338 N 
ATOM   2979  CD2 HIS A 305       8.393  21.901  33.411  1.00 42.94     0.113 A 
ATOM   2980  CE1 HIS A 305       9.297  19.944  33.313  1.00 44.62     0.175 A 
ATOM   2981  NE2 HIS A 305       9.530  21.225  33.579  1.00 45.00    -0.223 NA
ATOM   2982  H   HIS A 305       6.394  23.498  34.505  1.00 99.99     0.164 HD
ATOM   2983  HD1 HIS A 305       7.524  18.973  32.773  1.00 99.99     0.167 HD
ATOM   2984  N   GLY A 306       4.825  21.781  36.306  1.00 31.79    -0.336 N 
ATOM   2985  CA  GLY A 306       4.769  21.159  37.645  1.00 31.24     0.189 C 
ATOM   2986  C   GLY A 306       3.324  20.998  38.153  1.00 30.03     0.253 C 
ATOM   2987  O   GLY A 306       2.366  20.986  37.386  1.00 28.99    -0.270 OA
ATOM   2988  H   GLY A 306       4.596  22.758  36.295  1.00 99.99     0.164 HD
ATOM   2989  N   ALA A 307       3.193  20.989  39.475  1.00 28.99    -0.337 N 
ATOM   2990  CA  ALA A 307       1.879  20.861  40.141  1.00 28.67     0.159 C 
ATOM   2991  C   ALA A 307       1.061  22.159  40.016  1.00 28.25     0.251 C 
ATOM   2992  O   ALA A 307       1.415  23.173  40.616  1.00 26.63    -0.271 OA
ATOM   2993  CB  ALA A 307       2.083  20.513  41.608  1.00 28.56     0.034 C 
ATOM   2994  H   ALA A 307       3.971  21.114  40.088  1.00 99.99     0.164 HD
ATOM   2995  N   GLY A 308       0.040  22.081  39.157  1.00 27.50    -0.336 N 
ATOM   2996  CA  GLY A 308      -0.796  23.257  38.824  1.00 26.81     0.189 C 
ATOM   2997  C   GLY A 308      -0.752  23.654  37.338  1.00 26.49     0.253 C 
ATOM   2998  O   GLY A 308      -1.631  24.368  36.865  1.00 28.86    -0.270 OA
ATOM   2999  H   GLY A 308      -0.258  21.230  38.707  1.00 99.99     0.164 HD
ATOM   3000  N   GLY A 309       0.316  23.237  36.640  1.00 23.26    -0.336 N 
ATOM   3001  CA  GLY A 309       0.471  23.482  35.190  1.00 22.25     0.189 C 
ATOM   3002  C   GLY A 309       0.694  24.973  34.876  1.00 19.77     0.253 C 
ATOM   3003  O   GLY A 309       1.375  25.674  35.616  1.00 16.85    -0.270 OA
ATOM   3004  H   GLY A 309       1.110  22.774  37.051  1.00 99.99     0.164 HD
ATOM   3005  N   ALA A 310       0.017  25.428  33.827  1.00 17.94    -0.337 N 
ATOM   3006  CA  ALA A 310       0.153  26.818  33.338  1.00 16.49     0.159 C 
ATOM   3007  C   ALA A 310      -0.630  27.873  34.149  1.00 13.23     0.251 C 
ATOM   3008  O   ALA A 310      -0.476  29.063  33.905  1.00 15.01    -0.271 OA
ATOM   3009  CB  ALA A 310      -0.217  26.884  31.856  1.00 18.24     0.034 C 
ATOM   3010  H   ALA A 310      -0.647  24.874  33.330  1.00 99.99     0.164 HD
ATOM   3011  N   SER A 311      -1.441  27.429  35.111  1.00 12.93    -0.336 N 
ATOM   3012  CA  SER A 311      -2.221  28.371  35.947  1.00 11.27     0.189 C 
ATOM   3013  C   SER A 311      -1.344  29.121  36.967  1.00  9.59     0.253 C 
ATOM   3014  O   SER A 311      -1.707  30.202  37.415  1.00  9.14    -0.270 OA
ATOM   3015  CB  SER A 311      -3.363  27.680  36.689  1.00 13.07     0.169 C 
ATOM   3016  OG  SER A 311      -2.893  26.887  37.783  1.00 15.94    -0.380 OA
ATOM   3017  H   SER A 311      -1.451  26.484  35.435  1.00 99.99     0.164 HD
ATOM   3018  HG  SER A 311      -3.687  26.551  38.296  1.00 99.99     0.211 HD
ATOM   3019  N   ILE A 312      -0.223  28.507  37.342  1.00  8.53    -0.337 N 
ATOM   3020  CA  ILE A 312       0.704  29.072  38.350  1.00  7.30     0.159 C 
ATOM   3021  C   ILE A 312       1.197  30.467  37.903  1.00  7.90     0.251 C 
ATOM   3022  O   ILE A 312       1.758  30.632  36.830  1.00  8.00    -0.271 OA
ATOM   3023  CB  ILE A 312       1.879  28.107  38.614  1.00  7.55     0.029 C 
ATOM   3024  CG1 ILE A 312       1.417  26.708  39.067  1.00  8.40     0.002 C 
ATOM   3025  CG2 ILE A 312       2.903  28.681  39.605  1.00  7.70     0.002 C 
ATOM   3026  CD  ILE A 312       0.522  26.668  40.316  1.00  9.13     0.000 C 
ATOM   3027  H   ILE A 312       0.039  27.617  36.976  1.00 99.99     0.164 HD
ATOM   3028  N   LEU A 313       1.026  31.410  38.820  1.00  7.83    -0.338 N 
ATOM   3029  CA  LEU A 313       1.527  32.791  38.651  1.00  7.46     0.159 C 
ATOM   3030  C   LEU A 313       2.959  32.885  39.195  1.00  7.19     0.251 C 
ATOM   3031  O   LEU A 313       3.298  32.305  40.226  1.00  7.03    -0.271 OA
ATOM   3032  CB  LEU A 313       0.623  33.770  39.400  1.00  7.07     0.032 C 
ATOM   3033  CG  LEU A 313      -0.730  33.993  38.718  1.00  7.09     0.002 C 
ATOM   3034  CD1 LEU A 313      -1.685  34.665  39.702  1.00  8.23     0.000 C 
ATOM   3035  CD2 LEU A 313      -0.574  34.895  37.492  1.00  7.49     0.000 C 
ATOM   3036  H   LEU A 313       0.588  31.225  39.695  1.00 99.99     0.164 HD
ATOM   3037  N   THR A 314       3.787  33.599  38.446  1.00  6.86    -0.336 N 
ATOM   3038  CA  THR A 314       5.227  33.737  38.776  1.00  7.05     0.186 C 
ATOM   3039  C   THR A 314       5.629  35.220  38.648  1.00  6.79     0.253 C 
ATOM   3040  O   THR A 314       4.855  36.026  38.140  1.00  7.16    -0.270 OA
ATOM   3041  CB  THR A 314       6.094  32.869  37.847  1.00  7.84     0.140 C 
ATOM   3042  OG1 THR A 314       6.185  33.475  36.555  1.00  7.28    -0.382 OA
ATOM   3043  CG2 THR A 314       5.578  31.430  37.708  1.00  7.90     0.034 C 
ATOM   3044  H   THR A 314       3.506  34.047  37.599  1.00 99.99     0.164 HD
ATOM   3045  HG1 THR A 314       6.670  32.843  35.943  1.00 99.99     0.210 HD
ATOM   3046  N   PHE A 315       6.894  35.509  38.941  1.00  7.15    -0.337 N 
ATOM   3047  CA  PHE A 315       7.465  36.861  38.730  1.00  7.95     0.164 C 
ATOM   3048  C   PHE A 315       7.350  37.363  37.272  1.00  8.54     0.251 C 
ATOM   3049  O   PHE A 315       7.278  38.566  37.049  1.00  9.28    -0.271 OA
ATOM   3050  CB  PHE A 315       8.917  36.923  39.204  1.00  7.95     0.056 C 
ATOM   3051  CG  PHE A 315       9.894  36.115  38.338  1.00  8.31    -0.044 A 
ATOM   3052  CD1 PHE A 315      10.232  34.821  38.692  1.00  8.76     0.008 A 
ATOM   3053  CD2 PHE A 315      10.455  36.709  37.219  1.00 10.14     0.008 A 
ATOM   3054  CE1 PHE A 315      11.153  34.116  37.921  1.00  9.72     0.001 A 
ATOM   3055  CE2 PHE A 315      11.375  36.006  36.446  1.00 10.49     0.001 A 
ATOM   3056  CZ  PHE A 315      11.727  34.710  36.803  1.00 10.06     0.000 A 
ATOM   3057  H   PHE A 315       7.510  34.859  39.381  1.00 99.99     0.164 HD
ATOM   3058  N   TRP A 316       7.277  36.429  36.318  1.00  8.51    -0.337 N 
ATOM   3059  CA  TRP A 316       7.089  36.761  34.886  1.00  8.56     0.164 C 
ATOM   3060  C   TRP A 316       5.742  37.471  34.638  1.00 10.04     0.251 C 
ATOM   3061  O   TRP A 316       5.649  38.375  33.818  1.00 11.03    -0.271 OA
ATOM   3062  CB  TRP A 316       7.179  35.515  34.007  1.00  8.68     0.059 C 
ATOM   3063  CG  TRP A 316       8.566  34.836  34.040  1.00  9.48    -0.016 A 
ATOM   3064  CD1 TRP A 316       8.829  33.647  34.553  1.00  8.97     0.097 A 
ATOM   3065  CD2 TRP A 316       9.711  35.267  33.397  1.00 10.18    -0.001 A 
ATOM   3066  NE1 TRP A 316      10.082  33.299  34.277  1.00  8.59    -0.365 N 
ATOM   3067  CE2 TRP A 316      10.656  34.258  33.565  1.00  9.84     0.042 A 
ATOM   3068  CE3 TRP A 316      10.051  36.429  32.711  1.00 13.03     0.014 A 
ATOM   3069  CZ2 TRP A 316      11.934  34.403  33.034  1.00 11.40     0.030 A 
ATOM   3070  CZ3 TRP A 316      11.330  36.573  32.188  1.00 14.40     0.001 A 
ATOM   3071  CH2 TRP A 316      12.271  35.568  32.357  1.00 13.58     0.002 A 
ATOM   3072  H   TRP A 316       7.223  35.452  36.522  1.00 99.99     0.164 HD
ATOM   3073  HE1 TRP A 316      10.528  32.447  34.573  1.00 99.99     0.165 HD
ATOM   3074  N   ASP A 317       4.761  37.142  35.480  1.00  9.07    -0.337 N 
ATOM   3075  CA  ASP A 317       3.430  37.782  35.491  1.00  9.64     0.170 C 
ATOM   3076  C   ASP A 317       3.366  38.784  36.665  1.00  9.90     0.251 C 
ATOM   3077  O   ASP A 317       2.389  38.825  37.413  1.00  8.95    -0.271 OA
ATOM   3078  CB  ASP A 317       2.351  36.700  35.664  1.00 11.27     0.129 C 
ATOM   3079  CG  ASP A 317       2.505  35.484  34.745  1.00 14.20     0.188 C 
ATOM   3080  OD1 ASP A 317       2.399  35.671  33.514  1.00 15.38    -0.647 OA
ATOM   3081  OD2 ASP A 317       2.792  34.408  35.311  1.00 14.08    -0.647 OA
ATOM   3082  H   ASP A 317       4.899  36.465  36.205  1.00 99.99     0.164 HD
ATOM   3083  N   ALA A 318       4.395  39.632  36.781  1.00  9.98    -0.338 N 
ATOM   3084  CA  ALA A 318       4.612  40.541  37.926  1.00  9.29     0.159 C 
ATOM   3085  C   ALA A 318       3.364  41.221  38.536  1.00  9.21     0.251 C 
ATOM   3086  O   ALA A 318       3.099  41.014  39.714  1.00  9.15    -0.271 OA
ATOM   3087  CB  ALA A 318       5.657  41.599  37.563  1.00  9.74     0.034 C 
ATOM   3088  H   ALA A 318       5.158  39.614  36.129  1.00 99.99     0.164 HD
ATOM   3089  N   ARG A 319       2.552  41.872  37.702  1.00  8.92    -0.338 N 
ATOM   3090  CA  ARG A 319       1.333  42.571  38.172  1.00  9.49     0.159 C 
ATOM   3091  C   ARG A 319       0.309  41.647  38.870  1.00  9.08     0.251 C 
ATOM   3092  O   ARG A 319       0.012  41.839  40.044  1.00  9.40    -0.271 OA
ATOM   3093  CB  ARG A 319       0.719  43.337  37.002  1.00  9.13     0.034 C 
ATOM   3094  CG  ARG A 319      -0.365  44.312  37.459  1.00 11.00     0.027 C 
ATOM   3095  CD  ARG A 319      -0.593  45.350  36.361  1.00 10.90     0.116 C 
ATOM   3096  NE  ARG A 319      -1.683  46.266  36.734  1.00 12.28    -0.212 N 
ATOM   3097  CZ  ARG A 319      -2.987  46.052  36.541  1.00 12.08     0.666 C 
ATOM   3098  NH1 ARG A 319      -3.431  44.933  35.984  1.00 13.72    -0.235 N 
ATOM   3099  NH2 ARG A 319      -3.871  46.968  36.885  1.00 12.27    -0.235 N 
ATOM   3100  H   ARG A 319       2.799  42.061  36.753  1.00 99.99     0.164 HD
ATOM   3101  HE  ARG A 319      -1.397  47.126  37.160  1.00 99.99     0.178 HD
ATOM   3102 1HH1 ARG A 319      -4.408  44.788  35.848  1.00 99.99     0.174 HD
ATOM   3103 2HH1 ARG A 319      -2.764  44.245  35.711  1.00 99.99     0.174 HD
ATOM   3104 1HH2 ARG A 319      -4.846  46.816  36.715  1.00 99.99     0.174 HD
ATOM   3105 2HH2 ARG A 319      -3.556  47.836  37.276  1.00 99.99     0.174 HD
ATOM   3106  N   LEU A 320      -0.052  40.553  38.199  1.00  8.60    -0.338 N 
ATOM   3107  CA  LEU A 320      -0.989  39.565  38.784  1.00  9.34     0.159 C 
ATOM   3108  C   LEU A 320      -0.354  38.778  39.943  1.00  8.78     0.251 C 
ATOM   3109  O   LEU A 320      -1.002  38.495  40.946  1.00  8.98    -0.271 OA
ATOM   3110  CB  LEU A 320      -1.524  38.593  37.728  1.00 10.87     0.032 C 
ATOM   3111  CG  LEU A 320      -2.428  39.220  36.655  1.00 11.69     0.002 C 
ATOM   3112  CD1 LEU A 320      -2.892  38.121  35.698  1.00 12.91     0.000 C 
ATOM   3113  CD2 LEU A 320      -3.651  39.931  37.247  1.00 12.94     0.000 C 
ATOM   3114  H   LEU A 320       0.372  40.278  37.341  1.00 99.99     0.164 HD
ATOM   3115  N   TYR A 321       0.957  38.558  39.836  1.00  8.77    -0.337 N 
ATOM   3116  CA  TYR A 321       1.750  37.847  40.855  1.00  7.91     0.164 C 
ATOM   3117  C   TYR A 321       1.764  38.593  42.204  1.00  8.64     0.251 C 
ATOM   3118  O   TYR A 321       1.439  37.999  43.226  1.00  7.11    -0.271 OA
ATOM   3119  CB  TYR A 321       3.170  37.648  40.332  1.00  7.57     0.056 C 
ATOM   3120  CG  TYR A 321       4.009  36.780  41.280  1.00  7.01    -0.044 A 
ATOM   3121  CD1 TYR A 321       3.726  35.435  41.396  1.00  6.87     0.011 A 
ATOM   3122  CD2 TYR A 321       5.060  37.343  41.979  1.00  6.74     0.011 A 
ATOM   3123  CE1 TYR A 321       4.509  34.624  42.210  1.00  6.68     0.037 A 
ATOM   3124  CE2 TYR A 321       5.836  36.548  42.814  1.00  8.20     0.037 A 
ATOM   3125  CZ  TYR A 321       5.565  35.187  42.923  1.00  6.94     0.065 A 
ATOM   3126  OH  TYR A 321       6.333  34.424  43.732  1.00  7.96    -0.361 OA
ATOM   3127  H   TYR A 321       1.481  38.858  39.035  1.00 99.99     0.164 HD
ATOM   3128  HH  TYR A 321       6.006  33.467  43.689  1.00 99.99     0.217 HD
ATOM   3129  N   LYS A 322       2.049  39.892  42.157  1.00  8.09    -0.338 N 
ATOM   3130  CA  LYS A 322       1.998  40.759  43.359  1.00  7.60     0.159 C 
ATOM   3131  C   LYS A 322       0.618  40.759  44.035  1.00  8.03     0.251 C 
ATOM   3132  O   LYS A 322       0.539  40.624  45.250  1.00  9.18    -0.271 OA
ATOM   3133  CB  LYS A 322       2.399  42.191  43.012  1.00  9.01     0.032 C 
ATOM   3134  CG  LYS A 322       3.902  42.309  42.738  1.00  9.12     0.004 C 
ATOM   3135  CD  LYS A 322       4.283  43.719  42.281  1.00  9.62     0.032 C 
ATOM   3136  CE  LYS A 322       3.872  43.998  40.832  1.00 10.27     0.206 C 
ATOM   3137  NZ  LYS A 322       3.936  45.428  40.507  1.00  9.81    -0.064 N 
ATOM   3138  H   LYS A 322       2.385  40.345  41.325  1.00 99.99     0.164 HD
ATOM   3139  HZ1 LYS A 322       3.652  45.571  39.560  1.00 99.99     0.275 HD
ATOM   3140  HZ2 LYS A 322       3.291  45.915  41.106  1.00 99.99     0.275 HD
ATOM   3141  HZ3 LYS A 322       4.854  45.794  40.658  1.00 99.99     0.275 HD
ATOM   3142  N   MET A 323      -0.440  40.725  43.221  1.00  8.58    -0.337 N 
ATOM   3143  CA  MET A 323      -1.822  40.605  43.725  1.00 10.84     0.160 C 
ATOM   3144  C   MET A 323      -2.115  39.251  44.393  1.00  9.19     0.251 C 
ATOM   3145  O   MET A 323      -2.644  39.213  45.499  1.00  8.67    -0.271 OA
ATOM   3146  CB  MET A 323      -2.834  40.822  42.606  1.00 14.50     0.043 C 
ATOM   3147  CG  MET A 323      -3.438  42.224  42.661  1.00 20.41     0.060 C 
ATOM   3148  SD  MET A 323      -5.193  42.256  42.139  1.00 19.70    -0.139 SA
ATOM   3149  CE  MET A 323      -5.050  41.648  40.473  1.00 22.04     0.069 C 
ATOM   3150  H   MET A 323      -0.355  40.774  42.225  1.00 99.99     0.164 HD
ATOM   3151  N   ALA A 324      -1.621  38.172  43.782  1.00  7.96    -0.338 N 
ATOM   3152  CA  ALA A 324      -1.781  36.804  44.313  1.00  7.42     0.159 C 
ATOM   3153  C   ALA A 324      -1.017  36.609  45.634  1.00  6.60     0.251 C 
ATOM   3154  O   ALA A 324      -1.597  36.190  46.630  1.00  6.22    -0.271 OA
ATOM   3155  CB  ALA A 324      -1.309  35.769  43.291  1.00  7.42     0.034 C 
ATOM   3156  H   ALA A 324      -1.103  38.239  42.924  1.00 99.99     0.164 HD
ATOM   3157  N   VAL A 325       0.216  37.103  45.641  1.00  6.51    -0.338 N 
ATOM   3158  CA  VAL A 325       1.081  37.067  46.845  1.00  6.07     0.159 C 
ATOM   3159  C   VAL A 325       0.464  37.948  47.955  1.00  6.26     0.251 C 
ATOM   3160  O   VAL A 325       0.383  37.507  49.096  1.00  6.07    -0.271 OA
ATOM   3161  CB  VAL A 325       2.524  37.468  46.493  1.00  6.79     0.029 C 
ATOM   3162  CG1 VAL A 325       3.421  37.574  47.730  1.00  6.45     0.002 C 
ATOM   3163  CG2 VAL A 325       3.175  36.433  45.569  1.00  6.61     0.002 C 
ATOM   3164  H   VAL A 325       0.610  37.579  44.849  1.00 99.99     0.164 HD
ATOM   3165  N   GLY A 326      -0.129  39.074  47.537  1.00  5.98    -0.336 N 
ATOM   3166  CA  GLY A 326      -0.786  40.031  48.450  1.00  6.27     0.189 C 
ATOM   3167  C   GLY A 326      -2.011  39.401  49.131  1.00  5.44     0.253 C 
ATOM   3168  O   GLY A 326      -2.112  39.416  50.352  1.00  6.08    -0.270 OA
ATOM   3169  H   GLY A 326      -0.202  39.353  46.569  1.00 99.99     0.164 HD
ATOM   3170  N   PHE A 327      -2.805  38.686  48.337  1.00  6.01    -0.337 N 
ATOM   3171  CA  PHE A 327      -4.002  37.985  48.849  1.00  6.26     0.164 C 
ATOM   3172  C   PHE A 327      -3.600  36.867  49.825  1.00  5.48     0.251 C 
ATOM   3173  O   PHE A 327      -4.110  36.814  50.940  1.00  6.73    -0.271 OA
ATOM   3174  CB  PHE A 327      -4.820  37.430  47.682  1.00  6.49     0.056 C 
ATOM   3175  CG  PHE A 327      -6.158  36.855  48.167  1.00  7.53    -0.044 A 
ATOM   3176  CD1 PHE A 327      -7.282  37.661  48.207  1.00  8.75     0.008 A 
ATOM   3177  CD2 PHE A 327      -6.218  35.545  48.615  1.00  8.66     0.008 A 
ATOM   3178  CE1 PHE A 327      -8.485  37.155  48.700  1.00 10.28     0.001 A 
ATOM   3179  CE2 PHE A 327      -7.415  35.040  49.113  1.00 10.01     0.001 A 
ATOM   3180  CZ  PHE A 327      -8.548  35.842  49.151  1.00 10.07     0.000 A 
ATOM   3181  H   PHE A 327      -2.620  38.547  47.362  1.00 99.99     0.164 HD
ATOM   3182  N   MET A 328      -2.563  36.117  49.448  1.00  5.13    -0.337 N 
ATOM   3183  CA  MET A 328      -2.022  35.027  50.279  1.00  5.19     0.160 C 
ATOM   3184  C   MET A 328      -1.511  35.552  51.637  1.00  5.54     0.251 C 
ATOM   3185  O   MET A 328      -1.946  35.065  52.671  1.00  6.18    -0.271 OA
ATOM   3186  CB  MET A 328      -0.896  34.312  49.528  1.00  4.94     0.043 C 
ATOM   3187  CG  MET A 328      -0.275  33.192  50.371  1.00  5.70     0.060 C 
ATOM   3188  SD  MET A 328       1.225  32.437  49.650  1.00  5.74    -0.139 SA
ATOM   3189  CE  MET A 328       2.393  33.772  49.807  1.00  7.62     0.069 C 
ATOM   3190  H   MET A 328      -2.081  36.270  48.582  1.00 99.99     0.164 HD
ATOM   3191  N   LEU A 329      -0.703  36.605  51.582  1.00  5.93    -0.338 N 
ATOM   3192  CA  LEU A 329      -0.085  37.193  52.788  1.00  5.64     0.159 C 
ATOM   3193  C   LEU A 329      -1.088  37.908  53.709  1.00  6.13     0.251 C 
ATOM   3194  O   LEU A 329      -0.851  38.033  54.903  1.00  5.18    -0.271 OA
ATOM   3195  CB  LEU A 329       1.082  38.110  52.408  1.00  5.39     0.032 C 
ATOM   3196  CG  LEU A 329       2.288  37.343  51.845  1.00  6.34     0.002 C 
ATOM   3197  CD1 LEU A 329       3.302  38.326  51.267  1.00  6.26     0.000 C 
ATOM   3198  CD2 LEU A 329       2.986  36.514  52.926  1.00  6.47     0.000 C 
ATOM   3199  H   LEU A 329      -0.496  37.090  50.728  1.00 99.99     0.164 HD
ATOM   3200  N   ALA A 330      -2.225  38.320  53.149  1.00  5.79    -0.338 N 
ATOM   3201  CA  ALA A 330      -3.289  38.968  53.936  1.00  5.57     0.159 C 
ATOM   3202  C   ALA A 330      -4.269  37.951  54.548  1.00  5.65     0.251 C 
ATOM   3203  O   ALA A 330      -4.834  38.205  55.601  1.00  6.23    -0.271 OA
ATOM   3204  CB  ALA A 330      -4.058  39.965  53.074  1.00  6.03     0.034 C 
ATOM   3205  H   ALA A 330      -2.446  38.151  52.189  1.00 99.99     0.164 HD
ATOM   3206  N   HIS A 331      -4.470  36.830  53.862  1.00  5.96    -0.337 N 
ATOM   3207  CA  HIS A 331      -5.444  35.807  54.295  1.00  5.92     0.166 C 
ATOM   3208  C   HIS A 331      -4.840  34.942  55.425  1.00  5.28     0.254 C 
ATOM   3209  O   HIS A 331      -3.755  34.405  55.230  1.00  6.23    -0.270 OA
ATOM   3210  CB  HIS A 331      -5.820  34.966  53.078  1.00  6.43     0.077 C 
ATOM   3211  CG  HIS A 331      -7.122  34.168  53.345  1.00  7.64     0.057 A 
ATOM   3212  ND1 HIS A 331      -8.324  34.596  53.148  1.00  9.94    -0.338 N 
ATOM   3213  CD2 HIS A 331      -7.171  32.983  53.941  1.00  5.20     0.113 A 
ATOM   3214  CE1 HIS A 331      -9.184  33.683  53.638  1.00  6.13     0.175 A 
ATOM   3215  NE2 HIS A 331      -8.452  32.689  54.131  1.00  9.00    -0.223 NA
ATOM   3216  H   HIS A 331      -3.908  36.570  53.077  1.00 99.99     0.164 HD
ATOM   3217  HD1 HIS A 331      -8.597  35.468  52.710  1.00 99.99     0.167 HD
ATOM   3218  N   PRO A 332      -5.595  34.647  56.492  1.00  6.30    -0.312 N 
ATOM   3219  CA  PRO A 332      -5.116  33.835  57.630  1.00  6.85     0.163 C 
ATOM   3220  C   PRO A 332      -4.714  32.365  57.350  1.00  6.38     0.251 C 
ATOM   3221  O   PRO A 332      -4.043  31.760  58.174  1.00  7.55    -0.271 OA
ATOM   3222  CB  PRO A 332      -6.231  33.915  58.671  1.00  7.19     0.034 C 
ATOM   3223  CG  PRO A 332      -7.483  34.149  57.828  1.00  7.82     0.027 C 
ATOM   3224  CD  PRO A 332      -6.984  35.092  56.735  1.00  6.89     0.105 C 
ATOM   3225  N   TYR A 333      -5.263  31.758  56.301  1.00  6.34    -0.337 N 
ATOM   3226  CA  TYR A 333      -4.983  30.334  55.983  1.00  5.30     0.164 C 
ATOM   3227  C   TYR A 333      -3.488  30.022  55.748  1.00  5.26     0.251 C 
ATOM   3228  O   TYR A 333      -2.853  30.587  54.862  1.00  6.29    -0.271 OA
ATOM   3229  CB  TYR A 333      -5.836  29.918  54.782  1.00  6.36     0.056 C 
ATOM   3230  CG  TYR A 333      -5.664  28.438  54.407  1.00  5.98    -0.044 A 
ATOM   3231  CD1 TYR A 333      -4.668  28.086  53.520  1.00  5.94     0.011 A 
ATOM   3232  CD2 TYR A 333      -6.458  27.471  54.996  1.00  5.78     0.011 A 
ATOM   3233  CE1 TYR A 333      -4.458  26.747  53.215  1.00  5.69     0.037 A 
ATOM   3234  CE2 TYR A 333      -6.249  26.127  54.701  1.00  5.75     0.037 A 
ATOM   3235  CZ  TYR A 333      -5.246  25.768  53.800  1.00  5.34     0.065 A 
ATOM   3236  OH  TYR A 333      -5.031  24.478  53.460  1.00  5.88    -0.361 OA
ATOM   3237  H   TYR A 333      -5.939  32.194  55.712  1.00 99.99     0.164 HD
ATOM   3238  HH  TYR A 333      -5.644  23.891  54.018  1.00 99.99     0.217 HD
ATOM   3239  N   GLY A 334      -3.054  28.962  56.444  1.00  5.30    -0.336 N 
ATOM   3240  CA  GLY A 334      -1.716  28.352  56.300  1.00  6.16     0.189 C 
ATOM   3241  C   GLY A 334      -0.528  29.229  56.737  1.00  5.75     0.253 C 
ATOM   3242  O   GLY A 334      -0.659  30.369  57.159  1.00  6.33    -0.270 OA
ATOM   3243  H   GLY A 334      -3.599  28.530  57.179  1.00 99.99     0.164 HD
ATOM   3244  N   PHE A 335       0.633  28.592  56.675  1.00  5.16    -0.337 N 
ATOM   3245  CA  PHE A 335       1.922  29.263  56.925  1.00  5.61     0.164 C 
ATOM   3246  C   PHE A 335       2.553  29.542  55.552  1.00  5.04     0.251 C 
ATOM   3247  O   PHE A 335       2.659  28.661  54.704  1.00  5.12    -0.271 OA
ATOM   3248  CB  PHE A 335       2.797  28.348  57.779  1.00  5.85     0.056 C 
ATOM   3249  CG  PHE A 335       4.075  29.074  58.214  1.00  7.87    -0.044 A 
ATOM   3250  CD1 PHE A 335       4.040  29.955  59.277  1.00  8.55     0.008 A 
ATOM   3251  CD2 PHE A 335       5.239  28.888  57.490  1.00 10.10     0.008 A 
ATOM   3252  CE1 PHE A 335       5.185  30.676  59.616  1.00  9.76     0.001 A 
ATOM   3253  CE2 PHE A 335       6.385  29.600  57.828  1.00 12.16     0.001 A 
ATOM   3254  CZ  PHE A 335       6.355  30.497  58.888  1.00 10.96     0.000 A 
ATOM   3255  H   PHE A 335       0.707  27.622  56.449  1.00 99.99     0.164 HD
ATOM   3256  N   THR A 336       2.852  30.814  55.351  1.00  5.26    -0.336 N 
ATOM   3257  CA  THR A 336       3.262  31.352  54.032  1.00  5.17     0.186 C 
ATOM   3258  C   THR A 336       4.763  31.257  53.719  1.00  5.88     0.253 C 
ATOM   3259  O   THR A 336       5.619  31.609  54.530  1.00  5.45    -0.270 OA
ATOM   3260  CB  THR A 336       2.799  32.805  53.911  1.00  5.48     0.140 C 
ATOM   3261  OG1 THR A 336       3.182  33.521  55.090  1.00  5.29    -0.382 OA
ATOM   3262  CG2 THR A 336       1.290  32.903  53.677  1.00  5.17     0.034 C 
ATOM   3263  H   THR A 336       2.719  31.498  56.065  1.00 99.99     0.164 HD
ATOM   3264  HG1 THR A 336       3.640  32.918  55.743  1.00 99.99     0.210 HD
ATOM   3265  N   ARG A 337       5.031  30.801  52.500  1.00  4.87    -0.337 N 
ATOM   3266  CA  ARG A 337       6.389  30.759  51.930  1.00  6.28     0.159 C 
ATOM   3267  C   ARG A 337       6.413  31.641  50.669  1.00  6.77     0.251 C 
ATOM   3268  O   ARG A 337       5.698  31.389  49.704  1.00  8.21    -0.271 OA
ATOM   3269  CB  ARG A 337       6.776  29.318  51.587  1.00  6.09     0.034 C 
ATOM   3270  CG  ARG A 337       8.198  29.226  51.012  1.00  7.81     0.027 C 
ATOM   3271  CD  ARG A 337       8.589  27.793  50.651  1.00  7.33     0.116 C 
ATOM   3272  NE  ARG A 337       7.724  27.271  49.575  1.00  7.62    -0.212 N 
ATOM   3273  CZ  ARG A 337       7.616  25.988  49.224  1.00  7.19     0.666 C 
ATOM   3274  NH1 ARG A 337       8.303  25.044  49.848  1.00  6.38    -0.235 N 
ATOM   3275  NH2 ARG A 337       6.773  25.615  48.273  1.00  8.35    -0.235 N 
ATOM   3276  H   ARG A 337       4.317  30.436  51.897  1.00 99.99     0.164 HD
ATOM   3277  HE  ARG A 337       7.162  27.954  49.114  1.00 99.99     0.178 HD
ATOM   3278 1HH1 ARG A 337       8.238  24.085  49.603  1.00 99.99     0.174 HD
ATOM   3279 2HH1 ARG A 337       8.943  25.326  50.573  1.00 99.99     0.174 HD
ATOM   3280 1HH2 ARG A 337       6.699  24.652  48.041  1.00 99.99     0.174 HD
ATOM   3281 2HH2 ARG A 337       6.179  26.290  47.837  1.00 99.99     0.174 HD
ATOM   3282  N   VAL A 338       7.247  32.668  50.734  1.00  5.77    -0.338 N 
ATOM   3283  CA  VAL A 338       7.474  33.583  49.594  1.00  7.09     0.159 C 
ATOM   3284  C   VAL A 338       8.615  33.000  48.734  1.00  6.63     0.251 C 
ATOM   3285  O   VAL A 338       9.642  32.558  49.239  1.00  7.04    -0.271 OA
ATOM   3286  CB  VAL A 338       7.789  35.001  50.103  1.00  8.30     0.029 C 
ATOM   3287  CG1 VAL A 338       8.155  35.974  48.973  1.00 10.03     0.002 C 
ATOM   3288  CG2 VAL A 338       6.589  35.583  50.860  1.00 10.26     0.002 C 
ATOM   3289  H   VAL A 338       7.813  32.845  51.545  1.00 99.99     0.164 HD
ATOM   3290  N   MET A 339       8.380  33.019  47.432  1.00  6.83    -0.337 N 
ATOM   3291  CA  MET A 339       9.386  32.580  46.443  1.00  6.82     0.160 C 
ATOM   3292  C   MET A 339      10.351  33.734  46.111  1.00  6.73     0.251 C 
ATOM   3293  O   MET A 339       9.964  34.893  45.992  1.00  7.14    -0.271 OA
ATOM   3294  CB  MET A 339       8.645  32.093  45.195  1.00  7.07     0.043 C 
ATOM   3295  CG  MET A 339       9.577  31.509  44.128  1.00  8.00     0.060 C 
ATOM   3296  SD  MET A 339      10.512  30.048  44.709  1.00  8.12    -0.139 SA
ATOM   3297  CE  MET A 339      11.770  30.000  43.454  1.00  6.34     0.069 C 
ATOM   3298  H   MET A 339       7.528  33.362  47.044  1.00 99.99     0.164 HD
ATOM   3299  N   SER A 340      11.617  33.369  45.960  1.00  6.25    -0.336 N 
ATOM   3300  CA  SER A 340      12.652  34.302  45.474  1.00  6.29     0.189 C 
ATOM   3301  C   SER A 340      13.489  33.561  44.428  1.00  6.31     0.254 C 
ATOM   3302  O   SER A 340      14.025  32.490  44.693  1.00  6.77    -0.270 OA
ATOM   3303  CB  SER A 340      13.520  34.760  46.637  1.00  7.10     0.169 C 
ATOM   3304  OG  SER A 340      14.354  35.828  46.193  1.00  7.91    -0.380 OA
ATOM   3305  H   SER A 340      11.964  32.464  46.213  1.00 99.99     0.164 HD
ATOM   3306  HG  SER A 340      14.120  36.108  45.271  1.00 99.99     0.211 HD
ATOM   3307  N   SER A 341      13.407  34.072  43.207  1.00  6.88    -0.335 N 
ATOM   3308  CA  SER A 341      13.891  33.346  42.014  1.00  6.70     0.189 C 
ATOM   3309  C   SER A 341      15.071  34.063  41.337  1.00  6.60     0.254 C 
ATOM   3310  O   SER A 341      15.465  35.162  41.724  1.00  7.06    -0.270 OA
ATOM   3311  CB  SER A 341      12.753  33.247  40.993  1.00  8.03     0.169 C 
ATOM   3312  OG  SER A 341      11.523  32.912  41.640  1.00  7.29    -0.380 OA
ATOM   3313  H   SER A 341      12.977  34.956  43.010  1.00 99.99     0.164 HD
ATOM   3314  HG  SER A 341      11.650  33.031  42.628  1.00 99.99     0.211 HD
ATOM   3315  N   TYR A 342      15.585  33.384  40.330  1.00  7.35    -0.337 N 
ATOM   3316  CA  TYR A 342      16.551  33.964  39.376  1.00  7.78     0.164 C 
ATOM   3317  C   TYR A 342      15.911  33.958  37.975  1.00  9.25     0.251 C 
ATOM   3318  O   TYR A 342      15.024  33.159  37.688  1.00  8.02    -0.271 OA
ATOM   3319  CB  TYR A 342      17.858  33.176  39.398  1.00  8.27     0.056 C 
ATOM   3320  CG  TYR A 342      17.730  31.683  39.030  1.00  7.96    -0.044 A 
ATOM   3321  CD1 TYR A 342      17.640  31.303  37.701  1.00  7.75     0.011 A 
ATOM   3322  CD2 TYR A 342      17.785  30.729  40.027  1.00  7.83     0.011 A 
ATOM   3323  CE1 TYR A 342      17.593  29.956  37.357  1.00  8.86     0.037 A 
ATOM   3324  CE2 TYR A 342      17.752  29.379  39.693  1.00  7.91     0.037 A 
ATOM   3325  CZ  TYR A 342      17.662  28.990  38.359  1.00  7.97     0.065 A 
ATOM   3326  OH  TYR A 342      17.683  27.673  38.058  1.00  8.05    -0.361 OA
ATOM   3327  H   TYR A 342      15.280  32.465  40.082  1.00 99.99     0.164 HD
ATOM   3328  HH  TYR A 342      17.624  27.536  37.053  1.00 99.99     0.217 HD
ATOM   3329  N   ARG A 343      16.292  34.946  37.190  1.00 10.72    -0.338 N 
ATOM   3330  CA  ARG A 343      15.838  35.053  35.789  1.00 13.78     0.159 C 
ATOM   3331  C   ARG A 343      16.652  34.087  34.912  1.00 13.54     0.251 C 
ATOM   3332  O   ARG A 343      17.851  33.913  35.101  1.00 15.14    -0.271 OA
ATOM   3333  CB  ARG A 343      16.081  36.475  35.315  1.00 17.95     0.034 C 
ATOM   3334  CG  ARG A 343      14.845  37.072  34.638  1.00 23.95     0.027 C 
ATOM   3335  CD  ARG A 343      15.178  38.423  33.993  1.00 27.51     0.116 C 
ATOM   3336  NE  ARG A 343      15.881  39.324  34.933  1.00 31.18    -0.212 N 
ATOM   3337  CZ  ARG A 343      15.341  40.052  35.915  1.00 34.25     0.666 C 
ATOM   3338  NH1 ARG A 343      14.033  40.058  36.137  1.00 36.10    -0.235 N 
ATOM   3339  NH2 ARG A 343      16.115  40.773  36.714  1.00 35.11    -0.235 N 
ATOM   3340  H   ARG A 343      16.959  35.640  37.481  1.00 99.99     0.164 HD
ATOM   3341  HE  ARG A 343      16.872  39.340  34.822  1.00 99.99     0.178 HD
ATOM   3342 1HH1 ARG A 343      13.642  40.612  36.867  1.00 99.99     0.174 HD
ATOM   3343 2HH1 ARG A 343      13.448  39.508  35.543  1.00 99.99     0.174 HD
ATOM   3344 1HH2 ARG A 343      15.703  41.316  37.444  1.00 99.99     0.174 HD
ATOM   3345 2HH2 ARG A 343      17.105  40.784  36.589  1.00 99.99     0.174 HD
ATOM   3346  N   TRP A 344      15.939  33.431  34.012  1.00 13.52    -0.337 N 
ATOM   3347  CA  TRP A 344      16.561  32.518  33.029  1.00 13.36     0.164 C 
ATOM   3348  C   TRP A 344      16.005  32.829  31.621  1.00 13.86     0.254 C 
ATOM   3349  O   TRP A 344      14.952  33.472  31.536  1.00 13.07    -0.270 OA
ATOM   3350  CB  TRP A 344      16.333  31.075  33.485  1.00 12.64     0.059 C 
ATOM   3351  CG  TRP A 344      14.905  30.548  33.244  1.00 12.03    -0.016 A 
ATOM   3352  CD1 TRP A 344      14.528  29.882  32.169  1.00 11.49     0.097 A 
ATOM   3353  CD2 TRP A 344      13.837  30.612  34.112  1.00 10.15    -0.001 A 
ATOM   3354  NE1 TRP A 344      13.259  29.513  32.313  1.00 11.07    -0.365 N 
ATOM   3355  CE2 TRP A 344      12.797  29.934  33.480  1.00 10.12     0.042 A 
ATOM   3356  CE3 TRP A 344      13.644  31.169  35.371  1.00  9.66     0.014 A 
ATOM   3357  CZ2 TRP A 344      11.563  29.812  34.111  1.00  9.76     0.030 A 
ATOM   3358  CZ3 TRP A 344      12.397  31.077  35.979  1.00  9.04     0.001 A 
ATOM   3359  CH2 TRP A 344      11.360  30.403  35.351  1.00  9.25     0.002 A 
ATOM   3360  H   TRP A 344      14.950  33.514  33.932  1.00 99.99     0.164 HD
ATOM   3361  HE1 TRP A 344      12.731  28.974  31.645  1.00 99.99     0.165 HD
ATOM   3362  N   PRO A 345      16.697  32.445  30.538  1.00 14.84    -0.312 N 
ATOM   3363  CA  PRO A 345      16.220  32.698  29.165  1.00 15.41     0.163 C 
ATOM   3364  C   PRO A 345      15.016  31.797  28.810  1.00 15.51     0.251 C 
ATOM   3365  O   PRO A 345      15.132  30.837  28.059  1.00 15.17    -0.271 OA
ATOM   3366  CB  PRO A 345      17.450  32.445  28.288  1.00 16.86     0.034 C 
ATOM   3367  CG  PRO A 345      18.210  31.358  29.048  1.00 16.53     0.027 C 
ATOM   3368  CD  PRO A 345      18.006  31.753  30.511  1.00 15.94     0.105 C 
ATOM   3369  N   ARG A 346      13.860  32.136  29.362  1.00 16.13    -0.338 N 
ATOM   3370  CA  ARG A 346      12.606  31.388  29.131  1.00 18.11     0.159 C 
ATOM   3371  C   ARG A 346      12.211  31.487  27.641  1.00 19.44     0.251 C 
ATOM   3372  O   ARG A 346      12.049  32.573  27.106  1.00 19.01    -0.271 OA
ATOM   3373  CB  ARG A 346      11.529  31.968  30.043  1.00 17.50     0.034 C 
ATOM   3374  CG  ARG A 346      10.306  31.052  30.122  1.00 17.38     0.027 C 
ATOM   3375  CD  ARG A 346       9.349  31.495  31.228  1.00 17.14     0.116 C 
ATOM   3376  NE  ARG A 346       8.690  32.768  30.881  1.00 16.83    -0.212 N 
ATOM   3377  CZ  ARG A 346       7.472  33.148  31.275  1.00 18.05     0.666 C 
ATOM   3378  NH1 ARG A 346       6.717  32.376  32.048  1.00 16.93    -0.235 N 
ATOM   3379  NH2 ARG A 346       6.978  34.313  30.881  1.00 18.80    -0.235 N 
ATOM   3380  H   ARG A 346      13.782  32.905  30.001  1.00 99.99     0.164 HD
ATOM   3381  HE  ARG A 346       9.220  33.391  30.309  1.00 99.99     0.178 HD
ATOM   3382 1HH1 ARG A 346       5.809  32.676  32.333  1.00 99.99     0.174 HD
ATOM   3383 2HH1 ARG A 346       7.073  31.488  32.333  1.00 99.99     0.174 HD
ATOM   3384 1HH2 ARG A 346       6.070  34.593  31.188  1.00 99.99     0.174 HD
ATOM   3385 2HH2 ARG A 346       7.515  34.925  30.304  1.00 99.99     0.174 HD
ATOM   3386  N   GLN A 347      12.214  30.330  26.995  1.00 20.04    -0.338 N 
ATOM   3387  CA  GLN A 347      11.957  30.236  25.541  1.00 21.09     0.160 C 
ATOM   3388  C   GLN A 347      10.900  29.162  25.246  1.00 20.21     0.251 C 
ATOM   3389  O   GLN A 347      11.180  27.962  25.316  1.00 18.00    -0.271 OA
ATOM   3390  CB  GLN A 347      13.297  29.933  24.870  1.00 23.37     0.042 C 
ATOM   3391  CG  GLN A 347      13.194  29.919  23.342  1.00 28.10     0.090 C 
ATOM   3392  CD  GLN A 347      14.421  29.326  22.625  1.00 31.53     0.227 C 
ATOM   3393  OE1 GLN A 347      14.353  28.934  21.480  1.00 36.24    -0.273 OA
ATOM   3394  NE2 GLN A 347      15.572  29.301  23.271  1.00 33.69    -0.369 N 
ATOM   3395  H   GLN A 347      12.390  29.459  27.447  1.00 99.99     0.164 HD
ATOM   3396 1HE2 GLN A 347      16.351  28.916  22.775  1.00 99.99     0.159 HD
ATOM   3397 2HE2 GLN A 347      15.634  29.657  24.192  1.00 99.99     0.159 HD
ATOM   3398  N   PHE A 348       9.659  29.626  25.110  1.00 20.67    -0.337 N 
ATOM   3399  CA  PHE A 348       8.504  28.750  24.838  1.00 21.24     0.164 C 
ATOM   3400  C   PHE A 348       8.450  28.228  23.394  1.00 21.32     0.251 C 
ATOM   3401  O   PHE A 348       8.468  28.995  22.439  1.00 21.67    -0.271 OA
ATOM   3402  CB  PHE A 348       7.183  29.440  25.171  1.00 21.73     0.056 C 
ATOM   3403  CG  PHE A 348       6.920  29.400  26.678  1.00 23.26    -0.044 A 
ATOM   3404  CD1 PHE A 348       6.428  28.234  27.243  1.00 24.37     0.008 A 
ATOM   3405  CD2 PHE A 348       7.131  30.524  27.455  1.00 24.54     0.008 A 
ATOM   3406  CE1 PHE A 348       6.153  28.183  28.606  1.00 25.15     0.001 A 
ATOM   3407  CE2 PHE A 348       6.847  30.478  28.818  1.00 25.10     0.001 A 
ATOM   3408  CZ  PHE A 348       6.364  29.309  29.393  1.00 25.21     0.000 A 
ATOM   3409  H   PHE A 348       9.453  30.604  25.112  1.00 99.99     0.164 HD
ATOM   3410  N   GLN A 349       8.314  26.917  23.316  1.00 21.35    -0.338 N 
ATOM   3411  CA  GLN A 349       8.272  26.172  22.042  1.00 22.16     0.160 C 
ATOM   3412  C   GLN A 349       7.230  25.063  22.100  1.00 20.89     0.251 C 
ATOM   3413  O   GLN A 349       7.278  24.255  23.026  1.00 18.25    -0.271 OA
ATOM   3414  CB  GLN A 349       9.659  25.628  21.714  1.00 24.80     0.042 C 
ATOM   3415  CG  GLN A 349      10.316  26.758  20.925  1.00 28.12     0.090 C 
ATOM   3416  CD  GLN A 349      11.432  26.381  19.959  1.00 32.92     0.227 C 
ATOM   3417  OE1 GLN A 349      11.415  26.800  18.803  1.00 36.04    -0.273 OA
ATOM   3418  NE2 GLN A 349      12.501  25.802  20.433  1.00 35.40    -0.369 N 
ATOM   3419  H   GLN A 349       8.296  26.325  24.127  1.00 99.99     0.164 HD
ATOM   3420 1HE2 GLN A 349      13.219  25.594  19.773  1.00 99.99     0.159 HD
ATOM   3421 2HE2 GLN A 349      12.646  25.705  21.414  1.00 99.99     0.159 HD
ATOM   3422  N   ASN A 350       6.154  25.250  21.342  1.00 19.81    -0.337 N 
ATOM   3423  CA  ASN A 350       5.018  24.291  21.322  1.00 20.45     0.169 C 
ATOM   3424  C   ASN A 350       4.330  24.195  22.704  1.00 21.03     0.251 C 
ATOM   3425  O   ASN A 350       3.944  23.125  23.168  1.00 22.88    -0.271 OA
ATOM   3426  CB  ASN A 350       5.484  22.914  20.810  1.00 19.59     0.119 C 
ATOM   3427  CG  ASN A 350       6.073  22.970  19.383  1.00 20.23     0.230 C 
ATOM   3428  OD1 ASN A 350       5.809  23.849  18.600  1.00 20.12    -0.273 OA
ATOM   3429  ND2 ASN A 350       6.923  22.010  19.069  1.00 17.40    -0.369 N 
ATOM   3430  H   ASN A 350       6.044  26.028  20.720  1.00 99.99     0.164 HD
ATOM   3431 1HD2 ASN A 350       7.299  22.044  18.141  1.00 99.99     0.159 HD
ATOM   3432 2HD2 ASN A 350       7.154  21.290  19.706  1.00 99.99     0.159 HD
ATOM   3433  N   GLY A 351       4.236  25.363  23.364  1.00 22.30    -0.336 N 
ATOM   3434  CA  GLY A 351       3.611  25.521  24.691  1.00 22.19     0.189 C 
ATOM   3435  C   GLY A 351       4.465  25.082  25.904  1.00 22.06     0.253 C 
ATOM   3436  O   GLY A 351       3.985  25.143  27.030  1.00 23.30    -0.270 OA
ATOM   3437  H   GLY A 351       4.561  26.234  22.980  1.00 99.99     0.164 HD
ATOM   3438  N   ASN A 352       5.755  24.861  25.685  1.00 20.61    -0.337 N 
ATOM   3439  CA  ASN A 352       6.672  24.431  26.773  1.00 19.15     0.169 C 
ATOM   3440  C   ASN A 352       8.016  25.156  26.697  1.00 16.94     0.251 C 
ATOM   3441  O   ASN A 352       8.541  25.411  25.617  1.00 14.92    -0.271 OA
ATOM   3442  CB  ASN A 352       6.881  22.919  26.737  1.00 20.77     0.119 C 
ATOM   3443  CG  ASN A 352       5.584  22.157  27.097  1.00 22.57     0.230 C 
ATOM   3444  OD1 ASN A 352       4.901  21.606  26.287  1.00 23.26    -0.273 OA
ATOM   3445  ND2 ASN A 352       5.304  22.115  28.394  1.00 23.65    -0.369 N 
ATOM   3446  H   ASN A 352       6.182  24.943  24.786  1.00 99.99     0.164 HD
ATOM   3447 1HD2 ASN A 352       4.459  21.634  28.633  1.00 99.99     0.159 HD
ATOM   3448 2HD2 ASN A 352       5.855  22.582  29.057  1.00 99.99     0.159 HD
ATOM   3449  N   ASP A 353       8.523  25.547  27.864  1.00 13.65    -0.337 N 
ATOM   3450  CA  ASP A 353       9.814  26.241  27.964  1.00 12.93     0.170 C 
ATOM   3451  C   ASP A 353      10.982  25.242  27.781  1.00 12.89     0.251 C 
ATOM   3452  O   ASP A 353      11.301  24.509  28.710  1.00 14.04    -0.271 OA
ATOM   3453  CB  ASP A 353       9.860  26.972  29.311  1.00 11.13     0.129 C 
ATOM   3454  CG  ASP A 353      11.191  27.673  29.610  1.00 13.18     0.188 C 
ATOM   3455  OD1 ASP A 353      11.959  27.927  28.648  1.00 10.88    -0.647 OA
ATOM   3456  OD2 ASP A 353      11.450  27.914  30.802  1.00 14.04    -0.647 OA
ATOM   3457  H   ASP A 353       8.075  25.351  28.736  1.00 99.99     0.164 HD
ATOM   3458  N   VAL A 354      11.706  25.400  26.682  1.00 12.55    -0.338 N 
ATOM   3459  CA  VAL A 354      12.871  24.520  26.383  1.00 13.87     0.159 C 
ATOM   3460  C   VAL A 354      14.092  24.788  27.299  1.00 12.46     0.251 C 
ATOM   3461  O   VAL A 354      14.995  23.973  27.398  1.00 14.32    -0.271 OA
ATOM   3462  CB  VAL A 354      13.292  24.517  24.906  1.00 14.87     0.029 C 
ATOM   3463  CG1 VAL A 354      12.157  24.004  24.014  1.00 16.27     0.002 C 
ATOM   3464  CG2 VAL A 354      13.817  25.872  24.411  1.00 15.95     0.002 C 
ATOM   3465  H   VAL A 354      11.571  26.156  26.031  1.00 99.99     0.164 HD
ATOM   3466  N   ASN A 355      14.040  25.925  27.982  1.00 11.38    -0.337 N 
ATOM   3467  CA  ASN A 355      15.123  26.352  28.895  1.00 11.92     0.169 C 
ATOM   3468  C   ASN A 355      14.717  26.294  30.376  1.00 12.42     0.251 C 
ATOM   3469  O   ASN A 355      15.409  26.834  31.232  1.00 12.30    -0.271 OA
ATOM   3470  CB  ASN A 355      15.585  27.759  28.521  1.00 13.23     0.119 C 
ATOM   3471  CG  ASN A 355      16.431  27.779  27.233  1.00 15.05     0.230 C 
ATOM   3472  OD1 ASN A 355      16.999  26.805  26.795  1.00 17.57    -0.273 OA
ATOM   3473  ND2 ASN A 355      16.502  28.941  26.620  1.00 16.16    -0.369 N 
ATOM   3474  H   ASN A 355      13.243  26.521  27.969  1.00 99.99     0.164 HD
ATOM   3475 1HD2 ASN A 355      17.082  28.982  25.809  1.00 99.99     0.159 HD
ATOM   3476 2HD2 ASN A 355      16.062  29.746  27.026  1.00 99.99     0.159 HD
ATOM   3477  N   ASP A 356      13.715  25.468  30.670  1.00 11.69    -0.337 N 
ATOM   3478  CA  ASP A 356      13.251  25.259  32.062  1.00 12.67     0.170 C 
ATOM   3479  C   ASP A 356      14.308  24.577  32.966  1.00 11.63     0.252 C 
ATOM   3480  O   ASP A 356      14.163  24.564  34.178  1.00 12.32    -0.271 OA
ATOM   3481  CB  ASP A 356      11.912  24.511  32.105  1.00 14.09     0.129 C 
ATOM   3482  CG  ASP A 356      11.899  23.104  31.480  1.00 16.21     0.188 C 
ATOM   3483  OD1 ASP A 356      12.997  22.615  31.120  1.00 18.20    -0.647 OA
ATOM   3484  OD2 ASP A 356      10.786  22.592  31.283  1.00 21.49    -0.647 OA
ATOM   3485  H   ASP A 356      13.284  24.880  29.982  1.00 99.99     0.164 HD
ATOM   3486  N   TRP A 357      15.317  23.970  32.340  1.00 10.25    -0.337 N 
ATOM   3487  CA  TRP A 357      16.430  23.292  33.028  1.00  9.45     0.164 C 
ATOM   3488  C   TRP A 357      17.515  24.257  33.549  1.00  9.86     0.251 C 
ATOM   3489  O   TRP A 357      18.227  23.891  34.475  1.00 10.15    -0.271 OA
ATOM   3490  CB  TRP A 357      17.067  22.243  32.114  1.00 10.28     0.059 C 
ATOM   3491  CG  TRP A 357      17.683  22.847  30.834  1.00 11.18    -0.016 A 
ATOM   3492  CD1 TRP A 357      17.080  22.953  29.665  1.00 11.36     0.097 A 
ATOM   3493  CD2 TRP A 357      18.951  23.384  30.708  1.00 11.20    -0.001 A 
ATOM   3494  NE1 TRP A 357      17.897  23.538  28.795  1.00 12.01    -0.365 N 
ATOM   3495  CE2 TRP A 357      19.049  23.823  29.391  1.00 12.29     0.042 A 
ATOM   3496  CE3 TRP A 357      20.017  23.567  31.584  1.00 11.68     0.014 A 
ATOM   3497  CZ2 TRP A 357      20.213  24.451  28.957  1.00 13.01     0.030 A 
ATOM   3498  CZ3 TRP A 357      21.186  24.163  31.135  1.00 12.62     0.001 A 
ATOM   3499  CH2 TRP A 357      21.287  24.602  29.825  1.00 12.50     0.002 A 
ATOM   3500  H   TRP A 357      15.406  23.969  31.347  1.00 99.99     0.164 HD
ATOM   3501  HE1 TRP A 357      17.675  23.727  27.830  1.00 99.99     0.165 HD
ATOM   3502  N   VAL A 358      17.630  25.443  32.940  1.00  9.51    -0.338 N 
ATOM   3503  CA  VAL A 358      18.723  26.403  33.237  1.00  9.44     0.159 C 
ATOM   3504  C   VAL A 358      18.868  26.606  34.763  1.00  9.45     0.251 C 
ATOM   3505  O   VAL A 358      17.908  26.906  35.463  1.00  8.07    -0.271 OA
ATOM   3506  CB  VAL A 358      18.545  27.754  32.513  1.00 10.74     0.029 C 
ATOM   3507  CG1 VAL A 358      19.570  28.819  32.936  1.00 11.49     0.002 C 
ATOM   3508  CG2 VAL A 358      18.699  27.576  30.999  1.00 11.84     0.002 C 
ATOM   3509  H   VAL A 358      16.945  25.783  32.294  1.00 99.99     0.164 HD
ATOM   3510  N   GLY A 359      20.101  26.339  35.192  1.00  8.96    -0.336 N 
ATOM   3511  CA  GLY A 359      20.506  26.563  36.592  1.00  9.07     0.189 C 
ATOM   3512  C   GLY A 359      20.609  28.067  36.945  1.00  8.06     0.257 C 
ATOM   3513  O   GLY A 359      20.375  28.921  36.090  1.00  9.59    -0.270 OA
ATOM   3514  H   GLY A 359      20.854  26.011  34.611  1.00 99.99     0.164 HD
ATOM   3515  N   PRO A 360      21.003  28.371  38.184  1.00  8.47    -0.312 N 
ATOM   3516  CA  PRO A 360      21.202  29.760  38.660  1.00  8.64     0.163 C 
ATOM   3517  C   PRO A 360      22.250  30.534  37.831  1.00  9.56     0.254 C 
ATOM   3518  O   PRO A 360      23.079  29.909  37.166  1.00  9.82    -0.270 OA
ATOM   3519  CB  PRO A 360      21.634  29.610  40.117  1.00  8.43     0.034 C 
ATOM   3520  CG  PRO A 360      22.271  28.225  40.160  1.00  8.27     0.027 C 
ATOM   3521  CD  PRO A 360      21.368  27.413  39.244  1.00  8.82     0.105 C 
ATOM   3522  N   PRO A 361      22.213  31.876  37.867  1.00  9.91    -0.312 N 
ATOM   3523  CA  PRO A 361      23.190  32.735  37.160  1.00 10.76     0.163 C 
ATOM   3524  C   PRO A 361      24.600  32.302  37.602  1.00 10.61     0.251 C 
ATOM   3525  O   PRO A 361      24.828  32.069  38.786  1.00 10.01    -0.271 OA
ATOM   3526  CB  PRO A 361      22.912  34.145  37.671  1.00 11.46     0.034 C 
ATOM   3527  CG  PRO A 361      21.431  34.112  38.035  1.00 11.80     0.027 C 
ATOM   3528  CD  PRO A 361      21.246  32.711  38.604  1.00 10.76     0.105 C 
ATOM   3529  N   ASN A 362      25.494  32.171  36.636  1.00 10.07    -0.337 N 
ATOM   3530  CA  ASN A 362      26.818  31.556  36.905  1.00 10.38     0.169 C 
ATOM   3531  C   ASN A 362      27.890  32.009  35.901  1.00 11.65     0.251 C 
ATOM   3532  O   ASN A 362      27.590  32.396  34.775  1.00 11.24    -0.271 OA
ATOM   3533  CB  ASN A 362      26.692  30.029  36.908  1.00  9.78     0.119 C 
ATOM   3534  CG  ASN A 362      26.426  29.454  35.505  1.00 10.99     0.230 C 
ATOM   3535  OD1 ASN A 362      27.337  29.106  34.783  1.00 10.99    -0.273 OA
ATOM   3536  ND2 ASN A 362      25.169  29.443  35.116  1.00 11.31    -0.369 N 
ATOM   3537  H   ASN A 362      25.384  32.539  35.714  1.00 99.99     0.164 HD
ATOM   3538 1HD2 ASN A 362      24.972  29.083  34.204  1.00 99.99     0.159 HD
ATOM   3539 2HD2 ASN A 362      24.440  29.730  35.737  1.00 99.99     0.159 HD
ATOM   3540  N   ASN A 363      29.127  31.886  36.353  1.00 11.92    -0.337 N 
ATOM   3541  CA  ASN A 363      30.327  32.111  35.521  1.00 12.37     0.169 C 
ATOM   3542  C   ASN A 363      31.095  30.789  35.454  1.00 11.23     0.251 C 
ATOM   3543  O   ASN A 363      31.577  30.313  36.478  1.00 11.48    -0.271 OA
ATOM   3544  CB  ASN A 363      31.202  33.195  36.148  1.00 12.88     0.119 C 
ATOM   3545  CG  ASN A 363      30.527  34.582  36.145  1.00 14.46     0.230 C 
ATOM   3546  OD1 ASN A 363      30.333  35.218  37.145  1.00 17.41    -0.273 OA
ATOM   3547  ND2 ASN A 363      30.194  35.041  34.949  1.00 13.54    -0.369 N 
ATOM   3548  H   ASN A 363      29.315  31.628  37.306  1.00 99.99     0.164 HD
ATOM   3549 1HD2 ASN A 363      29.750  35.938  34.931  1.00 99.99     0.159 HD
ATOM   3550 2HD2 ASN A 363      30.336  34.501  34.137  1.00 99.99     0.159 HD
ATOM   3551  N   ASN A 364      30.961  30.098  34.318  1.00 12.38    -0.337 N 
ATOM   3552  CA  ASN A 364      31.575  28.768  34.104  1.00 13.16     0.169 C 
ATOM   3553  C   ASN A 364      31.153  27.727  35.175  1.00 11.92     0.251 C 
ATOM   3554  O   ASN A 364      31.978  27.009  35.736  1.00 12.57    -0.271 OA
ATOM   3555  CB  ASN A 364      33.100  28.940  34.005  1.00 16.00     0.119 C 
ATOM   3556  CG  ASN A 364      33.809  27.647  33.546  1.00 20.26     0.230 C 
ATOM   3557  OD1 ASN A 364      33.262  26.794  32.905  1.00 22.55    -0.273 OA
ATOM   3558  ND2 ASN A 364      35.088  27.562  33.875  1.00 23.87    -0.369 N 
ATOM   3559  H   ASN A 364      30.480  30.460  33.521  1.00 99.99     0.164 HD
ATOM   3560 1HD2 ASN A 364      35.552  26.726  33.578  1.00 99.99     0.159 HD
ATOM   3561 2HD2 ASN A 364      35.532  28.260  34.408  1.00 99.99     0.159 HD
ATOM   3562  N   GLY A 365      29.879  27.807  35.580  1.00 11.44    -0.336 N 
ATOM   3563  CA  GLY A 365      29.324  26.864  36.572  1.00 10.47     0.189 C 
ATOM   3564  C   GLY A 365      29.393  27.372  38.025  1.00  9.93     0.253 C 
ATOM   3565  O   GLY A 365      28.819  26.751  38.907  1.00 11.14    -0.270 OA
ATOM   3566  H   GLY A 365      29.217  28.509  35.279  1.00 99.99     0.164 HD
ATOM   3567  N   VAL A 366      30.139  28.439  38.277  1.00  9.73    -0.337 N 
ATOM   3568  CA  VAL A 366      30.215  29.028  39.638  1.00  9.58     0.159 C 
ATOM   3569  C   VAL A 366      29.055  30.036  39.806  1.00  9.08     0.251 C 
ATOM   3570  O   VAL A 366      29.012  31.028  39.085  1.00 10.33    -0.271 OA
ATOM   3571  CB  VAL A 366      31.587  29.683  39.876  1.00  9.52     0.029 C 
ATOM   3572  CG1 VAL A 366      31.710  30.240  41.300  1.00  9.47     0.002 C 
ATOM   3573  CG2 VAL A 366      32.737  28.695  39.640  1.00 10.50     0.002 C 
ATOM   3574  H   VAL A 366      30.756  28.850  37.602  1.00 99.99     0.164 HD
ATOM   3575  N   ILE A 367      28.167  29.756  40.758  1.00  9.51    -0.338 N 
ATOM   3576  CA  ILE A 367      26.981  30.619  41.022  1.00  9.19     0.159 C 
ATOM   3577  C   ILE A 367      27.450  32.066  41.309  1.00  9.14     0.251 C 
ATOM   3578  O   ILE A 367      28.362  32.294  42.094  1.00 10.67    -0.271 OA
ATOM   3579  CB  ILE A 367      26.101  30.064  42.164  1.00  8.79     0.029 C 
ATOM   3580  CG1 ILE A 367      25.535  28.682  41.786  1.00  9.02     0.002 C 
ATOM   3581  CG2 ILE A 367      24.955  31.031  42.527  1.00  9.43     0.002 C 
ATOM   3582  CD  ILE A 367      24.760  27.965  42.904  1.00  8.51     0.000 C 
ATOM   3583  H   ILE A 367      28.275  28.986  41.383  1.00 99.99     0.164 HD
ATOM   3584  N   LYS A 368      26.791  32.997  40.632  1.00 10.20    -0.338 N 
ATOM   3585  CA  LYS A 368      27.054  34.444  40.809  1.00 11.64     0.159 C 
ATOM   3586  C   LYS A 368      26.569  34.918  42.190  1.00 12.90     0.251 C 
ATOM   3587  O   LYS A 368      25.526  34.496  42.674  1.00 11.23    -0.271 OA
ATOM   3588  CB  LYS A 368      26.350  35.276  39.738  1.00 13.23     0.032 C 
ATOM   3589  CG  LYS A 368      26.955  35.087  38.345  1.00 15.35     0.004 C 
ATOM   3590  CD  LYS A 368      26.350  36.103  37.376  1.00 17.28     0.032 C 
ATOM   3591  CE  LYS A 368      26.693  35.760  35.924  1.00 19.23     0.206 C 
ATOM   3592  NZ  LYS A 368      26.223  36.800  34.999  1.00 20.20    -0.064 N 
ATOM   3593  H   LYS A 368      26.035  32.767  40.015  1.00 99.99     0.164 HD
ATOM   3594  HZ1 LYS A 368      26.427  36.527  34.058  1.00 99.99     0.275 HD
ATOM   3595  HZ2 LYS A 368      25.235  36.933  35.098  1.00 99.99     0.275 HD
ATOM   3596  HZ3 LYS A 368      26.689  37.662  35.204  1.00 99.99     0.275 HD
ATOM   3597  N   GLU A 369      27.335  35.828  42.781  1.00 13.25    -0.338 N 
ATOM   3598  CA  GLU A 369      26.887  36.474  44.037  1.00 14.44     0.160 C 
ATOM   3599  C   GLU A 369      25.641  37.353  43.789  1.00 12.87     0.251 C 
ATOM   3600  O   GLU A 369      25.416  37.824  42.680  1.00 13.43    -0.271 OA
ATOM   3601  CB  GLU A 369      28.004  37.258  44.725  1.00 18.77     0.043 C 
ATOM   3602  CG  GLU A 369      28.388  38.611  44.110  1.00 23.16     0.100 C 
ATOM   3603  CD  GLU A 369      29.369  39.386  45.001  1.00 27.42     0.185 C 
ATOM   3604  OE1 GLU A 369      30.140  38.737  45.741  1.00 29.63    -0.647 OA
ATOM   3605  OE2 GLU A 369      29.332  40.632  44.904  1.00 31.33    -0.647 OA
ATOM   3606  H   GLU A 369      28.266  36.022  42.485  1.00 99.99     0.164 HD
ATOM   3607  N   VAL A 370      24.900  37.594  44.859  1.00 12.11    -0.338 N 
ATOM   3608  CA  VAL A 370      23.694  38.453  44.792  1.00 12.65     0.159 C 
ATOM   3609  C   VAL A 370      24.147  39.900  45.079  1.00 14.42     0.251 C 
ATOM   3610  O   VAL A 370      24.562  40.209  46.188  1.00 16.75    -0.271 OA
ATOM   3611  CB  VAL A 370      22.612  38.014  45.789  1.00 11.31     0.029 C 
ATOM   3612  CG1 VAL A 370      21.357  38.889  45.669  1.00 11.81     0.002 C 
ATOM   3613  CG2 VAL A 370      22.209  36.549  45.586  1.00 10.77     0.002 C 
ATOM   3614  H   VAL A 370      25.164  37.306  45.774  1.00 99.99     0.164 HD
ATOM   3615  N   THR A 371      24.102  40.710  44.040  1.00 14.24    -0.336 N 
ATOM   3616  CA  THR A 371      24.492  42.139  44.158  1.00 15.41     0.186 C 
ATOM   3617  C   THR A 371      23.236  42.970  44.477  1.00 15.26     0.253 C 
ATOM   3618  O   THR A 371      22.154  42.656  43.991  1.00 14.65    -0.270 OA
ATOM   3619  CB  THR A 371      25.159  42.619  42.868  1.00 16.82     0.140 C 
ATOM   3620  OG1 THR A 371      24.329  42.335  41.736  1.00 18.29    -0.382 OA
ATOM   3621  CG2 THR A 371      26.539  41.977  42.678  1.00 17.94     0.034 C 
ATOM   3622  H   THR A 371      23.676  40.482  43.166  1.00 99.99     0.164 HD
ATOM   3623  HG1 THR A 371      24.790  42.679  40.916  1.00 99.99     0.210 HD
ATOM   3624  N   ILE A 372      23.397  43.956  45.350  1.00 14.90    -0.337 N 
ATOM   3625  CA  ILE A 372      22.260  44.831  45.738  1.00 15.63     0.159 C 
ATOM   3626  C   ILE A 372      22.433  46.207  45.074  1.00 16.19     0.251 C 
ATOM   3627  O   ILE A 372      23.452  46.869  45.240  1.00 17.57    -0.271 OA
ATOM   3628  CB  ILE A 372      22.143  44.954  47.272  1.00 15.55     0.029 C 
ATOM   3629  CG1 ILE A 372      22.122  43.589  47.992  1.00 15.92     0.002 C 
ATOM   3630  CG2 ILE A 372      20.941  45.816  47.699  1.00 15.86     0.002 C 
ATOM   3631  CD  ILE A 372      21.061  42.586  47.513  1.00 15.73     0.000 C 
ATOM   3632  H   ILE A 372      24.232  44.098  45.875  1.00 99.99     0.164 HD
ATOM   3633  N   ASN A 373      21.418  46.577  44.306  1.00 17.83    -0.337 N 
ATOM   3634  CA  ASN A 373      21.372  47.896  43.638  1.00 19.40     0.169 C 
ATOM   3635  C   ASN A 373      20.960  48.992  44.644  1.00 20.68     0.255 C 
ATOM   3636  O   ASN A 373      20.224  48.688  45.584  1.00 20.22    -0.270 OA
ATOM   3637  CB  ASN A 373      20.404  47.822  42.455  1.00 20.04     0.119 C 
ATOM   3638  CG  ASN A 373      20.904  46.845  41.372  1.00 20.62     0.230 C 
ATOM   3639  OD1 ASN A 373      22.068  46.723  41.065  1.00 22.29    -0.273 OA
ATOM   3640  ND2 ASN A 373      19.957  46.160  40.767  1.00 21.35    -0.369 N 
ATOM   3641  H   ASN A 373      20.584  46.023  44.214  1.00 99.99     0.164 HD
ATOM   3642 1HD2 ASN A 373      20.246  45.507  40.067  1.00 99.99     0.159 HD
ATOM   3643 2HD2 ASN A 373      19.006  46.254  41.045  1.00 99.99     0.159 HD
ATOM   3644  N   PRO A 374      21.353  50.258  44.432  1.00 22.03    -0.312 N 
ATOM   3645  CA  PRO A 374      20.962  51.383  45.308  1.00 22.55     0.163 C 
ATOM   3646  C   PRO A 374      19.452  51.509  45.596  1.00 21.60     0.251 C 
ATOM   3647  O   PRO A 374      19.071  51.934  46.675  1.00 23.16    -0.271 OA
ATOM   3648  CB  PRO A 374      21.523  52.651  44.662  1.00 23.09     0.034 C 
ATOM   3649  CG  PRO A 374      21.964  52.224  43.260  1.00 24.78     0.027 C 
ATOM   3650  CD  PRO A 374      22.281  50.734  43.388  1.00 23.22     0.105 C 
ATOM   3651  N   ASP A 375      18.626  51.039  44.664  1.00 20.43    -0.337 N 
ATOM   3652  CA  ASP A 375      17.155  51.052  44.837  1.00 19.96     0.170 C 
ATOM   3653  C   ASP A 375      16.597  49.804  45.565  1.00 18.70     0.252 C 
ATOM   3654  O   ASP A 375      15.412  49.534  45.418  1.00 18.49    -0.271 OA
ATOM   3655  CB  ASP A 375      16.497  51.217  43.459  1.00 20.43     0.129 C 
ATOM   3656  CG  ASP A 375      16.593  49.983  42.543  1.00 22.43     0.188 C 
ATOM   3657  OD1 ASP A 375      17.355  49.054  42.903  1.00 22.52    -0.647 OA
ATOM   3658  OD2 ASP A 375      15.995  50.031  41.454  1.00 25.12    -0.647 OA
ATOM   3659  H   ASP A 375      18.949  50.599  43.832  1.00 99.99     0.164 HD
ATOM   3660  N   THR A 376      17.480  49.012  46.176  1.00 17.37    -0.336 N 
ATOM   3661  CA  THR A 376      17.170  47.789  46.966  1.00 16.54     0.186 C 
ATOM   3662  C   THR A 376      16.779  46.536  46.138  1.00 15.98     0.253 C 
ATOM   3663  O   THR A 376      16.523  45.481  46.703  1.00 14.35    -0.270 OA
ATOM   3664  CB  THR A 376      16.155  48.022  48.106  1.00 16.12     0.140 C 
ATOM   3665  OG1 THR A 376      14.814  48.027  47.608  1.00 17.41    -0.382 OA
ATOM   3666  CG2 THR A 376      16.428  49.316  48.890  1.00 17.63     0.034 C 
ATOM   3667  H   THR A 376      18.463  49.214  46.172  1.00 99.99     0.164 HD
ATOM   3668  HG1 THR A 376      14.177  48.222  48.350  1.00 99.99     0.210 HD
ATOM   3669  N   THR A 377      16.749  46.654  44.813  1.00 15.27    -0.336 N 
ATOM   3670  CA  THR A 377      16.570  45.475  43.920  1.00 15.78     0.186 C 
ATOM   3671  C   THR A 377      17.906  44.707  43.801  1.00 15.10     0.253 C 
ATOM   3672  O   THR A 377      18.948  45.184  44.245  1.00 14.11    -0.270 OA
ATOM   3673  CB  THR A 377      16.031  45.854  42.530  1.00 16.80     0.140 C 
ATOM   3674  OG1 THR A 377      17.033  46.499  41.732  1.00 18.53    -0.382 OA
ATOM   3675  CG2 THR A 377      14.756  46.708  42.615  1.00 17.32     0.034 C 
ATOM   3676  H   THR A 377      16.783  47.531  44.343  1.00 99.99     0.164 HD
ATOM   3677  HG1 THR A 377      16.609  46.795  40.874  1.00 99.99     0.210 HD
ATOM   3678  N   CYS A 378      17.866  43.535  43.178  1.00 13.94    -0.337 N 
ATOM   3679  CA  CYS A 378      19.092  42.727  42.979  1.00 12.98     0.171 C 
ATOM   3680  C   CYS A 378      19.600  42.745  41.531  1.00 13.50     0.252 C 
ATOM   3681  O   CYS A 378      18.833  42.912  40.583  1.00 14.73    -0.271 OA
ATOM   3682  CB  CYS A 378      18.827  41.285  43.395  1.00 11.66     0.100 C 
ATOM   3683  SG  CYS A 378      18.415  41.109  45.167  1.00 11.08    -0.080 SA
ATOM   3684  H   CYS A 378      17.018  43.092  42.896  1.00 99.99     0.164 HD
ATOM   3685  N   GLY A 379      20.924  42.611  41.412  1.00 13.69    -0.336 N 
ATOM   3686  CA  GLY A 379      21.582  42.465  40.098  1.00 14.14     0.189 C 
ATOM   3687  C   GLY A 379      21.974  40.995  39.873  1.00 14.53     0.253 C 
ATOM   3688  O   GLY A 379      21.468  40.094  40.533  1.00 13.31    -0.270 OA
ATOM   3689  H   GLY A 379      21.552  42.579  42.206  1.00 99.99     0.164 HD
ATOM   3690  N   ASN A 380      22.813  40.779  38.862  1.00 14.69    -0.337 N 
ATOM   3691  CA  ASN A 380      23.300  39.422  38.498  1.00 14.72     0.169 C 
ATOM   3692  C   ASN A 380      22.181  38.406  38.194  1.00 14.50     0.251 C 
ATOM   3693  O   ASN A 380      22.326  37.212  38.433  1.00 14.14    -0.271 OA
ATOM   3694  CB  ASN A 380      24.252  38.881  39.573  1.00 15.79     0.119 C 
ATOM   3695  CG  ASN A 380      25.686  39.410  39.412  1.00 17.51     0.230 C 
ATOM   3696  OD1 ASN A 380      26.054  40.041  38.447  1.00 20.01    -0.273 OA
ATOM   3697  ND2 ASN A 380      26.506  39.126  40.402  1.00 17.67    -0.369 N 
ATOM   3698  H   ASN A 380      23.174  41.513  38.293  1.00 99.99     0.164 HD
ATOM   3699 1HD2 ASN A 380      27.451  39.433  40.304  1.00 99.99     0.159 HD
ATOM   3700 2HD2 ASN A 380      26.178  38.618  41.199  1.00 99.99     0.159 HD
ATOM   3701  N   ASP A 381      21.076  38.907  37.633  1.00 13.85    -0.337 N 
ATOM   3702  CA  ASP A 381      19.892  38.108  37.248  1.00 13.56     0.170 C 
ATOM   3703  C   ASP A 381      19.118  37.438  38.409  1.00 11.79     0.252 C 
ATOM   3704  O   ASP A 381      18.278  36.576  38.167  1.00 12.10    -0.271 OA
ATOM   3705  CB  ASP A 381      20.257  37.067  36.176  1.00 16.26     0.129 C 
ATOM   3706  CG  ASP A 381      20.535  37.709  34.817  1.00 20.49     0.188 C 
ATOM   3707  OD1 ASP A 381      19.619  38.418  34.344  1.00 24.90    -0.647 OA
ATOM   3708  OD2 ASP A 381      21.659  37.520  34.305  1.00 24.04    -0.647 OA
ATOM   3709  H   ASP A 381      20.963  39.892  37.514  1.00 99.99     0.164 HD
ATOM   3710  N   TRP A 382      19.319  37.919  39.632  1.00 10.94    -0.337 N 
ATOM   3711  CA  TRP A 382      18.492  37.481  40.778  1.00  9.56     0.164 C 
ATOM   3712  C   TRP A 382      17.239  38.378  40.840  1.00  9.98     0.251 C 
ATOM   3713  O   TRP A 382      17.340  39.599  40.853  1.00  9.46    -0.271 OA
ATOM   3714  CB  TRP A 382      19.289  37.545  42.082  1.00  9.63     0.059 C 
ATOM   3715  CG  TRP A 382      20.550  36.650  42.056  1.00  8.77    -0.016 A 
ATOM   3716  CD1 TRP A 382      21.788  37.069  41.858  1.00  9.88     0.097 A 
ATOM   3717  CD2 TRP A 382      20.606  35.287  42.289  1.00  8.67    -0.001 A 
ATOM   3718  NE1 TRP A 382      22.633  36.045  41.944  1.00  9.25    -0.365 N 
ATOM   3719  CE2 TRP A 382      21.952  34.939  42.206  1.00  8.27     0.042 A 
ATOM   3720  CE3 TRP A 382      19.654  34.311  42.560  1.00  8.33     0.014 A 
ATOM   3721  CZ2 TRP A 382      22.337  33.616  42.399  1.00  8.17     0.030 A 
ATOM   3722  CZ3 TRP A 382      20.041  32.985  42.711  1.00  9.20     0.001 A 
ATOM   3723  CH2 TRP A 382      21.381  32.636  42.630  1.00  8.60     0.002 A 
ATOM   3724  H   TRP A 382      20.084  38.515  39.879  1.00 99.99     0.164 HD
ATOM   3725  HE1 TRP A 382      23.632  36.101  41.835  1.00 99.99     0.165 HD
ATOM   3726  N   VAL A 383      16.072  37.744  40.805  1.00  7.24    -0.338 N 
ATOM   3727  CA  VAL A 383      14.782  38.476  40.746  1.00  8.43     0.159 C 
ATOM   3728  C   VAL A 383      14.495  39.205  42.081  1.00  8.43     0.251 C 
ATOM   3729  O   VAL A 383      13.972  40.310  42.071  1.00  9.09    -0.271 OA
ATOM   3730  CB  VAL A 383      13.608  37.567  40.337  1.00  8.37     0.029 C 
ATOM   3731  CG1 VAL A 383      12.293  38.345  40.219  1.00  9.63     0.002 C 
ATOM   3732  CG2 VAL A 383      13.864  36.902  38.982  1.00  8.44     0.002 C 
ATOM   3733  H   VAL A 383      15.996  36.747  40.896  1.00 99.99     0.164 HD
ATOM   3734  N   CYS A 384      14.764  38.511  43.186  1.00  8.34    -0.337 N 
ATOM   3735  CA  CYS A 384      14.527  39.055  44.549  1.00  8.45     0.171 C 
ATOM   3736  C   CYS A 384      13.100  39.608  44.745  1.00  8.11     0.252 C 
ATOM   3737  O   CYS A 384      12.885  40.733  45.185  1.00  8.40    -0.271 OA
ATOM   3738  CB  CYS A 384      15.583  40.119  44.863  1.00  9.90     0.100 C 
ATOM   3739  SG  CYS A 384      17.255  39.437  45.139  1.00 10.67    -0.080 SA
ATOM   3740  H   CYS A 384      15.294  37.668  43.159  1.00 99.99     0.164 HD
ATOM   3741  N   GLU A 385      12.114  38.741  44.503  1.00  8.30    -0.337 N 
ATOM   3742  CA  GLU A 385      10.683  39.084  44.692  1.00  8.62     0.160 C 
ATOM   3743  C   GLU A 385      10.385  39.540  46.130  1.00  7.88     0.251 C 
ATOM   3744  O   GLU A 385       9.611  40.460  46.348  1.00  8.02    -0.271 OA
ATOM   3745  CB  GLU A 385       9.735  37.920  44.390  1.00  9.30     0.043 C 
ATOM   3746  CG  GLU A 385       9.738  37.484  42.925  1.00  8.74     0.100 C 
ATOM   3747  CD  GLU A 385      10.659  36.286  42.691  1.00  9.16     0.185 C 
ATOM   3748  OE1 GLU A 385      11.878  36.399  42.992  1.00  6.99    -0.647 OA
ATOM   3749  OE2 GLU A 385      10.136  35.259  42.229  1.00  9.45    -0.647 OA
ATOM   3750  H   GLU A 385      12.287  37.834  44.125  1.00 99.99     0.164 HD
ATOM   3751  N   HIS A 386      11.114  38.943  47.071  1.00  8.17    -0.337 N 
ATOM   3752  CA  HIS A 386      11.020  39.289  48.504  1.00  7.94     0.165 C 
ATOM   3753  C   HIS A 386      11.451  40.741  48.828  1.00  8.30     0.251 C 
ATOM   3754  O   HIS A 386      11.139  41.248  49.896  1.00  8.92    -0.271 OA
ATOM   3755  CB  HIS A 386      11.791  38.256  49.317  1.00  7.64     0.077 C 
ATOM   3756  CG  HIS A 386      13.332  38.368  49.199  1.00  6.88     0.057 A 
ATOM   3757  ND1 HIS A 386      14.108  38.792  50.142  1.00 10.37    -0.338 N 
ATOM   3758  CD2 HIS A 386      14.068  38.037  48.146  1.00  6.58     0.113 A 
ATOM   3759  CE1 HIS A 386      15.369  38.711  49.697  1.00  5.79     0.175 A 
ATOM   3760  NE2 HIS A 386      15.344  38.247  48.455  1.00  9.72    -0.223 NA
ATOM   3761  H   HIS A 386      11.781  38.233  46.860  1.00 99.99     0.164 HD
ATOM   3762  HD1 HIS A 386      13.830  39.141  51.049  1.00 99.99     0.167 HD
ATOM   3763  N   ARG A 387      12.194  41.352  47.906  1.00  7.24    -0.338 N 
ATOM   3764  CA  ARG A 387      12.623  42.762  48.000  1.00  8.26     0.159 C 
ATOM   3765  C   ARG A 387      11.690  43.740  47.265  1.00  8.03     0.251 C 
ATOM   3766  O   ARG A 387      11.800  44.949  47.451  1.00  8.83    -0.271 OA
ATOM   3767  CB  ARG A 387      14.053  42.898  47.473  1.00  8.73     0.034 C 
ATOM   3768  CG  ARG A 387      15.081  42.467  48.518  1.00  8.92     0.027 C 
ATOM   3769  CD  ARG A 387      16.467  42.370  47.881  1.00  9.31     0.116 C 
ATOM   3770  NE  ARG A 387      17.512  42.275  48.914  1.00  9.17    -0.212 N 
ATOM   3771  CZ  ARG A 387      18.144  43.302  49.490  1.00  9.14     0.666 C 
ATOM   3772  NH1 ARG A 387      17.863  44.552  49.157  1.00 10.10    -0.235 N 
ATOM   3773  NH2 ARG A 387      19.065  43.100  50.421  1.00  9.64    -0.235 N 
ATOM   3774  H   ARG A 387      12.464  40.921  47.044  1.00 99.99     0.164 HD
ATOM   3775  HE  ARG A 387      17.739  41.348  49.211  1.00 99.99     0.178 HD
ATOM   3776 1HH1 ARG A 387      18.333  45.319  49.580  1.00 99.99     0.174 HD
ATOM   3777 2HH1 ARG A 387      17.164  44.708  48.452  1.00 99.99     0.174 HD
ATOM   3778 1HH2 ARG A 387      19.527  43.883  50.835  1.00 99.99     0.174 HD
ATOM   3779 2HH2 ARG A 387      19.301  42.172  50.701  1.00 99.99     0.174 HD
ATOM   3780  N   TRP A 388      10.729  43.224  46.488  1.00  7.64    -0.337 N 
ATOM   3781  CA  TRP A 388       9.722  44.082  45.828  1.00  7.62     0.164 C 
ATOM   3782  C   TRP A 388       8.891  44.730  46.949  1.00  7.05     0.251 C 
ATOM   3783  O   TRP A 388       8.393  44.017  47.818  1.00  7.80    -0.271 OA
ATOM   3784  CB  TRP A 388       8.799  43.261  44.915  1.00  7.99     0.059 C 
ATOM   3785  CG  TRP A 388       9.477  42.608  43.683  1.00  7.93    -0.016 A 
ATOM   3786  CD1 TRP A 388      10.759  42.647  43.362  1.00  9.25     0.097 A 
ATOM   3787  CD2 TRP A 388       8.832  41.877  42.701  1.00  8.95    -0.001 A 
ATOM   3788  NE1 TRP A 388      10.968  41.981  42.231  1.00 10.05    -0.365 N 
ATOM   3789  CE2 TRP A 388       9.815  41.490  41.791  1.00  7.99     0.042 A 
ATOM   3790  CE3 TRP A 388       7.512  41.492  42.492  1.00  8.34     0.014 A 
ATOM   3791  CZ2 TRP A 388       9.467  40.721  40.684  1.00  8.89     0.030 A 
ATOM   3792  CZ3 TRP A 388       7.165  40.754  41.367  1.00  8.34     0.001 A 
ATOM   3793  CH2 TRP A 388       8.142  40.370  40.462  1.00  8.39     0.002 A 
ATOM   3794  H   TRP A 388      10.512  42.247  46.475  1.00 99.99     0.164 HD
ATOM   3795  HE1 TRP A 388      11.863  41.871  41.783  1.00 99.99     0.165 HD
ATOM   3796  N   ARG A 389       8.725  46.052  46.893  1.00  7.96    -0.338 N 
ATOM   3797  CA  ARG A 389       7.988  46.803  47.936  1.00  7.77     0.159 C 
ATOM   3798  C   ARG A 389       6.608  46.186  48.267  1.00  7.33     0.251 C 
ATOM   3799  O   ARG A 389       6.315  45.895  49.418  1.00  7.11    -0.271 OA
ATOM   3800  CB  ARG A 389       7.810  48.253  47.485  1.00  8.16     0.034 C 
ATOM   3801  CG  ARG A 389       7.073  49.113  48.521  1.00  8.67     0.027 C 
ATOM   3802  CD  ARG A 389       6.747  50.506  47.984  1.00  9.38     0.116 C 
ATOM   3803  NE  ARG A 389       5.790  50.439  46.865  1.00 10.18    -0.212 N 
ATOM   3804  CZ  ARG A 389       6.067  50.663  45.578  1.00 11.03     0.666 C 
ATOM   3805  NH1 ARG A 389       7.298  50.957  45.176  1.00 12.30    -0.235 N 
ATOM   3806  NH2 ARG A 389       5.117  50.570  44.663  1.00 11.73    -0.235 N 
ATOM   3807  H   ARG A 389       9.242  46.625  46.256  1.00 99.99     0.164 HD
ATOM   3808  HE  ARG A 389       4.848  50.199  47.109  1.00 99.99     0.178 HD
ATOM   3809 1HH1 ARG A 389       7.487  51.122  44.212  1.00 99.99     0.174 HD
ATOM   3810 2HH1 ARG A 389       8.018  51.022  45.864  1.00 99.99     0.174 HD
ATOM   3811 1HH2 ARG A 389       5.327  50.731  43.701  1.00 99.99     0.174 HD
ATOM   3812 2HH2 ARG A 389       4.189  50.314  44.936  1.00 99.99     0.174 HD
ATOM   3813  N   GLN A 390       5.900  45.824  47.203  1.00  7.19    -0.338 N 
ATOM   3814  CA  GLN A 390       4.548  45.220  47.282  1.00  7.41     0.160 C 
ATOM   3815  C   GLN A 390       4.524  43.863  48.010  1.00  7.69     0.251 C 
ATOM   3816  O   GLN A 390       3.548  43.544  48.679  1.00  9.88    -0.271 OA
ATOM   3817  CB  GLN A 390       3.934  45.068  45.884  1.00  7.31     0.042 C 
ATOM   3818  CG  GLN A 390       3.848  46.381  45.096  1.00  7.57     0.090 C 
ATOM   3819  CD  GLN A 390       4.997  46.671  44.089  1.00 10.12     0.227 C 
ATOM   3820  OE1 GLN A 390       4.895  47.482  43.220  1.00 12.58    -0.273 OA
ATOM   3821  NE2 GLN A 390       6.122  45.971  44.225  1.00 10.22    -0.369 N 
ATOM   3822  H   GLN A 390       6.203  46.062  46.285  1.00 99.99     0.164 HD
ATOM   3823 1HE2 GLN A 390       6.825  46.180  43.537  1.00 99.99     0.159 HD
ATOM   3824 2HE2 GLN A 390       6.187  45.203  44.828  1.00 99.99     0.159 HD
ATOM   3825  N   ILE A 391       5.616  43.101  47.900  1.00  6.58    -0.338 N 
ATOM   3826  CA  ILE A 391       5.724  41.778  48.555  1.00  6.93     0.159 C 
ATOM   3827  C   ILE A 391       6.300  41.926  49.978  1.00  6.94     0.251 C 
ATOM   3828  O   ILE A 391       5.667  41.477  50.928  1.00  6.75    -0.271 OA
ATOM   3829  CB  ILE A 391       6.498  40.763  47.687  1.00  7.11     0.029 C 
ATOM   3830  CG1 ILE A 391       5.706  40.498  46.392  1.00  7.93     0.002 C 
ATOM   3831  CG2 ILE A 391       6.778  39.456  48.455  1.00  7.16     0.002 C 
ATOM   3832  CD  ILE A 391       6.379  39.577  45.365  1.00  8.56     0.000 C 
ATOM   3833  H   ILE A 391       6.471  43.451  47.519  1.00 99.99     0.164 HD
ATOM   3834  N   ARG A 392       7.407  42.650  50.110  1.00  6.10    -0.338 N 
ATOM   3835  CA  ARG A 392       8.048  42.884  51.421  1.00  6.98     0.159 C 
ATOM   3836  C   ARG A 392       7.082  43.559  52.420  1.00  6.45     0.251 C 
ATOM   3837  O   ARG A 392       6.916  43.073  53.534  1.00  6.50    -0.271 OA
ATOM   3838  CB  ARG A 392       9.330  43.693  51.205  1.00  8.25     0.034 C 
ATOM   3839  CG  ARG A 392      10.005  44.164  52.500  1.00 10.26     0.027 C 
ATOM   3840  CD  ARG A 392       9.801  45.668  52.701  1.00 11.61     0.116 C 
ATOM   3841  NE  ARG A 392      10.501  46.412  51.636  1.00 10.72    -0.212 N 
ATOM   3842  CZ  ARG A 392      10.204  47.640  51.207  1.00 11.78     0.666 C 
ATOM   3843  NH1 ARG A 392       9.203  48.329  51.724  1.00 11.08    -0.235 N 
ATOM   3844  NH2 ARG A 392      10.912  48.206  50.241  1.00 12.78    -0.235 N 
ATOM   3845  H   ARG A 392       7.851  43.118  49.339  1.00 99.99     0.164 HD
ATOM   3846  HE  ARG A 392      11.294  45.946  51.241  1.00 99.99     0.178 HD
ATOM   3847 1HH1 ARG A 392       8.980  49.247  51.411  1.00 99.99     0.174 HD
ATOM   3848 2HH1 ARG A 392       8.637  47.901  52.437  1.00 99.99     0.174 HD
ATOM   3849 1HH2 ARG A 392      10.676  49.127  49.941  1.00 99.99     0.174 HD
ATOM   3850 2HH2 ARG A 392      11.677  47.713  49.832  1.00 99.99     0.174 HD
ATOM   3851  N   ASN A 393       6.340  44.552  51.941  1.00  6.56    -0.337 N 
ATOM   3852  CA  ASN A 393       5.310  45.211  52.774  1.00  6.65     0.169 C 
ATOM   3853  C   ASN A 393       4.122  44.323  53.167  1.00  5.94     0.251 C 
ATOM   3854  O   ASN A 393       3.563  44.484  54.247  1.00  6.43    -0.271 OA
ATOM   3855  CB  ASN A 393       4.823  46.508  52.144  1.00  6.83     0.119 C 
ATOM   3856  CG  ASN A 393       5.870  47.627  52.305  1.00  7.64     0.230 C 
ATOM   3857  OD1 ASN A 393       6.807  47.554  53.062  1.00  8.62    -0.273 OA
ATOM   3858  ND2 ASN A 393       5.634  48.709  51.600  1.00  8.33    -0.369 N 
ATOM   3859  H   ASN A 393       6.521  45.005  51.062  1.00 99.99     0.164 HD
ATOM   3860 1HD2 ASN A 393       6.302  49.455  51.687  1.00 99.99     0.159 HD
ATOM   3861 2HD2 ASN A 393       4.836  48.773  51.004  1.00 99.99     0.159 HD
ATOM   3862  N   MET A 394       3.834  43.326  52.335  1.00  5.92    -0.337 N 
ATOM   3863  CA  MET A 394       2.793  42.331  52.647  1.00  5.55     0.160 C 
ATOM   3864  C   MET A 394       3.276  41.233  53.609  1.00  5.86     0.251 C 
ATOM   3865  O   MET A 394       2.501  40.764  54.436  1.00  5.84    -0.271 OA
ATOM   3866  CB  MET A 394       2.179  41.747  51.376  1.00  5.91     0.043 C 
ATOM   3867  CG  MET A 394       1.198  42.724  50.719  1.00  5.88     0.060 C 
ATOM   3868  SD  MET A 394      -0.112  43.372  51.824  1.00  6.75    -0.139 SA
ATOM   3869  CE  MET A 394      -0.864  41.870  52.415  1.00  6.36     0.069 C 
ATOM   3870  H   MET A 394       4.407  43.091  51.549  1.00 99.99     0.164 HD
ATOM   3871  N   VAL A 395       4.588  40.989  53.602  1.00  6.07    -0.338 N 
ATOM   3872  CA  VAL A 395       5.252  40.117  54.599  1.00  5.86     0.159 C 
ATOM   3873  C   VAL A 395       5.123  40.781  55.992  1.00  6.22     0.251 C 
ATOM   3874  O   VAL A 395       4.706  40.141  56.949  1.00  5.92    -0.271 OA
ATOM   3875  CB  VAL A 395       6.721  39.855  54.209  1.00  6.06     0.029 C 
ATOM   3876  CG1 VAL A 395       7.534  39.171  55.319  1.00  6.89     0.002 C 
ATOM   3877  CG2 VAL A 395       6.795  38.961  52.968  1.00  6.66     0.002 C 
ATOM   3878  H   VAL A 395       5.214  41.461  52.978  1.00 99.99     0.164 HD
ATOM   3879  N   ILE A 396       5.302  42.099  56.005  1.00  6.38    -0.338 N 
ATOM   3880  CA  ILE A 396       5.145  42.909  57.238  1.00  6.26     0.159 C 
ATOM   3881  C   ILE A 396       3.660  42.982  57.645  1.00  6.47     0.251 C 
ATOM   3882  O   ILE A 396       3.342  42.796  58.815  1.00  6.17    -0.271 OA
ATOM   3883  CB  ILE A 396       5.811  44.287  57.077  1.00  8.42     0.029 C 
ATOM   3884  CG1 ILE A 396       7.331  44.099  56.927  1.00  9.25     0.002 C 
ATOM   3885  CG2 ILE A 396       5.501  45.216  58.267  1.00  8.19     0.002 C 
ATOM   3886  CD  ILE A 396       8.070  45.319  56.365  1.00 11.15     0.000 C 
ATOM   3887  H   ILE A 396       5.521  42.619  55.180  1.00 99.99     0.164 HD
ATOM   3888  N   PHE A 397       2.774  43.156  56.664  1.00  6.23    -0.337 N 
ATOM   3889  CA  PHE A 397       1.315  43.162  56.903  1.00  6.10     0.164 C 
ATOM   3890  C   PHE A 397       0.876  41.889  57.655  1.00  6.06     0.251 C 
ATOM   3891  O   PHE A 397       0.230  41.994  58.694  1.00  6.40    -0.271 OA
ATOM   3892  CB  PHE A 397       0.584  43.282  55.563  1.00  6.67     0.056 C 
ATOM   3893  CG  PHE A 397      -0.949  43.299  55.681  1.00  6.57    -0.044 A 
ATOM   3894  CD1 PHE A 397      -1.637  42.130  55.980  1.00  6.78     0.008 A 
ATOM   3895  CD2 PHE A 397      -1.653  44.457  55.393  1.00  6.02     0.008 A 
ATOM   3896  CE1 PHE A 397      -3.023  42.118  56.017  1.00  6.76     0.001 A 
ATOM   3897  CE2 PHE A 397      -3.047  44.449  55.416  1.00  7.31     0.001 A 
ATOM   3898  CZ  PHE A 397      -3.733  43.285  55.741  1.00  7.06     0.000 A 
ATOM   3899  H   PHE A 397       3.050  43.372  55.725  1.00 99.99     0.164 HD
ATOM   3900  N   ARG A 398       1.375  40.735  57.208  1.00  6.30    -0.338 N 
ATOM   3901  CA  ARG A 398       1.033  39.440  57.827  1.00  6.47     0.159 C 
ATOM   3902  C   ARG A 398       1.511  39.370  59.293  1.00  5.55     0.251 C 
ATOM   3903  O   ARG A 398       0.787  38.889  60.158  1.00  6.58    -0.271 OA
ATOM   3904  CB  ARG A 398       1.631  38.295  57.013  1.00  6.13     0.034 C 
ATOM   3905  CG  ARG A 398       1.009  36.966  57.442  1.00  5.62     0.027 C 
ATOM   3906  CD  ARG A 398       1.533  35.826  56.573  1.00  5.31     0.116 C 
ATOM   3907  NE  ARG A 398       0.754  34.599  56.811  1.00  5.45    -0.212 N 
ATOM   3908  CZ  ARG A 398      -0.501  34.368  56.404  1.00  5.67     0.666 C 
ATOM   3909  NH1 ARG A 398      -1.176  35.282  55.730  1.00  6.09    -0.235 N 
ATOM   3910  NH2 ARG A 398      -1.081  33.197  56.605  1.00  6.53    -0.235 N 
ATOM   3911  H   ARG A 398       2.016  40.678  56.437  1.00 99.99     0.164 HD
ATOM   3912  HE  ARG A 398       1.235  33.875  57.293  1.00 99.99     0.178 HD
ATOM   3913 1HH1 ARG A 398      -2.111  35.088  55.421  1.00 99.99     0.174 HD
ATOM   3914 2HH1 ARG A 398      -0.751  36.166  55.530  1.00 99.99     0.174 HD
ATOM   3915 1HH2 ARG A 398      -2.016  33.055  56.277  1.00 99.99     0.174 HD
ATOM   3916 2HH2 ARG A 398      -0.604  32.439  57.049  1.00 99.99     0.174 HD
ATOM   3917  N   ASN A 399       2.682  39.946  59.543  1.00  6.12    -0.337 N 
ATOM   3918  CA  ASN A 399       3.248  40.059  60.906  1.00  6.09     0.169 C 
ATOM   3919  C   ASN A 399       2.369  40.929  61.820  1.00  6.51     0.251 C 
ATOM   3920  O   ASN A 399       1.930  40.479  62.874  1.00  6.96    -0.271 OA
ATOM   3921  CB  ASN A 399       4.642  40.677  60.854  1.00  6.44     0.119 C 
ATOM   3922  CG  ASN A 399       5.719  39.758  60.240  1.00  7.71     0.230 C 
ATOM   3923  OD1 ASN A 399       5.561  38.590  59.985  1.00  7.61    -0.273 OA
ATOM   3924  ND2 ASN A 399       6.881  40.348  60.062  1.00  7.61    -0.369 N 
ATOM   3925  H   ASN A 399       3.240  40.362  58.824  1.00 99.99     0.164 HD
ATOM   3926 1HD2 ASN A 399       7.624  39.774  59.692  1.00 99.99     0.159 HD
ATOM   3927 2HD2 ASN A 399       7.031  41.282  60.337  1.00 99.99     0.159 HD
ATOM   3928  N   VAL A 400       1.996  42.101  61.306  1.00  6.61    -0.338 N 
ATOM   3929  CA  VAL A 400       1.168  43.087  62.032  1.00  6.93     0.159 C 
ATOM   3930  C   VAL A 400      -0.225  42.517  62.400  1.00  6.96     0.251 C 
ATOM   3931  O   VAL A 400      -0.700  42.743  63.506  1.00  8.60    -0.271 OA
ATOM   3932  CB  VAL A 400       1.063  44.396  61.227  1.00  7.60     0.029 C 
ATOM   3933  CG1 VAL A 400       0.089  45.415  61.838  1.00  7.86     0.002 C 
ATOM   3934  CG2 VAL A 400       2.441  45.061  61.135  1.00  7.71     0.002 C 
ATOM   3935  H   VAL A 400       2.309  42.395  60.396  1.00 99.99     0.164 HD
ATOM   3936  N   VAL A 401      -0.794  41.738  61.495  1.00  8.08    -0.338 N 
ATOM   3937  CA  VAL A 401      -2.170  41.215  61.687  1.00  8.16     0.159 C 
ATOM   3938  C   VAL A 401      -2.188  39.785  62.265  1.00  8.71     0.251 C 
ATOM   3939  O   VAL A 401      -3.242  39.170  62.356  1.00  8.81    -0.271 OA
ATOM   3940  CB  VAL A 401      -2.993  41.295  60.386  1.00  8.46     0.029 C 
ATOM   3941  CG1 VAL A 401      -3.041  42.718  59.820  1.00  8.89     0.002 C 
ATOM   3942  CG2 VAL A 401      -2.531  40.309  59.304  1.00  8.44     0.002 C 
ATOM   3943  H   VAL A 401      -0.350  41.457  60.643  1.00 99.99     0.164 HD
ATOM   3944  N   ASP A 402      -1.031  39.273  62.686  1.00  8.70    -0.337 N 
ATOM   3945  CA  ASP A 402      -0.908  37.892  63.191  1.00  9.90     0.170 C 
ATOM   3946  C   ASP A 402      -1.960  37.570  64.277  1.00 10.58     0.252 C 
ATOM   3947  O   ASP A 402      -2.154  38.338  65.212  1.00 11.19    -0.271 OA
ATOM   3948  CB  ASP A 402       0.512  37.729  63.735  1.00 10.65     0.129 C 
ATOM   3949  CG  ASP A 402       0.881  36.280  64.066  1.00 11.20     0.188 C 
ATOM   3950  OD1 ASP A 402       0.327  35.375  63.400  1.00 10.94    -0.647 OA
ATOM   3951  OD2 ASP A 402       1.698  36.103  64.994  1.00 16.19    -0.647 OA
ATOM   3952  H   ASP A 402      -0.166  39.770  62.604  1.00 99.99     0.164 HD
ATOM   3953  N   GLY A 403      -2.664  36.450  64.060  1.00 10.82    -0.336 N 
ATOM   3954  CA  GLY A 403      -3.726  35.979  64.979  1.00 11.40     0.189 C 
ATOM   3955  C   GLY A 403      -5.084  36.706  64.858  1.00 12.56     0.253 C 
ATOM   3956  O   GLY A 403      -6.056  36.300  65.490  1.00 12.36    -0.270 OA
ATOM   3957  H   GLY A 403      -2.515  35.839  63.275  1.00 99.99     0.164 HD
ATOM   3958  N   GLN A 404      -5.142  37.733  64.026  1.00 11.52    -0.337 N 
ATOM   3959  CA  GLN A 404      -6.380  38.516  63.821  1.00 13.81     0.160 C 
ATOM   3960  C   GLN A 404      -7.383  37.780  62.917  1.00 11.56     0.254 C 
ATOM   3961  O   GLN A 404      -6.967  37.096  61.979  1.00 10.96    -0.270 OA
ATOM   3962  CB  GLN A 404      -5.935  39.855  63.245  1.00 17.34     0.042 C 
ATOM   3963  CG  GLN A 404      -6.714  41.006  63.864  1.00 22.68     0.090 C 
ATOM   3964  CD  GLN A 404      -6.631  41.207  65.377  1.00 22.33     0.227 C 
ATOM   3965  OE1 GLN A 404      -7.585  41.660  65.993  1.00 26.03    -0.273 OA
ATOM   3966  NE2 GLN A 404      -5.477  40.974  65.955  1.00 24.51    -0.369 N 
ATOM   3967  H   GLN A 404      -4.354  38.057  63.494  1.00 99.99     0.164 HD
ATOM   3968 1HE2 GLN A 404      -5.415  41.137  66.937  1.00 99.99     0.159 HD
ATOM   3969 2HE2 GLN A 404      -4.687  40.682  65.422  1.00 99.99     0.159 HD
ATOM   3970  N   PRO A 405      -8.694  37.816  63.204  1.00 10.20    -0.312 N 
ATOM   3971  CA  PRO A 405      -9.700  37.073  62.427  1.00 10.90     0.163 C 
ATOM   3972  C   PRO A 405      -9.983  37.680  61.039  1.00 11.00     0.251 C 
ATOM   3973  O   PRO A 405      -9.912  38.888  60.851  1.00 12.08    -0.271 OA
ATOM   3974  CB  PRO A 405     -10.951  37.087  63.305  1.00 11.79     0.034 C 
ATOM   3975  CG  PRO A 405     -10.831  38.416  64.050  1.00 10.98     0.027 C 
ATOM   3976  CD  PRO A 405      -9.331  38.520  64.337  1.00 10.27     0.105 C 
ATOM   3977  N   PHE A 406     -10.365  36.804  60.118  1.00 11.26    -0.337 N 
ATOM   3978  CA  PHE A 406     -10.847  37.193  58.777  1.00 10.46     0.164 C 
ATOM   3979  C   PHE A 406     -12.266  37.783  58.922  1.00 10.11     0.251 C 
ATOM   3980  O   PHE A 406     -13.154  37.117  59.446  1.00 11.81    -0.271 OA
ATOM   3981  CB  PHE A 406     -10.849  35.927  57.924  1.00  9.95     0.056 C 
ATOM   3982  CG  PHE A 406     -11.438  36.143  56.527  1.00 11.51    -0.044 A 
ATOM   3983  CD1 PHE A 406     -10.636  36.627  55.509  1.00 11.07     0.008 A 
ATOM   3984  CD2 PHE A 406     -12.755  35.789  56.292  1.00 12.87     0.008 A 
ATOM   3985  CE1 PHE A 406     -11.157  36.753  54.227  1.00 11.77     0.001 A 
ATOM   3986  CE2 PHE A 406     -13.283  35.916  55.010  1.00 14.25     0.001 A 
ATOM   3987  CZ  PHE A 406     -12.483  36.394  53.983  1.00 12.82     0.000 A 
ATOM   3988  H   PHE A 406     -10.439  35.827  60.300  1.00 99.99     0.164 HD
ATOM   3989  N   THR A 407     -12.387  39.064  58.620  1.00  9.75    -0.336 N 
ATOM   3990  CA  THR A 407     -13.671  39.782  58.833  1.00 10.97     0.186 C 
ATOM   3991  C   THR A 407     -13.913  40.871  57.772  1.00  8.81     0.253 C 
ATOM   3992  O   THR A 407     -13.041  41.147  56.957  1.00  9.54    -0.270 OA
ATOM   3993  CB  THR A 407     -13.682  40.340  60.264  1.00 12.78     0.140 C 
ATOM   3994  OG1 THR A 407     -14.996  40.797  60.599  1.00 16.81    -0.382 OA
ATOM   3995  CG2 THR A 407     -12.643  41.449  60.498  1.00 11.95     0.034 C 
ATOM   3996  H   THR A 407     -11.618  39.633  58.317  1.00 99.99     0.164 HD
ATOM   3997  HG1 THR A 407     -14.985  41.124  61.546  1.00 99.99     0.210 HD
ATOM   3998  N   ASN A 408     -15.103  41.465  57.815  1.00  9.22    -0.337 N 
ATOM   3999  CA  ASN A 408     -15.465  42.615  56.947  1.00  9.69     0.169 C 
ATOM   4000  C   ASN A 408     -15.264  42.344  55.437  1.00  9.17     0.251 C 
ATOM   4001  O   ASN A 408     -14.766  43.186  54.696  1.00  8.83    -0.271 OA
ATOM   4002  CB  ASN A 408     -14.700  43.868  57.398  1.00 10.28     0.119 C 
ATOM   4003  CG  ASN A 408     -15.291  44.459  58.689  1.00 11.08     0.230 C 
ATOM   4004  OD1 ASN A 408     -16.471  44.688  58.816  1.00 12.65    -0.273 OA
ATOM   4005  ND2 ASN A 408     -14.431  44.709  59.658  1.00 11.84    -0.369 N 
ATOM   4006  H   ASN A 408     -15.766  41.241  58.531  1.00 99.99     0.164 HD
ATOM   4007 1HD2 ASN A 408     -14.807  45.113  60.492  1.00 99.99     0.159 HD
ATOM   4008 2HD2 ASN A 408     -13.460  44.546  59.548  1.00 99.99     0.159 HD
ATOM   4009  N   TRP A 409     -15.573  41.114  55.032  1.00  9.85    -0.337 N 
ATOM   4010  CA  TRP A 409     -15.522  40.730  53.604  1.00  9.62     0.164 C 
ATOM   4011  C   TRP A 409     -16.543  41.546  52.793  1.00 10.13     0.251 C 
ATOM   4012  O   TRP A 409     -17.704  41.694  53.165  1.00 10.94    -0.271 OA
ATOM   4013  CB  TRP A 409     -15.766  39.228  53.434  1.00 10.99     0.059 C 
ATOM   4014  CG  TRP A 409     -15.934  38.826  51.948  1.00 10.91    -0.016 A 
ATOM   4015  CD1 TRP A 409     -17.079  38.818  51.292  1.00 10.45     0.097 A 
ATOM   4016  CD2 TRP A 409     -14.939  38.470  51.062  1.00 10.95    -0.001 A 
ATOM   4017  NE1 TRP A 409     -16.864  38.463  50.029  1.00 10.98    -0.365 N 
ATOM   4018  CE2 TRP A 409     -15.571  38.235  49.844  1.00 11.03     0.042 A 
ATOM   4019  CE3 TRP A 409     -13.566  38.300  51.177  1.00 10.65     0.014 A 
ATOM   4020  CZ2 TRP A 409     -14.826  37.809  48.748  1.00 11.02     0.030 A 
ATOM   4021  CZ3 TRP A 409     -12.819  37.909  50.074  1.00 10.50     0.001 A 
ATOM   4022  CH2 TRP A 409     -13.448  37.664  48.862  1.00 11.05     0.002 A 
ATOM   4023  H   TRP A 409     -15.826  40.383  55.658  1.00 99.99     0.164 HD
ATOM   4024  HE1 TRP A 409     -17.582  38.368  49.327  1.00 99.99     0.165 HD
ATOM   4025  N   TYR A 410     -16.064  41.986  51.644  1.00  9.70    -0.337 N 
ATOM   4026  CA  TYR A 410     -16.884  42.663  50.627  1.00 10.27     0.164 C 
ATOM   4027  C   TYR A 410     -16.541  42.066  49.254  1.00 11.18     0.251 C 
ATOM   4028  O   TYR A 410     -15.388  41.761  48.968  1.00  9.94    -0.271 OA
ATOM   4029  CB  TYR A 410     -16.605  44.167  50.664  1.00 10.88     0.056 C 
ATOM   4030  CG  TYR A 410     -17.149  44.891  49.419  1.00 10.71    -0.044 A 
ATOM   4031  CD1 TYR A 410     -18.479  45.262  49.347  1.00 12.04     0.011 A 
ATOM   4032  CD2 TYR A 410     -16.323  45.023  48.315  1.00 11.29     0.011 A 
ATOM   4033  CE1 TYR A 410     -18.994  45.761  48.155  1.00 12.30     0.037 A 
ATOM   4034  CE2 TYR A 410     -16.828  45.514  47.119  1.00 11.94     0.037 A 
ATOM   4035  CZ  TYR A 410     -18.172  45.875  47.036  1.00 12.37     0.065 A 
ATOM   4036  OH  TYR A 410     -18.686  46.331  45.871  1.00 14.03    -0.361 OA
ATOM   4037  H   TYR A 410     -15.100  41.850  51.398  1.00 99.99     0.164 HD
ATOM   4038  HH  TYR A 410     -17.971  46.358  45.179  1.00 99.99     0.217 HD
ATOM   4039  N   ASP A 411     -17.564  42.010  48.417  1.00 11.32    -0.337 N 
ATOM   4040  CA  ASP A 411     -17.363  41.684  46.989  1.00 11.15     0.170 C 
ATOM   4041  C   ASP A 411     -18.465  42.350  46.147  1.00 11.37     0.252 C 
ATOM   4042  O   ASP A 411     -19.582  42.515  46.620  1.00 11.50    -0.271 OA
ATOM   4043  CB  ASP A 411     -17.285  40.166  46.802  1.00 12.26     0.129 C 
ATOM   4044  CG  ASP A 411     -18.621  39.425  46.931  1.00 11.68     0.188 C 
ATOM   4045  OD1 ASP A 411     -19.378  39.540  45.941  1.00 11.38    -0.647 OA
ATOM   4046  OD2 ASP A 411     -18.807  38.707  47.929  1.00 13.26    -0.647 OA
ATOM   4047  H   ASP A 411     -18.504  42.217  48.685  1.00 99.99     0.164 HD
ATOM   4048  N   ASN A 412     -18.142  42.618  44.890  1.00 11.28    -0.337 N 
ATOM   4049  CA  ASN A 412     -19.109  43.232  43.948  1.00 11.37     0.169 C 
ATOM   4050  C   ASN A 412     -19.824  42.192  43.048  1.00 11.56     0.251 C 
ATOM   4051  O   ASN A 412     -20.381  42.547  42.016  1.00 11.84    -0.271 OA
ATOM   4052  CB  ASN A 412     -18.370  44.266  43.095  1.00 11.05     0.119 C 
ATOM   4053  CG  ASN A 412     -17.411  43.630  42.061  1.00 10.68     0.230 C 
ATOM   4054  OD1 ASN A 412     -16.888  42.548  42.215  1.00 10.76    -0.273 OA
ATOM   4055  ND2 ASN A 412     -17.181  44.362  40.995  1.00 10.17    -0.369 N 
ATOM   4056  H   ASN A 412     -17.212  42.494  44.536  1.00 99.99     0.164 HD
ATOM   4057 1HD2 ASN A 412     -16.564  43.982  40.294  1.00 99.99     0.159 HD
ATOM   4058 2HD2 ASN A 412     -17.607  45.247  40.873  1.00 99.99     0.159 HD
ATOM   4059  N   GLY A 413     -19.741  40.916  43.446  1.00 10.77    -0.336 N 
ATOM   4060  CA  GLY A 413     -20.239  39.780  42.643  1.00 10.78     0.189 C 
ATOM   4061  C   GLY A 413     -19.372  39.448  41.410  1.00 11.53     0.253 C 
ATOM   4062  O   GLY A 413     -19.695  38.525  40.676  1.00 13.70    -0.270 OA
ATOM   4063  H   GLY A 413     -19.424  40.629  44.359  1.00 99.99     0.164 HD
ATOM   4064  N   SER A 414     -18.196  40.064  41.330  1.00 10.67    -0.335 N 
ATOM   4065  CA  SER A 414     -17.265  39.839  40.200  1.00  9.86     0.189 C 
ATOM   4066  C   SER A 414     -15.812  39.702  40.696  1.00  9.84     0.254 C 
ATOM   4067  O   SER A 414     -15.480  38.737  41.377  1.00 10.07    -0.270 OA
ATOM   4068  CB  SER A 414     -17.509  40.944  39.165  1.00 10.78     0.169 C 
ATOM   4069  OG  SER A 414     -16.845  40.645  37.937  1.00 10.97    -0.380 OA
ATOM   4070  H   SER A 414     -17.892  40.734  42.002  1.00 99.99     0.164 HD
ATOM   4071  HG  SER A 414     -16.424  39.731  37.955  1.00 99.99     0.211 HD
ATOM   4072  N   ASN A 415     -14.959  40.696  40.450  1.00  9.91    -0.337 N 
ATOM   4073  CA  ASN A 415     -13.540  40.617  40.862  1.00 10.14     0.169 C 
ATOM   4074  C   ASN A 415     -13.037  41.772  41.753  1.00  9.62     0.251 C 
ATOM   4075  O   ASN A 415     -11.831  41.935  41.935  1.00 10.37    -0.271 OA
ATOM   4076  CB  ASN A 415     -12.655  40.513  39.625  1.00 10.59     0.119 C 
ATOM   4077  CG  ASN A 415     -13.018  39.308  38.735  1.00 11.98     0.230 C 
ATOM   4078  OD1 ASN A 415     -13.788  39.386  37.827  1.00 12.74    -0.273 OA
ATOM   4079  ND2 ASN A 415     -12.469  38.163  39.116  1.00 10.51    -0.369 N 
ATOM   4080  H   ASN A 415     -15.187  41.423  39.802  1.00 99.99     0.164 HD
ATOM   4081 1HD2 ASN A 415     -12.678  37.376  38.520  1.00 99.99     0.159 HD
ATOM   4082 2HD2 ASN A 415     -11.778  38.136  39.809  1.00 99.99     0.159 HD
ATOM   4083  N   GLN A 416     -13.965  42.491  42.366  1.00  9.33    -0.337 N 
ATOM   4084  CA  GLN A 416     -13.615  43.587  43.292  1.00  9.54     0.160 C 
ATOM   4085  C   GLN A 416     -14.005  43.160  44.712  1.00 10.08     0.251 C 
ATOM   4086  O   GLN A 416     -15.183  42.933  44.986  1.00 10.26    -0.271 OA
ATOM   4087  CB  GLN A 416     -14.312  44.890  42.907  1.00 10.06     0.042 C 
ATOM   4088  CG  GLN A 416     -13.807  45.409  41.559  1.00  9.93     0.090 C 
ATOM   4089  CD  GLN A 416     -14.523  46.659  40.996  1.00  9.84     0.227 C 
ATOM   4090  OE1 GLN A 416     -14.133  47.237  40.020  1.00 12.44    -0.273 OA
ATOM   4091  NE2 GLN A 416     -15.679  46.997  41.552  1.00 10.32    -0.369 N 
ATOM   4092  H   GLN A 416     -14.950  42.325  42.260  1.00 99.99     0.164 HD
ATOM   4093 1HE2 GLN A 416     -16.105  47.834  41.200  1.00 99.99     0.159 HD
ATOM   4094 2HE2 GLN A 416     -15.976  46.537  42.371  1.00 99.99     0.159 HD
ATOM   4095  N   VAL A 417     -12.970  42.812  45.457  1.00  9.10    -0.338 N 
ATOM   4096  CA  VAL A 417     -13.141  42.226  46.812  1.00  9.22     0.159 C 
ATOM   4097  C   VAL A 417     -12.305  43.000  47.844  1.00  7.87     0.251 C 
ATOM   4098  O   VAL A 417     -11.343  43.676  47.492  1.00  8.47    -0.271 OA
ATOM   4099  CB  VAL A 417     -12.836  40.717  46.857  1.00  9.43     0.029 C 
ATOM   4100  CG1 VAL A 417     -13.661  39.945  45.824  1.00 10.16     0.002 C 
ATOM   4101  CG2 VAL A 417     -11.349  40.358  46.721  1.00  9.21     0.002 C 
ATOM   4102  H   VAL A 417     -12.028  43.068  45.227  1.00 99.99     0.164 HD
ATOM   4103  N   ALA A 418     -12.642  42.783  49.099  1.00  8.03    -0.338 N 
ATOM   4104  CA  ALA A 418     -11.918  43.400  50.232  1.00  7.76     0.159 C 
ATOM   4105  C   ALA A 418     -12.237  42.620  51.505  1.00  7.36     0.251 C 
ATOM   4106  O   ALA A 418     -13.264  41.945  51.575  1.00  7.49    -0.271 OA
ATOM   4107  CB  ALA A 418     -12.349  44.854  50.417  1.00  8.17     0.034 C 
ATOM   4108  H   ALA A 418     -13.381  42.159  49.365  1.00 99.99     0.164 HD
ATOM   4109  N   PHE A 419     -11.304  42.686  52.432  1.00  8.10    -0.337 N 
ATOM   4110  CA  PHE A 419     -11.463  42.022  53.744  1.00  7.45     0.164 C 
ATOM   4111  C   PHE A 419     -10.418  42.573  54.721  1.00  7.43     0.251 C 
ATOM   4112  O   PHE A 419      -9.424  43.181  54.322  1.00  7.56    -0.271 OA
ATOM   4113  CB  PHE A 419     -11.388  40.494  53.634  1.00  7.31     0.056 C 
ATOM   4114  CG  PHE A 419      -9.996  39.946  53.288  1.00  7.59    -0.044 A 
ATOM   4115  CD1 PHE A 419      -9.122  39.674  54.328  1.00  8.44     0.008 A 
ATOM   4116  CD2 PHE A 419      -9.647  39.654  51.981  1.00  8.09     0.008 A 
ATOM   4117  CE1 PHE A 419      -7.888  39.099  54.068  1.00  7.97     0.001 A 
ATOM   4118  CE2 PHE A 419      -8.412  39.076  51.713  1.00  8.30     0.001 A 
ATOM   4119  CZ  PHE A 419      -7.531  38.792  52.756  1.00  8.17     0.000 A 
ATOM   4120  H   PHE A 419     -10.504  43.286  52.357  1.00 99.99     0.164 HD
ATOM   4121  N   GLY A 420     -10.796  42.465  55.988  1.00  7.14    -0.336 N 
ATOM   4122  CA  GLY A 420      -9.922  42.869  57.096  1.00  7.89     0.189 C 
ATOM   4123  C   GLY A 420      -9.445  41.680  57.926  1.00  7.36     0.253 C 
ATOM   4124  O   GLY A 420      -9.937  40.556  57.832  1.00  7.63    -0.270 OA
ATOM   4125  H   GLY A 420     -11.703  42.126  56.286  1.00 99.99     0.164 HD
ATOM   4126  N   ARG A 421      -8.472  42.027  58.741  1.00  7.11    -0.337 N 
ATOM   4127  CA  ARG A 421      -7.911  41.117  59.750  1.00  7.74     0.159 C 
ATOM   4128  C   ARG A 421      -8.110  41.806  61.101  1.00  9.10     0.251 C 
ATOM   4129  O   ARG A 421      -7.347  42.704  61.466  1.00  8.13    -0.271 OA
ATOM   4130  CB  ARG A 421      -6.439  40.869  59.414  1.00  8.24     0.034 C 
ATOM   4131  CG  ARG A 421      -6.237  40.108  58.093  1.00  7.95     0.027 C 
ATOM   4132  CD  ARG A 421      -6.844  38.697  58.119  1.00  7.77     0.116 C 
ATOM   4133  NE  ARG A 421      -6.286  37.904  59.231  1.00  8.12    -0.212 N 
ATOM   4134  CZ  ARG A 421      -5.070  37.352  59.307  1.00  8.37     0.666 C 
ATOM   4135  NH1 ARG A 421      -4.204  37.426  58.307  1.00  7.58    -0.235 N 
ATOM   4136  NH2 ARG A 421      -4.663  36.777  60.425  1.00  8.38    -0.235 N 
ATOM   4137  H   ARG A 421      -8.075  42.949  58.730  1.00 99.99     0.164 HD
ATOM   4138  HE  ARG A 421      -6.881  37.825  60.031  1.00 99.99     0.178 HD
ATOM   4139 1HH1 ARG A 421      -3.299  37.014  58.377  1.00 99.99     0.174 HD
ATOM   4140 2HH1 ARG A 421      -4.473  37.919  57.477  1.00 99.99     0.174 HD
ATOM   4141 1HH2 ARG A 421      -3.754  36.372  60.475  1.00 99.99     0.174 HD
ATOM   4142 2HH2 ARG A 421      -5.279  36.768  61.218  1.00 99.99     0.174 HD
ATOM   4143  N   GLY A 422      -9.283  41.518  61.691  1.00 10.28    -0.336 N 
ATOM   4144  CA  GLY A 422      -9.759  42.150  62.941  1.00  9.42     0.189 C 
ATOM   4145  C   GLY A 422      -9.688  43.684  62.838  1.00  9.65     0.253 C 
ATOM   4146  O   GLY A 422     -10.109  44.246  61.834  1.00 10.96    -0.270 OA
ATOM   4147  H   GLY A 422      -9.897  40.793  61.344  1.00 99.99     0.164 HD
ATOM   4148  N   ASN A 423      -9.016  44.284  63.809  1.00  9.74    -0.337 N 
ATOM   4149  CA  ASN A 423      -8.805  45.755  63.806  1.00 10.81     0.169 C 
ATOM   4150  C   ASN A 423      -7.349  46.164  63.496  1.00 10.65     0.251 C 
ATOM   4151  O   ASN A 423      -6.957  47.302  63.741  1.00 10.37    -0.271 OA
ATOM   4152  CB  ASN A 423      -9.256  46.309  65.160  1.00 12.74     0.119 C 
ATOM   4153  CG  ASN A 423      -8.359  45.862  66.338  1.00 15.93     0.230 C 
ATOM   4154  OD1 ASN A 423      -7.516  45.002  66.247  1.00 16.66    -0.273 OA
ATOM   4155  ND2 ASN A 423      -8.576  46.489  67.474  1.00 19.61    -0.369 N 
ATOM   4156  H   ASN A 423      -8.672  43.817  64.627  1.00 99.99     0.164 HD
ATOM   4157 1HD2 ASN A 423      -7.992  46.217  68.240  1.00 99.99     0.159 HD
ATOM   4158 2HD2 ASN A 423      -9.267  47.191  67.543  1.00 99.99     0.159 HD
ATOM   4159  N   ARG A 424      -6.608  45.266  62.846  1.00  9.64    -0.338 N 
ATOM   4160  CA  ARG A 424      -5.167  45.461  62.589  1.00  8.88     0.159 C 
ATOM   4161  C   ARG A 424      -4.805  45.706  61.113  1.00  7.85     0.251 C 
ATOM   4162  O   ARG A 424      -3.760  46.293  60.849  1.00  8.87    -0.271 OA
ATOM   4163  CB  ARG A 424      -4.374  44.249  63.090  1.00 10.78     0.034 C 
ATOM   4164  CG  ARG A 424      -4.465  44.023  64.604  1.00 13.32     0.027 C 
ATOM   4165  CD  ARG A 424      -3.592  44.980  65.415  1.00 13.97     0.116 C 
ATOM   4166  NE  ARG A 424      -2.154  44.711  65.202  1.00 13.67    -0.212 N 
ATOM   4167  CZ  ARG A 424      -1.156  45.457  65.670  1.00 15.06     0.666 C 
ATOM   4168  NH1 ARG A 424      -1.395  46.537  66.403  1.00 16.55    -0.235 N 
ATOM   4169  NH2 ARG A 424       0.105  45.156  65.387  1.00 16.66    -0.235 N 
ATOM   4170  H   ARG A 424      -6.961  44.362  62.596  1.00 99.99     0.164 HD
ATOM   4171  HE  ARG A 424      -1.926  43.873  64.698  1.00 99.99     0.178 HD
ATOM   4172 1HH1 ARG A 424      -0.652  47.097  66.756  1.00 99.99     0.174 HD
ATOM   4173 2HH1 ARG A 424      -2.350  46.768  66.589  1.00 99.99     0.174 HD
ATOM   4174 1HH2 ARG A 424       0.842  45.721  65.748  1.00 99.99     0.174 HD
ATOM   4175 2HH2 ARG A 424       0.307  44.353  64.824  1.00 99.99     0.174 HD
ATOM   4176  N   GLY A 425      -5.676  45.291  60.185  1.00  7.02    -0.336 N 
ATOM   4177  CA  GLY A 425      -5.357  45.385  58.745  1.00  6.88     0.189 C 
ATOM   4178  C   GLY A 425      -6.593  45.257  57.853  1.00  6.30     0.253 C 
ATOM   4179  O   GLY A 425      -7.594  44.664  58.249  1.00  6.83    -0.270 OA
ATOM   4180  H   GLY A 425      -6.617  44.984  60.378  1.00 99.99     0.164 HD
ATOM   4181  N   PHE A 426      -6.470  45.849  56.677  1.00  7.39    -0.337 N 
ATOM   4182  CA  PHE A 426      -7.530  45.821  55.651  1.00  6.94     0.164 C 
ATOM   4183  C   PHE A 426      -6.884  45.882  54.258  1.00  7.63     0.251 C 
ATOM   4184  O   PHE A 426      -5.885  46.574  54.057  1.00  7.41    -0.271 OA
ATOM   4185  CB  PHE A 426      -8.455  47.015  55.885  1.00  7.91     0.056 C 
ATOM   4186  CG  PHE A 426      -9.767  46.870  55.110  1.00  7.50    -0.044 A 
ATOM   4187  CD1 PHE A 426     -10.714  45.958  55.538  1.00  8.35     0.008 A 
ATOM   4188  CD2 PHE A 426     -10.015  47.674  54.013  1.00  6.72     0.008 A 
ATOM   4189  CE1 PHE A 426     -11.920  45.827  54.862  1.00  8.43     0.001 A 
ATOM   4190  CE2 PHE A 426     -11.229  47.562  53.341  1.00  7.72     0.001 A 
ATOM   4191  CZ  PHE A 426     -12.179  46.638  53.761  1.00  7.38     0.000 A 
ATOM   4192  H   PHE A 426      -5.646  46.360  56.420  1.00 99.99     0.164 HD
ATOM   4193  N   ILE A 427      -7.419  45.059  53.372  1.00  7.11    -0.338 N 
ATOM   4194  CA  ILE A 427      -6.906  44.955  51.987  1.00  7.04     0.159 C 
ATOM   4195  C   ILE A 427      -8.068  44.972  50.972  1.00  6.94     0.251 C 
ATOM   4196  O   ILE A 427      -9.128  44.407  51.221  1.00  7.28    -0.271 OA
ATOM   4197  CB  ILE A 427      -5.992  43.722  51.889  1.00  7.01     0.029 C 
ATOM   4198  CG1 ILE A 427      -5.201  43.744  50.572  1.00  7.39     0.002 C 
ATOM   4199  CG2 ILE A 427      -6.766  42.408  52.107  1.00  6.45     0.002 C 
ATOM   4200  CD  ILE A 427      -3.951  42.861  50.595  1.00  6.48     0.000 C 
ATOM   4201  H   ILE A 427      -8.165  44.424  53.598  1.00 99.99     0.164 HD
ATOM   4202  N   VAL A 428      -7.832  45.670  49.873  1.00  7.09    -0.338 N 
ATOM   4203  CA  VAL A 428      -8.847  45.856  48.808  1.00  7.73     0.159 C 
ATOM   4204  C   VAL A 428      -8.199  45.474  47.464  1.00  7.02     0.251 C 
ATOM   4205  O   VAL A 428      -7.126  45.974  47.150  1.00  7.17    -0.271 OA
ATOM   4206  CB  VAL A 428      -9.332  47.318  48.795  1.00  7.95     0.029 C 
ATOM   4207  CG1 VAL A 428     -10.478  47.513  47.799  1.00  8.44     0.002 C 
ATOM   4208  CG2 VAL A 428      -9.813  47.795  50.169  1.00  9.16     0.002 C 
ATOM   4209  H   VAL A 428      -6.955  46.132  49.716  1.00 99.99     0.164 HD
ATOM   4210  N   PHE A 429      -8.922  44.679  46.688  1.00  7.55    -0.337 N 
ATOM   4211  CA  PHE A 429      -8.460  44.184  45.369  1.00  8.05     0.164 C 
ATOM   4212  C   PHE A 429      -9.453  44.556  44.263  1.00  8.81     0.251 C 
ATOM   4213  O   PHE A 429     -10.665  44.417  44.435  1.00  8.88    -0.271 OA
ATOM   4214  CB  PHE A 429      -8.362  42.660  45.380  1.00  8.56     0.056 C 
ATOM   4215  CG  PHE A 429      -7.351  42.127  46.399  1.00  9.36    -0.044 A 
ATOM   4216  CD1 PHE A 429      -7.768  41.807  47.681  1.00  9.53     0.008 A 
ATOM   4217  CD2 PHE A 429      -6.042  41.924  46.006  1.00  9.09     0.008 A 
ATOM   4218  CE1 PHE A 429      -6.851  41.269  48.580  1.00  8.70     0.001 A 
ATOM   4219  CE2 PHE A 429      -5.121  41.389  46.902  1.00  9.74     0.001 A 
ATOM   4220  CZ  PHE A 429      -5.540  41.056  48.189  1.00  9.66     0.000 A 
ATOM   4221  H   PHE A 429      -9.831  44.350  46.962  1.00 99.99     0.164 HD
ATOM   4222  N   ASN A 430      -8.898  44.957  43.129  1.00  8.88    -0.337 N 
ATOM   4223  CA  ASN A 430      -9.692  45.174  41.907  1.00  9.28     0.169 C 
ATOM   4224  C   ASN A 430      -9.090  44.392  40.728  1.00  9.88     0.251 C 
ATOM   4225  O   ASN A 430      -8.125  44.835  40.119  1.00  8.86    -0.271 OA
ATOM   4226  CB  ASN A 430      -9.786  46.670  41.593  1.00  9.64     0.119 C 
ATOM   4227  CG  ASN A 430     -10.572  46.931  40.287  1.00 10.03     0.230 C 
ATOM   4228  OD1 ASN A 430     -11.265  46.094  39.759  1.00  9.98    -0.273 OA
ATOM   4229  ND2 ASN A 430     -10.373  48.109  39.737  1.00  9.75    -0.369 N 
ATOM   4230  H   ASN A 430      -7.928  45.217  43.052  1.00 99.99     0.164 HD
ATOM   4231 1HD2 ASN A 430     -10.894  48.271  38.887  1.00 99.99     0.159 HD
ATOM   4232 2HD2 ASN A 430      -9.791  48.796  40.146  1.00 99.99     0.159 HD
ATOM   4233  N   ASN A 431      -9.664  43.227  40.461  1.00 10.14    -0.337 N 
ATOM   4234  CA  ASN A 431      -9.246  42.473  39.258  1.00  9.74     0.169 C 
ATOM   4235  C   ASN A 431     -10.324  42.447  38.155  1.00  9.59     0.251 C 
ATOM   4236  O   ASN A 431     -10.398  41.526  37.352  1.00  9.76    -0.271 OA
ATOM   4237  CB  ASN A 431      -8.796  41.077  39.690  1.00  9.97     0.119 C 
ATOM   4238  CG  ASN A 431      -7.850  40.461  38.633  1.00 10.82     0.230 C 
ATOM   4239  OD1 ASN A 431      -7.064  41.107  37.997  1.00 10.02    -0.273 OA
ATOM   4240  ND2 ASN A 431      -7.913  39.148  38.538  1.00 10.45    -0.369 N 
ATOM   4241  H   ASN A 431     -10.276  42.747  41.091  1.00 99.99     0.164 HD
ATOM   4242 1HD2 ASN A 431      -7.310  38.717  37.851  1.00 99.99     0.159 HD
ATOM   4243 2HD2 ASN A 431      -8.554  38.610  39.048  1.00 99.99     0.159 HD
ATOM   4244  N   ASP A 432     -11.207  43.444  38.179  1.00  9.85    -0.337 N 
ATOM   4245  CA  ASP A 432     -12.210  43.653  37.117  1.00 10.12     0.170 C 
ATOM   4246  C   ASP A 432     -11.640  44.602  36.047  1.00 10.99     0.252 C 
ATOM   4247  O   ASP A 432     -10.733  45.371  36.318  1.00 10.94    -0.271 OA
ATOM   4248  CB  ASP A 432     -13.488  44.243  37.713  1.00 10.19     0.129 C 
ATOM   4249  CG  ASP A 432     -14.468  43.152  38.149  1.00  8.82     0.188 C 
ATOM   4250  OD1 ASP A 432     -14.585  42.161  37.407  1.00  9.93    -0.647 OA
ATOM   4251  OD2 ASP A 432     -15.068  43.312  39.241  1.00  9.90    -0.647 OA
ATOM   4252  H   ASP A 432     -11.128  44.202  38.830  1.00 99.99     0.164 HD
ATOM   4253  N   ASP A 433     -12.280  44.605  34.884  1.00 11.60    -0.337 N 
ATOM   4254  CA  ASP A 433     -11.835  45.489  33.779  1.00 12.80     0.170 C 
ATOM   4255  C   ASP A 433     -12.460  46.899  33.840  1.00 13.10     0.252 C 
ATOM   4256  O   ASP A 433     -12.735  47.515  32.814  1.00 14.57    -0.271 OA
ATOM   4257  CB  ASP A 433     -12.071  44.795  32.437  1.00 12.21     0.129 C 
ATOM   4258  CG  ASP A 433     -11.146  43.588  32.226  1.00 13.41     0.188 C 
ATOM   4259  OD1 ASP A 433      -9.974  43.668  32.653  1.00 13.98    -0.647 OA
ATOM   4260  OD2 ASP A 433     -11.653  42.599  31.659  1.00 13.65    -0.647 OA
ATOM   4261  H   ASP A 433     -13.130  44.110  34.728  1.00 99.99     0.164 HD
ATOM   4262  N   TRP A 434     -12.682  47.370  35.060  1.00 12.49    -0.337 N 
ATOM   4263  CA  TRP A 434     -13.252  48.706  35.333  1.00 12.26     0.164 C 
ATOM   4264  C   TRP A 434     -12.841  49.146  36.754  1.00 13.06     0.251 C 
ATOM   4265  O   TRP A 434     -12.301  48.358  37.525  1.00 13.01    -0.271 OA
ATOM   4266  CB  TRP A 434     -14.768  48.700  35.119  1.00 12.18     0.059 C 
ATOM   4267  CG  TRP A 434     -15.545  47.743  36.050  1.00 11.83    -0.016 A 
ATOM   4268  CD1 TRP A 434     -15.993  48.078  37.241  1.00 11.25     0.097 A 
ATOM   4269  CD2 TRP A 434     -15.929  46.442  35.795  1.00 11.06    -0.001 A 
ATOM   4270  NE1 TRP A 434     -16.655  47.052  37.771  1.00 12.10    -0.365 N 
ATOM   4271  CE2 TRP A 434     -16.640  46.031  36.924  1.00 12.23     0.042 A 
ATOM   4272  CE3 TRP A 434     -15.750  45.564  34.732  1.00 12.79     0.014 A 
ATOM   4273  CZ2 TRP A 434     -17.161  44.742  36.985  1.00 13.03     0.030 A 
ATOM   4274  CZ3 TRP A 434     -16.306  44.290  34.783  1.00 12.56     0.001 A 
ATOM   4275  CH2 TRP A 434     -17.009  43.882  35.906  1.00 12.94     0.002 A 
ATOM   4276  H   TRP A 434     -12.438  46.869  35.892  1.00 99.99     0.164 HD
ATOM   4277  HE1 TRP A 434     -17.093  47.061  38.671  1.00 99.99     0.165 HD
ATOM   4278  N   SER A 435     -12.981  50.435  37.017  1.00 13.52    -0.336 N 
ATOM   4279  CA  SER A 435     -12.530  51.025  38.299  1.00 14.68     0.189 C 
ATOM   4280  C   SER A 435     -13.406  50.618  39.494  1.00 14.63     0.254 C 
ATOM   4281  O   SER A 435     -14.596  50.355  39.367  1.00 13.17    -0.270 OA
ATOM   4282  CB  SER A 435     -12.452  52.547  38.205  1.00 16.76     0.169 C 
ATOM   4283  OG  SER A 435     -11.410  52.903  37.294  1.00 21.19    -0.380 OA
ATOM   4284  H   SER A 435     -13.512  51.043  36.432  1.00 99.99     0.164 HD
ATOM   4285  HG  SER A 435     -11.367  53.898  37.205  1.00 99.99     0.211 HD
ATOM   4286  N   PHE A 436     -12.769  50.665  40.654  1.00 14.57    -0.337 N 
ATOM   4287  CA  PHE A 436     -13.411  50.408  41.956  1.00 16.43     0.164 C 
ATOM   4288  C   PHE A 436     -13.341  51.693  42.793  1.00 16.92     0.251 C 
ATOM   4289  O   PHE A 436     -12.247  52.146  43.120  1.00 20.47    -0.271 OA
ATOM   4290  CB  PHE A 436     -12.653  49.271  42.641  1.00 17.62     0.056 C 
ATOM   4291  CG  PHE A 436     -13.169  49.040  44.065  1.00 21.06    -0.044 A 
ATOM   4292  CD1 PHE A 436     -14.363  48.375  44.251  1.00 23.30     0.008 A 
ATOM   4293  CD2 PHE A 436     -12.478  49.550  45.147  1.00 25.32     0.008 A 
ATOM   4294  CE1 PHE A 436     -14.890  48.198  45.518  1.00 24.44     0.001 A 
ATOM   4295  CE2 PHE A 436     -12.997  49.375  46.428  1.00 26.59     0.001 A 
ATOM   4296  CZ  PHE A 436     -14.194  48.697  46.611  1.00 25.57     0.000 A 
ATOM   4297  H   PHE A 436     -11.785  50.843  40.709  1.00 99.99     0.164 HD
ATOM   4298  N   SER A 437     -14.501  52.291  43.028  1.00 17.31    -0.336 N 
ATOM   4299  CA  SER A 437     -14.582  53.559  43.786  1.00 17.75     0.189 C 
ATOM   4300  C   SER A 437     -15.750  53.474  44.785  1.00 16.46     0.253 C 
ATOM   4301  O   SER A 437     -16.907  53.547  44.379  1.00 18.65    -0.270 OA
ATOM   4302  CB  SER A 437     -14.792  54.702  42.792  1.00 18.64     0.169 C 
ATOM   4303  OG  SER A 437     -14.349  55.940  43.348  1.00 20.36    -0.380 OA
ATOM   4304  H   SER A 437     -15.381  51.898  42.763  1.00 99.99     0.164 HD
ATOM   4305  HG  SER A 437     -14.517  56.668  42.687  1.00 99.99     0.211 HD
ATOM   4306  N   LEU A 438     -15.424  53.120  46.023  1.00 15.09    -0.337 N 
ATOM   4307  CA  LEU A 438     -16.466  52.789  47.030  1.00 14.86     0.159 C 
ATOM   4308  C   LEU A 438     -15.952  52.958  48.467  1.00 13.79     0.251 C 
ATOM   4309  O   LEU A 438     -14.770  52.771  48.753  1.00 12.23    -0.271 OA
ATOM   4310  CB  LEU A 438     -16.904  51.335  46.804  1.00 16.73     0.032 C 
ATOM   4311  CG  LEU A 438     -18.264  50.968  47.411  1.00 18.55     0.002 C 
ATOM   4312  CD1 LEU A 438     -19.423  51.533  46.585  1.00 19.10     0.000 C 
ATOM   4313  CD2 LEU A 438     -18.374  49.449  47.518  1.00 19.52     0.000 C 
ATOM   4314  H   LEU A 438     -14.488  53.184  46.370  1.00 99.99     0.164 HD
ATOM   4315  N   THR A 439     -16.886  53.307  49.347  1.00 12.79    -0.336 N 
ATOM   4316  CA  THR A 439     -16.629  53.398  50.800  1.00 12.78     0.186 C 
ATOM   4317  C   THR A 439     -16.918  52.015  51.411  1.00 12.33     0.253 C 
ATOM   4318  O   THR A 439     -17.996  51.462  51.231  1.00 12.14    -0.270 OA
ATOM   4319  CB  THR A 439     -17.508  54.499  51.416  1.00 13.92     0.140 C 
ATOM   4320  OG1 THR A 439     -17.121  55.755  50.853  1.00 15.38    -0.382 OA
ATOM   4321  CG2 THR A 439     -17.407  54.589  52.942  1.00 13.57     0.034 C 
ATOM   4322  H   THR A 439     -17.828  53.500  49.078  1.00 99.99     0.164 HD
ATOM   4323  HG1 THR A 439     -17.678  56.490  51.242  1.00 99.99     0.210 HD
ATOM   4324  N   LEU A 440     -15.913  51.491  52.099  1.00 11.84    -0.337 N 
ATOM   4325  CA  LEU A 440     -15.990  50.155  52.724  1.00 10.98     0.159 C 
ATOM   4326  C   LEU A 440     -15.782  50.245  54.242  1.00 10.72     0.251 C 
ATOM   4327  O   LEU A 440     -15.086  51.135  54.724  1.00 10.73    -0.271 OA
ATOM   4328  CB  LEU A 440     -14.900  49.248  52.153  1.00 11.74     0.032 C 
ATOM   4329  CG  LEU A 440     -15.056  48.942  50.662  1.00 12.73     0.002 C 
ATOM   4330  CD1 LEU A 440     -13.786  48.242  50.187  1.00 12.96     0.000 C 
ATOM   4331  CD2 LEU A 440     -16.271  48.050  50.402  1.00 15.35     0.000 C 
ATOM   4332  H   LEU A 440     -15.050  51.981  52.244  1.00 99.99     0.164 HD
ATOM   4333  N   GLN A 441     -16.425  49.329  54.947  1.00 12.07    -0.338 N 
ATOM   4334  CA  GLN A 441     -16.141  49.146  56.389  1.00 12.98     0.160 C 
ATOM   4335  C   GLN A 441     -14.793  48.420  56.540  1.00 13.28     0.251 C 
ATOM   4336  O   GLN A 441     -14.632  47.307  56.045  1.00 11.88    -0.271 OA
ATOM   4337  CB  GLN A 441     -17.288  48.369  57.036  1.00 14.52     0.042 C 
ATOM   4338  CG  GLN A 441     -17.003  48.048  58.511  1.00 16.37     0.090 C 
ATOM   4339  CD  GLN A 441     -16.773  49.288  59.387  1.00 17.88     0.227 C 
ATOM   4340  OE1 GLN A 441     -15.816  49.385  60.140  1.00 18.44    -0.273 OA
ATOM   4341  NE2 GLN A 441     -17.670  50.242  59.292  1.00 19.50    -0.369 N 
ATOM   4342  H   GLN A 441     -17.044  48.653  54.548  1.00 99.99     0.164 HD
ATOM   4343 1HE2 GLN A 441     -17.550  51.043  59.891  1.00 99.99     0.159 HD
ATOM   4344 2HE2 GLN A 441     -18.455  50.129  58.694  1.00 99.99     0.159 HD
ATOM   4345  N   THR A 442     -13.861  49.063  57.237  1.00 13.06    -0.336 N 
ATOM   4346  CA  THR A 442     -12.485  48.532  57.368  1.00 13.28     0.186 C 
ATOM   4347  C   THR A 442     -12.233  47.772  58.686  1.00 13.28     0.253 C 
ATOM   4348  O   THR A 442     -11.271  47.018  58.776  1.00 15.50    -0.270 OA
ATOM   4349  CB  THR A 442     -11.399  49.613  57.222  1.00 12.88     0.140 C 
ATOM   4350  OG1 THR A 442     -11.324  50.420  58.404  1.00 12.13    -0.382 OA
ATOM   4351  CG2 THR A 442     -11.610  50.491  55.981  1.00 13.26     0.034 C 
ATOM   4352  H   THR A 442     -13.994  49.981  57.628  1.00 99.99     0.164 HD
ATOM   4353  HG1 THR A 442     -10.642  51.140  58.272  1.00 99.99     0.210 HD
ATOM   4354  N   GLY A 443     -12.994  48.146  59.726  1.00 12.66    -0.336 N 
ATOM   4355  CA  GLY A 443     -12.811  47.600  61.090  1.00 12.36     0.189 C 
ATOM   4356  C   GLY A 443     -11.554  48.140  61.791  1.00 11.21     0.253 C 
ATOM   4357  O   GLY A 443     -11.262  47.735  62.915  1.00 10.41    -0.270 OA
ATOM   4358  H   GLY A 443     -13.679  48.884  59.694  1.00 99.99     0.164 HD
ATOM   4359  N   LEU A 444     -10.934  49.166  61.203  1.00 10.48    -0.337 N 
ATOM   4360  CA  LEU A 444      -9.725  49.809  61.745  1.00 10.20     0.160 C 
ATOM   4361  C   LEU A 444     -10.070  51.085  62.540  1.00  9.82     0.254 C 
ATOM   4362  O   LEU A 444     -11.058  51.747  62.212  1.00 10.13    -0.270 OA
ATOM   4363  CB  LEU A 444      -8.782  50.212  60.604  1.00 10.35     0.032 C 
ATOM   4364  CG  LEU A 444      -8.310  49.059  59.715  1.00 12.44     0.002 C 
ATOM   4365  CD1 LEU A 444      -7.460  49.646  58.597  1.00 11.83     0.000 C 
ATOM   4366  CD2 LEU A 444      -7.471  48.043  60.487  1.00 15.27     0.000 C 
ATOM   4367  H   LEU A 444     -11.221  49.506  60.304  1.00 99.99     0.164 HD
ATOM   4368  N   PRO A 445      -9.236  51.463  63.521  1.00 10.76    -0.312 N 
ATOM   4369  CA  PRO A 445      -9.407  52.729  64.268  1.00 10.54     0.163 C 
ATOM   4370  C   PRO A 445      -9.296  53.900  63.276  1.00 10.48     0.251 C 
ATOM   4371  O   PRO A 445      -8.593  53.800  62.272  1.00  9.86    -0.271 OA
ATOM   4372  CB  PRO A 445      -8.231  52.781  65.245  1.00 11.68     0.034 C 
ATOM   4373  CG  PRO A 445      -7.813  51.321  65.409  1.00 11.95     0.027 C 
ATOM   4374  CD  PRO A 445      -8.070  50.713  64.032  1.00 11.54     0.105 C 
ATOM   4375  N   ALA A 446      -9.977  55.001  63.582  1.00  9.24    -0.338 N 
ATOM   4376  CA  ALA A 446      -9.951  56.205  62.722  1.00  9.63     0.159 C 
ATOM   4377  C   ALA A 446      -8.517  56.763  62.595  1.00  9.05     0.251 C 
ATOM   4378  O   ALA A 446      -7.727  56.651  63.525  1.00 10.13    -0.271 OA
ATOM   4379  CB  ALA A 446     -10.872  57.277  63.301  1.00  9.10     0.034 C 
ATOM   4380  H   ALA A 446     -10.435  55.122  64.460  1.00 99.99     0.164 HD
ATOM   4381  N   GLY A 447      -8.260  57.411  61.458  1.00  8.89    -0.336 N 
ATOM   4382  CA  GLY A 447      -6.932  57.997  61.174  1.00  8.83     0.189 C 
ATOM   4383  C   GLY A 447      -6.540  57.893  59.695  1.00  9.86     0.253 C 
ATOM   4384  O   GLY A 447      -7.318  57.457  58.846  1.00  9.93    -0.270 OA
ATOM   4385  H   GLY A 447      -8.956  57.602  60.752  1.00 99.99     0.164 HD
ATOM   4386  N   THR A 448      -5.308  58.305  59.445  1.00  9.34    -0.336 N 
ATOM   4387  CA  THR A 448      -4.729  58.303  58.085  1.00  9.68     0.186 C 
ATOM   4388  C   THR A 448      -3.737  57.131  58.016  1.00  8.92     0.253 C 
ATOM   4389  O   THR A 448      -2.838  57.025  58.840  1.00  9.22    -0.270 OA
ATOM   4390  CB  THR A 448      -4.031  59.643  57.810  1.00 10.85     0.140 C 
ATOM   4391  OG1 THR A 448      -4.984  60.702  57.958  1.00 12.75    -0.382 OA
ATOM   4392  CG2 THR A 448      -3.404  59.711  56.412  1.00 10.75     0.034 C 
ATOM   4393  H   THR A 448      -4.700  58.648  60.159  1.00 99.99     0.164 HD
ATOM   4394  HG1 THR A 448      -4.544  61.579  57.763  1.00 99.99     0.210 HD
ATOM   4395  N   TYR A 449      -3.951  56.296  57.015  1.00  8.74    -0.337 N 
ATOM   4396  CA  TYR A 449      -3.126  55.086  56.800  1.00  8.66     0.164 C 
ATOM   4397  C   TYR A 449      -2.415  55.148  55.443  1.00  8.97     0.251 C 
ATOM   4398  O   TYR A 449      -3.016  55.518  54.436  1.00  9.14    -0.271 OA
ATOM   4399  CB  TYR A 449      -4.020  53.850  56.820  1.00  8.50     0.056 C 
ATOM   4400  CG  TYR A 449      -4.599  53.549  58.209  1.00  8.02    -0.044 A 
ATOM   4401  CD1 TYR A 449      -5.732  54.210  58.650  1.00  8.37     0.011 A 
ATOM   4402  CD2 TYR A 449      -4.006  52.573  58.986  1.00  8.03     0.011 A 
ATOM   4403  CE1 TYR A 449      -6.281  53.898  59.890  1.00  8.44     0.037 A 
ATOM   4404  CE2 TYR A 449      -4.549  52.247  60.224  1.00  9.15     0.037 A 
ATOM   4405  CZ  TYR A 449      -5.693  52.905  60.671  1.00  8.62     0.065 A 
ATOM   4406  OH  TYR A 449      -6.235  52.561  61.860  1.00  8.95    -0.361 OA
ATOM   4407  H   TYR A 449      -4.714  56.417  56.374  1.00 99.99     0.164 HD
ATOM   4408  HH  TYR A 449      -7.059  53.125  62.034  1.00 99.99     0.217 HD
ATOM   4409  N   CYS A 450      -1.141  54.792  55.460  1.00  8.60    -0.337 N 
ATOM   4410  CA  CYS A 450      -0.369  54.639  54.208  1.00  8.89     0.171 C 
ATOM   4411  C   CYS A 450      -0.702  53.298  53.542  1.00  8.34     0.252 C 
ATOM   4412  O   CYS A 450      -0.656  52.241  54.167  1.00  8.56    -0.271 OA
ATOM   4413  CB  CYS A 450       1.134  54.675  54.473  1.00  9.38     0.100 C 
ATOM   4414  SG  CYS A 450       1.717  56.157  55.371  1.00 10.98    -0.080 SA
ATOM   4415  H   CYS A 450      -0.615  54.669  56.309  1.00 99.99     0.164 HD
ATOM   4416  N   ASP A 451      -1.068  53.379  52.268  1.00  7.56    -0.337 N 
ATOM   4417  CA  ASP A 451      -1.132  52.171  51.425  1.00  7.32     0.170 C 
ATOM   4418  C   ASP A 451       0.306  51.625  51.268  1.00  7.78     0.251 C 
ATOM   4419  O   ASP A 451       1.149  52.276  50.662  1.00  8.79    -0.271 OA
ATOM   4420  CB  ASP A 451      -1.754  52.519  50.074  1.00  7.79     0.129 C 
ATOM   4421  CG  ASP A 451      -1.691  51.367  49.061  1.00  8.48     0.188 C 
ATOM   4422  OD1 ASP A 451      -1.710  50.193  49.499  1.00  8.67    -0.647 OA
ATOM   4423  OD2 ASP A 451      -1.478  51.672  47.876  1.00  9.10    -0.647 OA
ATOM   4424  H   ASP A 451      -1.296  54.247  51.818  1.00 99.99     0.164 HD
ATOM   4425  N   VAL A 452       0.517  50.433  51.793  1.00  6.71    -0.338 N 
ATOM   4426  CA  VAL A 452       1.855  49.790  51.714  1.00  6.73     0.159 C 
ATOM   4427  C   VAL A 452       2.170  49.107  50.361  1.00  6.98     0.251 C 
ATOM   4428  O   VAL A 452       3.238  48.541  50.184  1.00  6.98    -0.271 OA
ATOM   4429  CB  VAL A 452       2.120  48.879  52.921  1.00  6.80     0.029 C 
ATOM   4430  CG1 VAL A 452       2.061  49.686  54.223  1.00  7.81     0.002 C 
ATOM   4431  CG2 VAL A 452       1.192  47.658  52.992  1.00  7.02     0.002 C 
ATOM   4432  H   VAL A 452      -0.140  49.967  52.394  1.00 99.99     0.164 HD
ATOM   4433  N   ILE A 453       1.228  49.181  49.426  1.00  7.10    -0.338 N 
ATOM   4434  CA  ILE A 453       1.432  48.613  48.073  1.00  7.37     0.159 C 
ATOM   4435  C   ILE A 453       2.041  49.665  47.132  1.00  7.95     0.251 C 
ATOM   4436  O   ILE A 453       3.077  49.418  46.534  1.00  8.40    -0.271 OA
ATOM   4437  CB  ILE A 453       0.128  48.012  47.518  1.00  6.56     0.029 C 
ATOM   4438  CG1 ILE A 453      -0.505  46.990  48.480  1.00  7.47     0.002 C 
ATOM   4439  CG2 ILE A 453       0.325  47.383  46.133  1.00  6.91     0.002 C 
ATOM   4440  CD  ILE A 453       0.440  45.885  48.979  1.00  7.91     0.000 C 
ATOM   4441  H   ILE A 453       0.301  49.481  49.624  1.00 99.99     0.164 HD
ATOM   4442  N   SER A 454       1.406  50.831  47.073  1.00  8.60    -0.336 N 
ATOM   4443  CA  SER A 454       1.884  51.940  46.219  1.00  9.31     0.189 C 
ATOM   4444  C   SER A 454       3.057  52.721  46.835  1.00  9.72     0.254 C 
ATOM   4445  O   SER A 454       3.698  53.491  46.128  1.00  9.91    -0.270 OA
ATOM   4446  CB  SER A 454       0.756  52.909  45.870  1.00  9.30     0.169 C 
ATOM   4447  OG  SER A 454       0.294  53.625  47.021  1.00  9.20    -0.380 OA
ATOM   4448  H   SER A 454       0.616  51.056  47.636  1.00 99.99     0.164 HD
ATOM   4449  HG  SER A 454      -0.513  54.132  46.720  1.00 99.99     0.211 HD
ATOM   4450  N   GLY A 455       3.190  52.631  48.166  1.00  8.95    -0.336 N 
ATOM   4451  CA  GLY A 455       4.285  53.322  48.867  1.00 10.20     0.189 C 
ATOM   4452  C   GLY A 455       4.632  52.706  50.226  1.00 10.37     0.253 C 
ATOM   4453  O   GLY A 455       4.445  51.517  50.476  1.00 10.64    -0.270 OA
ATOM   4454  H   GLY A 455       2.562  52.145  48.782  1.00 99.99     0.164 HD
ATOM   4455  N   ASP A 456       5.178  53.573  51.060  1.00 10.00    -0.337 N 
ATOM   4456  CA  ASP A 456       5.691  53.236  52.404  1.00 10.78     0.170 C 
ATOM   4457  C   ASP A 456       5.371  54.361  53.399  1.00 11.58     0.251 C 
ATOM   4458  O   ASP A 456       5.108  55.493  53.000  1.00 12.24    -0.271 OA
ATOM   4459  CB  ASP A 456       7.212  53.070  52.357  1.00 10.76     0.129 C 
ATOM   4460  CG  ASP A 456       7.655  51.879  51.508  1.00 11.14     0.188 C 
ATOM   4461  OD1 ASP A 456       7.613  50.761  52.055  1.00 10.75    -0.647 OA
ATOM   4462  OD2 ASP A 456       8.055  52.126  50.352  1.00 13.31    -0.647 OA
ATOM   4463  H   ASP A 456       5.277  54.541  50.803  1.00 99.99     0.164 HD
ATOM   4464  N   LYS A 457       5.471  54.008  54.672  1.00 12.11    -0.338 N 
ATOM   4465  CA  LYS A 457       5.421  54.992  55.772  1.00 13.63     0.159 C 
ATOM   4466  C   LYS A 457       6.875  55.353  56.140  1.00 15.54     0.251 C 
ATOM   4467  O   LYS A 457       7.612  54.510  56.644  1.00 15.46    -0.271 OA
ATOM   4468  CB  LYS A 457       4.723  54.339  56.964  1.00 14.00     0.032 C 
ATOM   4469  CG  LYS A 457       4.416  55.349  58.069  1.00 16.14     0.004 C 
ATOM   4470  CD  LYS A 457       4.594  54.702  59.441  1.00 19.65     0.032 C 
ATOM   4471  CE  LYS A 457       3.609  55.336  60.416  1.00 22.91     0.206 C 
ATOM   4472  NZ  LYS A 457       4.177  55.604  61.743  1.00 23.93    -0.064 N 
ATOM   4473  H   LYS A 457       5.593  53.061  54.969  1.00 99.99     0.164 HD
ATOM   4474  HZ1 LYS A 457       3.443  55.944  62.335  1.00 99.99     0.275 HD
ATOM   4475  HZ2 LYS A 457       4.551  54.764  62.138  1.00 99.99     0.275 HD
ATOM   4476  HZ3 LYS A 457       4.888  56.298  61.660  1.00 99.99     0.275 HD
ATOM   4477  N   ILE A 458       7.316  56.527  55.700  1.00 17.17    -0.338 N 
ATOM   4478  CA  ILE A 458       8.698  57.000  55.965  1.00 19.22     0.159 C 
ATOM   4479  C   ILE A 458       8.617  58.394  56.614  1.00 19.97     0.251 C 
ATOM   4480  O   ILE A 458       7.944  59.271  56.091  1.00 19.04    -0.271 OA
ATOM   4481  CB  ILE A 458       9.525  57.038  54.660  1.00 21.30     0.029 C 
ATOM   4482  CG1 ILE A 458       9.616  55.665  53.962  1.00 22.44     0.002 C 
ATOM   4483  CG2 ILE A 458      10.924  57.657  54.846  1.00 22.11     0.002 C 
ATOM   4484  CD  ILE A 458      10.336  54.547  54.733  1.00 24.16     0.000 C 
ATOM   4485  H   ILE A 458       6.708  57.197  55.265  1.00 99.99     0.164 HD
ATOM   4486  N   ASN A 459       9.281  58.534  57.763  1.00 21.81    -0.337 N 
ATOM   4487  CA  ASN A 459       9.393  59.830  58.479  1.00 22.98     0.169 C 
ATOM   4488  C   ASN A 459       8.012  60.474  58.790  1.00 22.42     0.251 C 
ATOM   4489  O   ASN A 459       7.802  61.666  58.625  1.00 22.32    -0.271 OA
ATOM   4490  CB  ASN A 459      10.316  60.749  57.666  1.00 25.61     0.119 C 
ATOM   4491  CG  ASN A 459      10.611  62.106  58.343  1.00 28.05     0.230 C 
ATOM   4492  OD1 ASN A 459      10.521  63.156  57.771  1.00 29.18    -0.273 OA
ATOM   4493  ND2 ASN A 459      10.990  62.034  59.610  1.00 29.04    -0.369 N 
ATOM   4494  H   ASN A 459       9.781  57.779  58.181  1.00 99.99     0.164 HD
ATOM   4495 1HD2 ASN A 459      11.153  62.915  60.056  1.00 99.99     0.159 HD
ATOM   4496 2HD2 ASN A 459      11.077  61.172  60.073  1.00 99.99     0.159 HD
ATOM   4497  N   GLY A 460       7.089  59.642  59.294  1.00 21.43    -0.336 N 
ATOM   4498  CA  GLY A 460       5.703  60.066  59.605  1.00 20.68     0.189 C 
ATOM   4499  C   GLY A 460       4.859  60.571  58.412  1.00 19.81     0.253 C 
ATOM   4500  O   GLY A 460       3.832  61.210  58.621  1.00 21.17    -0.270 OA
ATOM   4501  H   GLY A 460       7.284  58.705  59.593  1.00 99.99     0.164 HD
ATOM   4502  N   ASN A 461       5.242  60.181  57.201  1.00 18.73    -0.337 N 
ATOM   4503  CA  ASN A 461       4.506  60.531  55.961  1.00 18.33     0.169 C 
ATOM   4504  C   ASN A 461       4.342  59.273  55.090  1.00 15.55     0.251 C 
ATOM   4505  O   ASN A 461       5.086  58.305  55.230  1.00 15.39    -0.271 OA
ATOM   4506  CB  ASN A 461       5.273  61.576  55.146  1.00 21.64     0.119 C 
ATOM   4507  CG  ASN A 461       5.793  62.753  55.980  1.00 27.52     0.230 C 
ATOM   4508  OD1 ASN A 461       6.961  62.842  56.304  1.00 34.21    -0.273 OA
ATOM   4509  ND2 ASN A 461       4.927  63.702  56.253  1.00 30.78    -0.369 N 
ATOM   4510  H   ASN A 461       6.108  59.713  57.033  1.00 99.99     0.164 HD
ATOM   4511 1HD2 ASN A 461       5.256  64.464  56.809  1.00 99.99     0.159 HD
ATOM   4512 2HD2 ASN A 461       3.986  63.620  55.958  1.00 99.99     0.159 HD
ATOM   4513  N   CYS A 462       3.386  59.336  54.169  1.00 13.20    -0.337 N 
ATOM   4514  CA  CYS A 462       3.182  58.253  53.183  1.00 12.78     0.171 C 
ATOM   4515  C   CYS A 462       3.797  58.670  51.839  1.00 12.75     0.252 C 
ATOM   4516  O   CYS A 462       3.585  59.786  51.377  1.00 13.27    -0.271 OA
ATOM   4517  CB  CYS A 462       1.691  58.009  52.963  1.00 12.62     0.100 C 
ATOM   4518  SG  CYS A 462       0.721  57.696  54.482  1.00 11.75    -0.080 SA
ATOM   4519  H   CYS A 462       2.771  60.115  54.077  1.00 99.99     0.164 HD
ATOM   4520  N   THR A 463       4.537  57.749  51.237  1.00 11.95    -0.336 N 
ATOM   4521  CA  THR A 463       5.144  57.985  49.902  1.00 12.49     0.186 C 
ATOM   4522  C   THR A 463       4.183  57.703  48.726  1.00 12.79     0.253 C 
ATOM   4523  O   THR A 463       4.445  58.112  47.599  1.00 13.95    -0.270 OA
ATOM   4524  CB  THR A 463       6.444  57.194  49.718  1.00 12.69     0.140 C 
ATOM   4525  OG1 THR A 463       6.167  55.793  49.746  1.00 11.73    -0.382 OA
ATOM   4526  CG2 THR A 463       7.478  57.517  50.804  1.00 12.98     0.034 C 
ATOM   4527  H   THR A 463       4.855  56.920  51.705  1.00 99.99     0.164 HD
ATOM   4528  HG1 THR A 463       7.008  55.311  49.479  1.00 99.99     0.210 HD
ATOM   4529  N   GLY A 464       3.083  57.004  49.035  1.00 11.78    -0.336 N 
ATOM   4530  CA  GLY A 464       2.082  56.587  48.033  1.00 11.33     0.189 C 
ATOM   4531  C   GLY A 464       0.670  57.062  48.422  1.00 10.89     0.253 C 
ATOM   4532  O   GLY A 464       0.485  58.094  49.053  1.00 11.25    -0.270 OA
ATOM   4533  H   GLY A 464       2.792  56.846  49.983  1.00 99.99     0.164 HD
ATOM   4534  N   ILE A 465      -0.287  56.200  48.112  1.00  9.02    -0.337 N 
ATOM   4535  CA  ILE A 465      -1.724  56.432  48.430  1.00  9.44     0.159 C 
ATOM   4536  C   ILE A 465      -1.897  56.557  49.965  1.00 10.01     0.251 C 
ATOM   4537  O   ILE A 465      -1.314  55.804  50.734  1.00  9.76    -0.271 OA
ATOM   4538  CB  ILE A 465      -2.617  55.330  47.821  1.00  9.54     0.029 C 
ATOM   4539  CG1 ILE A 465      -2.578  55.413  46.286  1.00  9.77     0.002 C 
ATOM   4540  CG2 ILE A 465      -4.079  55.395  48.310  1.00  9.78     0.002 C 
ATOM   4541  CD  ILE A 465      -3.123  54.167  45.573  1.00 10.60     0.000 C 
ATOM   4542  H   ILE A 465      -0.045  55.303  47.751  1.00 99.99     0.164 HD
ATOM   4543  N   LYS A 466      -2.807  57.454  50.316  1.00 10.39    -0.338 N 
ATOM   4544  CA  LYS A 466      -3.227  57.674  51.719  1.00 11.84     0.159 C 
ATOM   4545  C   LYS A 466      -4.723  57.351  51.844  1.00 11.11     0.251 C 
ATOM   4546  O   LYS A 466      -5.521  57.758  51.000  1.00 10.80    -0.271 OA
ATOM   4547  CB  LYS A 466      -2.971  59.129  52.118  1.00 15.20     0.032 C 
ATOM   4548  CG  LYS A 466      -1.481  59.488  52.068  1.00 19.67     0.004 C 
ATOM   4549  CD  LYS A 466      -1.131  60.639  53.016  1.00 23.46     0.032 C 
ATOM   4550  CE  LYS A 466      -1.430  62.036  52.463  1.00 27.83     0.206 C 
ATOM   4551  NZ  LYS A 466      -0.380  62.505  51.547  1.00 30.73    -0.064 N 
ATOM   4552  H   LYS A 466      -3.291  58.019  49.655  1.00 99.99     0.164 HD
ATOM   4553  HZ1 LYS A 466      -0.616  63.418  51.214  1.00 99.99     0.275 HD
ATOM   4554  HZ2 LYS A 466       0.494  62.552  52.032  1.00 99.99     0.275 HD
ATOM   4555  HZ3 LYS A 466      -0.290  61.878  50.773  1.00 99.99     0.275 HD
ATOM   4556  N   ILE A 467      -5.061  56.561  52.853  1.00  9.81    -0.338 N 
ATOM   4557  CA  ILE A 467      -6.467  56.175  53.115  1.00  9.80     0.159 C 
ATOM   4558  C   ILE A 467      -6.900  56.832  54.442  1.00 10.08     0.251 C 
ATOM   4559  O   ILE A 467      -6.191  56.757  55.437  1.00  8.97    -0.271 OA
ATOM   4560  CB  ILE A 467      -6.624  54.640  53.138  1.00  8.65     0.029 C 
ATOM   4561  CG1 ILE A 467      -6.187  53.983  51.813  1.00  9.32     0.002 C 
ATOM   4562  CG2 ILE A 467      -8.043  54.188  53.524  1.00  9.06     0.002 C 
ATOM   4563  CD  ILE A 467      -6.967  54.405  50.557  1.00  9.48     0.000 C 
ATOM   4564  H   ILE A 467      -4.385  56.210  53.511  1.00 99.99     0.164 HD
ATOM   4565  N   TYR A 468      -8.113  57.361  54.418  1.00 10.10    -0.337 N 
ATOM   4566  CA  TYR A 468      -8.658  58.109  55.574  1.00 10.40     0.164 C 
ATOM   4567  C   TYR A 468      -9.853  57.352  56.179  1.00 10.46     0.251 C 
ATOM   4568  O   TYR A 468     -10.899  57.231  55.546  1.00 11.73    -0.271 OA
ATOM   4569  CB  TYR A 468      -9.066  59.516  55.129  1.00 11.18     0.056 C 
ATOM   4570  CG  TYR A 468      -7.934  60.256  54.392  1.00 12.89    -0.044 A 
ATOM   4571  CD1 TYR A 468      -6.912  60.847  55.112  1.00 14.23     0.011 A 
ATOM   4572  CD2 TYR A 468      -7.940  60.326  53.008  1.00 15.14     0.011 A 
ATOM   4573  CE1 TYR A 468      -5.886  61.511  54.449  1.00 14.48     0.037 A 
ATOM   4574  CE2 TYR A 468      -6.919  60.989  52.334  1.00 15.13     0.037 A 
ATOM   4575  CZ  TYR A 468      -5.883  61.576  53.057  1.00 15.39     0.065 A 
ATOM   4576  OH  TYR A 468      -4.879  62.221  52.423  1.00 18.34    -0.361 OA
ATOM   4577  H   TYR A 468      -8.709  57.325  53.621  1.00 99.99     0.164 HD
ATOM   4578  HH  TYR A 468      -5.015  62.179  51.434  1.00 99.99     0.217 HD
ATOM   4579  N   VAL A 469      -9.609  56.739  57.332  1.00  9.63    -0.338 N 
ATOM   4580  CA  VAL A 469     -10.644  55.976  58.067  1.00 10.09     0.159 C 
ATOM   4581  C   VAL A 469     -11.315  56.946  59.063  1.00 11.30     0.251 C 
ATOM   4582  O   VAL A 469     -10.660  57.578  59.879  1.00  9.95    -0.271 OA
ATOM   4583  CB  VAL A 469     -10.043  54.764  58.804  1.00 10.40     0.029 C 
ATOM   4584  CG1 VAL A 469     -11.122  53.917  59.489  1.00 10.69     0.002 C 
ATOM   4585  CG2 VAL A 469      -9.253  53.849  57.861  1.00  9.75     0.002 C 
ATOM   4586  H   VAL A 469      -8.730  56.824  57.813  1.00 99.99     0.164 HD
ATOM   4587  N   SER A 470     -12.628  57.000  58.957  1.00 12.36    -0.336 N 
ATOM   4588  CA  SER A 470     -13.455  57.866  59.839  1.00 14.13     0.189 C 
ATOM   4589  C   SER A 470     -13.841  57.147  61.139  1.00 13.32     0.254 C 
ATOM   4590  O   SER A 470     -13.565  55.962  61.304  1.00 12.66    -0.270 OA
ATOM   4591  CB  SER A 470     -14.657  58.427  59.074  1.00 16.41     0.169 C 
ATOM   4592  OG  SER A 470     -15.240  57.463  58.194  1.00 22.05    -0.380 OA
ATOM   4593  H   SER A 470     -13.115  56.378  58.348  1.00 99.99     0.164 HD
ATOM   4594  HG  SER A 470     -14.712  56.609  58.176  1.00 99.99     0.211 HD
ATOM   4595  N   ASP A 471     -14.538  57.852  62.031  1.00 14.04    -0.337 N 
ATOM   4596  CA  ASP A 471     -14.951  57.299  63.343  1.00 14.38     0.170 C 
ATOM   4597  C   ASP A 471     -15.836  56.036  63.270  1.00 14.14     0.252 C 
ATOM   4598  O   ASP A 471     -15.841  55.226  64.184  1.00 15.88    -0.271 OA
ATOM   4599  CB  ASP A 471     -15.630  58.369  64.201  1.00 14.24     0.129 C 
ATOM   4600  CG  ASP A 471     -14.676  59.500  64.617  1.00 14.90     0.188 C 
ATOM   4601  OD1 ASP A 471     -13.454  59.246  64.674  1.00 12.64    -0.647 OA
ATOM   4602  OD2 ASP A 471     -15.198  60.618  64.798  1.00 14.59    -0.647 OA
ATOM   4603  H   ASP A 471     -14.770  58.811  61.877  1.00 99.99     0.164 HD
ATOM   4604  N   ASP A 472     -16.552  55.899  62.161  1.00 14.87    -0.337 N 
ATOM   4605  CA  ASP A 472     -17.400  54.716  61.882  1.00 15.61     0.170 C 
ATOM   4606  C   ASP A 472     -16.616  53.473  61.386  1.00 14.16     0.252 C 
ATOM   4607  O   ASP A 472     -17.239  52.470  61.053  1.00 14.08    -0.271 OA
ATOM   4608  CB  ASP A 472     -18.515  55.103  60.897  1.00 16.85     0.129 C 
ATOM   4609  CG  ASP A 472     -18.034  55.673  59.551  1.00 20.28     0.188 C 
ATOM   4610  OD1 ASP A 472     -16.797  55.643  59.344  1.00 20.92    -0.647 OA
ATOM   4611  OD2 ASP A 472     -18.892  56.084  58.757  1.00 23.77    -0.647 OA
ATOM   4612  H   ASP A 472     -16.452  56.531  61.395  1.00 99.99     0.164 HD
ATOM   4613  N   GLY A 473     -15.298  53.627  61.191  1.00 12.66    -0.336 N 
ATOM   4614  CA  GLY A 473     -14.439  52.565  60.622  1.00 12.06     0.189 C 
ATOM   4615  C   GLY A 473     -14.488  52.464  59.082  1.00 12.23     0.253 C 
ATOM   4616  O   GLY A 473     -13.846  51.604  58.497  1.00 10.87    -0.270 OA
ATOM   4617  H   GLY A 473     -14.761  54.431  61.489  1.00 99.99     0.164 HD
ATOM   4618  N   LYS A 474     -15.275  53.319  58.445  1.00 11.40    -0.337 N 
ATOM   4619  CA  LYS A 474     -15.388  53.358  56.969  1.00 12.25     0.159 C 
ATOM   4620  C   LYS A 474     -14.289  54.223  56.338  1.00 13.15     0.251 C 
ATOM   4621  O   LYS A 474     -13.816  55.184  56.953  1.00 13.26    -0.271 OA
ATOM   4622  CB  LYS A 474     -16.761  53.889  56.558  1.00 14.15     0.032 C 
ATOM   4623  CG  LYS A 474     -17.908  52.980  57.007  1.00 15.97     0.004 C 
ATOM   4624  CD  LYS A 474     -19.226  53.485  56.419  1.00 19.56     0.032 C 
ATOM   4625  CE  LYS A 474     -20.425  52.619  56.819  1.00 23.12     0.206 C 
ATOM   4626  NZ  LYS A 474     -20.854  52.853  58.206  1.00 26.97    -0.064 N 
ATOM   4627  H   LYS A 474     -15.866  53.962  58.925  1.00 99.99     0.164 HD
ATOM   4628  HZ1 LYS A 474     -21.644  52.271  58.406  1.00 99.99     0.275 HD
ATOM   4629  HZ2 LYS A 474     -20.113  52.636  58.839  1.00 99.99     0.275 HD
ATOM   4630  HZ3 LYS A 474     -21.123  53.811  58.312  1.00 99.99     0.275 HD
ATOM   4631  N   ALA A 475     -13.918  53.849  55.116  1.00 11.97    -0.338 N 
ATOM   4632  CA  ALA A 475     -12.929  54.585  54.306  1.00 11.49     0.159 C 
ATOM   4633  C   ALA A 475     -13.222  54.375  52.811  1.00 10.72     0.251 C 
ATOM   4634  O   ALA A 475     -13.714  53.324  52.413  1.00 10.64    -0.271 OA
ATOM   4635  CB  ALA A 475     -11.521  54.079  54.617  1.00 11.98     0.034 C 
ATOM   4636  H   ALA A 475     -14.291  53.025  54.678  1.00 99.99     0.164 HD
ATOM   4637  N   HIS A 476     -13.007  55.436  52.050  1.00 11.11    -0.337 N 
ATOM   4638  CA  HIS A 476     -13.207  55.368  50.585  1.00 13.00     0.165 C 
ATOM   4639  C   HIS A 476     -11.923  54.882  49.889  1.00 12.59     0.251 C 
ATOM   4640  O   HIS A 476     -10.830  55.386  50.138  1.00 13.23    -0.271 OA
ATOM   4641  CB  HIS A 476     -13.654  56.743  50.106  1.00 14.27     0.077 C 
ATOM   4642  CG  HIS A 476     -14.163  56.690  48.643  1.00 15.81     0.057 A 
ATOM   4643  ND1 HIS A 476     -13.427  56.858  47.595  1.00 17.81    -0.338 N 
ATOM   4644  CD2 HIS A 476     -15.414  56.438  48.271  1.00 15.94     0.113 A 
ATOM   4645  CE1 HIS A 476     -14.203  56.709  46.509  1.00 17.41     0.175 A 
ATOM   4646  NE2 HIS A 476     -15.432  56.451  46.940  1.00 18.21    -0.223 NA
ATOM   4647  H   HIS A 476     -12.776  56.336  52.410  1.00 99.99     0.164 HD
ATOM   4648  HD1 HIS A 476     -12.440  57.073  47.574  1.00 99.99     0.167 HD
ATOM   4649  N   PHE A 477     -12.112  53.916  48.999  1.00 12.56    -0.337 N 
ATOM   4650  CA  PHE A 477     -11.008  53.325  48.214  1.00 12.29     0.164 C 
ATOM   4651  C   PHE A 477     -11.275  53.523  46.715  1.00 12.36     0.251 C 
ATOM   4652  O   PHE A 477     -12.379  53.263  46.245  1.00 13.23    -0.271 OA
ATOM   4653  CB  PHE A 477     -10.899  51.828  48.501  1.00 12.30     0.056 C 
ATOM   4654  CG  PHE A 477     -10.484  51.534  49.948  1.00 11.31    -0.044 A 
ATOM   4655  CD1 PHE A 477     -11.442  51.406  50.939  1.00 10.82     0.008 A 
ATOM   4656  CD2 PHE A 477      -9.140  51.374  50.241  1.00  9.84     0.008 A 
ATOM   4657  CE1 PHE A 477     -11.051  51.119  52.245  1.00 10.38     0.001 A 
ATOM   4658  CE2 PHE A 477      -8.745  51.083  51.544  1.00 10.14     0.001 A 
ATOM   4659  CZ  PHE A 477      -9.702  50.959  52.544  1.00 10.18     0.000 A 
ATOM   4660  H   PHE A 477     -13.015  53.512  48.827  1.00 99.99     0.164 HD
ATOM   4661  N   SER A 478     -10.253  54.025  46.035  1.00 12.60    -0.336 N 
ATOM   4662  CA  SER A 478     -10.298  54.224  44.567  1.00 13.29     0.189 C 
ATOM   4663  C   SER A 478      -9.148  53.485  43.878  1.00 12.07     0.253 C 
ATOM   4664  O   SER A 478      -7.981  53.764  44.145  1.00 13.27    -0.270 OA
ATOM   4665  CB  SER A 478     -10.232  55.704  44.192  1.00 15.49     0.169 C 
ATOM   4666  OG  SER A 478     -11.480  56.338  44.473  1.00 18.98    -0.380 OA
ATOM   4667  H   SER A 478      -9.407  54.319  46.474  1.00 99.99     0.164 HD
ATOM   4668  HG  SER A 478     -11.466  57.277  44.132  1.00 99.99     0.211 HD
ATOM   4669  N   ILE A 479      -9.506  52.452  43.131  1.00 11.42    -0.337 N 
ATOM   4670  CA  ILE A 479      -8.519  51.633  42.388  1.00 11.26     0.159 C 
ATOM   4671  C   ILE A 479      -8.970  51.501  40.920  1.00 11.77     0.251 C 
ATOM   4672  O   ILE A 479      -9.967  50.857  40.634  1.00 12.13    -0.271 OA
ATOM   4673  CB  ILE A 479      -8.334  50.236  43.001  1.00 10.38     0.029 C 
ATOM   4674  CG1 ILE A 479      -8.059  50.308  44.512  1.00 10.23     0.002 C 
ATOM   4675  CG2 ILE A 479      -7.169  49.526  42.293  1.00 10.20     0.002 C 
ATOM   4676  CD  ILE A 479      -8.150  48.964  45.243  1.00 10.28     0.000 C 
ATOM   4677  H   ILE A 479     -10.468  52.165  43.052  1.00 99.99     0.164 HD
ATOM   4678  N   SER A 480      -8.235  52.163  40.044  1.00 11.90    -0.336 N 
ATOM   4679  CA  SER A 480      -8.420  51.983  38.582  1.00 11.74     0.189 C 
ATOM   4680  C   SER A 480      -7.899  50.599  38.159  1.00 12.79     0.254 C 
ATOM   4681  O   SER A 480      -6.854  50.164  38.636  1.00 11.67    -0.270 OA
ATOM   4682  CB  SER A 480      -7.662  53.099  37.863  1.00 13.21     0.169 C 
ATOM   4683  OG  SER A 480      -7.508  52.832  36.466  1.00 14.40    -0.380 OA
ATOM   4684  H   SER A 480      -7.484  52.762  40.307  1.00 99.99     0.164 HD
ATOM   4685  HG  SER A 480      -7.231  53.685  36.003  1.00 99.99     0.211 HD
ATOM   4686  N   ASN A 481      -8.585  49.989  37.201  1.00 12.50    -0.337 N 
ATOM   4687  CA  ASN A 481      -8.094  48.741  36.563  1.00 13.33     0.169 C 
ATOM   4688  C   ASN A 481      -6.767  48.914  35.789  1.00 12.95     0.251 C 
ATOM   4689  O   ASN A 481      -6.162  47.933  35.380  1.00 13.22    -0.271 OA
ATOM   4690  CB  ASN A 481      -9.174  48.120  35.681  1.00 13.36     0.119 C 
ATOM   4691  CG  ASN A 481      -9.610  49.029  34.514  1.00 14.99     0.230 C 
ATOM   4692  OD1 ASN A 481     -10.081  50.125  34.687  1.00 15.03    -0.273 OA
ATOM   4693  ND2 ASN A 481      -9.389  48.532  33.313  1.00 15.69    -0.369 N 
ATOM   4694  H   ASN A 481      -9.469  50.312  36.856  1.00 99.99     0.164 HD
ATOM   4695 1HD2 ASN A 481      -9.664  49.096  32.533  1.00 99.99     0.159 HD
ATOM   4696 2HD2 ASN A 481      -8.987  47.634  33.202  1.00 99.99     0.159 HD
ATOM   4697  N   SER A 482      -6.341  50.164  35.608  1.00 14.02    -0.336 N 
ATOM   4698  CA  SER A 482      -5.059  50.495  34.943  1.00 15.98     0.189 C 
ATOM   4699  C   SER A 482      -3.955  50.986  35.901  1.00 15.43     0.253 C 
ATOM   4700  O   SER A 482      -2.899  51.436  35.463  1.00 16.30    -0.270 OA
ATOM   4701  CB  SER A 482      -5.297  51.511  33.816  1.00 17.86     0.169 C 
ATOM   4702  OG  SER A 482      -5.923  52.693  34.326  1.00 22.91    -0.380 OA
ATOM   4703  H   SER A 482      -6.897  50.943  35.898  1.00 99.99     0.164 HD
ATOM   4704  HG  SER A 482      -6.175  52.518  35.280  1.00 99.99     0.211 HD
ATOM   4705  N   ALA A 483      -4.209  50.933  37.214  1.00 14.83    -0.337 N 
ATOM   4706  CA  ALA A 483      -3.183  51.261  38.229  1.00 14.75     0.159 C 
ATOM   4707  C   ALA A 483      -2.035  50.233  38.181  1.00 13.93     0.251 C 
ATOM   4708  O   ALA A 483      -2.282  49.061  37.939  1.00 12.89    -0.271 OA
ATOM   4709  CB  ALA A 483      -3.821  51.268  39.621  1.00 15.96     0.034 C 
ATOM   4710  H   ALA A 483      -5.085  50.612  37.581  1.00 99.99     0.164 HD
ATOM   4711  N   GLU A 484      -0.817  50.660  38.530  1.00 14.83    -0.338 N 
ATOM   4712  CA  GLU A 484       0.361  49.757  38.544  1.00 15.86     0.160 C 
ATOM   4713  C   GLU A 484       0.072  48.462  39.334  1.00 13.04     0.251 C 
ATOM   4714  O   GLU A 484       0.316  47.365  38.858  1.00 12.88    -0.271 OA
ATOM   4715  CB  GLU A 484       1.598  50.494  39.087  1.00 20.08     0.043 C 
ATOM   4716  CG  GLU A 484       2.787  49.555  39.345  1.00 25.75     0.100 C 
ATOM   4717  CD  GLU A 484       4.144  50.235  39.171  1.00 32.16     0.185 C 
ATOM   4718  OE1 GLU A 484       4.712  50.673  40.193  1.00 38.04    -0.647 OA
ATOM   4719  OE2 GLU A 484       4.593  50.265  38.005  1.00 38.23    -0.647 OA
ATOM   4720  H   GLU A 484      -0.637  51.610  38.769  1.00 99.99     0.164 HD
ATOM   4721  N   ASP A 485      -0.473  48.657  40.531  1.00 11.00    -0.337 N 
ATOM   4722  CA  ASP A 485      -0.893  47.559  41.415  1.00 10.33     0.170 C 
ATOM   4723  C   ASP A 485      -2.375  47.763  41.774  1.00  9.93     0.255 C 
ATOM   4724  O   ASP A 485      -2.672  48.708  42.506  1.00  9.99    -0.270 OA
ATOM   4725  CB  ASP A 485      -0.030  47.577  42.674  1.00 11.14     0.129 C 
ATOM   4726  CG  ASP A 485       1.435  47.263  42.376  1.00 12.93     0.188 C 
ATOM   4727  OD1 ASP A 485       1.677  46.092  42.029  1.00 11.94    -0.647 OA
ATOM   4728  OD2 ASP A 485       2.256  48.194  42.508  1.00 13.34    -0.647 OA
ATOM   4729  H   ASP A 485      -0.658  49.570  40.881  1.00 99.99     0.164 HD
ATOM   4730  N   PRO A 486      -3.291  46.972  41.204  1.00  9.11    -0.312 N 
ATOM   4731  CA  PRO A 486      -4.735  47.140  41.435  1.00  9.66     0.163 C 
ATOM   4732  C   PRO A 486      -5.236  46.620  42.809  1.00  8.04     0.251 C 
ATOM   4733  O   PRO A 486      -6.313  46.042  42.908  1.00  8.25    -0.271 OA
ATOM   4734  CB  PRO A 486      -5.387  46.454  40.239  1.00 10.81     0.034 C 
ATOM   4735  CG  PRO A 486      -4.431  45.298  39.948  1.00 10.15     0.027 C 
ATOM   4736  CD  PRO A 486      -3.047  45.889  40.227  1.00  9.94     0.105 C 
ATOM   4737  N   PHE A 487      -4.476  46.921  43.850  1.00  7.68    -0.337 N 
ATOM   4738  CA  PHE A 487      -4.858  46.556  45.238  1.00  7.73     0.164 C 
ATOM   4739  C   PHE A 487      -4.175  47.482  46.261  1.00  7.63     0.251 C 
ATOM   4740  O   PHE A 487      -3.098  48.017  46.009  1.00  7.35    -0.271 OA
ATOM   4741  CB  PHE A 487      -4.593  45.069  45.500  1.00  7.93     0.056 C 
ATOM   4742  CG  PHE A 487      -3.132  44.665  45.739  1.00  7.27    -0.044 A 
ATOM   4743  CD1 PHE A 487      -2.215  44.629  44.699  1.00  8.04     0.008 A 
ATOM   4744  CD2 PHE A 487      -2.778  44.229  47.001  1.00  9.04     0.008 A 
ATOM   4745  CE1 PHE A 487      -0.927  44.156  44.929  1.00  8.50     0.001 A 
ATOM   4746  CE2 PHE A 487      -1.492  43.752  47.235  1.00  9.32     0.001 A 
ATOM   4747  CZ  PHE A 487      -0.565  43.721  46.200  1.00  8.20     0.000 A 
ATOM   4748  H   PHE A 487      -3.662  47.499  43.793  1.00 99.99     0.164 HD
ATOM   4749  N   ILE A 488      -4.918  47.768  47.320  1.00  7.25    -0.338 N 
ATOM   4750  CA  ILE A 488      -4.469  48.646  48.428  1.00  7.16     0.159 C 
ATOM   4751  C   ILE A 488      -4.470  47.805  49.722  1.00  6.85     0.251 C 
ATOM   4752  O   ILE A 488      -5.428  47.095  49.992  1.00  6.87    -0.271 OA
ATOM   4753  CB  ILE A 488      -5.388  49.883  48.528  1.00  7.63     0.029 C 
ATOM   4754  CG1 ILE A 488      -5.186  50.788  47.298  1.00  8.22     0.002 C 
ATOM   4755  CG2 ILE A 488      -5.185  50.680  49.833  1.00  7.62     0.002 C 
ATOM   4756  CD  ILE A 488      -6.235  51.898  47.144  1.00  8.22     0.000 C 
ATOM   4757  H   ILE A 488      -5.801  47.312  47.465  1.00 99.99     0.164 HD
ATOM   4758  N   ALA A 489      -3.432  48.010  50.519  1.00  6.13    -0.338 N 
ATOM   4759  CA  ALA A 489      -3.314  47.351  51.839  1.00  6.41     0.159 C 
ATOM   4760  C   ALA A 489      -2.852  48.365  52.893  1.00  6.72     0.251 C 
ATOM   4761  O   ALA A 489      -1.904  49.118  52.670  1.00  6.71    -0.271 OA
ATOM   4762  CB  ALA A 489      -2.325  46.194  51.771  1.00  6.97     0.034 C 
ATOM   4763  H   ALA A 489      -2.726  48.690  50.321  1.00 99.99     0.164 HD
ATOM   4764  N   ILE A 490      -3.599  48.393  53.978  1.00  6.62    -0.338 N 
ATOM   4765  CA  ILE A 490      -3.318  49.306  55.118  1.00  7.15     0.159 C 
ATOM   4766  C   ILE A 490      -3.371  48.496  56.426  1.00  7.00     0.251 C 
ATOM   4767  O   ILE A 490      -4.111  47.519  56.504  1.00  6.98    -0.271 OA
ATOM   4768  CB  ILE A 490      -4.283  50.502  55.143  1.00  7.10     0.029 C 
ATOM   4769  CG1 ILE A 490      -5.761  50.071  55.228  1.00  8.38     0.002 C 
ATOM   4770  CG2 ILE A 490      -4.005  51.419  53.939  1.00  7.39     0.002 C 
ATOM   4771  CD  ILE A 490      -6.743  51.217  55.493  1.00  8.95     0.000 C 
ATOM   4772  H   ILE A 490      -4.359  47.753  54.134  1.00 99.99     0.164 HD
ATOM   4773  N   HIS A 491      -2.562  48.901  57.389  1.00  6.16    -0.337 N 
ATOM   4774  CA  HIS A 491      -2.496  48.169  58.683  1.00  6.89     0.165 C 
ATOM   4775  C   HIS A 491      -2.130  49.104  59.842  1.00  6.83     0.251 C 
ATOM   4776  O   HIS A 491      -1.705  50.237  59.619  1.00  6.67    -0.271 OA
ATOM   4777  CB  HIS A 491      -1.586  46.942  58.592  1.00  6.32     0.077 C 
ATOM   4778  CG  HIS A 491      -0.108  47.240  58.223  1.00  6.66     0.057 A 
ATOM   4779  ND1 HIS A 491       0.445  47.049  57.072  1.00  9.39    -0.338 N 
ATOM   4780  CD2 HIS A 491       0.799  47.710  59.068  1.00  5.17     0.113 A 
ATOM   4781  CE1 HIS A 491       1.741  47.395  57.165  1.00  5.61     0.175 A 
ATOM   4782  NE2 HIS A 491       1.946  47.815  58.407  1.00  9.50    -0.223 NA
ATOM   4783  H   HIS A 491      -2.088  49.785  57.397  1.00 99.99     0.164 HD
ATOM   4784  HD1 HIS A 491       0.007  46.681  56.240  1.00 99.99     0.167 HD
ATOM   4785  N   ALA A 492      -2.204  48.579  61.063  1.00  7.25    -0.338 N 
ATOM   4786  CA  ALA A 492      -1.944  49.338  62.299  1.00  7.84     0.159 C 
ATOM   4787  C   ALA A 492      -0.582  50.072  62.317  1.00  8.44     0.251 C 
ATOM   4788  O   ALA A 492      -0.517  51.235  62.684  1.00 10.54    -0.271 OA
ATOM   4789  CB  ALA A 492      -2.044  48.404  63.503  1.00  7.70     0.034 C 
ATOM   4790  H   ALA A 492      -2.564  47.646  61.202  1.00 99.99     0.164 HD
ATOM   4791  N   GLU A 493       0.448  49.414  61.794  1.00  8.87    -0.338 N 
ATOM   4792  CA  GLU A 493       1.797  50.021  61.696  1.00  9.38     0.160 C 
ATOM   4793  C   GLU A 493       2.054  50.913  60.467  1.00  9.33     0.251 C 
ATOM   4794  O   GLU A 493       3.117  51.517  60.360  1.00  9.73    -0.271 OA
ATOM   4795  CB  GLU A 493       2.870  48.935  61.828  1.00 11.22     0.043 C 
ATOM   4796  CG  GLU A 493       2.896  48.300  63.226  1.00 13.50     0.100 C 
ATOM   4797  CD  GLU A 493       3.174  49.281  64.377  1.00 17.31     0.185 C 
ATOM   4798  OE1 GLU A 493       3.837  50.314  64.139  1.00 19.94    -0.647 OA
ATOM   4799  OE2 GLU A 493       2.724  48.954  65.496  1.00 19.88    -0.647 OA
ATOM   4800  H   GLU A 493       0.398  48.457  61.518  1.00 99.99     0.164 HD
ATOM   4801  N   SER A 494       1.033  51.098  59.626  1.00  8.49    -0.336 N 
ATOM   4802  CA  SER A 494       1.121  52.044  58.489  1.00  8.22     0.189 C 
ATOM   4803  C   SER A 494       0.303  53.319  58.745  1.00  8.80     0.253 C 
ATOM   4804  O   SER A 494       0.230  54.212  57.896  1.00  9.05    -0.270 OA
ATOM   4805  CB  SER A 494       0.704  51.391  57.163  1.00  9.21     0.169 C 
ATOM   4806  OG  SER A 494      -0.713  51.271  56.963  1.00  9.14    -0.380 OA
ATOM   4807  H   SER A 494       0.124  50.705  59.773  1.00 99.99     0.164 HD
ATOM   4808  HG  SER A 494      -0.854  51.072  55.986  1.00 99.99     0.211 HD
ATOM   4809  N   LYS A 495      -0.300  53.390  59.937  1.00 10.14    -0.337 N 
ATOM   4810  CA  LYS A 495      -1.088  54.538  60.402  1.00 10.13     0.159 C 
ATOM   4811  C   LYS A 495      -0.139  55.696  60.762  1.00 10.64     0.251 C 
ATOM   4812  O   LYS A 495       0.836  55.514  61.476  1.00 11.72    -0.271 OA
ATOM   4813  CB  LYS A 495      -1.866  54.096  61.644  1.00  9.89     0.032 C 
ATOM   4814  CG  LYS A 495      -2.915  55.117  62.088  1.00 11.16     0.004 C 
ATOM   4815  CD  LYS A 495      -3.622  54.624  63.352  1.00 12.93     0.032 C 
ATOM   4816  CE  LYS A 495      -4.740  55.569  63.802  1.00 16.06     0.206 C 
ATOM   4817  NZ  LYS A 495      -4.244  56.836  64.361  1.00 17.67    -0.064 N 
ATOM   4818  H   LYS A 495      -0.170  52.677  60.629  1.00 99.99     0.164 HD
ATOM   4819  HZ1 LYS A 495      -5.027  57.400  64.627  1.00 99.99     0.275 HD
ATOM   4820  HZ2 LYS A 495      -3.682  56.645  65.166  1.00 99.99     0.275 HD
ATOM   4821  HZ3 LYS A 495      -3.693  57.319  63.680  1.00 99.99     0.275 HD
ATOM   4822  N   LEU A 496      -0.514  56.895  60.337  1.00 11.04    -0.336 N 
ATOM   4823  CA  LEU A 496       0.238  58.130  60.650  1.00 12.54     0.168 C 
ATOM   4824  C   LEU A 496      -0.016  58.641  62.080  1.00 13.26     0.206 C 
ATOM   4825  O   LEU A 496       0.944  59.173  62.679  1.00 14.70    -0.646 OA
ATOM   4826  CB  LEU A 496      -0.127  59.172  59.585  1.00 13.40     0.033 C 
ATOM   4827  CG  LEU A 496       0.973  59.521  58.566  1.00 16.22     0.002 C 
ATOM   4828  CD1 LEU A 496       1.815  58.328  58.103  1.00 15.22     0.000 C 
ATOM   4829  CD2 LEU A 496       0.308  60.141  57.336  1.00 15.13     0.000 C 
ATOM   4830  H   LEU A 496      -1.368  57.021  59.823  1.00 99.99     0.164 HD
ATOM   4831  OXT LEU A 496      -1.175  58.502  62.538  1.00 13.22    -0.646 OA
TER    4832      LEU A 496 
