# Supplementary material for: UPLC-ESI/MSn metabolic profiling of Cedrela odorata L. and Toona ciliata M. Roem and in vitro investigation of their anti-diabetic activity supported with molecular docking studies
Source: Front Chem. 2024 Nov 15;12:1462309. doi: 10.3389/fchem.2024.1462309 (PMC11604428; doi:10.3389/fchem.2024.1462309)
Supplement: Supplementary file 1 [file DataSheet2.zip › Raw data_docking/alpha-amylase/Myricetin-3-O-hexoside-7-O-hexuronic acid/Macromolecules/4gqr.mini/conf.txt]

receptor = 4gqr.mini.pdbqt
exhaustiveness  = 8
center_x = 8.4486
center_y = 27.9834
center_z = 49.1374
size_x = 58.9940979195
size_y = 73.8075072956
size_z = 58.5425871086
