# Supplementary material for: UPLC-ESI/MSn metabolic profiling of Cedrela odorata L. and Toona ciliata M. Roem and in vitro investigation of their anti-diabetic activity supported with molecular docking studies
Source: Front Chem. 2024 Nov 15;12:1462309. doi: 10.3389/fchem.2024.1462309 (PMC11604428; doi:10.3389/fchem.2024.1462309)
Supplement: Supplementary file 1 [file DataSheet2.zip › Raw data_docking/alpha-amylase/Myricetin-3-O-hexoside-7-O-hexuronic acid/Macromolecules/4gqr.mini/Unnamed_uff_E=707.00_out.pdbqt]

MODEL 1
REMARK VINA RESULT:      -9.1      0.000      0.000
REMARK  19 active torsions:
REMARK  status: ('A' for Active; 'I' for Inactive)
REMARK    1  A    between atoms: C_1  and  C_13 
REMARK    2  A    between atoms: C_2  and  O_22 
REMARK    3  A    between atoms: C_6  and  O_7 
REMARK    4  A    between atoms: C_9  and  O_34 
REMARK    5  A    between atoms: C_15  and  O_16 
REMARK    6  A    between atoms: C_17  and  O_18 
REMARK    7  A    between atoms: C_19  and  O_20 
REMARK    8  A    between atoms: O_22  and  C_23 
REMARK    9  A    between atoms: C_24  and  O_25 
REMARK   10  A    between atoms: C_26  and  O_27 
REMARK   11  A    between atoms: C_28  and  O_29 
REMARK   12  A    between atoms: C_30  and  C_32 
REMARK   13  A    between atoms: C_32  and  O_33 
REMARK   14  A    between atoms: C_39  and  O_34 
REMARK   15  A    between atoms: C_35  and  C_55 
REMARK   16  A    between atoms: C_36  and  O_43 
REMARK   17  A    between atoms: C_37  and  O_42 
REMARK   18  A    between atoms: C_38  and  O_41 
REMARK   19  A    between atoms: C_55  and  O_57 
ROOT
HETATM    1  C   UNK N   1       6.289  44.262  63.317  0.00  0.00     0.124 A 
HETATM    2  C   UNK N   1       7.359  43.371  62.996  0.00  0.00     0.157 A 
HETATM    3  C   UNK N   1       8.243  43.741  61.978  0.00  0.00     0.223 A 
HETATM    4  O   UNK N   1       9.177  42.991  61.698  0.00  0.00    -0.284 OA
HETATM    5  C   UNK N   1       8.064  44.944  61.295  0.00  0.00     0.084 A 
HETATM    6  C   UNK N   1       8.933  45.411  60.287  0.00  0.00     0.085 A 
HETATM    7  C   UNK N   1       8.691  46.642  59.673  0.00  0.00     0.074 A 
HETATM    8  C   UNK N   1       7.578  47.404  60.027  0.00  0.00     0.077 A 
HETATM    9  C   UNK N   1       6.701  46.932  61.012  0.00  0.00     0.075 A 
HETATM   10  C   UNK N   1       6.947  45.738  61.648  0.00  0.00     0.096 A 
HETATM   11  O   UNK N   1       6.137  45.363  62.612  0.00  0.00    -0.306 OA
ENDROOT
BRANCH   8  12
HETATM   12  O   UNK N   1       7.378  48.581  59.403  0.00  0.00    -0.318 OA
BRANCH  12  13
HETATM   13  C   UNK N   1       6.900  48.688  58.119  0.00  0.00     0.298 C 
HETATM   14  C   UNK N   1       5.746  49.691  58.119  0.00  0.00     0.205 C 
HETATM   15  C   UNK N   1       5.273  49.879  56.672  0.00  0.00     0.183 C 
HETATM   16  C   UNK N   1       6.470  50.261  55.781  0.00  0.00     0.189 C 
HETATM   17  C   UNK N   1       7.596  49.214  55.952  0.00  0.00     0.253 C 
HETATM   18  O   UNK N   1       7.968  49.149  57.309  0.00  0.00    -0.340 OA
BRANCH  14  19
HETATM   19  O   UNK N   1       4.676  49.207  58.893  0.00  0.00    -0.388 OA
HETATM   20  H   UNK N   1       3.957  48.925  58.270  0.00  0.00     0.210 HD
ENDBRANCH  14  19
BRANCH  15  21
HETATM   21  O   UNK N   1       4.304  50.895  56.606  0.00  0.00    -0.390 OA
HETATM   22  H   UNK N   1       4.234  51.296  57.510  0.00  0.00     0.210 HD
ENDBRANCH  15  21
BRANCH  16  23
HETATM   23  O   UNK N   1       6.076  50.299  54.432  0.00  0.00    -0.390 OA
HETATM   24  H   UNK N   1       6.622  50.995  53.984  0.00  0.00     0.210 HD
ENDBRANCH  16  23
BRANCH  17  25
HETATM   25  C   UNK N   1       8.858  49.517  55.161  0.00  0.00     0.172 C 
HETATM   26  O   UNK N   1       9.683  48.629  55.009  0.00  0.00    -0.648 OA
BRANCH  25  27
HETATM   27  O   UNK N   1       9.115  50.737  54.633  0.00  0.00    -0.774 OA
HETATM   28  H   UNK N   1       8.576  51.518  54.809  0.00  0.00     0.167 HD
ENDBRANCH  25  27
ENDBRANCH  17  25
ENDBRANCH  12  13
ENDBRANCH   8  12
BRANCH   6  29
HETATM   29  O   UNK N   1      10.012  44.685  59.919  0.00  0.00    -0.360 OA
HETATM   30  H   UNK N   1      10.050  44.246  59.059  0.00  0.00     0.217 HD
ENDBRANCH   6  29
BRANCH   1  31
HETATM   31  C   UNK N   1       5.318  44.045  64.419  0.00  0.00     0.006 A 
HETATM   32  C   UNK N   1       5.634  44.537  65.701  0.00  0.00     0.054 A 
HETATM   33  C   UNK N   1       4.751  44.356  66.765  0.00  0.00     0.102 A 
HETATM   34  C   UNK N   1       3.532  43.689  66.560  0.00  0.00     0.132 A 
HETATM   35  C   UNK N   1       3.223  43.182  65.293  0.00  0.00     0.102 A 
HETATM   36  C   UNK N   1       4.124  43.339  64.250  0.00  0.00     0.054 A 
BRANCH  33  37
HETATM   37  O   UNK N   1       5.085  44.836  67.980  0.00  0.00    -0.358 OA
HETATM   38  H   UNK N   1       5.933  45.272  68.140  0.00  0.00     0.218 HD
ENDBRANCH  33  37
BRANCH  34  39
HETATM   39  O   UNK N   1       2.666  43.533  67.579  0.00  0.00    -0.356 OA
HETATM   40  H   UNK N   1       1.928  44.144  67.712  0.00  0.00     0.218 HD
ENDBRANCH  34  39
BRANCH  35  41
HETATM   41  O   UNK N   1       2.056  42.542  65.081  0.00  0.00    -0.358 OA
HETATM   42  H   UNK N   1       1.703  41.906  65.719  0.00  0.00     0.218 HD
ENDBRANCH  35  41
ENDBRANCH   1  31
BRANCH   2  43
HETATM   43  O   UNK N   1       7.516  42.189  63.619  0.00  0.00    -0.311 OA
BRANCH  43  44
HETATM   44  C   UNK N   1       8.324  42.082  64.736  0.00  0.00     0.298 C 
HETATM   45  C   UNK N   1       9.339  40.934  64.547  0.00  0.00     0.205 C 
HETATM   46  C   UNK N   1      10.165  40.802  65.833  0.00  0.00     0.183 C 
HETATM   47  C   UNK N   1       9.236  40.646  67.045  0.00  0.00     0.180 C 
HETATM   48  C   UNK N   1       8.194  41.797  67.058  0.00  0.00     0.179 C 
HETATM   49  O   UNK N   1       7.483  41.819  65.839  0.00  0.00    -0.348 OA
BRANCH  45  50
HETATM   50  O   UNK N   1      10.187  41.214  63.464  0.00  0.00    -0.388 OA
HETATM   51  H   UNK N   1      10.037  42.151  63.173  0.00  0.00     0.210 HD
ENDBRANCH  45  50
BRANCH  46  52
HETATM   52  O   UNK N   1      11.019  39.690  65.713  0.00  0.00    -0.390 OA
HETATM   53  H   UNK N   1      11.398  39.695  64.798  0.00  0.00     0.210 HD
ENDBRANCH  46  52
BRANCH  47  54
HETATM   54  O   UNK N   1      10.042  40.690  68.195  0.00  0.00    -0.390 OA
HETATM   55  H   UNK N   1      10.177  39.765  68.513  0.00  0.00     0.210 HD
ENDBRANCH  47  54
BRANCH  48  56
HETATM   56  C   UNK N   1       7.121  41.621  68.146  0.00  0.00     0.198 C 
BRANCH  56  57
HETATM   57  O   UNK N   1       7.037  40.297  68.590  0.00  0.00    -0.398 OA
HETATM   58  H   UNK N   1       7.098  40.335  69.580  0.00  0.00     0.209 HD
ENDBRANCH  56  57
ENDBRANCH  48  56
ENDBRANCH  43  44
ENDBRANCH   2  43
TORSDOF 19
ENDMDL
MODEL 2
REMARK VINA RESULT:      -8.3     36.830     39.120
REMARK  19 active torsions:
REMARK  status: ('A' for Active; 'I' for Inactive)
REMARK    1  A    between atoms: C_1  and  C_13 
REMARK    2  A    between atoms: C_2  and  O_22 
REMARK    3  A    between atoms: C_6  and  O_7 
REMARK    4  A    between atoms: C_9  and  O_34 
REMARK    5  A    between atoms: C_15  and  O_16 
REMARK    6  A    between atoms: C_17  and  O_18 
REMARK    7  A    between atoms: C_19  and  O_20 
REMARK    8  A    between atoms: O_22  and  C_23 
REMARK    9  A    between atoms: C_24  and  O_25 
REMARK   10  A    between atoms: C_26  and  O_27 
REMARK   11  A    between atoms: C_28  and  O_29 
REMARK   12  A    between atoms: C_30  and  C_32 
REMARK   13  A    between atoms: C_32  and  O_33 
REMARK   14  A    between atoms: C_39  and  O_34 
REMARK   15  A    between atoms: C_35  and  C_55 
REMARK   16  A    between atoms: C_36  and  O_43 
REMARK   17  A    between atoms: C_37  and  O_42 
REMARK   18  A    between atoms: C_38  and  O_41 
REMARK   19  A    between atoms: C_55  and  O_57 
ROOT
HETATM    1  C   UNK N   1      11.125  15.526  39.122  0.00  0.00     0.124 A 
HETATM    2  C   UNK N   1      11.797  15.617  40.380  0.00  0.00     0.157 A 
HETATM    3  C   UNK N   1      13.161  15.314  40.424  0.00  0.00     0.223 A 
HETATM    4  O   UNK N   1      13.757  15.399  41.497  0.00  0.00    -0.284 OA
HETATM    5  C   UNK N   1      13.831  14.924  39.265  0.00  0.00     0.084 A 
HETATM    6  C   UNK N   1      15.212  14.643  39.213  0.00  0.00     0.085 A 
HETATM    7  C   UNK N   1      15.806  14.282  38.001  0.00  0.00     0.074 A 
HETATM    8  C   UNK N   1      15.039  14.168  36.842  0.00  0.00     0.077 A 
HETATM    9  C   UNK N   1      13.663  14.425  36.895  0.00  0.00     0.075 A 
HETATM   10  C   UNK N   1      13.072  14.814  38.075  0.00  0.00     0.096 A 
HETATM   11  O   UNK N   1      11.792  15.109  38.067  0.00  0.00    -0.306 OA
ENDROOT
BRANCH   8  12
HETATM   12  O   UNK N   1      15.651  13.809  35.697  0.00  0.00    -0.318 OA
BRANCH  12  13
HETATM   13  C   UNK N   1      16.266  12.594  35.513  0.00  0.00     0.298 C 
HETATM   14  C   UNK N   1      15.542  11.855  34.388  0.00  0.00     0.205 C 
HETATM   15  C   UNK N   1      16.284  10.540  34.121  0.00  0.00     0.183 C 
HETATM   16  C   UNK N   1      17.774  10.829  33.859  0.00  0.00     0.189 C 
HETATM   17  C   UNK N   1      18.352  11.661  35.028  0.00  0.00     0.253 C 
HETATM   18  O   UNK N   1      17.614  12.854  35.160  0.00  0.00    -0.340 OA
BRANCH  14  19
HETATM   19  O   UNK N   1      14.217  11.568  34.764  0.00  0.00    -0.388 OA
HETATM   20  H   UNK N   1      14.196  11.488  35.753  0.00  0.00     0.210 HD
ENDBRANCH  14  19
BRANCH  15  21
HETATM   21  O   UNK N   1      15.735   9.891  33.003  0.00  0.00    -0.390 OA
HETATM   22  H   UNK N   1      16.219   9.032  32.893  0.00  0.00     0.210 HD
ENDBRANCH  15  21
BRANCH  16  23
HETATM   23  O   UNK N   1      18.490   9.624  33.752  0.00  0.00    -0.390 OA
HETATM   24  H   UNK N   1      18.829   9.563  32.823  0.00  0.00     0.210 HD
ENDBRANCH  16  23
BRANCH  17  25
HETATM   25  C   UNK N   1      19.809  12.059  34.853  0.00  0.00     0.172 C 
HETATM   26  O   UNK N   1      20.420  11.634  33.886  0.00  0.00    -0.648 OA
BRANCH  25  27
HETATM   27  O   UNK N   1      20.462  12.850  35.736  0.00  0.00    -0.774 OA
HETATM   28  H   UNK N   1      21.359  13.178  35.596  0.00  0.00     0.167 HD
ENDBRANCH  25  27
ENDBRANCH  17  25
ENDBRANCH  12  13
ENDBRANCH   8  12
BRANCH   6  29
HETATM   29  O   UNK N   1      15.974  14.736  40.326  0.00  0.00    -0.360 OA
HETATM   30  H   UNK N   1      16.098  13.978  40.913  0.00  0.00     0.217 HD
ENDBRANCH   6  29
BRANCH   1  31
HETATM   31  C   UNK N   1       9.702  15.887  38.903  0.00  0.00     0.006 A 
HETATM   32  C   UNK N   1       9.404  17.162  38.383  0.00  0.00     0.054 A 
HETATM   33  C   UNK N   1       8.081  17.543  38.160  0.00  0.00     0.102 A 
HETATM   34  C   UNK N   1       7.036  16.649  38.443  0.00  0.00     0.132 A 
HETATM   35  C   UNK N   1       7.327  15.388  38.977  0.00  0.00     0.102 A 
HETATM   36  C   UNK N   1       8.644  15.033  39.226  0.00  0.00     0.054 A 
BRANCH  33  37
HETATM   37  O   UNK N   1       7.829  18.772  37.666  0.00  0.00    -0.358 OA
HETATM   38  H   UNK N   1       7.480  19.483  38.221  0.00  0.00     0.218 HD
ENDBRANCH  33  37
BRANCH  34  39
HETATM   39  O   UNK N   1       5.758  17.003  38.207  0.00  0.00    -0.356 OA
HETATM   40  H   UNK N   1       5.215  16.533  37.560  0.00  0.00     0.218 HD
ENDBRANCH  34  39
BRANCH  35  41
HETATM   41  O   UNK N   1       6.333  14.519  39.252  0.00  0.00    -0.358 OA
HETATM   42  H   UNK N   1       5.564  14.777  39.779  0.00  0.00     0.218 HD
ENDBRANCH  35  41
ENDBRANCH   1  31
BRANCH   2  43
HETATM   43  O   UNK N   1      11.151  15.952  41.512  0.00  0.00    -0.311 OA
BRANCH  43  44
HETATM   44  C   UNK N   1      10.891  17.276  41.810  0.00  0.00     0.298 C 
HETATM   45  C   UNK N   1      11.543  17.654  43.158  0.00  0.00     0.205 C 
HETATM   46  C   UNK N   1      11.170  19.105  43.486  0.00  0.00     0.183 C 
HETATM   47  C   UNK N   1       9.646  19.284  43.437  0.00  0.00     0.180 C 
HETATM   48  C   UNK N   1       9.101  18.764  42.079  0.00  0.00     0.179 C 
HETATM   49  O   UNK N   1       9.489  17.421  41.885  0.00  0.00    -0.348 OA
BRANCH  45  50
HETATM   50  O   UNK N   1      12.938  17.530  43.068  0.00  0.00    -0.388 OA
HETATM   51  H   UNK N   1      13.199  17.519  42.111  0.00  0.00     0.210 HD
ENDBRANCH  45  50
BRANCH  46  52
HETATM   52  O   UNK N   1      11.669  19.426  44.762  0.00  0.00    -0.390 OA
HETATM   53  H   UNK N   1      11.086  20.128  45.149  0.00  0.00     0.210 HD
ENDBRANCH  46  52
BRANCH  47  54
HETATM   54  O   UNK N   1       9.383  20.656  43.589  0.00  0.00    -0.390 OA
HETATM   55  H   UNK N   1       8.449  20.761  43.889  0.00  0.00     0.210 HD
ENDBRANCH  47  54
BRANCH  48  56
HETATM   56  C   UNK N   1       7.564  18.754  42.017  0.00  0.00     0.198 C 
BRANCH  56  57
HETATM   57  O   UNK N   1       7.014  19.977  42.412  0.00  0.00    -0.398 OA
HETATM   58  H   UNK N   1       7.100  20.583  41.631  0.00  0.00     0.209 HD
ENDBRANCH  56  57
ENDBRANCH  48  56
ENDBRANCH  43  44
ENDBRANCH   2  43
TORSDOF 19
ENDMDL
MODEL 3
REMARK VINA RESULT:      -8.1     37.715     39.986
REMARK  19 active torsions:
REMARK  status: ('A' for Active; 'I' for Inactive)
REMARK    1  A    between atoms: C_1  and  C_13 
REMARK    2  A    between atoms: C_2  and  O_22 
REMARK    3  A    between atoms: C_6  and  O_7 
REMARK    4  A    between atoms: C_9  and  O_34 
REMARK    5  A    between atoms: C_15  and  O_16 
REMARK    6  A    between atoms: C_17  and  O_18 
REMARK    7  A    between atoms: C_19  and  O_20 
REMARK    8  A    between atoms: O_22  and  C_23 
REMARK    9  A    between atoms: C_24  and  O_25 
REMARK   10  A    between atoms: C_26  and  O_27 
REMARK   11  A    between atoms: C_28  and  O_29 
REMARK   12  A    between atoms: C_30  and  C_32 
REMARK   13  A    between atoms: C_32  and  O_33 
REMARK   14  A    between atoms: C_39  and  O_34 
REMARK   15  A    between atoms: C_35  and  C_55 
REMARK   16  A    between atoms: C_36  and  O_43 
REMARK   17  A    between atoms: C_37  and  O_42 
REMARK   18  A    between atoms: C_38  and  O_41 
REMARK   19  A    between atoms: C_55  and  O_57 
ROOT
HETATM    1  C   UNK N   1      11.599  16.361  37.443  0.00  0.00     0.124 A 
HETATM    2  C   UNK N   1      12.329  16.800  38.591  0.00  0.00     0.157 A 
HETATM    3  C   UNK N   1      13.679  16.450  38.688  0.00  0.00     0.223 A 
HETATM    4  O   UNK N   1      14.324  16.831  39.664  0.00  0.00    -0.284 OA
HETATM    5  C   UNK N   1      14.280  15.684  37.690  0.00  0.00     0.084 A 
HETATM    6  C   UNK N   1      15.644  15.325  37.691  0.00  0.00     0.085 A 
HETATM    7  C   UNK N   1      16.168  14.574  36.635  0.00  0.00     0.074 A 
HETATM    8  C   UNK N   1      15.347  14.149  35.591  0.00  0.00     0.077 A 
HETATM    9  C   UNK N   1      13.987  14.486  35.600  0.00  0.00     0.075 A 
HETATM   10  C   UNK N   1      13.466  15.252  36.616  0.00  0.00     0.096 A 
HETATM   11  O   UNK N   1      12.201  15.601  36.553  0.00  0.00    -0.306 OA
ENDROOT
BRANCH   8  12
HETATM   12  O   UNK N   1      15.892  13.420  34.599  0.00  0.00    -0.318 OA
BRANCH  12  13
HETATM   13  C   UNK N   1      16.641  12.287  34.811  0.00  0.00     0.298 C 
HETATM   14  C   UNK N   1      16.178  11.215  33.826  0.00  0.00     0.205 C 
HETATM   15  C   UNK N   1      17.075   9.983  34.000  0.00  0.00     0.183 C 
HETATM   16  C   UNK N   1      18.554  10.395  33.871  0.00  0.00     0.189 C 
HETATM   17  C   UNK N   1      18.856  11.549  34.856  0.00  0.00     0.253 C 
HETATM   18  O   UNK N   1      17.996  12.632  34.583  0.00  0.00    -0.340 OA
BRANCH  14  19
HETATM   19  O   UNK N   1      14.844  10.853  34.085  0.00  0.00    -0.388 OA
HETATM   20  H   UNK N   1      14.710  10.882  35.068  0.00  0.00     0.210 HD
ENDBRANCH  14  19
BRANCH  15  21
HETATM   21  O   UNK N   1      16.776   9.020  33.022  0.00  0.00    -0.390 OA
HETATM   22  H   UNK N   1      17.621   8.804  32.551  0.00  0.00     0.210 HD
ENDBRANCH  15  21
BRANCH  16  23
HETATM   23  O   UNK N   1      19.388   9.304  34.168  0.00  0.00    -0.390 OA
HETATM   24  H   UNK N   1      20.233   9.432  33.666  0.00  0.00     0.210 HD
ENDBRANCH  16  23
BRANCH  17  25
HETATM   25  C   UNK N   1      20.278  12.082  34.778  0.00  0.00     0.172 C 
HETATM   26  O   UNK N   1      20.987  11.727  33.850  0.00  0.00    -0.648 OA
BRANCH  25  27
HETATM   27  O   UNK N   1      20.797  12.919  35.707  0.00  0.00    -0.774 OA
HETATM   28  H   UNK N   1      21.679  13.304  35.642  0.00  0.00     0.167 HD
ENDBRANCH  25  27
ENDBRANCH  17  25
ENDBRANCH  12  13
ENDBRANCH   8  12
BRANCH   6  29
HETATM   29  O   UNK N   1      16.458  15.716  38.696  0.00  0.00    -0.360 OA
HETATM   30  H   UNK N   1      16.136  15.774  39.607  0.00  0.00     0.217 HD
ENDBRANCH   6  29
BRANCH   1  31
HETATM   31  C   UNK N   1      10.186  16.714  37.162  0.00  0.00     0.006 A 
HETATM   32  C   UNK N   1       9.205  15.709  37.277  0.00  0.00     0.054 A 
HETATM   33  C   UNK N   1       7.864  15.996  37.024  0.00  0.00     0.102 A 
HETATM   34  C   UNK N   1       7.482  17.299  36.663  0.00  0.00     0.132 A 
HETATM   35  C   UNK N   1       8.455  18.296  36.529  0.00  0.00     0.102 A 
HETATM   36  C   UNK N   1       9.789  17.990  36.751  0.00  0.00     0.054 A 
BRANCH  33  37
HETATM   37  O   UNK N   1       6.952  15.011  37.139  0.00  0.00    -0.358 OA
HETATM   38  H   UNK N   1       6.201  15.079  37.744  0.00  0.00     0.218 HD
ENDBRANCH  33  37
BRANCH  34  39
HETATM   39  O   UNK N   1       6.185  17.586  36.441  0.00  0.00    -0.356 OA
HETATM   40  H   UNK N   1       5.780  17.454  35.573  0.00  0.00     0.218 HD
ENDBRANCH  34  39
BRANCH  35  41
HETATM   41  O   UNK N   1       8.101  19.550  36.185  0.00  0.00    -0.358 OA
HETATM   42  H   UNK N   1       8.679  20.307  36.360  0.00  0.00     0.218 HD
ENDBRANCH  35  41
ENDBRANCH   1  31
BRANCH   2  43
HETATM   43  O   UNK N   1      11.749  17.504  39.580  0.00  0.00    -0.311 OA
BRANCH  43  44
HETATM   44  C   UNK N   1      11.050  16.864  40.586  0.00  0.00     0.298 C 
HETATM   45  C   UNK N   1       9.933  17.786  41.123  0.00  0.00     0.205 C 
HETATM   46  C   UNK N   1       9.231  17.069  42.283  0.00  0.00     0.183 C 
HETATM   47  C   UNK N   1      10.260  16.626  43.333  0.00  0.00     0.180 C 
HETATM   48  C   UNK N   1      11.387  15.806  42.649  0.00  0.00     0.179 C 
HETATM   49  O   UNK N   1      11.972  16.561  41.610  0.00  0.00    -0.348 OA
BRANCH  45  50
HETATM   50  O   UNK N   1       9.007  18.064  40.105  0.00  0.00    -0.388 OA
HETATM   51  H   UNK N   1       9.439  18.649  39.430  0.00  0.00     0.210 HD
ENDBRANCH  45  50
BRANCH  46  52
HETATM   52  O   UNK N   1       8.283  17.941  42.851  0.00  0.00    -0.390 OA
HETATM   53  H   UNK N   1       7.435  17.440  42.958  0.00  0.00     0.210 HD
ENDBRANCH  46  52
BRANCH  47  54
HETATM   54  O   UNK N   1       9.578  15.845  44.281  0.00  0.00    -0.390 OA
HETATM   55  H   UNK N   1      10.130  15.053  44.483  0.00  0.00     0.210 HD
ENDBRANCH  47  54
BRANCH  48  56
HETATM   56  C   UNK N   1      12.544  15.468  43.604  0.00  0.00     0.198 C 
BRANCH  56  57
HETATM   57  O   UNK N   1      12.285  14.317  44.355  0.00  0.00    -0.398 OA
HETATM   58  H   UNK N   1      13.161  14.023  44.718  0.00  0.00     0.209 HD
ENDBRANCH  56  57
ENDBRANCH  48  56
ENDBRANCH  43  44
ENDBRANCH   2  43
TORSDOF 19
ENDMDL
MODEL 4
REMARK VINA RESULT:      -8.1     14.390     18.786
REMARK  19 active torsions:
REMARK  status: ('A' for Active; 'I' for Inactive)
REMARK    1  A    between atoms: C_1  and  C_13 
REMARK    2  A    between atoms: C_2  and  O_22 
REMARK    3  A    between atoms: C_6  and  O_7 
REMARK    4  A    between atoms: C_9  and  O_34 
REMARK    5  A    between atoms: C_15  and  O_16 
REMARK    6  A    between atoms: C_17  and  O_18 
REMARK    7  A    between atoms: C_19  and  O_20 
REMARK    8  A    between atoms: O_22  and  C_23 
REMARK    9  A    between atoms: C_24  and  O_25 
REMARK   10  A    between atoms: C_26  and  O_27 
REMARK   11  A    between atoms: C_28  and  O_29 
REMARK   12  A    between atoms: C_30  and  C_32 
REMARK   13  A    between atoms: C_32  and  O_33 
REMARK   14  A    between atoms: C_39  and  O_34 
REMARK   15  A    between atoms: C_35  and  C_55 
REMARK   16  A    between atoms: C_36  and  O_43 
REMARK   17  A    between atoms: C_37  and  O_42 
REMARK   18  A    between atoms: C_38  and  O_41 
REMARK   19  A    between atoms: C_55  and  O_57 
ROOT
HETATM    1  C   UNK N   1       1.584  29.459  65.182  0.00  0.00     0.124 A 
HETATM    2  C   UNK N   1       1.539  30.681  64.443  0.00  0.00     0.157 A 
HETATM    3  C   UNK N   1       2.714  31.430  64.332  0.00  0.00     0.223 A 
HETATM    4  O   UNK N   1       2.696  32.478  63.688  0.00  0.00    -0.284 OA
HETATM    5  C   UNK N   1       3.888  30.989  64.943  0.00  0.00     0.084 A 
HETATM    6  C   UNK N   1       5.124  31.661  64.845  0.00  0.00     0.085 A 
HETATM    7  C   UNK N   1       6.256  31.133  65.471  0.00  0.00     0.074 A 
HETATM    8  C   UNK N   1       6.171  29.959  66.219  0.00  0.00     0.077 A 
HETATM    9  C   UNK N   1       4.939  29.302  66.336  0.00  0.00     0.075 A 
HETATM   10  C   UNK N   1       3.824  29.793  65.698  0.00  0.00     0.096 A 
HETATM   11  O   UNK N   1       2.704  29.111  65.779  0.00  0.00    -0.306 OA
ENDROOT
BRANCH   8  12
HETATM   12  O   UNK N   1       7.285  29.491  66.812  0.00  0.00    -0.318 OA
BRANCH  12  13
HETATM   13  C   UNK N   1       7.441  29.405  68.175  0.00  0.00     0.298 C 
HETATM   14  C   UNK N   1       8.332  28.201  68.481  0.00  0.00     0.205 C 
HETATM   15  C   UNK N   1       8.581  28.160  69.994  0.00  0.00     0.183 C 
HETATM   16  C   UNK N   1       9.134  29.518  70.466  0.00  0.00     0.189 C 
HETATM   17  C   UNK N   1       8.185  30.650  70.007  0.00  0.00     0.253 C 
HETATM   18  O   UNK N   1       8.055  30.608  68.604  0.00  0.00    -0.340 OA
BRANCH  14  19
HETATM   19  O   UNK N   1       7.697  27.009  68.087  0.00  0.00    -0.388 OA
HETATM   20  H   UNK N   1       7.604  27.031  67.099  0.00  0.00     0.210 HD
ENDBRANCH  14  19
BRANCH  15  21
HETATM   21  O   UNK N   1       9.506  27.150  70.307  0.00  0.00    -0.390 OA
HETATM   22  H   UNK N   1       9.210  26.324  69.845  0.00  0.00     0.210 HD
ENDBRANCH  15  21
BRANCH  16  23
HETATM   23  O   UNK N   1       9.234  29.540  71.868  0.00  0.00    -0.390 OA
HETATM   24  H   UNK N   1       8.767  30.355  72.185  0.00  0.00     0.210 HD
ENDBRANCH  16  23
BRANCH  17  25
HETATM   25  C   UNK N   1       8.658  32.049  70.366  0.00  0.00     0.172 C 
HETATM   26  O   UNK N   1       8.533  32.432  71.519  0.00  0.00    -0.648 OA
BRANCH  25  27
HETATM   27  O   UNK N   1       9.196  32.895  69.457  0.00  0.00    -0.774 OA
HETATM   28  H   UNK N   1       8.740  33.176  68.655  0.00  0.00     0.167 HD
ENDBRANCH  25  27
ENDBRANCH  17  25
ENDBRANCH  12  13
ENDBRANCH   8  12
BRANCH   6  29
HETATM   29  O   UNK N   1       5.230  32.806  64.135  0.00  0.00    -0.360 OA
HETATM   30  H   UNK N   1       4.571  33.044  63.468  0.00  0.00     0.217 HD
ENDBRANCH   6  29
BRANCH   1  31
HETATM   31  C   UNK N   1       0.442  28.522  65.324  0.00  0.00     0.006 A 
HETATM   32  C   UNK N   1       0.460  27.323  64.585  0.00  0.00     0.054 A 
HETATM   33  C   UNK N   1      -0.592  26.412  64.689  0.00  0.00     0.102 A 
HETATM   34  C   UNK N   1      -1.673  26.684  65.543  0.00  0.00     0.132 A 
HETATM   35  C   UNK N   1      -1.704  27.883  66.264  0.00  0.00     0.102 A 
HETATM   36  C   UNK N   1      -0.669  28.796  66.128  0.00  0.00     0.054 A 
BRANCH  33  37
HETATM   37  O   UNK N   1      -0.546  25.276  63.965  0.00  0.00    -0.358 OA
HETATM   38  H   UNK N   1      -1.347  24.791  63.724  0.00  0.00     0.218 HD
ENDBRANCH  33  37
BRANCH  34  39
HETATM   39  O   UNK N   1      -2.679  25.797  65.664  0.00  0.00    -0.356 OA
HETATM   40  H   UNK N   1      -3.516  26.037  66.084  0.00  0.00     0.218 HD
ENDBRANCH  34  39
BRANCH  35  41
HETATM   41  O   UNK N   1      -2.735  28.155  67.088  0.00  0.00    -0.358 OA
HETATM   42  H   UNK N   1      -3.605  27.750  66.965  0.00  0.00     0.218 HD
ENDBRANCH  35  41
ENDBRANCH   1  31
BRANCH   2  43
HETATM   43  O   UNK N   1       0.403  31.137  63.884  0.00  0.00    -0.311 OA
BRANCH  43  44
HETATM   44  C   UNK N   1      -0.043  30.630  62.677  0.00  0.00     0.298 C 
HETATM   45  C   UNK N   1      -0.355  31.786  61.701  0.00  0.00     0.205 C 
HETATM   46  C   UNK N   1      -0.913  31.185  60.404  0.00  0.00     0.183 C 
HETATM   47  C   UNK N   1      -2.104  30.267  60.716  0.00  0.00     0.180 C 
HETATM   48  C   UNK N   1      -1.694  29.224  61.790  0.00  0.00     0.179 C 
HETATM   49  O   UNK N   1      -1.209  29.882  62.942  0.00  0.00    -0.348 OA
BRANCH  45  50
HETATM   50  O   UNK N   1       0.815  32.511  61.424  0.00  0.00    -0.388 OA
HETATM   51  H   UNK N   1       1.215  32.814  62.281  0.00  0.00     0.210 HD
ENDBRANCH  45  50
BRANCH  46  52
HETATM   52  O   UNK N   1      -1.302  32.233  59.548  0.00  0.00    -0.390 OA
HETATM   53  H   UNK N   1      -2.283  32.175  59.424  0.00  0.00     0.210 HD
ENDBRANCH  46  52
BRANCH  47  54
HETATM   54  O   UNK N   1      -2.464  29.633  59.515  0.00  0.00    -0.390 OA
HETATM   55  H   UNK N   1      -2.131  30.180  58.765  0.00  0.00     0.210 HD
ENDBRANCH  47  54
BRANCH  48  56
HETATM   56  C   UNK N   1      -2.878  28.374  62.280  0.00  0.00     0.198 C 
BRANCH  56  57
HETATM   57  O   UNK N   1      -3.552  27.753  61.223  0.00  0.00    -0.398 OA
HETATM   58  H   UNK N   1      -2.863  27.557  60.536  0.00  0.00     0.209 HD
ENDBRANCH  56  57
ENDBRANCH  48  56
ENDBRANCH  43  44
ENDBRANCH   2  43
TORSDOF 19
ENDMDL
MODEL 5
REMARK VINA RESULT:      -8.1     16.754     21.626
REMARK  19 active torsions:
REMARK  status: ('A' for Active; 'I' for Inactive)
REMARK    1  A    between atoms: C_1  and  C_13 
REMARK    2  A    between atoms: C_2  and  O_22 
REMARK    3  A    between atoms: C_6  and  O_7 
REMARK    4  A    between atoms: C_9  and  O_34 
REMARK    5  A    between atoms: C_15  and  O_16 
REMARK    6  A    between atoms: C_17  and  O_18 
REMARK    7  A    between atoms: C_19  and  O_20 
REMARK    8  A    between atoms: O_22  and  C_23 
REMARK    9  A    between atoms: C_24  and  O_25 
REMARK   10  A    between atoms: C_26  and  O_27 
REMARK   11  A    between atoms: C_28  and  O_29 
REMARK   12  A    between atoms: C_30  and  C_32 
REMARK   13  A    between atoms: C_32  and  O_33 
REMARK   14  A    between atoms: C_39  and  O_34 
REMARK   15  A    between atoms: C_35  and  C_55 
REMARK   16  A    between atoms: C_36  and  O_43 
REMARK   17  A    between atoms: C_37  and  O_42 
REMARK   18  A    between atoms: C_38  and  O_41 
REMARK   19  A    between atoms: C_55  and  O_57 
ROOT
HETATM    1  C   UNK N   1      -8.907  31.140  60.814  0.00  0.00     0.124 A 
HETATM    2  C   UNK N   1      -9.642  31.808  61.841  0.00  0.00     0.157 A 
HETATM    3  C   UNK N   1      -8.925  32.445  62.858  0.00  0.00     0.223 A 
HETATM    4  O   UNK N   1      -9.542  33.036  63.743  0.00  0.00    -0.284 OA
HETATM    5  C   UNK N   1      -7.531  32.409  62.863  0.00  0.00     0.084 A 
HETATM    6  C   UNK N   1      -6.732  33.060  63.827  0.00  0.00     0.085 A 
HETATM    7  C   UNK N   1      -5.340  32.991  63.740  0.00  0.00     0.074 A 
HETATM    8  C   UNK N   1      -4.728  32.258  62.724  0.00  0.00     0.077 A 
HETATM    9  C   UNK N   1      -5.520  31.592  61.779  0.00  0.00     0.075 A 
HETATM   10  C   UNK N   1      -6.891  31.680  61.833  0.00  0.00     0.096 A 
HETATM   11  O   UNK N   1      -7.594  31.095  60.890  0.00  0.00    -0.306 OA
ENDROOT
BRANCH   8  12
HETATM   12  O   UNK N   1      -3.383  32.211  62.683  0.00  0.00    -0.318 OA
BRANCH  12  13
HETATM   13  C   UNK N   1      -2.657  32.224  61.515  0.00  0.00     0.298 C 
HETATM   14  C   UNK N   1      -1.868  33.532  61.456  0.00  0.00     0.205 C 
HETATM   15  C   UNK N   1      -0.989  33.506  60.200  0.00  0.00     0.183 C 
HETATM   16  C   UNK N   1      -0.133  32.225  60.192  0.00  0.00     0.189 C 
HETATM   17  C   UNK N   1      -1.050  30.990  60.354  0.00  0.00     0.253 C 
HETATM   18  O   UNK N   1      -1.784  31.109  61.551  0.00  0.00    -0.340 OA
BRANCH  14  19
HETATM   19  O   UNK N   1      -2.744  34.631  61.383  0.00  0.00    -0.388 OA
HETATM   20  H   UNK N   1      -3.098  34.670  60.457  0.00  0.00     0.210 HD
ENDBRANCH  14  19
BRANCH  15  21
HETATM   21  O   UNK N   1      -0.143  34.628  60.175  0.00  0.00    -0.390 OA
HETATM   22  H   UNK N   1       0.647  34.415  60.735  0.00  0.00     0.210 HD
ENDBRANCH  15  21
BRANCH  16  23
HETATM   23  O   UNK N   1       0.572  32.121  58.980  0.00  0.00    -0.390 OA
HETATM   24  H   UNK N   1       0.640  31.157  58.759  0.00  0.00     0.210 HD
ENDBRANCH  16  23
BRANCH  17  25
HETATM   25  C   UNK N   1      -0.309  29.664  60.418  0.00  0.00     0.172 C 
HETATM   26  O   UNK N   1       0.904  29.677  60.558  0.00  0.00    -0.648 OA
BRANCH  25  27
HETATM   27  O   UNK N   1      -0.936  28.470  60.308  0.00  0.00    -0.774 OA
HETATM   28  H   UNK N   1      -1.345  28.012  61.052  0.00  0.00     0.167 HD
ENDBRANCH  25  27
ENDBRANCH  17  25
ENDBRANCH  12  13
ENDBRANCH   8  12
BRANCH   6  29
HETATM   29  O   UNK N   1      -7.302  33.768  64.827  0.00  0.00    -0.360 OA
HETATM   30  H   UNK N   1      -7.407  34.727  64.765  0.00  0.00     0.217 HD
ENDBRANCH   6  29
BRANCH   1  31
HETATM   31  C   UNK N   1      -9.523  30.486  59.632  0.00  0.00     0.006 A 
HETATM   32  C   UNK N   1      -9.440  31.134  58.384  0.00  0.00     0.054 A 
HETATM   33  C   UNK N   1     -10.003  30.556  57.247  0.00  0.00     0.102 A 
HETATM   34  C   UNK N   1     -10.648  29.312  57.340  0.00  0.00     0.132 A 
HETATM   35  C   UNK N   1     -10.750  28.673  58.581  0.00  0.00     0.102 A 
HETATM   36  C   UNK N   1     -10.215  29.274  59.710  0.00  0.00     0.054 A 
BRANCH  33  37
HETATM   37  O   UNK N   1      -9.909  31.205  56.069  0.00  0.00    -0.358 OA
HETATM   38  H   UNK N   1     -10.635  31.211  55.431  0.00  0.00     0.218 HD
ENDBRANCH  33  37
BRANCH  34  39
HETATM   39  O   UNK N   1     -11.173  28.739  56.240  0.00  0.00    -0.356 OA
HETATM   40  H   UNK N   1     -12.124  28.757  56.066  0.00  0.00     0.218 HD
ENDBRANCH  34  39
BRANCH  35  41
HETATM   41  O   UNK N   1     -11.366  27.478  58.683  0.00  0.00    -0.358 OA
HETATM   42  H   UNK N   1     -11.103  26.724  58.137  0.00  0.00     0.218 HD
ENDBRANCH  35  41
ENDBRANCH   1  31
BRANCH   2  43
HETATM   43  O   UNK N   1     -10.987  31.814  61.869  0.00  0.00    -0.311 OA
BRANCH  43  44
HETATM   44  C   UNK N   1     -11.703  32.766  61.167  0.00  0.00     0.298 C 
HETATM   45  C   UNK N   1     -12.823  33.349  62.056  0.00  0.00     0.205 C 
HETATM   46  C   UNK N   1     -13.637  34.345  61.219  0.00  0.00     0.183 C 
HETATM   47  C   UNK N   1     -14.126  33.674  59.927  0.00  0.00     0.180 C 
HETATM   48  C   UNK N   1     -12.924  33.030  59.184  0.00  0.00     0.179 C 
HETATM   49  O   UNK N   1     -12.257  32.125  60.037  0.00  0.00    -0.348 OA
BRANCH  45  50
HETATM   50  O   UNK N   1     -12.264  34.005  63.164  0.00  0.00    -0.388 OA
HETATM   51  H   UNK N   1     -12.889  34.714  63.466  0.00  0.00     0.210 HD
ENDBRANCH  45  50
BRANCH  46  52
HETATM   52  O   UNK N   1     -14.724  34.802  61.986  0.00  0.00    -0.390 OA
HETATM   53  H   UNK N   1     -14.888  34.140  62.705  0.00  0.00     0.210 HD
ENDBRANCH  46  52
BRANCH  47  54
HETATM   54  O   UNK N   1     -14.722  34.674  59.141  0.00  0.00    -0.390 OA
HETATM   55  H   UNK N   1     -15.658  34.412  58.966  0.00  0.00     0.210 HD
ENDBRANCH  47  54
BRANCH  48  56
HETATM   56  C   UNK N   1     -13.353  32.195  57.966  0.00  0.00     0.198 C 
BRANCH  56  57
HETATM   57  O   UNK N   1     -12.628  32.530  56.818  0.00  0.00    -0.398 OA
HETATM   58  H   UNK N   1     -13.024  33.374  56.479  0.00  0.00     0.209 HD
ENDBRANCH  56  57
ENDBRANCH  48  56
ENDBRANCH  43  44
ENDBRANCH   2  43
TORSDOF 19
ENDMDL
MODEL 6
REMARK VINA RESULT:      -8.0     14.883     19.178
REMARK  19 active torsions:
REMARK  status: ('A' for Active; 'I' for Inactive)
REMARK    1  A    between atoms: C_1  and  C_13 
REMARK    2  A    between atoms: C_2  and  O_22 
REMARK    3  A    between atoms: C_6  and  O_7 
REMARK    4  A    between atoms: C_9  and  O_34 
REMARK    5  A    between atoms: C_15  and  O_16 
REMARK    6  A    between atoms: C_17  and  O_18 
REMARK    7  A    between atoms: C_19  and  O_20 
REMARK    8  A    between atoms: O_22  and  C_23 
REMARK    9  A    between atoms: C_24  and  O_25 
REMARK   10  A    between atoms: C_26  and  O_27 
REMARK   11  A    between atoms: C_28  and  O_29 
REMARK   12  A    between atoms: C_30  and  C_32 
REMARK   13  A    between atoms: C_32  and  O_33 
REMARK   14  A    between atoms: C_39  and  O_34 
REMARK   15  A    between atoms: C_35  and  C_55 
REMARK   16  A    between atoms: C_36  and  O_43 
REMARK   17  A    between atoms: C_37  and  O_42 
REMARK   18  A    between atoms: C_38  and  O_41 
REMARK   19  A    between atoms: C_55  and  O_57 
ROOT
HETATM    1  C   UNK N   1      -3.410  32.267  61.868  0.00  0.00     0.124 A 
HETATM    2  C   UNK N   1      -3.651  32.539  63.251  0.00  0.00     0.157 A 
HETATM    3  C   UNK N   1      -4.922  32.268  63.765  0.00  0.00     0.223 A 
HETATM    4  O   UNK N   1      -5.141  32.484  64.957  0.00  0.00    -0.284 OA
HETATM    5  C   UNK N   1      -5.921  31.759  62.937  0.00  0.00     0.084 A 
HETATM    6  C   UNK N   1      -7.215  31.419  63.385  0.00  0.00     0.085 A 
HETATM    7  C   UNK N   1      -8.147  30.890  62.489  0.00  0.00     0.074 A 
HETATM    8  C   UNK N   1      -7.821  30.722  61.144  0.00  0.00     0.077 A 
HETATM    9  C   UNK N   1      -6.544  31.080  60.692  0.00  0.00     0.075 A 
HETATM   10  C   UNK N   1      -5.606  31.569  61.570  0.00  0.00     0.096 A 
HETATM   11  O   UNK N   1      -4.400  31.831  61.119  0.00  0.00    -0.306 OA
ENDROOT
BRANCH   8  12
HETATM   12  O   UNK N   1      -8.753  30.217  60.313  0.00  0.00    -0.318 OA
BRANCH  12  13
HETATM   13  C   UNK N   1      -9.066  30.773  59.095  0.00  0.00     0.298 C 
HETATM   14  C   UNK N   1      -8.922  29.694  58.023  0.00  0.00     0.205 C 
HETATM   15  C   UNK N   1      -9.360  30.289  56.680  0.00  0.00     0.183 C 
HETATM   16  C   UNK N   1     -10.772  30.891  56.815  0.00  0.00     0.189 C 
HETATM   17  C   UNK N   1     -10.796  31.892  57.994  0.00  0.00     0.253 C 
HETATM   18  O   UNK N   1     -10.405  31.230  59.175  0.00  0.00    -0.340 OA
BRANCH  14  19
HETATM   19  O   UNK N   1      -7.582  29.275  57.926  0.00  0.00    -0.388 OA
HETATM   20  H   UNK N   1      -7.501  28.715  57.111  0.00  0.00     0.210 HD
ENDBRANCH  14  19
BRANCH  15  21
HETATM   21  O   UNK N   1      -9.374  29.293  55.688  0.00  0.00    -0.390 OA
HETATM   22  H   UNK N   1      -8.710  29.553  54.999  0.00  0.00     0.210 HD
ENDBRANCH  15  21
BRANCH  16  23
HETATM   23  O   UNK N   1     -11.127  31.562  55.632  0.00  0.00    -0.390 OA
HETATM   24  H   UNK N   1     -12.091  31.392  55.473  0.00  0.00     0.210 HD
ENDBRANCH  16  23
BRANCH  17  25
HETATM   25  C   UNK N   1     -12.158  32.510  58.262  0.00  0.00     0.172 C 
HETATM   26  O   UNK N   1     -13.035  32.384  57.422  0.00  0.00    -0.648 OA
BRANCH  25  27
HETATM   27  O   UNK N   1     -12.434  33.212  59.386  0.00  0.00    -0.774 OA
HETATM   28  H   UNK N   1     -12.948  32.859  60.122  0.00  0.00     0.167 HD
ENDBRANCH  25  27
ENDBRANCH  17  25
ENDBRANCH  12  13
ENDBRANCH   8  12
BRANCH   6  29
HETATM   29  O   UNK N   1      -7.558  31.583  64.682  0.00  0.00    -0.360 OA
HETATM   30  H   UNK N   1      -7.869  30.839  65.216  0.00  0.00     0.217 HD
ENDBRANCH   6  29
BRANCH   1  31
HETATM   31  C   UNK N   1      -2.097  32.431  61.197  0.00  0.00     0.006 A 
HETATM   32  C   UNK N   1      -1.336  31.279  60.917  0.00  0.00     0.054 A 
HETATM   33  C   UNK N   1      -0.097  31.386  60.287  0.00  0.00     0.102 A 
HETATM   34  C   UNK N   1       0.396  32.648  59.917  0.00  0.00     0.132 A 
HETATM   35  C   UNK N   1      -0.348  33.796  60.210  0.00  0.00     0.102 A 
HETATM   36  C   UNK N   1      -1.564  33.680  60.867  0.00  0.00     0.054 A 
BRANCH  33  37
HETATM   37  O   UNK N   1       0.608  30.264  60.037  0.00  0.00    -0.358 OA
HETATM   38  H   UNK N   1       0.849  29.646  60.740  0.00  0.00     0.218 HD
ENDBRANCH  33  37
BRANCH  34  39
HETATM   39  O   UNK N   1       1.581  32.754  59.286  0.00  0.00    -0.356 OA
HETATM   40  H   UNK N   1       1.659  32.619  58.332  0.00  0.00     0.218 HD
ENDBRANCH  34  39
BRANCH  35  41
HETATM   41  O   UNK N   1       0.112  35.014  59.859  0.00  0.00    -0.358 OA
HETATM   42  H   UNK N   1      -0.407  35.612  59.304  0.00  0.00     0.218 HD
ENDBRANCH  35  41
ENDBRANCH   1  31
BRANCH   2  43
HETATM   43  O   UNK N   1      -2.706  33.069  64.049  0.00  0.00    -0.311 OA
BRANCH  43  44
HETATM   44  C   UNK N   1      -1.733  32.269  64.618  0.00  0.00     0.298 C 
HETATM   45  C   UNK N   1      -1.680  32.503  66.143  0.00  0.00     0.205 C 
HETATM   46  C   UNK N   1      -0.542  31.653  66.724  0.00  0.00     0.183 C 
HETATM   47  C   UNK N   1       0.770  31.949  65.982  0.00  0.00     0.180 C 
HETATM   48  C   UNK N   1       0.555  31.789  64.453  0.00  0.00     0.179 C 
HETATM   49  O   UNK N   1      -0.501  32.621  64.024  0.00  0.00    -0.348 OA
BRANCH  45  50
HETATM   50  O   UNK N   1      -2.899  32.128  66.730  0.00  0.00    -0.388 OA
HETATM   51  H   UNK N   1      -3.627  32.256  66.067  0.00  0.00     0.210 HD
ENDBRANCH  45  50
BRANCH  46  52
HETATM   52  O   UNK N   1      -0.415  31.939  68.096  0.00  0.00    -0.390 OA
HETATM   53  H   UNK N   1      -1.143  32.563  68.345  0.00  0.00     0.210 HD
ENDBRANCH  46  52
BRANCH  47  54
HETATM   54  O   UNK N   1       1.727  31.033  66.451  0.00  0.00    -0.390 OA
HETATM   55  H   UNK N   1       1.300  30.463  67.134  0.00  0.00     0.210 HD
ENDBRANCH  47  54
BRANCH  48  56
HETATM   56  C   UNK N   1       1.776  32.230  63.629  0.00  0.00     0.198 C 
BRANCH  56  57
HETATM   57  O   UNK N   1       2.521  33.218  64.281  0.00  0.00    -0.398 OA
HETATM   58  H   UNK N   1       2.438  33.029  65.251  0.00  0.00     0.209 HD
ENDBRANCH  56  57
ENDBRANCH  48  56
ENDBRANCH  43  44
ENDBRANCH   2  43
TORSDOF 19
ENDMDL
MODEL 7
REMARK VINA RESULT:      -7.9     15.722     19.896
REMARK  19 active torsions:
REMARK  status: ('A' for Active; 'I' for Inactive)
REMARK    1  A    between atoms: C_1  and  C_13 
REMARK    2  A    between atoms: C_2  and  O_22 
REMARK    3  A    between atoms: C_6  and  O_7 
REMARK    4  A    between atoms: C_9  and  O_34 
REMARK    5  A    between atoms: C_15  and  O_16 
REMARK    6  A    between atoms: C_17  and  O_18 
REMARK    7  A    between atoms: C_19  and  O_20 
REMARK    8  A    between atoms: O_22  and  C_23 
REMARK    9  A    between atoms: C_24  and  O_25 
REMARK   10  A    between atoms: C_26  and  O_27 
REMARK   11  A    between atoms: C_28  and  O_29 
REMARK   12  A    between atoms: C_30  and  C_32 
REMARK   13  A    between atoms: C_32  and  O_33 
REMARK   14  A    between atoms: C_39  and  O_34 
REMARK   15  A    between atoms: C_35  and  C_55 
REMARK   16  A    between atoms: C_36  and  O_43 
REMARK   17  A    between atoms: C_37  and  O_42 
REMARK   18  A    between atoms: C_38  and  O_41 
REMARK   19  A    between atoms: C_55  and  O_57 
ROOT
HETATM    1  C   UNK N   1      -4.126  31.886  62.090  0.00  0.00     0.124 A 
HETATM    2  C   UNK N   1      -4.115  31.396  63.432  0.00  0.00     0.157 A 
HETATM    3  C   UNK N   1      -5.217  30.658  63.874  0.00  0.00     0.223 A 
HETATM    4  O   UNK N   1      -5.218  30.217  65.023  0.00  0.00    -0.284 OA
HETATM    5  C   UNK N   1      -6.295  30.425  63.020  0.00  0.00     0.084 A 
HETATM    6  C   UNK N   1      -7.424  29.657  63.373  0.00  0.00     0.085 A 
HETATM    7  C   UNK N   1      -8.448  29.455  62.444  0.00  0.00     0.074 A 
HETATM    8  C   UNK N   1      -8.379  30.033  61.176  0.00  0.00     0.077 A 
HETATM    9  C   UNK N   1      -7.269  30.815  60.832  0.00  0.00     0.075 A 
HETATM   10  C   UNK N   1      -6.239  30.993  61.725  0.00  0.00     0.096 A 
HETATM   11  O   UNK N   1      -5.187  31.679  61.340  0.00  0.00    -0.306 OA
ENDROOT
BRANCH   8  12
HETATM   12  O   UNK N   1      -9.393  29.819  60.315  0.00  0.00    -0.318 OA
BRANCH  12  13
HETATM   13  C   UNK N   1      -9.527  30.485  59.120  0.00  0.00     0.298 C 
HETATM   14  C   UNK N   1      -9.326  29.480  57.987  0.00  0.00     0.205 C 
HETATM   15  C   UNK N   1      -9.567  30.202  56.656  0.00  0.00     0.183 C 
HETATM   16  C   UNK N   1     -10.944  30.892  56.681  0.00  0.00     0.189 C 
HETATM   17  C   UNK N   1     -11.043  31.803  57.928  0.00  0.00     0.253 C 
HETATM   18  O   UNK N   1     -10.835  31.029  59.087  0.00  0.00    -0.340 OA
BRANCH  14  19
HETATM   19  O   UNK N   1      -8.013  28.974  58.005  0.00  0.00    -0.388 OA
HETATM   20  H   UNK N   1      -8.073  27.987  58.090  0.00  0.00     0.210 HD
ENDBRANCH  14  19
BRANCH  15  21
HETATM   21  O   UNK N   1      -9.528  29.286  55.591  0.00  0.00    -0.390 OA
HETATM   22  H   UNK N   1      -8.686  29.448  55.092  0.00  0.00     0.210 HD
ENDBRANCH  15  21
BRANCH  16  23
HETATM   23  O   UNK N   1     -11.116  31.672  55.525  0.00  0.00    -0.390 OA
HETATM   24  H   UNK N   1     -12.050  32.004  55.528  0.00  0.00     0.210 HD
ENDBRANCH  16  23
BRANCH  17  25
HETATM   25  C   UNK N   1     -12.385  32.496  58.092  0.00  0.00     0.172 C 
HETATM   26  O   UNK N   1     -12.591  33.142  59.107  0.00  0.00    -0.648 OA
BRANCH  25  27
HETATM   27  O   UNK N   1     -13.370  32.410  57.167  0.00  0.00    -0.774 OA
HETATM   28  H   UNK N   1     -13.946  31.642  57.072  0.00  0.00     0.167 HD
ENDBRANCH  25  27
ENDBRANCH  17  25
ENDBRANCH  12  13
ENDBRANCH   8  12
BRANCH   6  29
HETATM   29  O   UNK N   1      -7.518  29.096  64.599  0.00  0.00    -0.360 OA
HETATM   30  H   UNK N   1      -6.752  28.684  65.021  0.00  0.00     0.217 HD
ENDBRANCH   6  29
BRANCH   1  31
HETATM   31  C   UNK N   1      -3.001  32.617  61.455  0.00  0.00     0.006 A 
HETATM   32  C   UNK N   1      -2.043  31.881  60.729  0.00  0.00     0.054 A 
HETATM   33  C   UNK N   1      -0.971  32.527  60.116  0.00  0.00     0.102 A 
HETATM   34  C   UNK N   1      -0.846  33.923  60.209  0.00  0.00     0.132 A 
HETATM   35  C   UNK N   1      -1.784  34.656  60.945  0.00  0.00     0.102 A 
HETATM   36  C   UNK N   1      -2.828  33.999  61.578  0.00  0.00     0.054 A 
BRANCH  33  37
HETATM   37  O   UNK N   1      -0.070  31.793  59.433  0.00  0.00    -0.358 OA
HETATM   38  H   UNK N   1      -0.063  31.764  58.466  0.00  0.00     0.218 HD
ENDBRANCH  33  37
BRANCH  34  39
HETATM   39  O   UNK N   1       0.175  34.554  59.598  0.00  0.00    -0.356 OA
HETATM   40  H   UNK N   1       0.364  35.487  59.766  0.00  0.00     0.218 HD
ENDBRANCH  34  39
BRANCH  35  41
HETATM   41  O   UNK N   1      -1.677  35.996  61.041  0.00  0.00    -0.358 OA
HETATM   42  H   UNK N   1      -1.434  36.542  60.280  0.00  0.00     0.218 HD
ENDBRANCH  35  41
ENDBRANCH   1  31
BRANCH   2  43
HETATM   43  O   UNK N   1      -3.099  31.648  64.277  0.00  0.00    -0.311 OA
BRANCH  43  44
HETATM   44  C   UNK N   1      -2.005  30.806  64.338  0.00  0.00     0.298 C 
HETATM   45  C   UNK N   1      -0.737  31.550  63.865  0.00  0.00     0.205 C 
HETATM   46  C   UNK N   1       0.437  30.562  63.878  0.00  0.00     0.183 C 
HETATM   47  C   UNK N   1       0.083  29.309  63.062  0.00  0.00     0.180 C 
HETATM   48  C   UNK N   1      -1.265  28.723  63.560  0.00  0.00     0.179 C 
HETATM   49  O   UNK N   1      -2.274  29.707  63.493  0.00  0.00    -0.348 OA
BRANCH  45  50
HETATM   50  O   UNK N   1      -0.462  32.626  64.723  0.00  0.00    -0.388 OA
HETATM   51  H   UNK N   1      -0.884  32.449  65.604  0.00  0.00     0.210 HD
ENDBRANCH  45  50
BRANCH  46  52
HETATM   52  O   UNK N   1       1.573  31.198  63.347  0.00  0.00    -0.390 OA
HETATM   53  H   UNK N   1       1.820  31.938  63.957  0.00  0.00     0.210 HD
ENDBRANCH  46  52
BRANCH  47  54
HETATM   54  O   UNK N   1       1.127  28.387  63.244  0.00  0.00    -0.390 OA
HETATM   55  H   UNK N   1       1.238  28.233  64.212  0.00  0.00     0.210 HD
ENDBRANCH  47  54
BRANCH  48  56
HETATM   56  C   UNK N   1      -1.773  27.565  62.684  0.00  0.00     0.198 C 
BRANCH  56  57
HETATM   57  O   UNK N   1      -1.329  27.673  61.362  0.00  0.00    -0.398 OA
HETATM   58  H   UNK N   1      -1.485  26.785  60.947  0.00  0.00     0.209 HD
ENDBRANCH  56  57
ENDBRANCH  48  56
ENDBRANCH  43  44
ENDBRANCH   2  43
TORSDOF 19
ENDMDL
MODEL 8
REMARK VINA RESULT:      -7.8     36.851     38.699
REMARK  19 active torsions:
REMARK  status: ('A' for Active; 'I' for Inactive)
REMARK    1  A    between atoms: C_1  and  C_13 
REMARK    2  A    between atoms: C_2  and  O_22 
REMARK    3  A    between atoms: C_6  and  O_7 
REMARK    4  A    between atoms: C_9  and  O_34 
REMARK    5  A    between atoms: C_15  and  O_16 
REMARK    6  A    between atoms: C_17  and  O_18 
REMARK    7  A    between atoms: C_19  and  O_20 
REMARK    8  A    between atoms: O_22  and  C_23 
REMARK    9  A    between atoms: C_24  and  O_25 
REMARK   10  A    between atoms: C_26  and  O_27 
REMARK   11  A    between atoms: C_28  and  O_29 
REMARK   12  A    between atoms: C_30  and  C_32 
REMARK   13  A    between atoms: C_32  and  O_33 
REMARK   14  A    between atoms: C_39  and  O_34 
REMARK   15  A    between atoms: C_35  and  C_55 
REMARK   16  A    between atoms: C_36  and  O_43 
REMARK   17  A    between atoms: C_37  and  O_42 
REMARK   18  A    between atoms: C_38  and  O_41 
REMARK   19  A    between atoms: C_55  and  O_57 
ROOT
HETATM    1  C   UNK N   1      11.486  15.221  37.410  0.00  0.00     0.124 A 
HETATM    2  C   UNK N   1      12.404  14.742  38.395  0.00  0.00     0.157 A 
HETATM    3  C   UNK N   1      13.752  14.632  38.042  0.00  0.00     0.223 A 
HETATM    4  O   UNK N   1      14.558  14.234  38.882  0.00  0.00    -0.284 OA
HETATM    5  C   UNK N   1      14.172  14.973  36.756  0.00  0.00     0.084 A 
HETATM    6  C   UNK N   1      15.517  14.932  36.333  0.00  0.00     0.085 A 
HETATM    7  C   UNK N   1      15.850  15.316  35.031  0.00  0.00     0.074 A 
HETATM    8  C   UNK N   1      14.859  15.712  34.133  0.00  0.00     0.077 A 
HETATM    9  C   UNK N   1      13.521  15.732  34.545  0.00  0.00     0.075 A 
HETATM   10  C   UNK N   1      13.183  15.390  35.833  0.00  0.00     0.096 A 
HETATM   11  O   UNK N   1      11.924  15.485  36.198  0.00  0.00    -0.306 OA
ENDROOT
BRANCH   8  12
HETATM   12  O   UNK N   1      15.225  16.065  32.886  0.00  0.00    -0.318 OA
BRANCH  12  13
HETATM   13  C   UNK N   1      14.665  17.117  32.200  0.00  0.00     0.298 C 
HETATM   14  C   UNK N   1      13.566  16.567  31.292  0.00  0.00     0.205 C 
HETATM   15  C   UNK N   1      12.880  17.750  30.597  0.00  0.00     0.183 C 
HETATM   16  C   UNK N   1      12.408  18.769  31.651  0.00  0.00     0.189 C 
HETATM   17  C   UNK N   1      13.598  19.164  32.557  0.00  0.00     0.253 C 
HETATM   18  O   UNK N   1      14.127  18.007  33.163  0.00  0.00    -0.340 OA
BRANCH  14  19
HETATM   19  O   UNK N   1      14.115  15.715  30.317  0.00  0.00    -0.388 OA
HETATM   20  H   UNK N   1      14.731  15.089  30.778  0.00  0.00     0.210 HD
ENDBRANCH  14  19
BRANCH  15  21
HETATM   21  O   UNK N   1      11.773  17.303  29.856  0.00  0.00    -0.390 OA
HETATM   22  H   UNK N   1      12.052  17.260  28.905  0.00  0.00     0.210 HD
ENDBRANCH  15  21
BRANCH  16  23
HETATM   23  O   UNK N   1      11.906  19.920  31.021  0.00  0.00    -0.390 OA
HETATM   24  H   UNK N   1      10.922  19.920  31.145  0.00  0.00     0.210 HD
ENDBRANCH  16  23
BRANCH  17  25
HETATM   25  C   UNK N   1      13.240  20.126  33.678  0.00  0.00     0.172 C 
HETATM   26  O   UNK N   1      12.519  19.732  34.581  0.00  0.00    -0.648 OA
BRANCH  25  27
HETATM   27  O   UNK N   1      13.670  21.409  33.706  0.00  0.00    -0.774 OA
HETATM   28  H   UNK N   1      13.837  21.897  34.521  0.00  0.00     0.167 HD
ENDBRANCH  25  27
ENDBRANCH  17  25
ENDBRANCH  12  13
ENDBRANCH   8  12
BRANCH   6  29
HETATM   29  O   UNK N   1      16.493  14.541  37.182  0.00  0.00    -0.360 OA
HETATM   30  H   UNK N   1      17.409  14.823  37.054  0.00  0.00     0.217 HD
ENDBRANCH   6  29
BRANCH   1  31
HETATM   31  C   UNK N   1      10.042  15.462  37.657  0.00  0.00     0.006 A 
HETATM   32  C   UNK N   1       9.610  16.783  37.886  0.00  0.00     0.054 A 
HETATM   33  C   UNK N   1       8.263  17.056  38.121  0.00  0.00     0.102 A 
HETATM   34  C   UNK N   1       7.324  16.011  38.119  0.00  0.00     0.132 A 
HETATM   35  C   UNK N   1       7.752  14.695  37.910  0.00  0.00     0.102 A 
HETATM   36  C   UNK N   1       9.099  14.432  37.710  0.00  0.00     0.054 A 
BRANCH  33  37
HETATM   37  O   UNK N   1       7.883  18.331  38.342  0.00  0.00    -0.358 OA
HETATM   38  H   UNK N   1       8.527  19.041  38.467  0.00  0.00     0.218 HD
ENDBRANCH  33  37
BRANCH  34  39
HETATM   39  O   UNK N   1       6.019  16.273  38.321  0.00  0.00    -0.356 OA
HETATM   40  H   UNK N   1       5.665  17.169  38.238  0.00  0.00     0.218 HD
ENDBRANCH  34  39
BRANCH  35  41
HETATM   41  O   UNK N   1       6.861  13.683  37.903  0.00  0.00    -0.358 OA
HETATM   42  H   UNK N   1       6.777  13.076  38.651  0.00  0.00     0.218 HD
ENDBRANCH  35  41
ENDBRANCH   1  31
BRANCH   2  43
HETATM   43  O   UNK N   1      12.004  14.371  39.625  0.00  0.00    -0.311 OA
BRANCH  43  44
HETATM   44  C   UNK N   1      11.761  15.317  40.603  0.00  0.00     0.298 C 
HETATM   45  C   UNK N   1      12.691  15.078  41.813  0.00  0.00     0.205 C 
HETATM   46  C   UNK N   1      12.340  16.100  42.902  0.00  0.00     0.183 C 
HETATM   47  C   UNK N   1      10.839  16.040  43.221  0.00  0.00     0.180 C 
HETATM   48  C   UNK N   1      10.019  16.179  41.911  0.00  0.00     0.179 C 
HETATM   49  O   UNK N   1      10.410  15.186  40.988  0.00  0.00    -0.348 OA
BRANCH  45  50
HETATM   50  O   UNK N   1      14.031  15.234  41.428  0.00  0.00    -0.388 OA
HETATM   51  H   UNK N   1      14.250  14.550  40.743  0.00  0.00     0.210 HD
ENDBRANCH  45  50
BRANCH  46  52
HETATM   52  O   UNK N   1      13.106  15.824  44.049  0.00  0.00    -0.390 OA
HETATM   53  H   UNK N   1      13.302  16.685  44.498  0.00  0.00     0.210 HD
ENDBRANCH  46  52
BRANCH  47  54
HETATM   54  O   UNK N   1      10.559  17.098  44.101  0.00  0.00    -0.390 OA
HETATM   55  H   UNK N   1      11.061  17.893  43.799  0.00  0.00     0.210 HD
ENDBRANCH  47  54
BRANCH  48  56
HETATM   56  C   UNK N   1       8.511  15.961  42.124  0.00  0.00     0.198 C 
BRANCH  56  57
HETATM   57  O   UNK N   1       8.007  16.755  43.159  0.00  0.00    -0.398 OA
HETATM   58  H   UNK N   1       8.505  16.491  43.975  0.00  0.00     0.209 HD
ENDBRANCH  56  57
ENDBRANCH  48  56
ENDBRANCH  43  44
ENDBRANCH   2  43
TORSDOF 19
ENDMDL
MODEL 9
REMARK VINA RESULT:      -7.8      0.986      2.289
REMARK  19 active torsions:
REMARK  status: ('A' for Active; 'I' for Inactive)
REMARK    1  A    between atoms: C_1  and  C_13 
REMARK    2  A    between atoms: C_2  and  O_22 
REMARK    3  A    between atoms: C_6  and  O_7 
REMARK    4  A    between atoms: C_9  and  O_34 
REMARK    5  A    between atoms: C_15  and  O_16 
REMARK    6  A    between atoms: C_17  and  O_18 
REMARK    7  A    between atoms: C_19  and  O_20 
REMARK    8  A    between atoms: O_22  and  C_23 
REMARK    9  A    between atoms: C_24  and  O_25 
REMARK   10  A    between atoms: C_26  and  O_27 
REMARK   11  A    between atoms: C_28  and  O_29 
REMARK   12  A    between atoms: C_30  and  C_32 
REMARK   13  A    between atoms: C_32  and  O_33 
REMARK   14  A    between atoms: C_39  and  O_34 
REMARK   15  A    between atoms: C_35  and  C_55 
REMARK   16  A    between atoms: C_36  and  O_43 
REMARK   17  A    between atoms: C_37  and  O_42 
REMARK   18  A    between atoms: C_38  and  O_41 
REMARK   19  A    between atoms: C_55  and  O_57 
ROOT
HETATM    1  C   UNK N   1       5.851  44.227  63.457  0.00  0.00     0.124 A 
HETATM    2  C   UNK N   1       6.793  43.208  63.117  0.00  0.00     0.157 A 
HETATM    3  C   UNK N   1       7.697  43.463  62.082  0.00  0.00     0.223 A 
HETATM    4  O   UNK N   1       8.524  42.601  61.787  0.00  0.00    -0.284 OA
HETATM    5  C   UNK N   1       7.660  44.679  61.400  0.00  0.00     0.084 A 
HETATM    6  C   UNK N   1       8.562  45.032  60.375  0.00  0.00     0.085 A 
HETATM    7  C   UNK N   1       8.465  46.284  59.762  0.00  0.00     0.074 A 
HETATM    8  C   UNK N   1       7.465  47.180  60.135  0.00  0.00     0.077 A 
HETATM    9  C   UNK N   1       6.554  46.823  61.138  0.00  0.00     0.075 A 
HETATM   10  C   UNK N   1       6.659  45.608  61.772  0.00  0.00     0.096 A 
HETATM   11  O   UNK N   1       5.826  45.338  62.752  0.00  0.00    -0.306 OA
ENDROOT
BRANCH   8  12
HETATM   12  O   UNK N   1       7.404  48.373  59.512  0.00  0.00    -0.318 OA
BRANCH  12  13
HETATM   13  C   UNK N   1       6.971  48.532  58.217  0.00  0.00     0.298 C 
HETATM   14  C   UNK N   1       5.908  49.630  58.198  0.00  0.00     0.205 C 
HETATM   15  C   UNK N   1       5.492  49.872  56.742  0.00  0.00     0.183 C 
HETATM   16  C   UNK N   1       6.741  50.156  55.886  0.00  0.00     0.189 C 
HETATM   17  C   UNK N   1       7.768  49.014  56.075  0.00  0.00     0.253 C 
HETATM   18  O   UNK N   1       8.096  48.905  57.441  0.00  0.00    -0.340 OA
BRANCH  14  19
HETATM   19  O   UNK N   1       4.780  49.234  58.940  0.00  0.00    -0.388 OA
HETATM   20  H   UNK N   1       4.072  49.914  58.795  0.00  0.00     0.210 HD
ENDBRANCH  14  19
BRANCH  15  21
HETATM   21  O   UNK N   1       4.617  50.968  56.662  0.00  0.00    -0.390 OA
HETATM   22  H   UNK N   1       4.503  51.185  55.701  0.00  0.00     0.210 HD
ENDBRANCH  15  21
BRANCH  16  23
HETATM   23  O   UNK N   1       6.389  50.240  54.528  0.00  0.00    -0.390 OA
HETATM   24  H   UNK N   1       5.936  49.391  54.287  0.00  0.00     0.210 HD
ENDBRANCH  16  23
BRANCH  17  25
HETATM   25  C   UNK N   1       9.072  49.214  55.321  0.00  0.00     0.172 C 
HETATM   26  O   UNK N   1      10.071  48.632  55.712  0.00  0.00    -0.648 OA
BRANCH  25  27
HETATM   27  O   UNK N   1       9.176  50.027  54.243  0.00  0.00    -0.774 OA
HETATM   28  H   UNK N   1       8.460  50.595  53.933  0.00  0.00     0.167 HD
ENDBRANCH  25  27
ENDBRANCH  17  25
ENDBRANCH  12  13
ENDBRANCH   8  12
BRANCH   6  29
HETATM   29  O   UNK N   1       9.533  44.175  59.989  0.00  0.00    -0.360 OA
HETATM   30  H   UNK N   1      10.436  44.258  60.325  0.00  0.00     0.217 HD
ENDBRANCH   6  29
BRANCH   1  31
HETATM   31  C   UNK N   1       4.881  44.134  64.577  0.00  0.00     0.006 A 
HETATM   32  C   UNK N   1       3.773  43.275  64.438  0.00  0.00     0.054 A 
HETATM   33  C   UNK N   1       2.837  43.156  65.465  0.00  0.00     0.102 A 
HETATM   34  C   UNK N   1       3.004  43.885  66.654  0.00  0.00     0.132 A 
HETATM   35  C   UNK N   1       4.093  44.754  66.789  0.00  0.00     0.102 A 
HETATM   36  C   UNK N   1       4.999  44.889  65.747  0.00  0.00     0.054 A 
BRANCH  33  37
HETATM   37  O   UNK N   1       1.786  42.329  65.299  0.00  0.00    -0.358 OA
HETATM   38  H   UNK N   1       0.885  42.664  65.195  0.00  0.00     0.218 HD
ENDBRANCH  33  37
BRANCH  34  39
HETATM   39  O   UNK N   1       2.116  43.755  67.658  0.00  0.00    -0.356 OA
HETATM   40  H   UNK N   1       2.396  43.506  68.550  0.00  0.00     0.218 HD
ENDBRANCH  34  39
BRANCH  35  41
HETATM   41  O   UNK N   1       4.266  45.458  67.925  0.00  0.00    -0.358 OA
HETATM   42  H   UNK N   1       4.965  46.122  68.009  0.00  0.00     0.218 HD
ENDBRANCH  35  41
ENDBRANCH   1  31
BRANCH   2  43
HETATM   43  O   UNK N   1       6.811  42.015  63.741  0.00  0.00    -0.311 OA
BRANCH  43  44
HETATM   44  C   UNK N   1       7.748  41.746  64.722  0.00  0.00     0.298 C 
HETATM   45  C   UNK N   1       7.171  42.091  66.112  0.00  0.00     0.205 C 
HETATM   46  C   UNK N   1       8.263  41.847  67.162  0.00  0.00     0.183 C 
HETATM   47  C   UNK N   1       9.539  42.615  66.786  0.00  0.00     0.180 C 
HETATM   48  C   UNK N   1       9.950  42.268  65.330  0.00  0.00     0.179 C 
HETATM   49  O   UNK N   1       8.882  42.541  64.449  0.00  0.00    -0.348 OA
BRANCH  45  50
HETATM   50  O   UNK N   1       6.059  41.280  66.386  0.00  0.00    -0.388 OA
HETATM   51  H   UNK N   1       5.386  41.404  65.667  0.00  0.00     0.210 HD
ENDBRANCH  45  50
BRANCH  46  52
HETATM   52  O   UNK N   1       7.785  42.260  68.420  0.00  0.00    -0.390 OA
HETATM   53  H   UNK N   1       7.269  43.095  68.290  0.00  0.00     0.210 HD
ENDBRANCH  46  52
BRANCH  47  54
HETATM   54  O   UNK N   1      10.539  42.226  67.694  0.00  0.00    -0.390 OA
HETATM   55  H   UNK N   1      10.848  43.030  68.176  0.00  0.00     0.210 HD
ENDBRANCH  47  54
BRANCH  48  56
HETATM   56  C   UNK N   1      11.122  43.122  64.820  0.00  0.00     0.198 C 
BRANCH  56  57
HETATM   57  O   UNK N   1      11.030  43.373  63.447  0.00  0.00    -0.398 OA
HETATM   58  H   UNK N   1      11.768  44.000  63.232  0.00  0.00     0.209 HD
ENDBRANCH  56  57
ENDBRANCH  48  56
ENDBRANCH  43  44
ENDBRANCH   2  43
TORSDOF 19
ENDMDL
