# Supplementary material for: UPLC-ESI/MSn metabolic profiling of Cedrela odorata L. and Toona ciliata M. Roem and in vitro investigation of their anti-diabetic activity supported with molecular docking studies
Source: Front Chem. 2024 Nov 15;12:1462309. doi: 10.3389/fchem.2024.1462309 (PMC11604428; doi:10.3389/fchem.2024.1462309)
Supplement: Supplementary file 1 [file DataSheet2.zip › Raw data_docking/alpha-amylase/Myricetin-3-O-hexoside-7-O-hexuronic acid/Myricetin-3-O-hexoside-7-O-hexuronic acid.csv]

Ligand	Binding Affinity	rmsd/ub	rmsd/lb
4gqr.mini_Unnamed_uff_E=707.00	-9.1	0.0	0.0
4gqr.mini_Unnamed_uff_E=707.00	-8.3	39.12	36.83
4gqr.mini_Unnamed_uff_E=707.00	-8.1	39.986	37.715
4gqr.mini_Unnamed_uff_E=707.00	-8.1	18.786	14.39
4gqr.mini_Unnamed_uff_E=707.00	-8.1	21.626	16.754
4gqr.mini_Unnamed_uff_E=707.00	-8.0	19.178	14.883
4gqr.mini_Unnamed_uff_E=707.00	-7.9	19.896	15.722
4gqr.mini_Unnamed_uff_E=707.00	-7.8	38.699	36.851
4gqr.mini_Unnamed_uff_E=707.00	-7.8	2.289	0.986
