# Supplementary material for: UPLC-ESI/MSn metabolic profiling of Cedrela odorata L. and Toona ciliata M. Roem and in vitro investigation of their anti-diabetic activity supported with molecular docking studies
Source: Front Chem. 2024 Nov 15;12:1462309. doi: 10.3389/fchem.2024.1462309 (PMC11604428; doi:10.3389/fchem.2024.1462309)
Supplement: Supplementary file 1 [file DataSheet2.zip › Raw data_docking/alpha-amylase/Myricetin-3-O-hexoside-7-O-hexuronic acid/Myricetin-3-O-hexoside-7-O-hexuronic acid.sdf]

Unnamed
  Chem3D Core 16.002232411083D

 74 78  0  0  0  0  0  0  0  0999 V2000
    1.5145    0.0336    2.0786 C   0  0  0  0  0  0  0  0  0  0  0  0
    2.2381    1.1328    1.7337 C   0  0  0  0  0  0  0  0  0  0  0  0
    1.6001    2.2650    1.2808 C   0  0  0  0  0  0  0  0  0  0  0  0
    2.2656    3.2514    1.0199 O   0  0  0  0  0  0  0  0  0  0  0  0
    0.2388    2.2821    1.1529 C   0  0  0  0  0  0  0  0  0  0  0  0
   -0.4501    3.3826    0.7681 C   0  0  0  0  0  0  0  0  0  0  0  0
    0.1169    4.5844    0.4612 O   0  0  0  0  0  0  0  0  0  0  0  0
   -1.7896    3.3064    0.6802 C   0  0  0  0  0  0  0  0  0  0  0  0
   -2.5084    2.2064    0.9557 C   0  0  0  0  0  0  0  0  0  0  0  0
   -1.7777    1.1342    1.3045 C   0  0  0  0  0  0  0  0  0  0  0  0
   -0.4371    1.1508    1.4180 C   0  0  0  0  0  0  0  0  0  0  0  0
    0.1828   -0.0019    1.7748 O   0  0  0  0  0  0  0  0  0  0  0  0
    2.0154   -1.1060    2.6369 C   0  0  0  0  0  0  0  0  0  0  0  0
    1.2345   -2.2056    2.7359 C   0  0  0  0  0  0  0  0  0  0  0  0
    1.6496   -3.3856    3.2302 C   0  0  0  0  0  0  0  0  0  0  0  0
    0.8252   -4.4671    3.2833 O   0  0  0  0  0  0  0  0  0  0  0  0
    2.9132   -3.5102    3.6656 C   0  0  0  0  0  0  0  0  0  0  0  0
    3.3737   -4.6905    4.1550 O   0  0  0  0  0  0  0  0  0  0  0  0
    3.7220   -2.4425    3.6310 C   0  0  0  0  0  0  0  0  0  0  0  0
    5.0067   -2.5266    4.0704 O   0  0  0  0  0  0  0  0  0  0  0  0
    3.2481   -1.2870    3.1446 C   0  0  0  0  0  0  0  0  0  0  0  0
    3.6026    1.2609    1.9031 O   0  0  0  0  0  0  0  0  0  0  0  0
    4.3889    0.6513    0.8920 C   0  0  0  0  0  0  0  0  0  0  0  0
    5.8559    0.6717    1.2710 C   0  0  0  0  0  0  0  0  0  0  0  0
    6.1458   -0.2099    2.3318 O   0  0  0  0  0  0  0  0  0  0  0  0
    6.6717    0.2087    0.0846 C   0  0  0  0  0  0  0  0  0  0  0  0
    8.0393    0.3034    0.3899 O   0  0  0  0  0  0  0  0  0  0  0  0
    6.3572    1.0664   -1.1211 C   0  0  0  0  0  0  0  0  0  0  0  0
    7.0699    0.5253   -2.2075 O   0  0  0  0  0  0  0  0  0  0  0  0
    4.8579    1.0487   -1.3882 C   0  0  0  0  0  0  0  0  0  0  0  0
    4.1592    1.4573   -0.2441 O   0  0  0  0  0  0  0  0  0  0  0  0
    4.4601    1.9991   -2.5106 C   0  0  0  0  0  0  0  0  0  0  0  0
    5.2164    1.7284   -3.6714 O   0  0  0  0  0  0  0  0  0  0  0  0
   -3.8736    2.2433    0.8054 O   0  0  0  0  0  0  0  0  0  0  0  0
   -4.8076   -0.8643   -0.6131 C   0  0  0  0  0  0  0  0  0  0  0  0
   -6.3045   -0.6240   -0.7711 C   0  0  0  0  0  0  0  0  0  0  0  0
   -6.8540    0.0967    0.4433 C   0  0  0  0  0  0  0  0  0  0  0  0
   -6.0723    1.3779    0.6358 C   0  0  0  0  0  0  0  0  0  0  0  0
   -4.6036    1.0398    0.7536 C   0  0  0  0  0  0  0  0  0  0  0  0
   -4.1674    0.3794   -0.4146 O   0  0  0  0  0  0  0  0  0  0  0  0
   -6.5093    2.0073    1.8134 O   0  0  0  0  0  0  0  0  0  0  0  0
   -8.2106    0.3906    0.2317 O   0  0  0  0  0  0  0  0  0  0  0  0
   -6.9884   -1.8438   -0.8992 O   0  0  0  0  0  0  0  0  0  0  0  0
   -0.5817    5.2148    0.2220 H   0  0  0  0  0  0  0  0  0  0  0  0
   -2.3420    4.2078    0.3615 H   0  0  0  0  0  0  0  0  0  0  0  0
   -2.2695    0.1727    1.5205 H   0  0  0  0  0  0  0  0  0  0  0  0
    0.1903   -2.2087    2.3806 H   0  0  0  0  0  0  0  0  0  0  0  0
    1.3290   -5.2148    3.6461 H   0  0  0  0  0  0  0  0  0  0  0  0
    4.2972   -4.5675    4.4299 H   0  0  0  0  0  0  0  0  0  0  0  0
    5.4848   -1.7220    3.8059 H   0  0  0  0  0  0  0  0  0  0  0  0
    3.9746   -0.4814    3.2414 H   0  0  0  0  0  0  0  0  0  0  0  0
    4.0323   -0.3833    0.6913 H   0  0  0  0  0  0  0  0  0  0  0  0
    6.1657    1.6932    1.5900 H   0  0  0  0  0  0  0  0  0  0  0  0
    7.1029   -0.2525    2.4141 H   0  0  0  0  0  0  0  0  0  0  0  0
    6.4596   -0.8634   -0.1382 H   0  0  0  0  0  0  0  0  0  0  0  0
    8.5393    0.1088   -0.4072 H   0  0  0  0  0  0  0  0  0  0  0  0
    6.7130    2.1113   -0.9710 H   0  0  0  0  0  0  0  0  0  0  0  0
    6.8259    0.9629   -3.0240 H   0  0  0  0  0  0  0  0  0  0  0  0
    4.5305    0.0152   -1.6555 H   0  0  0  0  0  0  0  0  0  0  0  0
    4.6475    3.0608   -2.2340 H   0  0  0  0  0  0  0  0  0  0  0  0
    3.3857    1.8820   -2.7769 H   0  0  0  0  0  0  0  0  0  0  0  0
    4.8213    2.1618   -4.4299 H   0  0  0  0  0  0  0  0  0  0  0  0
   -4.6299   -1.4982    0.2891 H   0  0  0  0  0  0  0  0  0  0  0  0
   -6.5088   -0.0272   -1.6904 H   0  0  0  0  0  0  0  0  0  0  0  0
   -6.7913   -0.5459    1.3517 H   0  0  0  0  0  0  0  0  0  0  0  0
   -6.2515    2.0862   -0.2057 H   0  0  0  0  0  0  0  0  0  0  0  0
   -4.4152    0.4307    1.6643 H   0  0  0  0  0  0  0  0  0  0  0  0
   -6.0217    2.8254    1.9370 H   0  0  0  0  0  0  0  0  0  0  0  0
   -8.5393    0.9006    0.9760 H   0  0  0  0  0  0  0  0  0  0  0  0
   -7.9325   -1.6846   -0.8220 H   0  0  0  0  0  0  0  0  0  0  0  0
   -4.0958   -1.6038   -1.7513 C   0  0  0  0  0  0  0  0  0  0  0  0
   -2.9211   -1.9024   -1.7077 O   0  0  0  0  0  0  0  0  0  0  0  0
   -4.8954   -1.8630   -2.8075 O   0  0  0  0  0  0  0  0  0  0  0  0
   -5.8293   -1.6714   -2.6422 H   0  0  0  0  0  0  0  0  0  0  0  0
  2  1  2  0      
  1 12  1  0      
  1 13  1  0      
  3  2  1  0      
  2 22  1  0      
  3  4  2  0      
  3  5  1  0      
  5  6  2  0      
 11  5  1  0      
  6  7  1  0      
  6  8  1  0      
  7 44  1  0      
  8  9  2  0      
  8 45  1  0      
  9 10  1  0      
  9 34  1  0      
 11 10  2  0      
 10 46  1  0      
 12 11  1  0      
 13 14  1  0      
 13 21  2  0      
 14 15  2  0      
 14 47  1  0      
 15 16  1  0      
 15 17  1  0      
 16 48  1  0      
 17 18  1  0      
 17 19  2  0      
 18 49  1  0      
 19 20  1  0      
 19 21  1  0      
 20 50  1  0      
 21 51  1  0      
 22 23  1  0      
 23 24  1  0      
 23 31  1  0      
 23 52  1  0      
 24 25  1  0      
 24 26  1  0      
 24 53  1  0      
 25 54  1  0      
 26 27  1  0      
 26 28  1  0      
 26 55  1  0      
 27 56  1  0      
 28 29  1  0      
 28 30  1  0      
 28 57  1  0      
 29 58  1  0      
 30 31  1  0      
 30 32  1  0      
 30 59  1  0      
 32 33  1  0      
 32 60  1  0      
 32 61  1  0      
 33 62  1  0      
 39 34  1  0      
 35 36  1  0      
 35 40  1  0      
 35 63  1  0      
 35 71  1  0      
 36 37  1  0      
 36 43  1  0      
 36 64  1  0      
 37 38  1  0      
 37 42  1  0      
 37 65  1  0      
 38 39  1  0      
 38 41  1  0      
 38 66  1  0      
 39 40  1  0      
 39 67  1  0      
 41 68  1  0      
 42 69  1  0      
 43 70  1  0      
 71 72  2  0      
 71 73  1  0      
 73 74  1  0      
M  END
$$$$
