# Supplementary material for: UPLC-ESI/MSn metabolic profiling of Cedrela odorata L. and Toona ciliata M. Roem and in vitro investigation of their anti-diabetic activity supported with molecular docking studies
Source: Front Chem. 2024 Nov 15;12:1462309. doi: 10.3389/fchem.2024.1462309 (PMC11604428; doi:10.3389/fchem.2024.1462309)
Supplement: Supplementary file 1 [file DataSheet2.zip › Raw data_docking/alpha-amylase/Pioglitazone/discovery.xlsx]

## Sheet: Sheet1
N:UNK1:H - A:ASP356:OD1	Yes	0 255 0	Ligand Non-bond Monitor	2.00357	Hydrogen Bond	Conventional Hydrogen Bond	N:UNK1:H	H-Donor	A:ASP356:OD1	H-Acceptor	154.008	95.276
A:TRP59:HE1 - N:UNK1:O	Yes	0 255 0	Ligand Non-bond Monitor	2.41793	Hydrogen Bond	Conventional Hydrogen Bond	A:TRP59:HE1	H-Donor	N:UNK1:O	H-Acceptor	117.504	139.743
N:UNK1:C - A:TRP59:O	Yes	220 255 220	Ligand Non-bond Monitor	3.73965	Hydrogen Bond	Carbon Hydrogen Bond	N:UNK1:C	H-Donor	A:TRP59:O	H-Acceptor			46.946	121.227
N:UNK1:S - A:HIS305	Yes	255 200 0	Ligand Non-bond Monitor	5.21066	Other	Pi-Sulfur	N:UNK1:S	Sulfur	A:HIS305	Pi-Orbitals					70.47
N:UNK1 - A:TRP59	Yes	255 100 200	Ligand Non-bond Monitor	3.75073	Hydrophobic	Pi-Pi Stacked	N:UNK1	Pi-Orbitals	A:TRP59	Pi-Orbitals					16.119	16.101	2.111	3.557
A:TRP59 - N:UNK1	Yes	255 100 200	Ligand Non-bond Monitor	3.92391	Hydrophobic	Pi-Pi Stacked	A:TRP59	Pi-Orbitals	N:UNK1	Pi-Orbitals					23.414	25.338	2.309	3.557
