# Supplementary material for: UPLC-ESI/MSn metabolic profiling of Cedrela odorata L. and Toona ciliata M. Roem and in vitro investigation of their anti-diabetic activity supported with molecular docking studies
Source: Front Chem. 2024 Nov 15;12:1462309. doi: 10.3389/fchem.2024.1462309 (PMC11604428; doi:10.3389/fchem.2024.1462309)
Supplement: Supplementary file 1 [file DataSheet2.zip › Raw data_docking/alpha-amylase/Pioglitazone/Ligands/Unnamed_uff_E=235.40.pdbqt]

REMARK  7 active torsions:
REMARK  status: ('A' for Active; 'I' for Inactive)
REMARK    1  A    between atoms: O_2  and  C_15 
REMARK    2  A    between atoms: O_2  and  C_16 
REMARK    3  A    between atoms: C_8  and  C_9 
REMARK    4  A    between atoms: C_9  and  C_10 
REMARK    5  A    between atoms: C_14  and  C_16 
REMARK    6  A    between atoms: C_14  and  C_19 
REMARK    7  A    between atoms: C_21  and  C_23 
ROOT
HETATM    1  C   UNK N   1      -2.039   0.077   0.406  0.00  0.00    -0.056 A 
HETATM    2  C   UNK N   1      -1.592   1.193   1.126  0.00  0.00     0.010 A 
HETATM    3  C   UNK N   1      -1.210  -0.487  -0.578  0.00  0.00     0.010 A 
HETATM    4  C   UNK N   1       0.496   1.178  -0.119  0.00  0.00     0.068 A 
HETATM    5  C   UNK N   1      -0.343   1.744   0.863  0.00  0.00     0.037 A 
HETATM    6  C   UNK N   1       0.053   0.059  -0.835  0.00  0.00     0.037 A 
ENDROOT
BRANCH   4   7
HETATM    7  O   UNK N   1       1.727   1.687  -0.380  0.00  0.00    -0.351 OA
BRANCH   7   8
HETATM    8  C   UNK N   1       2.289   2.733   0.333  0.00  0.00     0.181 C 
BRANCH   8   9
HETATM    9  C   UNK N   1       3.684   3.043  -0.182  0.00  0.00     0.083 C 
BRANCH   9  10
HETATM   10  C   UNK N   1       4.552   1.837  -0.092  0.00  0.00     0.011 A 
HETATM   11  N   UNK N   1       4.876   1.187  -1.238  0.00  0.00    -0.369 N 
HETATM   12  C   UNK N   1       5.637   0.070  -1.233  0.00  0.00     0.095 A 
ATOM     13  HN  UNK N   1       4.537   1.552  -2.128  1.00  0.00     0.165 HD
HETATM   14  C   UNK N   1       6.134  -0.436  -0.027  0.00  0.00    -0.043 A 
HETATM   15  C   UNK N   1       5.822   0.220   1.172  0.00  0.00     0.010 A 
HETATM   16  C   UNK N   1       5.017   1.359   1.144  0.00  0.00     0.025 A 
BRANCH  14  17
HETATM   17  C   UNK N   1       6.981  -1.669  -0.034  0.00  0.00     0.035 C 
HETATM   18  C   UNK N   1       6.104  -2.912   0.073  0.00  0.00     0.010 C 
ENDBRANCH  14  17
ENDBRANCH   9  10
ENDBRANCH   8   9
ENDBRANCH   7   8
ENDBRANCH   4   7
BRANCH   1  19
HETATM   19  C   UNK N   1      -3.396  -0.510   0.692  0.00  0.00     0.063 C 
BRANCH  19  20
HETATM   20  C   UNK N   1      -4.387  -0.218  -0.450  0.00  0.00     0.153 A 
HETATM   21  S   UNK N   1      -4.664   1.607  -0.641  0.00  0.00    -0.054 SA
HETATM   22  C   UNK N   1      -6.404   1.339  -0.350  0.00  0.00     0.287 A 
HETATM   23  O   UNK N   1      -7.224   2.247  -0.356  0.00  0.00    -0.260 OA
HETATM   24  N   UNK N   1      -6.772   0.070  -0.125  0.00  0.00    -0.287 N 
HETATM   25  C   UNK N   1      -5.743  -0.796  -0.161  0.00  0.00     0.239 A 
HETATM   26  H   UNK N   1      -7.742  -0.212   0.051  0.00  0.00     0.172 HD
HETATM   27  O   UNK N   1      -5.924  -1.994   0.017  0.00  0.00    -0.272 OA
ENDBRANCH  19  20
ENDBRANCH   1  19
TORSDOF 7
