# Supplementary material for: UPLC-ESI/MSn metabolic profiling of Cedrela odorata L. and Toona ciliata M. Roem and in vitro investigation of their anti-diabetic activity supported with molecular docking studies
Source: Front Chem. 2024 Nov 15;12:1462309. doi: 10.3389/fchem.2024.1462309 (PMC11604428; doi:10.3389/fchem.2024.1462309)
Supplement: Supplementary file 1 [file DataSheet2.zip › Raw data_docking/alpha-amylase/Pioglitazone/Macromolecules/4gqr.mini/Unnamed_uff_E=235.40_out.pdbqt]

MODEL 1
REMARK VINA RESULT:      -7.9      0.000      0.000
REMARK  7 active torsions:
REMARK  status: ('A' for Active; 'I' for Inactive)
REMARK    1  A    between atoms: O_2  and  C_15 
REMARK    2  A    between atoms: O_2  and  C_16 
REMARK    3  A    between atoms: C_8  and  C_9 
REMARK    4  A    between atoms: C_9  and  C_10 
REMARK    5  A    between atoms: C_14  and  C_16 
REMARK    6  A    between atoms: C_14  and  C_19 
REMARK    7  A    between atoms: C_21  and  C_23 
ROOT
HETATM    1  C   UNK N   1      14.727  16.529  34.195  0.00  0.00    -0.056 A 
HETATM    2  C   UNK N   1      15.600  15.433  34.224  0.00  0.00     0.010 A 
HETATM    3  C   UNK N   1      14.154  16.986  35.394  0.00  0.00     0.010 A 
HETATM    4  C   UNK N   1      15.322  15.256  36.633  0.00  0.00     0.068 A 
HETATM    5  C   UNK N   1      15.890  14.797  35.426  0.00  0.00     0.037 A 
HETATM    6  C   UNK N   1      14.455  16.355  36.606  0.00  0.00     0.037 A 
ENDROOT
BRANCH   4   7
HETATM    7  O   UNK N   1      15.605  14.664  37.821  0.00  0.00    -0.351 OA
BRANCH   7   8
HETATM    8  C   UNK N   1      15.791  15.365  39.000  0.00  0.00     0.181 C 
BRANCH   8   9
HETATM    9  C   UNK N   1      14.899  14.811  40.098  0.00  0.00     0.083 C 
BRANCH   9  10
HETATM   10  C   UNK N   1      14.144  15.910  40.760  0.00  0.00     0.011 A 
HETATM   11  N   UNK N   1      13.382  15.611  41.841  0.00  0.00    -0.369 N 
HETATM   12  C   UNK N   1      12.647  16.550  42.478  0.00  0.00     0.095 A 
ATOM     13  HN  UNK N   1      13.363  14.650  42.184  1.00  0.00     0.165 HD
HETATM   14  C   UNK N   1      12.676  17.879  42.041  0.00  0.00    -0.043 A 
HETATM   15  C   UNK N   1      13.462  18.219  40.931  0.00  0.00     0.010 A 
HETATM   16  C   UNK N   1      14.194  17.228  40.277  0.00  0.00     0.025 A 
BRANCH  14  17
HETATM   17  C   UNK N   1      11.864  18.912  42.757  0.00  0.00     0.035 C 
HETATM   18  C   UNK N   1      10.680  18.257  43.461  0.00  0.00     0.010 C 
ENDBRANCH  14  17
ENDBRANCH   9  10
ENDBRANCH   8   9
ENDBRANCH   7   8
ENDBRANCH   4   7
BRANCH   1  19
HETATM   19  C   UNK N   1      14.413  17.208  32.888  0.00  0.00     0.063 C 
BRANCH  19  20
HETATM   20  C   UNK N   1      13.030  17.884  32.924  0.00  0.00     0.153 A 
HETATM   21  S   UNK N   1      11.890  17.136  31.666  0.00  0.00    -0.054 SA
HETATM   22  C   UNK N   1      11.709  18.748  30.922  0.00  0.00     0.287 A 
HETATM   23  O   UNK N   1      10.999  18.951  29.946  0.00  0.00    -0.260 OA
HETATM   24  N   UNK N   1      12.400  19.741  31.499  0.00  0.00    -0.287 N 
HETATM   25  C   UNK N   1      13.121  19.339  32.561  0.00  0.00     0.239 A 
HETATM   26  H   UNK N   1      12.375  20.711  31.167  0.00  0.00     0.172 HD
HETATM   27  O   UNK N   1      13.798  20.136  33.198  0.00  0.00    -0.272 OA
ENDBRANCH  19  20
ENDBRANCH   1  19
TORSDOF 7
ENDMDL
MODEL 2
REMARK VINA RESULT:      -7.6      3.796      8.411
REMARK  7 active torsions:
REMARK  status: ('A' for Active; 'I' for Inactive)
REMARK    1  A    between atoms: O_2  and  C_15 
REMARK    2  A    between atoms: O_2  and  C_16 
REMARK    3  A    between atoms: C_8  and  C_9 
REMARK    4  A    between atoms: C_9  and  C_10 
REMARK    5  A    between atoms: C_14  and  C_16 
REMARK    6  A    between atoms: C_14  and  C_19 
REMARK    7  A    between atoms: C_21  and  C_23 
ROOT
HETATM    1  C   UNK N   1      14.208  16.272  39.882  0.00  0.00    -0.056 A 
HETATM    2  C   UNK N   1      15.558  15.898  39.868  0.00  0.00     0.010 A 
HETATM    3  C   UNK N   1      13.283  15.548  39.111  0.00  0.00     0.010 A 
HETATM    4  C   UNK N   1      15.057  14.091  38.321  0.00  0.00     0.068 A 
HETATM    5  C   UNK N   1      15.982  14.825  39.092  0.00  0.00     0.037 A 
HETATM    6  C   UNK N   1      13.706  14.460  38.339  0.00  0.00     0.037 A 
ENDROOT
BRANCH   4   7
HETATM    7  O   UNK N   1      15.443  13.028  37.570  0.00  0.00    -0.351 OA
BRANCH   7   8
HETATM    8  C   UNK N   1      15.395  13.012  36.186  0.00  0.00     0.181 C 
BRANCH   8   9
HETATM    9  C   UNK N   1      16.418  13.971  35.603  0.00  0.00     0.083 C 
BRANCH   9  10
HETATM   10  C   UNK N   1      15.745  15.007  34.772  0.00  0.00     0.011 A 
HETATM   11  N   UNK N   1      15.940  14.986  33.430  0.00  0.00    -0.369 N 
HETATM   12  C   UNK N   1      15.385  15.909  32.614  0.00  0.00     0.095 A 
ATOM     13  HN  UNK N   1      16.521  14.252  33.025  1.00  0.00     0.165 HD
HETATM   14  C   UNK N   1      14.565  16.912  33.143  0.00  0.00    -0.043 A 
HETATM   15  C   UNK N   1      14.339  16.953  34.526  0.00  0.00     0.010 A 
HETATM   16  C   UNK N   1      14.940  16.002  35.351  0.00  0.00     0.025 A 
BRANCH  14  17
HETATM   17  C   UNK N   1      13.950  17.924  32.230  0.00  0.00     0.035 C 
HETATM   18  C   UNK N   1      15.038  18.723  31.520  0.00  0.00     0.010 C 
ENDBRANCH  14  17
ENDBRANCH   9  10
ENDBRANCH   8   9
ENDBRANCH   7   8
ENDBRANCH   4   7
BRANCH   1  19
HETATM   19  C   UNK N   1      13.758  17.440  40.720  0.00  0.00     0.063 C 
BRANCH  19  20
HETATM   20  C   UNK N   1      12.378  17.180  41.351  0.00  0.00     0.153 A 
HETATM   21  S   UNK N   1      11.414  18.758  41.516  0.00  0.00    -0.054 SA
HETATM   22  C   UNK N   1      11.319  18.475  43.276  0.00  0.00     0.287 A 
HETATM   23  O   UNK N   1      10.739  19.236  44.038  0.00  0.00    -0.260 OA
HETATM   24  N   UNK N   1      11.923  17.366  43.725  0.00  0.00    -0.287 N 
HETATM   25  C   UNK N   1      12.504  16.645  42.749  0.00  0.00     0.239 A 
HETATM   26  H   UNK N   1      11.934  17.092  44.713  0.00  0.00     0.172 HD
HETATM   27  O   UNK N   1      13.088  15.599  43.003  0.00  0.00    -0.272 OA
ENDBRANCH  19  20
ENDBRANCH   1  19
TORSDOF 7
ENDMDL
MODEL 3
REMARK VINA RESULT:      -7.4      5.039      9.471
REMARK  7 active torsions:
REMARK  status: ('A' for Active; 'I' for Inactive)
REMARK    1  A    between atoms: O_2  and  C_15 
REMARK    2  A    between atoms: O_2  and  C_16 
REMARK    3  A    between atoms: C_8  and  C_9 
REMARK    4  A    between atoms: C_9  and  C_10 
REMARK    5  A    between atoms: C_14  and  C_16 
REMARK    6  A    between atoms: C_14  and  C_19 
REMARK    7  A    between atoms: C_21  and  C_23 
ROOT
HETATM    1  C   UNK N   1      13.429  15.267  41.143  0.00  0.00    -0.056 A 
HETATM    2  C   UNK N   1      14.796  15.527  40.971  0.00  0.00     0.010 A 
HETATM    3  C   UNK N   1      12.692  14.718  40.080  0.00  0.00     0.010 A 
HETATM    4  C   UNK N   1      14.681  14.698  38.689  0.00  0.00     0.068 A 
HETATM    5  C   UNK N   1      15.415  15.254  39.756  0.00  0.00     0.037 A 
HETATM    6  C   UNK N   1      13.317  14.431  38.861  0.00  0.00     0.037 A 
ENDROOT
BRANCH   4   7
HETATM    7  O   UNK N   1      15.268  14.406  37.500  0.00  0.00    -0.351 OA
BRANCH   7   8
HETATM    8  C   UNK N   1      14.853  13.373  36.675  0.00  0.00     0.181 C 
BRANCH   8   9
HETATM    9  C   UNK N   1      15.646  12.109  36.961  0.00  0.00     0.083 C 
BRANCH   9  10
HETATM   10  C   UNK N   1      16.914  12.103  36.181  0.00  0.00     0.011 A 
HETATM   11  N   UNK N   1      17.219  13.194  35.434  0.00  0.00    -0.369 N 
HETATM   12  C   UNK N   1      18.338  13.250  34.679  0.00  0.00     0.095 A 
ATOM     13  HN  UNK N   1      16.587  13.994  35.444  1.00  0.00     0.165 HD
HETATM   14  C   UNK N   1      19.233  12.174  34.668  0.00  0.00    -0.043 A 
HETATM   15  C   UNK N   1      18.948  11.037  35.436  0.00  0.00     0.010 A 
HETATM   16  C   UNK N   1      17.775  10.993  36.191  0.00  0.00     0.025 A 
BRANCH  14  17
HETATM   17  C   UNK N   1      20.473  12.250  33.834  0.00  0.00     0.035 C 
HETATM   18  C   UNK N   1      21.197  13.569  34.084  0.00  0.00     0.010 C 
ENDBRANCH  14  17
ENDBRANCH   9  10
ENDBRANCH   8   9
ENDBRANCH   7   8
ENDBRANCH   4   7
BRANCH   1  19
HETATM   19  C   UNK N   1      12.764  15.571  42.459  0.00  0.00     0.063 C 
BRANCH  19  20
HETATM   20  C   UNK N   1      11.496  16.422  42.265  0.00  0.00     0.153 A 
HETATM   21  S   UNK N   1      11.911  18.230  42.199  0.00  0.00    -0.054 SA
HETATM   22  C   UNK N   1      10.837  18.493  43.599  0.00  0.00     0.287 A 
HETATM   23  O   UNK N   1      10.648  19.597  44.091  0.00  0.00    -0.260 OA
HETATM   24  N   UNK N   1      10.236  17.400  44.090  0.00  0.00    -0.287 N 
HETATM   25  C   UNK N   1      10.553  16.275  43.425  0.00  0.00     0.239 A 
HETATM   26  H   UNK N   1       9.593  17.422  44.889  0.00  0.00     0.172 HD
HETATM   27  O   UNK N   1      10.074  15.196  43.751  0.00  0.00    -0.272 OA
ENDBRANCH  19  20
ENDBRANCH   1  19
TORSDOF 7
ENDMDL
MODEL 4
REMARK VINA RESULT:      -7.4      4.648      5.946
REMARK  7 active torsions:
REMARK  status: ('A' for Active; 'I' for Inactive)
REMARK    1  A    between atoms: O_2  and  C_15 
REMARK    2  A    between atoms: O_2  and  C_16 
REMARK    3  A    between atoms: C_8  and  C_9 
REMARK    4  A    between atoms: C_9  and  C_10 
REMARK    5  A    between atoms: C_14  and  C_16 
REMARK    6  A    between atoms: C_14  and  C_19 
REMARK    7  A    between atoms: C_21  and  C_23 
ROOT
HETATM    1  C   UNK N   1      15.278  14.785  37.809  0.00  0.00    -0.056 A 
HETATM    2  C   UNK N   1      16.084  15.354  38.803  0.00  0.00     0.010 A 
HETATM    3  C   UNK N   1      13.880  14.863  37.926  0.00  0.00     0.010 A 
HETATM    4  C   UNK N   1      14.105  16.071  40.019  0.00  0.00     0.068 A 
HETATM    5  C   UNK N   1      15.508  15.984  39.901  0.00  0.00     0.037 A 
HETATM    6  C   UNK N   1      13.298  15.508  39.024  0.00  0.00     0.037 A 
ENDROOT
BRANCH   4   7
HETATM    7  O   UNK N   1      13.519  16.697  41.072  0.00  0.00    -0.351 OA
BRANCH   7   8
HETATM    8  C   UNK N   1      13.181  18.040  41.072  0.00  0.00     0.181 C 
BRANCH   8   9
HETATM    9  C   UNK N   1      12.603  18.447  42.416  0.00  0.00     0.083 C 
BRANCH   9  10
HETATM   10  C   UNK N   1      11.433  17.593  42.759  0.00  0.00     0.011 A 
HETATM   11  N   UNK N   1      11.640  16.485  43.513  0.00  0.00    -0.369 N 
HETATM   12  C   UNK N   1      10.631  15.648  43.842  0.00  0.00     0.095 A 
ATOM     13  HN  UNK N   1      12.583  16.278  43.842  1.00  0.00     0.165 HD
HETATM   14  C   UNK N   1       9.324  15.923  43.422  0.00  0.00    -0.043 A 
HETATM   15  C   UNK N   1       9.080  17.067  42.649  0.00  0.00     0.010 A 
HETATM   16  C   UNK N   1      10.141  17.904  42.304  0.00  0.00     0.025 A 
BRANCH  14  17
HETATM   17  C   UNK N   1       8.214  14.994  43.798  0.00  0.00     0.035 C 
HETATM   18  C   UNK N   1       7.259  14.811  42.623  0.00  0.00     0.010 C 
ENDBRANCH  14  17
ENDBRANCH   9  10
ENDBRANCH   8   9
ENDBRANCH   7   8
ENDBRANCH   4   7
BRANCH   1  19
HETATM   19  C   UNK N   1      15.910  14.099  36.627  0.00  0.00     0.063 C 
BRANCH  19  20
HETATM   20  C   UNK N   1      15.473  12.626  36.532  0.00  0.00     0.153 A 
HETATM   21  S   UNK N   1      16.945  11.495  36.500  0.00  0.00    -0.054 SA
HETATM   22  C   UNK N   1      16.388  10.871  34.924  0.00  0.00     0.287 A 
HETATM   23  O   UNK N   1      16.985   9.997  34.309  0.00  0.00    -0.260 OA
HETATM   24  N   UNK N   1      15.262  11.414  34.443  0.00  0.00    -0.287 N 
HETATM   25  C   UNK N   1      14.737  12.353  35.251  0.00  0.00     0.239 A 
HETATM   26  H   UNK N   1      14.839  11.137  33.550  0.00  0.00     0.172 HD
HETATM   27  O   UNK N   1      13.701  12.933  34.951  0.00  0.00    -0.272 OA
ENDBRANCH  19  20
ENDBRANCH   1  19
TORSDOF 7
ENDMDL
MODEL 5
REMARK VINA RESULT:      -7.2      3.885      5.833
REMARK  7 active torsions:
REMARK  status: ('A' for Active; 'I' for Inactive)
REMARK    1  A    between atoms: O_2  and  C_15 
REMARK    2  A    between atoms: O_2  and  C_16 
REMARK    3  A    between atoms: C_8  and  C_9 
REMARK    4  A    between atoms: C_9  and  C_10 
REMARK    5  A    between atoms: C_14  and  C_16 
REMARK    6  A    between atoms: C_14  and  C_19 
REMARK    7  A    between atoms: C_21  and  C_23 
ROOT
HETATM    1  C   UNK N   1      13.385  15.230  39.453  0.00  0.00    -0.056 A 
HETATM    2  C   UNK N   1      12.642  14.718  40.525  0.00  0.00     0.010 A 
HETATM    3  C   UNK N   1      13.904  16.532  39.532  0.00  0.00     0.010 A 
HETATM    4  C   UNK N   1      12.936  16.802  41.742  0.00  0.00     0.068 A 
HETATM    5  C   UNK N   1      12.412  15.496  41.654  0.00  0.00     0.037 A 
HETATM    6  C   UNK N   1      13.684  17.312  40.674  0.00  0.00     0.037 A 
ENDROOT
BRANCH   4   7
HETATM    7  O   UNK N   1      12.741  17.573  42.842  0.00  0.00    -0.351 OA
BRANCH   7   8
HETATM    8  C   UNK N   1      12.374  18.907  42.785  0.00  0.00     0.181 C 
BRANCH   8   9
HETATM    9  C   UNK N   1      11.111  19.150  43.593  0.00  0.00     0.083 C 
BRANCH   9  10
HETATM   10  C   UNK N   1      10.093  18.106  43.292  0.00  0.00     0.011 A 
HETATM   11  N   UNK N   1      10.097  16.968  44.030  0.00  0.00    -0.369 N 
HETATM   12  C   UNK N   1       9.221  15.965  43.798  0.00  0.00     0.095 A 
ATOM     13  HN  UNK N   1      10.778  16.866  44.782  1.00  0.00     0.165 HD
HETATM   14  C   UNK N   1       8.260  16.090  42.788  0.00  0.00    -0.043 A 
HETATM   15  C   UNK N   1       8.228  17.259  42.015  0.00  0.00     0.010 A 
HETATM   16  C   UNK N   1       9.156  18.272  42.259  0.00  0.00     0.025 A 
BRANCH  14  17
HETATM   17  C   UNK N   1       7.292  14.977  42.544  0.00  0.00     0.035 C 
HETATM   18  C   UNK N   1       7.501  14.391  41.152  0.00  0.00     0.010 C 
ENDBRANCH  14  17
ENDBRANCH   9  10
ENDBRANCH   8   9
ENDBRANCH   7   8
ENDBRANCH   4   7
BRANCH   1  19
HETATM   19  C   UNK N   1      13.624  14.383  38.230  0.00  0.00     0.063 C 
BRANCH  19  20
HETATM   20  C   UNK N   1      13.104  15.076  36.957  0.00  0.00     0.153 A 
HETATM   21  S   UNK N   1      11.292  15.452  37.096  0.00  0.00    -0.054 SA
HETATM   22  C   UNK N   1      11.009  14.460  35.640  0.00  0.00     0.287 A 
HETATM   23  O   UNK N   1       9.897  14.298  35.154  0.00  0.00    -0.260 OA
HETATM   24  N   UNK N   1      12.095  13.894  35.095  0.00  0.00    -0.287 N 
HETATM   25  C   UNK N   1      13.231  14.183  35.755  0.00  0.00     0.239 A 
HETATM   26  H   UNK N   1      12.063  13.306  34.256  0.00  0.00     0.172 HD
HETATM   27  O   UNK N   1      14.309  13.746  35.371  0.00  0.00    -0.272 OA
ENDBRANCH  19  20
ENDBRANCH   1  19
TORSDOF 7
ENDMDL
MODEL 6
REMARK VINA RESULT:      -7.2      6.366      9.313
REMARK  7 active torsions:
REMARK  status: ('A' for Active; 'I' for Inactive)
REMARK    1  A    between atoms: O_2  and  C_15 
REMARK    2  A    between atoms: O_2  and  C_16 
REMARK    3  A    between atoms: C_8  and  C_9 
REMARK    4  A    between atoms: C_9  and  C_10 
REMARK    5  A    between atoms: C_14  and  C_16 
REMARK    6  A    between atoms: C_14  and  C_19 
REMARK    7  A    between atoms: C_21  and  C_23 
ROOT
HETATM    1  C   UNK N   1       7.315  15.136  41.580  0.00  0.00    -0.056 A 
HETATM    2  C   UNK N   1       7.433  16.317  40.835  0.00  0.00     0.010 A 
HETATM    3  C   UNK N   1       7.993  15.022  42.805  0.00  0.00     0.010 A 
HETATM    4  C   UNK N   1       8.900  17.257  42.531  0.00  0.00     0.068 A 
HETATM    5  C   UNK N   1       8.223  17.363  41.299  0.00  0.00     0.037 A 
HETATM    6  C   UNK N   1       8.777  16.079  43.280  0.00  0.00     0.037 A 
ENDROOT
BRANCH   4   7
HETATM    7  O   UNK N   1       9.661  18.272  43.013  0.00  0.00    -0.351 OA
BRANCH   7   8
HETATM    8  C   UNK N   1      11.003  18.140  43.326  0.00  0.00     0.181 C 
BRANCH   8   9
HETATM    9  C   UNK N   1      11.867  18.805  42.269  0.00  0.00     0.083 C 
BRANCH   9  10
HETATM   10  C   UNK N   1      12.538  17.779  41.424  0.00  0.00     0.011 A 
HETATM   11  N   UNK N   1      11.975  16.548  41.333  0.00  0.00    -0.369 N 
HETATM   12  C   UNK N   1      12.539  15.558  40.607  0.00  0.00     0.095 A 
ATOM     13  HN  UNK N   1      11.100  16.365  41.825  1.00  0.00     0.165 HD
HETATM   14  C   UNK N   1      13.726  15.792  39.903  0.00  0.00    -0.043 A 
HETATM   15  C   UNK N   1      14.326  17.057  39.973  0.00  0.00     0.010 A 
HETATM   16  C   UNK N   1      13.736  18.057  40.746  0.00  0.00     0.025 A 
BRANCH  14  17
HETATM   17  C   UNK N   1      14.339  14.690  39.098  0.00  0.00     0.035 C 
HETATM   18  C   UNK N   1      15.851  14.674  39.291  0.00  0.00     0.010 C 
ENDBRANCH  14  17
ENDBRANCH   9  10
ENDBRANCH   8   9
ENDBRANCH   7   8
ENDBRANCH   4   7
BRANCH   1  19
HETATM   19  C   UNK N   1       6.463  14.004  41.068  0.00  0.00     0.063 C 
BRANCH  19  20
HETATM   20  C   UNK N   1       5.243  14.528  40.288  0.00  0.00     0.153 A 
HETATM   21  S   UNK N   1       3.736  14.584  41.369  0.00  0.00    -0.054 SA
HETATM   22  C   UNK N   1       2.917  13.484  40.227  0.00  0.00     0.287 A 
HETATM   23  O   UNK N   1       1.765  13.104  40.385  0.00  0.00    -0.260 OA
HETATM   24  N   UNK N   1       3.641  13.092  39.169  0.00  0.00    -0.287 N 
HETATM   25  C   UNK N   1       4.883  13.610  39.154  0.00  0.00     0.239 A 
HETATM   26  H   UNK N   1       3.282  12.465  38.442  0.00  0.00     0.172 HD
HETATM   27  O   UNK N   1       5.660  13.351  38.244  0.00  0.00    -0.272 OA
ENDBRANCH  19  20
ENDBRANCH   1  19
TORSDOF 7
ENDMDL
MODEL 7
REMARK VINA RESULT:      -7.2      4.147      6.719
REMARK  7 active torsions:
REMARK  status: ('A' for Active; 'I' for Inactive)
REMARK    1  A    between atoms: O_2  and  C_15 
REMARK    2  A    between atoms: O_2  and  C_16 
REMARK    3  A    between atoms: C_8  and  C_9 
REMARK    4  A    between atoms: C_9  and  C_10 
REMARK    5  A    between atoms: C_14  and  C_16 
REMARK    6  A    between atoms: C_14  and  C_19 
REMARK    7  A    between atoms: C_21  and  C_23 
ROOT
HETATM    1  C   UNK N   1      14.467  16.356  40.085  0.00  0.00    -0.056 A 
HETATM    2  C   UNK N   1      13.957  15.397  40.971  0.00  0.00     0.010 A 
HETATM    3  C   UNK N   1      14.117  17.706  40.254  0.00  0.00     0.010 A 
HETATM    4  C   UNK N   1      12.757  17.131  42.180  0.00  0.00     0.068 A 
HETATM    5  C   UNK N   1      13.105  15.776  42.003  0.00  0.00     0.037 A 
HETATM    6  C   UNK N   1      13.270  18.091  41.299  0.00  0.00     0.037 A 
ENDROOT
BRANCH   4   7
HETATM    7  O   UNK N   1      11.942  17.528  43.191  0.00  0.00    -0.351 OA
BRANCH   7   8
HETATM    8  C   UNK N   1      10.559  17.507  43.112  0.00  0.00     0.181 C 
BRANCH   8   9
HETATM    9  C   UNK N   1      10.000  16.298  43.843  0.00  0.00     0.083 C 
BRANCH   9  10
HETATM   10  C   UNK N   1       8.937  15.645  43.032  0.00  0.00     0.011 A 
HETATM   11  N   UNK N   1       7.790  15.270  43.651  0.00  0.00    -0.369 N 
HETATM   12  C   UNK N   1       6.791  14.648  42.986  0.00  0.00     0.095 A 
ATOM     13  HN  UNK N   1       7.677  15.465  44.646  1.00  0.00     0.165 HD
HETATM   14  C   UNK N   1       6.912  14.392  41.616  0.00  0.00    -0.043 A 
HETATM   15  C   UNK N   1       8.084  14.776  40.948  0.00  0.00     0.010 A 
HETATM   16  C   UNK N   1       9.110  15.398  41.660  0.00  0.00     0.025 A 
BRANCH  14  17
HETATM   17  C   UNK N   1       5.798  13.709  40.888  0.00  0.00     0.035 C 
HETATM   18  C   UNK N   1       4.468  14.383  41.209  0.00  0.00     0.010 C 
ENDBRANCH  14  17
ENDBRANCH   9  10
ENDBRANCH   8   9
ENDBRANCH   7   8
ENDBRANCH   4   7
BRANCH   1  19
HETATM   19  C   UNK N   1      15.383  15.936  38.967  0.00  0.00     0.063 C 
BRANCH  19  20
HETATM   20  C   UNK N   1      14.592  15.586  37.693  0.00  0.00     0.153 A 
HETATM   21  S   UNK N   1      13.289  16.862  37.346  0.00  0.00    -0.054 SA
HETATM   22  C   UNK N   1      12.055  15.576  37.435  0.00  0.00     0.287 A 
HETATM   23  O   UNK N   1      10.862  15.791  37.265  0.00  0.00    -0.260 OA
HETATM   24  N   UNK N   1      12.511  14.343  37.697  0.00  0.00    -0.287 N 
HETATM   25  C   UNK N   1      13.846  14.291  37.848  0.00  0.00     0.239 A 
HETATM   26  H   UNK N   1      11.901  13.522  37.769  0.00  0.00     0.172 HD
HETATM   27  O   UNK N   1      14.411  13.230  38.082  0.00  0.00    -0.272 OA
ENDBRANCH  19  20
ENDBRANCH   1  19
TORSDOF 7
ENDMDL
MODEL 8
REMARK VINA RESULT:      -7.0      2.247      3.119
REMARK  7 active torsions:
REMARK  status: ('A' for Active; 'I' for Inactive)
REMARK    1  A    between atoms: O_2  and  C_15 
REMARK    2  A    between atoms: O_2  and  C_16 
REMARK    3  A    between atoms: C_8  and  C_9 
REMARK    4  A    between atoms: C_9  and  C_10 
REMARK    5  A    between atoms: C_14  and  C_16 
REMARK    6  A    between atoms: C_14  and  C_19 
REMARK    7  A    between atoms: C_21  and  C_23 
ROOT
HETATM    1  C   UNK N   1      13.787  17.228  35.718  0.00  0.00    -0.056 A 
HETATM    2  C   UNK N   1      14.534  16.246  36.382  0.00  0.00     0.010 A 
HETATM    3  C   UNK N   1      12.920  18.053  36.455  0.00  0.00     0.010 A 
HETATM    4  C   UNK N   1      13.549  16.911  38.503  0.00  0.00     0.068 A 
HETATM    5  C   UNK N   1      14.413  16.082  37.757  0.00  0.00     0.037 A 
HETATM    6  C   UNK N   1      12.807  17.897  37.842  0.00  0.00     0.037 A 
ENDROOT
BRANCH   4   7
HETATM    7  O   UNK N   1      13.428  16.781  39.849  0.00  0.00    -0.351 OA
BRANCH   7   8
HETATM    8  C   UNK N   1      13.124  17.835  40.695  0.00  0.00     0.181 C 
BRANCH   8   9
HETATM    9  C   UNK N   1      12.948  17.344  42.121  0.00  0.00     0.083 C 
BRANCH   9  10
HETATM   10  C   UNK N   1      11.638  16.653  42.276  0.00  0.00     0.011 A 
HETATM   11  N   UNK N   1      10.806  16.599  41.206  0.00  0.00    -0.369 N 
HETATM   12  C   UNK N   1       9.590  16.014  41.278  0.00  0.00     0.095 A 
ATOM     13  HN  UNK N   1      11.106  17.011  40.322  1.00  0.00     0.165 HD
HETATM   14  C   UNK N   1       9.165  15.421  42.472  0.00  0.00    -0.043 A 
HETATM   15  C   UNK N   1      10.008  15.454  43.591  0.00  0.00     0.010 A 
HETATM   16  C   UNK N   1      11.250  16.083  43.499  0.00  0.00     0.025 A 
BRANCH  14  17
HETATM   17  C   UNK N   1       7.820  14.770  42.538  0.00  0.00     0.035 C 
HETATM   18  C   UNK N   1       6.986  15.157  41.321  0.00  0.00     0.010 C 
ENDBRANCH  14  17
ENDBRANCH   9  10
ENDBRANCH   8   9
ENDBRANCH   7   8
ENDBRANCH   4   7
BRANCH   1  19
HETATM   19  C   UNK N   1      13.919  17.396  34.228  0.00  0.00     0.063 C 
BRANCH  19  20
HETATM   20  C   UNK N   1      12.710  18.144  33.636  0.00  0.00     0.153 A 
HETATM   21  S   UNK N   1      11.895  17.145  32.302  0.00  0.00    -0.054 SA
HETATM   22  C   UNK N   1      12.195  18.485  31.162  0.00  0.00     0.287 A 
HETATM   23  O   UNK N   1      11.848  18.447  29.990  0.00  0.00    -0.260 OA
HETATM   24  N   UNK N   1      12.827  19.553  31.667  0.00  0.00    -0.287 N 
HETATM   25  C   UNK N   1      13.128  19.425  32.972  0.00  0.00     0.239 A 
HETATM   26  H   UNK N   1      13.052  20.387  31.115  0.00  0.00     0.172 HD
HETATM   27  O   UNK N   1      13.699  20.325  33.577  0.00  0.00    -0.272 OA
ENDBRANCH  19  20
ENDBRANCH   1  19
TORSDOF 7
ENDMDL
MODEL 9
REMARK VINA RESULT:      -7.0      4.157      9.169
REMARK  7 active torsions:
REMARK  status: ('A' for Active; 'I' for Inactive)
REMARK    1  A    between atoms: O_2  and  C_15 
REMARK    2  A    between atoms: O_2  and  C_16 
REMARK    3  A    between atoms: C_8  and  C_9 
REMARK    4  A    between atoms: C_9  and  C_10 
REMARK    5  A    between atoms: C_14  and  C_16 
REMARK    6  A    between atoms: C_14  and  C_19 
REMARK    7  A    between atoms: C_21  and  C_23 
ROOT
HETATM    1  C   UNK N   1      13.891  16.472  39.739  0.00  0.00    -0.056 A 
HETATM    2  C   UNK N   1      15.017  15.639  39.765  0.00  0.00     0.010 A 
HETATM    3  C   UNK N   1      13.399  16.928  38.505  0.00  0.00     0.010 A 
HETATM    4  C   UNK N   1      15.156  15.725  37.340  0.00  0.00     0.068 A 
HETATM    5  C   UNK N   1      15.649  15.275  38.582  0.00  0.00     0.037 A 
HETATM    6  C   UNK N   1      14.026  16.552  37.312  0.00  0.00     0.037 A 
ENDROOT
BRANCH   4   7
HETATM    7  O   UNK N   1      15.745  15.367  36.170  0.00  0.00    -0.351 OA
BRANCH   7   8
HETATM    8  C   UNK N   1      15.062  15.268  34.969  0.00  0.00     0.181 C 
BRANCH   8   9
HETATM    9  C   UNK N   1      16.011  14.890  33.844  0.00  0.00     0.083 C 
BRANCH   9  10
HETATM   10  C   UNK N   1      16.900  13.774  34.267  0.00  0.00     0.011 A 
HETATM   11  N   UNK N   1      16.404  12.836  35.112  0.00  0.00    -0.369 N 
HETATM   12  C   UNK N   1      17.159  11.809  35.560  0.00  0.00     0.095 A 
ATOM     13  HN  UNK N   1      15.433  12.907  35.417  1.00  0.00     0.165 HD
HETATM   14  C   UNK N   1      18.486  11.676  35.137  0.00  0.00    -0.043 A 
HETATM   15  C   UNK N   1      19.023  12.626  34.257  0.00  0.00     0.010 A 
HETATM   16  C   UNK N   1      18.231  13.690  33.825  0.00  0.00     0.025 A 
BRANCH  14  17
HETATM   17  C   UNK N   1      19.311  10.532  35.634  0.00  0.00     0.035 C 
HETATM   18  C   UNK N   1      19.603   9.559  34.497  0.00  0.00     0.010 C 
ENDBRANCH  14  17
ENDBRANCH   9  10
ENDBRANCH   8   9
ENDBRANCH   7   8
ENDBRANCH   4   7
BRANCH   1  19
HETATM   19  C   UNK N   1      13.216  16.867  41.026  0.00  0.00     0.063 C 
BRANCH  19  20
HETATM   20  C   UNK N   1      12.467  15.678  41.656  0.00  0.00     0.153 A 
HETATM   21  S   UNK N   1      10.632  15.858  41.441  0.00  0.00    -0.054 SA
HETATM   22  C   UNK N   1      10.453  15.806  43.216  0.00  0.00     0.287 A 
HETATM   23  O   UNK N   1       9.366  15.875  43.774  0.00  0.00    -0.260 OA
HETATM   24  N   UNK N   1      11.589  15.683  43.916  0.00  0.00    -0.287 N 
HETATM   25  C   UNK N   1      12.687  15.616  43.141  0.00  0.00     0.239 A 
HETATM   26  H   UNK N   1      11.617  15.638  44.940  0.00  0.00     0.172 HD
HETATM   27  O   UNK N   1      13.799  15.492  43.637  0.00  0.00    -0.272 OA
ENDBRANCH  19  20
ENDBRANCH   1  19
TORSDOF 7
ENDMDL
