# Supplementary material for: UPLC-ESI/MSn metabolic profiling of Cedrela odorata L. and Toona ciliata M. Roem and in vitro investigation of their anti-diabetic activity supported with molecular docking studies
Source: Front Chem. 2024 Nov 15;12:1462309. doi: 10.3389/fchem.2024.1462309 (PMC11604428; doi:10.3389/fchem.2024.1462309)
Supplement: Supplementary file 1 [file DataSheet2.zip › Raw data_docking/alpha-amylase/Pioglitazone/Pioglitazone.csv]

Ligand	Binding Affinity	rmsd/ub	rmsd/lb
4gqr.mini_Unnamed_uff_E=235.40	-7.9	0.0	0.0
4gqr.mini_Unnamed_uff_E=235.40	-7.6	8.411	3.796
4gqr.mini_Unnamed_uff_E=235.40	-7.4	9.471	5.039
4gqr.mini_Unnamed_uff_E=235.40	-7.4	5.946	4.648
4gqr.mini_Unnamed_uff_E=235.40	-7.2	5.833	3.885
4gqr.mini_Unnamed_uff_E=235.40	-7.2	9.313	6.366
4gqr.mini_Unnamed_uff_E=235.40	-7.2	6.719	4.147
4gqr.mini_Unnamed_uff_E=235.40	-7.0	3.119	2.247
4gqr.mini_Unnamed_uff_E=235.40	-7.0	9.169	4.157
