# Supplementary material for: UPLC-ESI/MSn metabolic profiling of Cedrela odorata L. and Toona ciliata M. Roem and in vitro investigation of their anti-diabetic activity supported with molecular docking studies
Source: Front Chem. 2024 Nov 15;12:1462309. doi: 10.3389/fchem.2024.1462309 (PMC11604428; doi:10.3389/fchem.2024.1462309)
Supplement: Supplementary file 1 [file DataSheet2.zip › Raw data_docking/alpha-amylase/Pioglitazone/Pioglitazone.sdf]

Unnamed
  Chem3D Core 16.002242412033D

 45 47  0  0  0  0  0  0  0  0999 V2000
   -4.6785    1.5846   -0.6123 S   0  0  0  0  0  0  0  0  0  0  0  0
    1.7349    1.6482   -0.4380 O   0  0  0  0  0  0  0  0  0  0  0  0
   -5.9522   -2.0001    0.0428 O   0  0  0  0  0  0  0  0  0  0  0  0
   -7.2945    2.2896   -0.3503 O   0  0  0  0  0  0  0  0  0  0  0  0
   -6.7624    0.0916   -0.1439 N   0  0  0  0  0  0  0  0  0  0  0  0
    4.8592    1.1729   -1.1655 N   0  0  0  0  0  0  0  0  0  0  0  0
   -4.3581   -0.2296   -0.4480 C   0  0  0  0  0  0  0  0  0  0  0  0
   -3.3569   -0.5025    0.6847 C   0  0  0  0  0  0  0  0  0  0  0  0
   -1.9953    0.0970    0.4034 C   0  0  0  0  0  0  0  0  0  0  0  0
   -5.7422   -0.8297   -0.1625 C   0  0  0  0  0  0  0  0  0  0  0  0
   -1.5478    1.1751    1.0683 C   0  0  0  0  0  0  0  0  0  0  0  0
   -1.1849   -0.4404   -0.5229 C   0  0  0  0  0  0  0  0  0  0  0  0
    3.6956    2.9869   -0.1940 C   0  0  0  0  0  0  0  0  0  0  0  0
    0.4827    1.1785   -0.1229 C   0  0  0  0  0  0  0  0  0  0  0  0
    2.2797    2.7019    0.3128 C   0  0  0  0  0  0  0  0  0  0  0  0
   -0.3386    1.6988    0.8112 C   0  0  0  0  0  0  0  0  0  0  0  0
    0.0208    0.0916   -0.7713 C   0  0  0  0  0  0  0  0  0  0  0  0
    4.5825    1.7664   -0.0807 C   0  0  0  0  0  0  0  0  0  0  0  0
   -6.4700    1.4111   -0.3511 C   0  0  0  0  0  0  0  0  0  0  0  0
    6.1064   -0.3942   -0.0090 C   0  0  0  0  0  0  0  0  0  0  0  0
    5.0446    1.3283    1.1026 C   0  0  0  0  0  0  0  0  0  0  0  0
    6.9656   -1.6374   -0.0433 C   0  0  0  0  0  0  0  0  0  0  0  0
    5.8172    0.2331    1.1428 C   0  0  0  0  0  0  0  0  0  0  0  0
    5.5876    0.1386   -1.1289 C   0  0  0  0  0  0  0  0  0  0  0  0
    6.1013   -2.8991    0.0709 C   0  0  0  0  0  0  0  0  0  0  0  0
   -4.0033   -0.6556   -1.4156 H   0  0  0  0  0  0  0  0  0  0  0  0
   -3.7656   -0.1280    1.6518 H   0  0  0  0  0  0  0  0  0  0  0  0
   -3.2328   -1.6038    0.8143 H   0  0  0  0  0  0  0  0  0  0  0  0
   -2.1822    1.6433    1.8396 H   0  0  0  0  0  0  0  0  0  0  0  0
   -1.5110   -1.3301   -1.0867 H   0  0  0  0  0  0  0  0  0  0  0  0
    3.6474    3.3447   -1.2499 H   0  0  0  0  0  0  0  0  0  0  0  0
    4.1483    3.8182    0.3969 H   0  0  0  0  0  0  0  0  0  0  0  0
    1.6511    3.6140    0.1834 H   0  0  0  0  0  0  0  0  0  0  0  0
    2.3172    2.4108    1.3883 H   0  0  0  0  0  0  0  0  0  0  0  0
   -0.0431    2.5822    1.3990 H   0  0  0  0  0  0  0  0  0  0  0  0
    0.6595   -0.3802   -1.5380 H   0  0  0  0  0  0  0  0  0  0  0  0
   -7.7084   -0.2020    0.0291 H   0  0  0  0  0  0  0  0  0  0  0  0
    4.7889    1.8598    2.0332 H   0  0  0  0  0  0  0  0  0  0  0  0
    7.7084   -1.6117    0.7883 H   0  0  0  0  0  0  0  0  0  0  0  0
    7.5561   -1.6670   -0.9891 H   0  0  0  0  0  0  0  0  0  0  0  0
    6.2005   -0.1441    2.1044 H   0  0  0  0  0  0  0  0  0  0  0  0
    5.7876   -0.3359   -2.1044 H   0  0  0  0  0  0  0  0  0  0  0  0
    5.3725   -2.9649   -0.7693 H   0  0  0  0  0  0  0  0  0  0  0  0
    6.7310   -3.8182    0.0462 H   0  0  0  0  0  0  0  0  0  0  0  0
    5.5266   -2.9073    1.0255 H   0  0  0  0  0  0  0  0  0  0  0  0
  1  7  1  0      
  1 19  1  0      
  2 14  1  0      
  2 15  1  0      
  3 10  2  0      
  4 19  2  0      
  5 10  1  0      
  5 19  1  0      
  5 37  1  0      
  6 18  2  0      
  6 24  1  0      
  7  8  1  0      
  7 10  1  0      
  7 26  1  0      
  8  9  1  0      
  8 27  1  0      
  8 28  1  0      
  9 11  2  0      
  9 12  1  0      
 11 16  1  0      
 11 29  1  0      
 12 17  2  0      
 12 30  1  0      
 13 15  1  0      
 13 18  1  0      
 13 31  1  0      
 13 32  1  0      
 14 16  2  0      
 14 17  1  0      
 15 33  1  0      
 15 34  1  0      
 16 35  1  0      
 17 36  1  0      
 18 21  1  0      
 20 22  1  0      
 20 23  1  0      
 20 24  2  0      
 21 23  2  0      
 21 38  1  0      
 22 25  1  0      
 22 39  1  0      
 22 40  1  0      
 23 41  1  0      
 24 42  1  0      
 25 43  1  0      
 25 44  1  0      
 25 45  1  0      
M  END
>  <PUBCHEM_COMPOUND_CID> (1)
4829

>  <PUBCHEM_CONFORMER_RMSD> (1)
1

>  <PUBCHEM_CONFORMER_DIVERSEORDER> (1)
1

170

230

43

66

154

246

111

61

108

285

116

15

211

264

278

248

143

215

253

40

18

271

31

251

173

120

95

123

91

110

59

286

255

137

257

92

36

165

114

11

272

234

168

193

35

117

244

138

148

57

65

146

197

163

107

203

288

291

58

130

293

157

261

132

46

23

292

283

38

41

181

6

226

221

50

80

24

287

63

77

90

141

124

202

275

220

225

118

126

179

206

145

101

16

162

161

167

151

284

25

153

277

276

20

222

74

96

4

9

236

214

282

19

142

133

219

51

76

49

175

196

267

256

180

270

260

209

8

87

178

135

79

182

89

22

99

224

250

189

194

279

191

208

122

85

263

217

187

32

102

13

29

241

28

231

200

160

239

33

198

243

147

268

183

26

229

210

125

98

247

52

204

156

88

273

81

72

186

56

10

176

67

171

228

105

139

82

192

233

199

188

27

177

252

240

5

83

150

75

104

93

155

54

113

14

269

100

121

290

136

78

44

166

60

17

289

37

245

249

223

149

235

185

21

232

212

131

109

86

238

184

128

94

258

119

103

259

12

48

47

218

34

190

172

68

115

237

39

281

140

227

2

280

207

84

205

254

73

274

64

69

134

262

53

265

159

201

213

3

127

106

45

55

174

169

71

152

158

266

164

62

30

7

216

97

129

242

195

112

144

70

42

>  <PUBCHEM_MMFF94_PARTIAL_CHARGES> (1)
32

1 -0.37

10 0.57

11 -0.15

12 -0.15

13 0.14

14 0.08

15 0.28

16 -0.15

17 -0.15

18 0.17

19 0.77

2 -0.36

20 -0.14

21 -0.15

22 0.14

23 -0.15

24 0.16

29 0.15

3 -0.57

30 0.15

35 0.15

36 0.15

37 0.37

38 0.15

4 -0.57

41 0.15

42 0.15

5 -0.49

6 -0.62

7 0.29

8 0.14

9 -0.14

>  <PUBCHEM_EFFECTIVE_ROTOR_COUNT> (1)
7.6

>  <PUBCHEM_PHARMACOPHORE_FEATURES> (1)
8

1 2 acceptor

1 25 hydrophobe

1 3 acceptor

1 5 donor

1 6 acceptor

5 1 5 7 10 19 rings

6 6 18 20 21 23 24 rings

6 9 11 12 14 16 17 rings

>  <PUBCHEM_HEAVY_ATOM_COUNT> (1)
25

>  <PUBCHEM_ATOM_DEF_STEREO_COUNT> (1)
0

>  <PUBCHEM_ATOM_UDEF_STEREO_COUNT> (1)
1

>  <PUBCHEM_BOND_DEF_STEREO_COUNT> (1)
0

>  <PUBCHEM_BOND_UDEF_STEREO_COUNT> (1)
0

>  <PUBCHEM_ISOTOPIC_ATOM_COUNT> (1)
0

>  <PUBCHEM_COMPONENT_COUNT> (1)
1

>  <PUBCHEM_CACTVS_TAUTO_COUNT> (1)
6

>  <PUBCHEM_CONFORMER_ID> (1)
000012DD00000001

>  <PUBCHEM_MMFF94_ENERGY> (1)
60.9373

>  <PUBCHEM_FEATURE_SELFOVERLAP> (1)
40.597

>  <PUBCHEM_SHAPE_FINGERPRINT> (1)
10498660 4 8862649245199404142

10554248 39 18261664978477555557

10638233 991 9007059063056615163

11719270 70 17775571944368033511

11991303 11 14562538418258035273

12107183 9 18268999682564455625

12236239 1 18411699932783189897

12422481 6 17704355467681713189

12633257 1 16056581167989221472

13533116 47 18410011057211112008

1361 2 18335700529525738514

13782708 43 18041277764052317975

13785724 45 18269562650372498518

13911852 28 18336544911510867570

13914758 101 18410294688557031881

14211702 104 18190746525620302035

14251764 18 18337953492958757092

14347424 109 18342453755676094184

15183329 4 18334857234039499549

15419008 42 17986111803938057269

15475509 8 16443063855226590509

16120349 21 18269841913029607760

1979834 28 17561084675172974358

20567600 75 18040430001600047813

21130935 74 18340769329542337867

21150785 3 11530487731231431065

21279426 13 18188481385263311333

21521721 280 9727635033785775493

21641784 216 14779536859999088375

21703447 108 16766182018853530303

23081809 10 18339083808487287909

23559900 14 18337950207714736793

23569943 247 17968652710203287019

3004659 81 18410580617114252060

3014965 18 18408319990799485885

345986 75 17988640762438943760

3472631 163 8790593828398717706

34797466 226 16009037215087463412

3680242 22 18341899588624668838

3886686 26 17265261969141113626

404807 14 17693385438351022914

4072396 5 17704076204597555973

4073 2 18117281569219011226

4197921 191 18338524135504813917

465052 167 18412548730016175836

5104073 3 18059022799445332849

531348 171 18409729561239398325

59755656 520 17386006209230415331

6299153 45 18341338786608544249

8509985 295 17846782948680735280

960060 61 17386010598270493948

9965369 4 18413110554904755129

>  <PUBCHEM_SHAPE_MULTIPOLES> (1)
490.77

19.87

3.02

1.04

15.93

1.35

0

8.83

3.44

-4.1

0.15

-0.83

-0.03

-1.17

>  <PUBCHEM_SHAPE_SELFOVERLAP> (1)
1032.43

>  <PUBCHEM_SHAPE_VOLUME> (1)
279.3

>  <PUBCHEM_COORDINATE_TYPE> (1)
2

5

10

$$$$
