# Supplementary material for: UPLC-ESI/MSn metabolic profiling of Cedrela odorata L. and Toona ciliata M. Roem and in vitro investigation of their anti-diabetic activity supported with molecular docking studies
Source: Front Chem. 2024 Nov 15;12:1462309. doi: 10.3389/fchem.2024.1462309 (PMC11604428; doi:10.3389/fchem.2024.1462309)
Supplement: Supplementary file 1 [file DataSheet2.zip › Raw data_docking/alpha-amylase/Quercetin-3-O-pentoside/Quercetin-3-O-pentoside.csv]

Ligand	Binding Affinity	rmsd/ub	rmsd/lb
4gqr.mini_Fragment_uff_E=568.12	-7.8	0.0	0.0
4gqr.mini_Fragment_uff_E=568.12	-7.5	30.259	27.976
4gqr.mini_Fragment_uff_E=568.12	-7.4	31.139	29.124
4gqr.mini_Fragment_uff_E=568.12	-7.4	7.541	2.055
4gqr.mini_Fragment_uff_E=568.12	-7.4	30.465	28.595
4gqr.mini_Fragment_uff_E=568.12	-7.3	6.11	2.022
4gqr.mini_Fragment_uff_E=568.12	-7.1	30.641	28.467
4gqr.mini_Fragment_uff_E=568.12	-7.1	30.518	28.025
4gqr.mini_Fragment_uff_E=568.12	-7.1	31.191	29.091
