# Supplementary material for: UPLC-ESI/MSn metabolic profiling of Cedrela odorata L. and Toona ciliata M. Roem and in vitro investigation of their anti-diabetic activity supported with molecular docking studies
Source: Front Chem. 2024 Nov 15;12:1462309. doi: 10.3389/fchem.2024.1462309 (PMC11604428; doi:10.3389/fchem.2024.1462309)
Supplement: Supplementary file 1 [file DataSheet2.zip › Raw data_docking/alpha-amylase/Quercetin-3-O-pentoside/Quercetin-3-O-pentoside.sdf]

Fragment
  Chem3D Core 16.002232411013D

 49 52  0  0  0  0  0  0  0  0999 V2000
   -0.7085   -0.0061    0.3700 C   0  0  0  0  0  0  0  0  0  0  0  0
    0.0089    1.1025    0.0508 C   0  0  0  0  0  0  0  0  0  0  0  0
   -0.6226    2.2453   -0.3805 C   0  0  0  0  0  0  0  0  0  0  0  0
    0.0697    3.2152   -0.6230 O   0  0  0  0  0  0  0  0  0  0  0  0
   -1.9807    2.2761   -0.5180 C   0  0  0  0  0  0  0  0  0  0  0  0
   -2.6482    3.3881   -0.9096 C   0  0  0  0  0  0  0  0  0  0  0  0
   -2.0551    4.5795   -1.2054 O   0  0  0  0  0  0  0  0  0  0  0  0
   -3.9875    3.3330   -1.0147 C   0  0  0  0  0  0  0  0  0  0  0  0
   -4.6958    2.2269   -0.7526 C   0  0  0  0  0  0  0  0  0  0  0  0
   -6.0503    2.1943   -0.8678 O   0  0  0  0  0  0  0  0  0  0  0  0
   -4.0014    1.1462   -0.3741 C   0  0  0  0  0  0  0  0  0  0  0  0
   -2.6622    1.1481   -0.2504 C   0  0  0  0  0  0  0  0  0  0  0  0
   -2.0559   -0.0048    0.1291 O   0  0  0  0  0  0  0  0  0  0  0  0
   -0.2026   -1.1705    0.8764 C   0  0  0  0  0  0  0  0  0  0  0  0
   -1.0424   -2.2236    1.0220 C   0  0  0  0  0  0  0  0  0  0  0  0
   -0.6933   -3.4333    1.4938 C   0  0  0  0  0  0  0  0  0  0  0  0
   -1.5962   -4.4464    1.6007 O   0  0  0  0  0  0  0  0  0  0  0  0
    0.5769   -3.6509    1.8657 C   0  0  0  0  0  0  0  0  0  0  0  0
    0.9635   -4.8613    2.3465 O   0  0  0  0  0  0  0  0  0  0  0  0
    1.4392   -2.6327    1.7562 C   0  0  0  0  0  0  0  0  0  0  0  0
    1.0571   -1.4361    1.2836 C   0  0  0  0  0  0  0  0  0  0  0  0
    1.3717    1.2112    0.2043 O   0  0  0  0  0  0  0  0  0  0  0  0
    2.1240    1.3328   -0.9876 C   0  0  0  0  0  0  0  0  0  0  0  0
    2.9591    2.5954   -0.9836 C   0  0  0  0  0  0  0  0  0  0  0  0
    2.4450    3.5637   -1.8616 O   0  0  0  0  0  0  0  0  0  0  0  0
    4.3015    2.0879   -1.4569 C   0  0  0  0  0  0  0  0  0  0  0  0
    5.3444    2.9077   -1.0000 O   0  0  0  0  0  0  0  0  0  0  0  0
    4.3054    0.7219   -0.7992 C   0  0  0  0  0  0  0  0  0  0  0  0
    3.0143    0.2322   -1.0238 O   0  0  0  0  0  0  0  0  0  0  0  0
    5.3434   -0.2272   -1.3651 C   0  0  0  0  0  0  0  0  0  0  0  0
    5.3054   -1.4513   -0.6589 O   0  0  0  0  0  0  0  0  0  0  0  0
   -2.7354    5.2267   -1.4515 H   0  0  0  0  0  0  0  0  0  0  0  0
   -4.5365    4.2365   -1.3311 H   0  0  0  0  0  0  0  0  0  0  0  0
   -6.3690    1.3058   -0.6407 H   0  0  0  0  0  0  0  0  0  0  0  0
   -4.5547    0.2165   -0.1573 H   0  0  0  0  0  0  0  0  0  0  0  0
   -2.1074   -2.1644    0.7411 H   0  0  0  0  0  0  0  0  0  0  0  0
   -1.1380   -5.2267    1.9551 H   0  0  0  0  0  0  0  0  0  0  0  0
    1.9082   -4.8387    2.5658 H   0  0  0  0  0  0  0  0  0  0  0  0
    2.4841   -2.7894    2.0768 H   0  0  0  0  0  0  0  0  0  0  0  0
    1.8739   -0.7071    1.2979 H   0  0  0  0  0  0  0  0  0  0  0  0
    1.4721    1.2505   -1.8869 H   0  0  0  0  0  0  0  0  0  0  0  0
    3.0314    3.0510    0.0298 H   0  0  0  0  0  0  0  0  0  0  0  0
    1.5951    3.8709   -1.5310 H   0  0  0  0  0  0  0  0  0  0  0  0
    4.3582    2.0160   -2.5658 H   0  0  0  0  0  0  0  0  0  0  0  0
    5.2430    3.7795   -1.3902 H   0  0  0  0  0  0  0  0  0  0  0  0
    4.4482    0.8279    0.3040 H   0  0  0  0  0  0  0  0  0  0  0  0
    6.3690    0.1890   -1.2506 H   0  0  0  0  0  0  0  0  0  0  0  0
    5.1598   -0.4497   -2.4394 H   0  0  0  0  0  0  0  0  0  0  0  0
    5.9797   -2.0385   -1.0090 H   0  0  0  0  0  0  0  0  0  0  0  0
  2  1  2  0      
  1 13  1  0      
  1 14  1  0      
  3  2  1  0      
  2 22  1  0      
  3  4  2  0      
  3  5  1  0      
  5  6  2  0      
 12  5  1  0      
  6  7  1  0      
  6  8  1  0      
  7 32  1  0      
  8  9  2  0      
  8 33  1  0      
  9 10  1  0      
  9 11  1  0      
 10 34  1  0      
 12 11  2  0      
 11 35  1  0      
 13 12  1  0      
 14 15  1  0      
 14 21  2  0      
 15 16  2  0      
 15 36  1  0      
 16 17  1  0      
 16 18  1  0      
 17 37  1  0      
 18 19  1  0      
 18 20  2  0      
 19 38  1  0      
 20 21  1  0      
 20 39  1  0      
 21 40  1  0      
 22 23  1  0      
 23 24  1  0      
 23 29  1  0      
 23 41  1  0      
 24 25  1  0      
 24 26  1  0      
 24 42  1  0      
 25 43  1  0      
 26 27  1  0      
 26 28  1  0      
 26 44  1  0      
 27 45  1  0      
 28 29  1  0      
 28 30  1  0      
 28 46  1  0      
 30 31  1  0      
 30 47  1  0      
 30 48  1  0      
 31 49  1  0      
M  END
$$$$
