# Supplementary material for: UPLC-ESI/MSn metabolic profiling of Cedrela odorata L. and Toona ciliata M. Roem and in vitro investigation of their anti-diabetic activity supported with molecular docking studies
Source: Front Chem. 2024 Nov 15;12:1462309. doi: 10.3389/fchem.2024.1462309 (PMC11604428; doi:10.3389/fchem.2024.1462309)
Supplement: Supplementary file 1 [file DataSheet2.zip › Raw data_docking/alpha-amylase/Quercetin-O-acetyl-hexoside/Quercetin-O-acetyl-hexoside.csv]

Ligand	Binding Affinity	rmsd/ub	rmsd/lb
4gqr.mini_Unnamed_uff_E=647.25	-8.1	0.0	0.0
4gqr.mini_Unnamed_uff_E=647.25	-7.6	6.501	2.716
4gqr.mini_Unnamed_uff_E=647.25	-7.5	29.812	28.692
4gqr.mini_Unnamed_uff_E=647.25	-7.4	7.198	2.575
4gqr.mini_Unnamed_uff_E=647.25	-7.3	29.537	26.185
4gqr.mini_Unnamed_uff_E=647.25	-7.3	6.674	2.509
4gqr.mini_Unnamed_uff_E=647.25	-7.1	28.366	25.475
4gqr.mini_Unnamed_uff_E=647.25	-7.1	29.552	28.138
4gqr.mini_Unnamed_uff_E=647.25	-7.1	6.221	2.779
