# Supplementary material for: UPLC-ESI/MSn metabolic profiling of Cedrela odorata L. and Toona ciliata M. Roem and in vitro investigation of their anti-diabetic activity supported with molecular docking studies
Source: Front Chem. 2024 Nov 15;12:1462309. doi: 10.3389/fchem.2024.1462309 (PMC11604428; doi:10.3389/fchem.2024.1462309)
Supplement: Supplementary file 1 [file DataSheet2.zip › Raw data_docking/alpha-amylase/Quercetin-O-acetyl-hexoside/Quercetin-O-acetyl-hexoside.sdf]

Unnamed
  Chem3D Core 16.002232410593D

 58 61  0  0  0  0  0  0  0  0999 V2000
   -0.3086   -0.0726    0.8287 C   0  0  0  0  0  0  0  0  0  0  0  0
    0.3394    1.0969    0.5851 C   0  0  0  0  0  0  0  0  0  0  0  0
    1.6956    1.2844    0.7319 O   0  0  0  0  0  0  0  0  0  0  0  0
   -0.3717    2.2342    0.2787 C   0  0  0  0  0  0  0  0  0  0  0  0
    0.2389    3.2777    0.1373 O   0  0  0  0  0  0  0  0  0  0  0  0
   -1.7321    2.1888    0.1576 C   0  0  0  0  0  0  0  0  0  0  0  0
   -2.4799    3.2871   -0.1101 C   0  0  0  0  0  0  0  0  0  0  0  0
   -1.9775    4.5428   -0.2851 O   0  0  0  0  0  0  0  0  0  0  0  0
   -3.8141    3.1518   -0.2095 C   0  0  0  0  0  0  0  0  0  0  0  0
   -4.4438    1.9794   -0.0593 C   0  0  0  0  0  0  0  0  0  0  0  0
   -5.7946    1.8672   -0.1664 O   0  0  0  0  0  0  0  0  0  0  0  0
   -3.6730    0.9157    0.1992 C   0  0  0  0  0  0  0  0  0  0  0  0
   -2.3353    0.9968    0.3115 C   0  0  0  0  0  0  0  0  0  0  0  0
   -1.6491   -0.1446    0.5656 O   0  0  0  0  0  0  0  0  0  0  0  0
    0.2626   -1.2314    1.2727 C   0  0  0  0  0  0  0  0  0  0  0  0
   -0.4988   -2.3506    1.3180 C   0  0  0  0  0  0  0  0  0  0  0  0
   -0.0738   -3.5580    1.7295 C   0  0  0  0  0  0  0  0  0  0  0  0
   -0.8986   -4.6409    1.7375 O   0  0  0  0  0  0  0  0  0  0  0  0
    1.1944   -3.7018    2.1425 C   0  0  0  0  0  0  0  0  0  0  0  0
    1.6533   -4.9068    2.5707 O   0  0  0  0  0  0  0  0  0  0  0  0
    1.9775   -2.6158    2.1358 C   0  0  0  0  0  0  0  0  0  0  0  0
    1.5217   -1.4246    1.7186 C   0  0  0  0  0  0  0  0  0  0  0  0
    2.4708    0.8580   -0.3715 C   0  0  0  0  0  0  0  0  0  0  0  0
    3.8095    0.7938    0.0845 O   0  0  0  0  0  0  0  0  0  0  0  0
    4.5652    1.9577   -0.1108 C   0  0  0  0  0  0  0  0  0  0  0  0
    4.6952    2.2608   -1.6040 C   0  0  0  0  0  0  0  0  0  0  0  0
    3.5783    1.6339   -2.4214 C   0  0  0  0  0  0  0  0  0  0  0  0
    2.3057    1.7102   -1.6121 C   0  0  0  0  0  0  0  0  0  0  0  0
    3.4065    2.3306   -3.6298 O   0  0  0  0  0  0  0  0  0  0  0  0
    4.0761    3.1347    0.7366 C   0  0  0  0  0  0  0  0  0  0  0  0
    3.9674    2.7286    2.0764 O   0  0  0  0  0  0  0  0  0  0  0  0
    3.2562    3.4388    2.9999 C   0  0  0  0  0  0  0  0  0  0  0  0
    3.0986    3.0455    4.1369 O   0  0  0  0  0  0  0  0  0  0  0  0
    2.6951    4.7717    2.5325 C   0  0  0  0  0  0  0  0  0  0  0  0
    1.2330    1.2338   -2.3863 O   0  0  0  0  0  0  0  0  0  0  0  0
    5.9139    1.7603   -2.1034 O   0  0  0  0  0  0  0  0  0  0  0  0
   -2.7083    5.1588   -0.4549 H   0  0  0  0  0  0  0  0  0  0  0  0
   -4.4272    4.0436   -0.4251 H   0  0  0  0  0  0  0  0  0  0  0  0
   -6.0495    0.9406   -0.0283 H   0  0  0  0  0  0  0  0  0  0  0  0
   -4.1593   -0.0671    0.3229 H   0  0  0  0  0  0  0  0  0  0  0  0
   -1.5537   -2.3519    0.9956 H   0  0  0  0  0  0  0  0  0  0  0  0
   -0.3983   -5.4032    2.0736 H   0  0  0  0  0  0  0  0  0  0  0  0
    2.5706   -4.8188    2.8738 H   0  0  0  0  0  0  0  0  0  0  0  0
    3.0162   -2.7108    2.4973 H   0  0  0  0  0  0  0  0  0  0  0  0
    2.2680   -0.6294    1.8168 H   0  0  0  0  0  0  0  0  0  0  0  0
    2.1953   -0.1955   -0.6154 H   0  0  0  0  0  0  0  0  0  0  0  0
    5.5861    1.7147    0.2809 H   0  0  0  0  0  0  0  0  0  0  0  0
    4.7193    3.3647   -1.7593 H   0  0  0  0  0  0  0  0  0  0  0  0
    3.8054    0.5738   -2.6805 H   0  0  0  0  0  0  0  0  0  0  0  0
    2.0908    2.7786   -1.4007 H   0  0  0  0  0  0  0  0  0  0  0  0
    4.2206    2.2973   -4.1369 H   0  0  0  0  0  0  0  0  0  0  0  0
    3.1039    3.5098    0.3621 H   0  0  0  0  0  0  0  0  0  0  0  0
    4.8175    3.9658    0.6781 H   0  0  0  0  0  0  0  0  0  0  0  0
    1.8254    4.6257    1.8548 H   0  0  0  0  0  0  0  0  0  0  0  0
    2.3217    5.3548    3.4046 H   0  0  0  0  0  0  0  0  0  0  0  0
    3.4688    5.4032    2.0428 H   0  0  0  0  0  0  0  0  0  0  0  0
    1.2125    1.7300   -3.2084 H   0  0  0  0  0  0  0  0  0  0  0  0
    6.0495    0.8630   -1.7885 H   0  0  0  0  0  0  0  0  0  0  0  0
  2  1  2  0      
  1 14  1  0      
  1 15  1  0      
  2  3  1  0      
  4  2  1  0      
 23  3  1  0      
  4  5  2  0      
  4  6  1  0      
  6  7  2  0      
 13  6  1  0      
  7  8  1  0      
  7  9  1  0      
  8 37  1  0      
  9 10  2  0      
  9 38  1  0      
 10 11  1  0      
 10 12  1  0      
 11 39  1  0      
 13 12  2  0      
 12 40  1  0      
 14 13  1  0      
 15 16  1  0      
 15 22  2  0      
 16 17  2  0      
 16 41  1  0      
 17 18  1  0      
 17 19  1  0      
 18 42  1  0      
 19 20  1  0      
 19 21  2  0      
 20 43  1  0      
 21 22  1  0      
 21 44  1  0      
 22 45  1  0      
 23 24  1  0      
 23 28  1  0      
 23 46  1  0      
 25 24  1  0      
 26 25  1  0      
 25 30  1  0      
 25 47  1  0      
 27 26  1  0      
 26 36  1  0      
 26 48  1  0      
 28 27  1  0      
 27 29  1  0      
 27 49  1  0      
 28 35  1  0      
 28 50  1  0      
 29 51  1  0      
 30 31  1  0      
 30 52  1  0      
 30 53  1  0      
 31 32  1  0      
 32 33  2  0      
 32 34  1  0      
 34 54  1  0      
 34 55  1  0      
 34 56  1  0      
 35 57  1  0      
 36 58  1  0      
M  END
$$$$
