# Supplementary material for: UPLC-ESI/MSn metabolic profiling of Cedrela odorata L. and Toona ciliata M. Roem and in vitro investigation of their anti-diabetic activity supported with molecular docking studies
Source: Front Chem. 2024 Nov 15;12:1462309. doi: 10.3389/fchem.2024.1462309 (PMC11604428; doi:10.3389/fchem.2024.1462309)
Supplement: Supplementary file 1 [file DataSheet2.zip › Raw data_docking/alpha-amylase/Rutin/discovery.xlsx]

## Sheet: Sheet1
N:UNK1:H - N:UNK1:O	Yes	0 255 0	Ligand Non-bond Monitor	2.16057	Hydrogen Bond	Conventional Hydrogen Bond	N:UNK1:H	H-Donor	N:UNK1:O	H-Acceptor	133.142	118.024
N:UNK1:H - A:ASP402:OD2	Yes	0 255 0	Ligand Non-bond Monitor	2.94543	Hydrogen Bond	Conventional Hydrogen Bond	N:UNK1:H	H-Donor	A:ASP402:OD2	H-Acceptor	132.92	120.887
N:UNK1:H - A:ARG10:O	Yes	0 255 0	Ligand Non-bond Monitor	2.96545	Hydrogen Bond	Conventional Hydrogen Bond	N:UNK1:H	H-Donor	A:ARG10:O	H-Acceptor	135.23	108.172
N:UNK1:H - A:ARG10:O	Yes	0 255 0	Ligand Non-bond Monitor	2.11927	Hydrogen Bond	Conventional Hydrogen Bond	N:UNK1:H	H-Donor	A:ARG10:O	H-Acceptor	129.522	147.798
N:UNK1:H - A:SER289:O	Yes	0 255 0	Ligand Non-bond Monitor	2.84449	Hydrogen Bond	Conventional Hydrogen Bond	N:UNK1:H	H-Donor	A:SER289:O	H-Acceptor	93.494	95.416
A:GLN8:HE21 - N:UNK1:O	Yes	0 255 0	Ligand Non-bond Monitor	2.27987	Hydrogen Bond	Conventional Hydrogen Bond	A:GLN8:HE21	H-Donor	N:UNK1:O	H-Acceptor	129.966	98.465
A:ARG421:HH22 - N:UNK1:O	Yes	0 255 0	Ligand Non-bond Monitor	2.76251	Hydrogen Bond	Conventional Hydrogen Bond	A:ARG421:HH22	H-Donor	N:UNK1:O	H-Acceptor	106.231	160.591
N:UNK1:C - A:ASP402:OD1	Yes	220 255 220	Ligand Non-bond Monitor	3.37745	Hydrogen Bond	Carbon Hydrogen Bond	N:UNK1:C	H-Donor	A:ASP402:OD1	H-Acceptor			17.47	157.413
A:THR11:CB - N:UNK1:O	Yes	220 255 220	Ligand Non-bond Monitor	3.32171	Hydrogen Bond	Carbon Hydrogen Bond	A:THR11:CB	H-Donor	N:UNK1:O	H-Acceptor			15.766	97.215
N:UNK1 - A:PRO332	Yes	255 200 255	Ligand Non-bond Monitor	5.01719	Hydrophobic	Pi-Alkyl	N:UNK1	Pi-Orbitals	A:PRO332	Alkyl
N:UNK1 - A:PRO332	Yes	255 200 255	Ligand Non-bond Monitor	5.46993	Hydrophobic	Pi-Alkyl	N:UNK1	Pi-Orbitals	A:PRO332	Alkyl
