# Supplementary material for: UPLC-ESI/MSn metabolic profiling of Cedrela odorata L. and Toona ciliata M. Roem and in vitro investigation of their anti-diabetic activity supported with molecular docking studies
Source: Front Chem. 2024 Nov 15;12:1462309. doi: 10.3389/fchem.2024.1462309 (PMC11604428; doi:10.3389/fchem.2024.1462309)
Supplement: Supplementary file 1 [file DataSheet2.zip › Raw data_docking/alpha-amylase/Rutin/Ligands/Unnamed_uff_E=690.53.pdbqt]

REMARK  16 active torsions:
REMARK  status: ('A' for Active; 'I' for Inactive)
REMARK    1  A    between atoms: O_2  and  C_22 
REMARK    2  A    between atoms: O_2  and  C_26 
REMARK    3  A    between atoms: O_4  and  C_18 
REMARK    4  A    between atoms: O_5  and  C_19 
REMARK    5  A    between atoms: O_6  and  C_25 
REMARK    6  A    between atoms: O_6  and  C_29 
REMARK    7  A    between atoms: O_7  and  C_20 
REMARK    8  A    between atoms: O_8  and  C_21 
REMARK    9  A    between atoms: O_9  and  C_23 
REMARK   10  A    between atoms: O_10  and  C_24 
REMARK   11  A    between atoms: O_13  and  C_35 
REMARK   12  A    between atoms: O_14  and  C_40 
REMARK   13  A    between atoms: O_15  and  C_41 
REMARK   14  A    between atoms: O_16  and  C_43 
REMARK   15  A    between atoms: C_17  and  C_26 
REMARK   16  A    between atoms: C_30  and  C_33 
ROOT
HETATM    1  O   UNK N   1       2.002  -0.673   1.848  0.00  0.00    -0.348 OA
HETATM    2  C   UNK N   1       2.312   0.354   2.773  0.00  0.00     0.180 C 
HETATM    3  C   UNK N   1       3.839   0.401   3.039  0.00  0.00     0.180 C 
HETATM    4  C   UNK N   1       4.342  -0.969   3.531  0.00  0.00     0.183 C 
HETATM    5  C   UNK N   1       3.900  -2.046   2.525  0.00  0.00     0.205 C 
HETATM    6  C   UNK N   1       2.376  -1.957   2.321  0.00  0.00     0.298 C 
ENDROOT
BRANCH   6   7
HETATM    7  O   UNK N   1       2.002  -2.884   1.360  0.00  0.00    -0.311 OA
BRANCH   7   8
HETATM    8  C   UNK N   1       0.711  -3.068   0.972  0.00  0.00     0.157 A 
HETATM    9  C   UNK N   1       0.308  -2.886  -0.376  0.00  0.00     0.124 A 
HETATM   10  O   UNK N   1      -0.976  -3.056  -0.691  0.00  0.00    -0.306 OA
HETATM   11  C   UNK N   1      -1.913  -3.391   0.176  0.00  0.00     0.096 A 
HETATM   12  C   UNK N   1      -1.594  -3.618   1.521  0.00  0.00     0.084 A 
HETATM   13  C   UNK N   1      -3.229  -3.514  -0.277  0.00  0.00     0.075 A 
HETATM   14  C   UNK N   1      -0.251  -3.458   1.926  0.00  0.00     0.223 A 
HETATM   15  C   UNK N   1      -2.617  -3.992   2.423  0.00  0.00     0.085 A 
HETATM   16  O   UNK N   1       0.074  -3.663   3.074  0.00  0.00    -0.284 OA
HETATM   17  C   UNK N   1      -3.935  -4.120   1.954  0.00  0.00     0.074 A 
HETATM   18  C   UNK N   1      -4.240  -3.878   0.611  0.00  0.00     0.071 A 
BRANCH   9  19
HETATM   19  C   UNK N   1       1.185  -2.444  -1.507  0.00  0.00     0.004 A 
HETATM   20  C   UNK N   1       2.484  -1.918  -1.342  0.00  0.00     0.053 A 
HETATM   21  C   UNK N   1       3.193  -1.402  -2.432  0.00  0.00     0.099 A 
HETATM   22  C   UNK N   1       2.609  -1.420  -3.723  0.00  0.00     0.098 A 
HETATM   23  C   UNK N   1       1.352  -1.995  -3.898  0.00  0.00     0.040 A 
HETATM   24  C   UNK N   1       0.645  -2.490  -2.808  0.00  0.00     0.017 A 
BRANCH  21  25
HETATM   25  O   UNK N   1       4.409  -0.858  -2.195  0.00  0.00    -0.358 OA
HETATM   26  H   UNK N   1       4.945  -0.418  -2.864  0.00  0.00     0.218 HD
ENDBRANCH  21  25
BRANCH  22  27
HETATM   27  O   UNK N   1       3.204  -0.858  -4.797  0.00  0.00    -0.358 OA
HETATM   28  H   UNK N   1       3.977  -0.286  -4.738  0.00  0.00     0.218 HD
ENDBRANCH  22  27
ENDBRANCH   9  19
BRANCH  15  29
HETATM   29  O   UNK N   1      -2.345  -4.224   3.722  0.00  0.00    -0.360 OA
HETATM   30  H   UNK N   1      -3.034  -4.481   4.350  0.00  0.00     0.217 HD
ENDBRANCH  15  29
BRANCH  18  31
HETATM   31  O   UNK N   1      -5.506  -3.998   0.163  0.00  0.00    -0.361 OA
HETATM   32  H   UNK N   1      -6.227  -4.256   0.755  0.00  0.00     0.217 HD
ENDBRANCH  18  31
ENDBRANCH   7   8
ENDBRANCH   6   7
BRANCH   5  33
HETATM   33  O   UNK N   1       4.223  -3.330   2.998  0.00  0.00    -0.388 OA
HETATM   34  H   UNK N   1       5.212  -3.379   3.069  0.00  0.00     0.210 HD
ENDBRANCH   5  33
BRANCH   2  35
HETATM   35  C   UNK N   1       1.848   1.680   2.154  0.00  0.00     0.205 C 
BRANCH  35  36
HETATM   36  O   UNK N   1       2.470   1.785   0.895  0.00  0.00    -0.356 OA
BRANCH  36  37
HETATM   37  C   UNK N   1       2.169   2.993   0.225  0.00  0.00     0.291 C 
HETATM   38  O   UNK N   1       0.777   3.125  -0.063  0.00  0.00    -0.351 OA
HETATM   39  C   UNK N   1       0.281   2.054  -0.858  0.00  0.00     0.152 C 
HETATM   40  C   UNK N   1       1.039   1.935  -2.211  0.00  0.00     0.178 C 
HETATM   41  C   UNK N   1      -1.204   2.306  -1.123  0.00  0.00     0.042 C 
HETATM   42  C   UNK N   1       2.550   1.841  -1.950  0.00  0.00     0.183 C 
HETATM   43  C   UNK N   1       2.997   3.024  -1.078  0.00  0.00     0.204 C 
BRANCH  40  44
HETATM   44  O   UNK N   1       0.590   0.825  -2.934  0.00  0.00    -0.390 OA
HETATM   45  H   UNK N   1       0.722   0.050  -2.337  0.00  0.00     0.210 HD
ENDBRANCH  40  44
BRANCH  42  46
HETATM   46  O   UNK N   1       3.291   1.744  -3.139  0.00  0.00    -0.390 OA
HETATM   47  H   UNK N   1       3.199   2.596  -3.634  0.00  0.00     0.210 HD
ENDBRANCH  42  46
BRANCH  43  48
HETATM   48  O   UNK N   1       2.868   4.251  -1.760  0.00  0.00    -0.388 OA
HETATM   49  H   UNK N   1       1.917   4.532  -1.745  0.00  0.00     0.210 HD
ENDBRANCH  43  48
ENDBRANCH  36  37
ENDBRANCH  35  36
ENDBRANCH   2  35
BRANCH   4  50
HETATM   50  O   UNK N   1       5.746  -0.981   3.626  0.00  0.00    -0.390 OA
HETATM   51  H   UNK N   1       6.017  -0.233   4.217  0.00  0.00     0.210 HD
ENDBRANCH   4  50
BRANCH   3  52
HETATM   52  O   UNK N   1       4.158   1.413   3.963  0.00  0.00    -0.390 OA
HETATM   53  H   UNK N   1       3.620   1.249   4.782  0.00  0.00     0.210 HD
ENDBRANCH   3  52
TORSDOF 16
