# Supplementary material for: UPLC-ESI/MSn metabolic profiling of Cedrela odorata L. and Toona ciliata M. Roem and in vitro investigation of their anti-diabetic activity supported with molecular docking studies
Source: Front Chem. 2024 Nov 15;12:1462309. doi: 10.3389/fchem.2024.1462309 (PMC11604428; doi:10.3389/fchem.2024.1462309)
Supplement: Supplementary file 1 [file DataSheet2.zip › Raw data_docking/alpha-amylase/Rutin/Macromolecules/4gqr.mini/Unnamed_uff_E=690.53_out.pdbqt]

MODEL 1
REMARK VINA RESULT:      -9.3      0.000      0.000
REMARK  16 active torsions:
REMARK  status: ('A' for Active; 'I' for Inactive)
REMARK    1  A    between atoms: O_2  and  C_22 
REMARK    2  A    between atoms: O_2  and  C_26 
REMARK    3  A    between atoms: O_4  and  C_18 
REMARK    4  A    between atoms: O_5  and  C_19 
REMARK    5  A    between atoms: O_6  and  C_25 
REMARK    6  A    between atoms: O_6  and  C_29 
REMARK    7  A    between atoms: O_7  and  C_20 
REMARK    8  A    between atoms: O_8  and  C_21 
REMARK    9  A    between atoms: O_9  and  C_23 
REMARK   10  A    between atoms: O_10  and  C_24 
REMARK   11  A    between atoms: O_13  and  C_35 
REMARK   12  A    between atoms: O_14  and  C_40 
REMARK   13  A    between atoms: O_15  and  C_41 
REMARK   14  A    between atoms: O_16  and  C_43 
REMARK   15  A    between atoms: C_17  and  C_26 
REMARK   16  A    between atoms: C_30  and  C_33 
ROOT
HETATM    1  O   UNK N   1      -1.031  31.861  61.993  0.00  0.00    -0.348 OA
HETATM    2  C   UNK N   1      -0.009  31.701  61.024  0.00  0.00     0.180 C 
HETATM    3  C   UNK N   1       0.524  33.083  60.566  0.00  0.00     0.180 C 
HETATM    4  C   UNK N   1      -0.627  33.954  60.030  0.00  0.00     0.183 C 
HETATM    5  C   UNK N   1      -1.735  34.016  61.096  0.00  0.00     0.205 C 
HETATM    6  C   UNK N   1      -2.143  32.585  61.491  0.00  0.00     0.298 C 
ENDROOT
BRANCH   6   7
HETATM    7  O   UNK N   1      -3.089  32.655  62.502  0.00  0.00    -0.311 OA
BRANCH   7   8
HETATM    8  C   UNK N   1      -4.334  32.118  62.390  0.00  0.00     0.157 A 
HETATM    9  C   UNK N   1      -4.549  30.719  62.477  0.00  0.00     0.124 A 
HETATM   10  O   UNK N   1      -5.788  30.249  62.334  0.00  0.00    -0.306 OA
HETATM   11  C   UNK N   1      -6.847  31.007  62.117  0.00  0.00     0.096 A 
HETATM   12  C   UNK N   1      -6.725  32.401  62.046  0.00  0.00     0.084 A 
HETATM   13  C   UNK N   1      -8.090  30.390  61.960  0.00  0.00     0.075 A 
HETATM   14  C   UNK N   1      -5.441  32.969  62.192  0.00  0.00     0.223 A 
HETATM   15  C   UNK N   1      -7.880  33.188  61.830  0.00  0.00     0.085 A 
HETATM   16  O   UNK N   1      -5.291  34.170  62.157  0.00  0.00    -0.284 OA
HETATM   17  C   UNK N   1      -9.126  32.556  61.681  0.00  0.00     0.074 A 
HETATM   18  C   UNK N   1      -9.229  31.163  61.741  0.00  0.00     0.071 A 
BRANCH   9  19
HETATM   19  C   UNK N   1      -3.491  29.673  62.651  0.00  0.00     0.004 A 
HETATM   20  C   UNK N   1      -2.908  28.952  61.587  0.00  0.00     0.053 A 
HETATM   21  C   UNK N   1      -2.024  27.897  61.835  0.00  0.00     0.099 A 
HETATM   22  C   UNK N   1      -1.693  27.555  63.170  0.00  0.00     0.098 A 
HETATM   23  C   UNK N   1      -2.219  28.305  64.219  0.00  0.00     0.040 A 
HETATM   24  C   UNK N   1      -3.112  29.341  63.968  0.00  0.00     0.017 A 
BRANCH  21  25
HETATM   25  O   UNK N   1      -1.547  27.208  60.772  0.00  0.00    -0.358 OA
HETATM   26  H   UNK N   1      -1.242  26.295  60.812  0.00  0.00     0.218 HD
ENDBRANCH  21  25
BRANCH  22  27
HETATM   27  O   UNK N   1      -0.917  26.493  63.477  0.00  0.00    -0.358 OA
HETATM   28  H   UNK N   1      -1.028  25.622  63.081  0.00  0.00     0.218 HD
ENDBRANCH  22  27
ENDBRANCH   9  19
BRANCH  15  29
HETATM   29  O   UNK N   1      -7.801  34.531  61.762  0.00  0.00    -0.360 OA
HETATM   30  H   UNK N   1      -8.576  35.080  61.582  0.00  0.00     0.217 HD
ENDBRANCH  15  29
BRANCH  18  31
HETATM   31  O   UNK N   1     -10.425  30.557  61.595  0.00  0.00    -0.361 OA
HETATM   32  H   UNK N   1     -11.085  30.891  60.970  0.00  0.00     0.217 HD
ENDBRANCH  18  31
ENDBRANCH   7   8
ENDBRANCH   6   7
BRANCH   5  33
HETATM   33  O   UNK N   1      -2.864  34.692  60.601  0.00  0.00    -0.388 OA
HETATM   34  H   UNK N   1      -3.427  34.938  61.380  0.00  0.00     0.210 HD
ENDBRANCH   5  33
BRANCH   2  35
HETATM   35  C   UNK N   1       1.120  30.896  61.682  0.00  0.00     0.205 C 
BRANCH  35  36
HETATM   36  O   UNK N   1       1.835  31.788  62.504  0.00  0.00    -0.356 OA
BRANCH  36  37
HETATM   37  C   UNK N   1       3.141  31.340  62.807  0.00  0.00     0.291 C 
HETATM   38  O   UNK N   1       3.169  30.460  63.932  0.00  0.00    -0.351 OA
HETATM   39  C   UNK N   1       2.633  31.060  65.106  0.00  0.00     0.152 C 
HETATM   40  C   UNK N   1       3.397  32.357  65.496  0.00  0.00     0.178 C 
HETATM   41  C   UNK N   1       2.731  30.045  66.246  0.00  0.00     0.042 C 
HETATM   42  C   UNK N   1       3.436  33.315  64.296  0.00  0.00     0.183 C 
HETATM   43  C   UNK N   1       4.013  32.586  63.073  0.00  0.00     0.204 C 
BRANCH  40  44
HETATM   44  O   UNK N   1       2.798  32.970  66.602  0.00  0.00    -0.390 OA
HETATM   45  H   UNK N   1       2.016  33.455  66.244  0.00  0.00     0.210 HD
ENDBRANCH  40  44
BRANCH  42  46
HETATM   46  O   UNK N   1       4.126  34.504  64.585  0.00  0.00    -0.390 OA
HETATM   47  H   UNK N   1       5.091  34.350  64.427  0.00  0.00     0.210 HD
ENDBRANCH  42  46
BRANCH  43  48
HETATM   48  O   UNK N   1       5.371  32.254  63.259  0.00  0.00    -0.388 OA
HETATM   49  H   UNK N   1       5.885  32.531  62.457  0.00  0.00     0.210 HD
ENDBRANCH  43  48
ENDBRANCH  36  37
ENDBRANCH  35  36
ENDBRANCH   2  35
BRANCH   4  50
HETATM   50  O   UNK N   1      -0.181  35.260  59.758  0.00  0.00    -0.390 OA
HETATM   51  H   UNK N   1      -0.857  35.699  59.182  0.00  0.00     0.210 HD
ENDBRANCH   4  50
BRANCH   3  52
HETATM   52  O   UNK N   1       1.534  32.937  59.598  0.00  0.00    -0.390 OA
HETATM   53  H   UNK N   1       1.159  33.237  58.728  0.00  0.00     0.210 HD
ENDBRANCH   3  52
TORSDOF 16
ENDMDL
MODEL 2
REMARK VINA RESULT:      -8.7     28.011     31.614
REMARK  16 active torsions:
REMARK  status: ('A' for Active; 'I' for Inactive)
REMARK    1  A    between atoms: O_2  and  C_22 
REMARK    2  A    between atoms: O_2  and  C_26 
REMARK    3  A    between atoms: O_4  and  C_18 
REMARK    4  A    between atoms: O_5  and  C_19 
REMARK    5  A    between atoms: O_6  and  C_25 
REMARK    6  A    between atoms: O_6  and  C_29 
REMARK    7  A    between atoms: O_7  and  C_20 
REMARK    8  A    between atoms: O_8  and  C_21 
REMARK    9  A    between atoms: O_9  and  C_23 
REMARK   10  A    between atoms: O_10  and  C_24 
REMARK   11  A    between atoms: O_13  and  C_35 
REMARK   12  A    between atoms: O_14  and  C_40 
REMARK   13  A    between atoms: O_15  and  C_41 
REMARK   14  A    between atoms: O_16  and  C_43 
REMARK   15  A    between atoms: C_17  and  C_26 
REMARK   16  A    between atoms: C_30  and  C_33 
ROOT
HETATM    1  O   UNK N   1       9.704  17.447  40.203  0.00  0.00    -0.348 OA
HETATM    2  C   UNK N   1       8.709  16.851  41.015  0.00  0.00     0.180 C 
HETATM    3  C   UNK N   1       8.953  17.190  42.509  0.00  0.00     0.180 C 
HETATM    4  C   UNK N   1      10.365  16.751  42.937  0.00  0.00     0.183 C 
HETATM    5  C   UNK N   1      11.388  17.365  41.965  0.00  0.00     0.205 C 
HETATM    6  C   UNK N   1      11.008  16.988  40.521  0.00  0.00     0.298 C 
ENDROOT
BRANCH   6   7
HETATM    7  O   UNK N   1      11.895  17.606  39.653  0.00  0.00    -0.311 OA
BRANCH   7   8
HETATM    8  C   UNK N   1      12.495  16.955  38.620  0.00  0.00     0.157 A 
HETATM    9  C   UNK N   1      11.805  16.690  37.408  0.00  0.00     0.124 A 
HETATM   10  O   UNK N   1      12.438  16.026  36.441  0.00  0.00    -0.306 OA
HETATM   11  C   UNK N   1      13.681  15.593  36.531  0.00  0.00     0.096 A 
HETATM   12  C   UNK N   1      14.442  15.839  37.682  0.00  0.00     0.084 A 
HETATM   13  C   UNK N   1      14.222  14.886  35.454  0.00  0.00     0.075 A 
HETATM   14  C   UNK N   1      13.836  16.540  38.747  0.00  0.00     0.223 A 
HETATM   15  C   UNK N   1      15.777  15.377  37.742  0.00  0.00     0.085 A 
HETATM   16  O   UNK N   1      14.461  16.792  39.752  0.00  0.00    -0.284 OA
HETATM   17  C   UNK N   1      16.312  14.674  36.650  0.00  0.00     0.074 A 
HETATM   18  C   UNK N   1      15.537  14.426  35.513  0.00  0.00     0.071 A 
BRANCH   9  19
HETATM   19  C   UNK N   1      10.376  17.028  37.115  0.00  0.00     0.004 A 
HETATM   20  C   UNK N   1       9.897  18.342  36.922  0.00  0.00     0.053 A 
HETATM   21  C   UNK N   1       8.528  18.594  36.784  0.00  0.00     0.099 A 
HETATM   22  C   UNK N   1       7.608  17.517  36.823  0.00  0.00     0.098 A 
HETATM   23  C   UNK N   1       8.083  16.214  36.952  0.00  0.00     0.040 A 
HETATM   24  C   UNK N   1       9.443  15.972  37.106  0.00  0.00     0.017 A 
BRANCH  21  25
HETATM   25  O   UNK N   1       8.131  19.881  36.662  0.00  0.00    -0.358 OA
HETATM   26  H   UNK N   1       7.624  20.357  37.329  0.00  0.00     0.218 HD
ENDBRANCH  21  25
BRANCH  22  27
HETATM   27  O   UNK N   1       6.271  17.703  36.785  0.00  0.00    -0.358 OA
HETATM   28  H   UNK N   1       5.771  18.115  37.498  0.00  0.00     0.218 HD
ENDBRANCH  22  27
ENDBRANCH   9  19
BRANCH  15  29
HETATM   29  O   UNK N   1      16.539  15.601  38.830  0.00  0.00    -0.360 OA
HETATM   30  H   UNK N   1      16.155  15.691  39.713  0.00  0.00     0.217 HD
ENDBRANCH  15  29
BRANCH  18  31
HETATM   31  O   UNK N   1      16.051  13.749  34.467  0.00  0.00    -0.361 OA
HETATM   32  H   UNK N   1      15.631  12.942  34.135  0.00  0.00     0.217 HD
ENDBRANCH  18  31
ENDBRANCH   7   8
ENDBRANCH   6   7
BRANCH   5  33
HETATM   33  O   UNK N   1      12.681  16.886  42.237  0.00  0.00    -0.388 OA
HETATM   34  H   UNK N   1      13.325  17.546  41.868  0.00  0.00     0.210 HD
ENDBRANCH   5  33
BRANCH   2  35
HETATM   35  C   UNK N   1       7.354  17.416  40.565  0.00  0.00     0.205 C 
BRANCH  35  36
HETATM   36  O   UNK N   1       6.388  16.428  40.835  0.00  0.00    -0.356 OA
BRANCH  36  37
HETATM   37  C   UNK N   1       6.168  15.553  39.746  0.00  0.00     0.291 C 
HETATM   38  O   UNK N   1       4.987  15.880  39.013  0.00  0.00    -0.351 OA
HETATM   39  C   UNK N   1       3.819  15.861  39.826  0.00  0.00     0.152 C 
HETATM   40  C   UNK N   1       3.598  14.474  40.494  0.00  0.00     0.178 C 
HETATM   41  C   UNK N   1       2.618  16.202  38.942  0.00  0.00     0.042 C 
HETATM   42  C   UNK N   1       4.866  14.058  41.254  0.00  0.00     0.183 C 
HETATM   43  C   UNK N   1       6.076  14.119  40.309  0.00  0.00     0.204 C 
BRANCH  40  44
HETATM   44  O   UNK N   1       2.494  14.508  41.352  0.00  0.00    -0.390 OA
HETATM   45  H   UNK N   1       1.948  13.721  41.111  0.00  0.00     0.210 HD
ENDBRANCH  40  44
BRANCH  42  46
HETATM   46  O   UNK N   1       4.732  12.804  41.870  0.00  0.00    -0.390 OA
HETATM   47  H   UNK N   1       4.907  12.104  41.192  0.00  0.00     0.210 HD
ENDBRANCH  42  46
BRANCH  43  48
HETATM   48  O   UNK N   1       5.987  13.152  39.287  0.00  0.00    -0.388 OA
HETATM   49  H   UNK N   1       6.900  12.849  39.046  0.00  0.00     0.210 HD
ENDBRANCH  43  48
ENDBRANCH  36  37
ENDBRANCH  35  36
ENDBRANCH   2  35
BRANCH   4  50
HETATM   50  O   UNK N   1      10.652  17.193  44.242  0.00  0.00    -0.390 OA
HETATM   51  H   UNK N   1      11.479  17.739  44.203  0.00  0.00     0.210 HD
ENDBRANCH   4  50
BRANCH   3  52
HETATM   52  O   UNK N   1       7.974  16.596  43.326  0.00  0.00    -0.390 OA
HETATM   53  H   UNK N   1       7.113  17.057  43.143  0.00  0.00     0.210 HD
ENDBRANCH   3  52
TORSDOF 16
ENDMDL
MODEL 3
REMARK VINA RESULT:      -8.6      1.663      8.557
REMARK  16 active torsions:
REMARK  status: ('A' for Active; 'I' for Inactive)
REMARK    1  A    between atoms: O_2  and  C_22 
REMARK    2  A    between atoms: O_2  and  C_26 
REMARK    3  A    between atoms: O_4  and  C_18 
REMARK    4  A    between atoms: O_5  and  C_19 
REMARK    5  A    between atoms: O_6  and  C_25 
REMARK    6  A    between atoms: O_6  and  C_29 
REMARK    7  A    between atoms: O_7  and  C_20 
REMARK    8  A    between atoms: O_8  and  C_21 
REMARK    9  A    between atoms: O_9  and  C_23 
REMARK   10  A    between atoms: O_10  and  C_24 
REMARK   11  A    between atoms: O_13  and  C_35 
REMARK   12  A    between atoms: O_14  and  C_40 
REMARK   13  A    between atoms: O_15  and  C_41 
REMARK   14  A    between atoms: O_16  and  C_43 
REMARK   15  A    between atoms: C_17  and  C_26 
REMARK   16  A    between atoms: C_30  and  C_33 
ROOT
HETATM    1  O   UNK N   1      -1.454  31.912  61.961  0.00  0.00    -0.348 OA
HETATM    2  C   UNK N   1      -2.618  32.658  62.274  0.00  0.00     0.180 C 
HETATM    3  C   UNK N   1      -3.125  33.421  61.023  0.00  0.00     0.180 C 
HETATM    4  C   UNK N   1      -2.014  34.324  60.456  0.00  0.00     0.183 C 
HETATM    5  C   UNK N   1      -0.757  33.469  60.219  0.00  0.00     0.205 C 
HETATM    6  C   UNK N   1      -0.387  32.736  61.522  0.00  0.00     0.298 C 
ENDROOT
BRANCH   6   7
HETATM    7  O   UNK N   1       0.703  31.915  61.275  0.00  0.00    -0.311 OA
BRANCH   7   8
HETATM    8  C   UNK N   1       1.416  31.314  62.265  0.00  0.00     0.157 A 
HETATM    9  C   UNK N   1       1.036  30.053  62.793  0.00  0.00     0.124 A 
HETATM   10  O   UNK N   1       1.759  29.525  63.780  0.00  0.00    -0.306 OA
HETATM   11  C   UNK N   1       2.824  30.100  64.307  0.00  0.00     0.096 A 
HETATM   12  C   UNK N   1       3.283  31.332  63.824  0.00  0.00     0.084 A 
HETATM   13  C   UNK N   1       3.481  29.454  65.357  0.00  0.00     0.075 A 
HETATM   14  C   UNK N   1       2.566  31.949  62.776  0.00  0.00     0.223 A 
HETATM   15  C   UNK N   1       4.437  31.915  64.398  0.00  0.00     0.085 A 
HETATM   16  O   UNK N   1       2.938  33.004  62.314  0.00  0.00    -0.284 OA
HETATM   17  C   UNK N   1       5.094  31.252  65.447  0.00  0.00     0.074 A 
HETATM   18  C   UNK N   1       4.616  30.029  65.927  0.00  0.00     0.071 A 
BRANCH   9  19
HETATM   19  C   UNK N   1      -0.168  29.256  62.393  0.00  0.00     0.004 A 
HETATM   20  C   UNK N   1      -0.529  28.984  61.056  0.00  0.00     0.053 A 
HETATM   21  C   UNK N   1      -1.738  28.348  60.754  0.00  0.00     0.099 A 
HETATM   22  C   UNK N   1      -2.608  27.957  61.803  0.00  0.00     0.098 A 
HETATM   23  C   UNK N   1      -2.225  28.169  63.125  0.00  0.00     0.040 A 
HETATM   24  C   UNK N   1      -1.030  28.818  63.418  0.00  0.00     0.017 A 
BRANCH  21  25
HETATM   25  O   UNK N   1      -2.051  28.171  59.450  0.00  0.00    -0.358 OA
HETATM   26  H   UNK N   1      -1.401  28.056  58.748  0.00  0.00     0.218 HD
ENDBRANCH  21  25
BRANCH  22  27
HETATM   27  O   UNK N   1      -3.826  27.421  61.574  0.00  0.00    -0.358 OA
HETATM   28  H   UNK N   1      -4.098  26.558  61.904  0.00  0.00     0.218 HD
ENDBRANCH  22  27
ENDBRANCH   9  19
BRANCH  15  29
HETATM   29  O   UNK N   1       4.910  33.096  63.954  0.00  0.00    -0.360 OA
HETATM   30  H   UNK N   1       5.857  33.293  63.938  0.00  0.00     0.217 HD
ENDBRANCH  15  29
BRANCH  18  31
HETATM   31  O   UNK N   1       5.245  29.395  66.937  0.00  0.00    -0.361 OA
HETATM   32  H   UNK N   1       5.811  29.876  67.557  0.00  0.00     0.217 HD
ENDBRANCH  18  31
ENDBRANCH   7   8
ENDBRANCH   6   7
BRANCH   5  33
HETATM   33  O   UNK N   1       0.325  34.275  59.825  0.00  0.00    -0.388 OA
HETATM   34  H   UNK N   1       1.012  34.219  60.539  0.00  0.00     0.210 HD
ENDBRANCH   5  33
BRANCH   2  35
HETATM   35  C   UNK N   1      -3.684  31.660  62.747  0.00  0.00     0.205 C 
BRANCH  35  36
HETATM   36  O   UNK N   1      -4.787  32.417  63.189  0.00  0.00    -0.356 OA
BRANCH  36  37
HETATM   37  C   UNK N   1      -5.857  31.621  63.656  0.00  0.00     0.291 C 
HETATM   38  O   UNK N   1      -6.602  31.029  62.591  0.00  0.00    -0.351 OA
HETATM   39  C   UNK N   1      -7.140  31.997  61.699  0.00  0.00     0.152 C 
HETATM   40  C   UNK N   1      -8.072  33.006  62.429  0.00  0.00     0.178 C 
HETATM   41  C   UNK N   1      -7.931  31.260  60.617  0.00  0.00     0.042 C 
HETATM   42  C   UNK N   1      -7.325  33.632  63.617  0.00  0.00     0.183 C 
HETATM   43  C   UNK N   1      -6.768  32.520  64.519  0.00  0.00     0.204 C 
BRANCH  40  44
HETATM   44  O   UNK N   1      -8.519  33.995  61.547  0.00  0.00    -0.390 OA
HETATM   45  H   UNK N   1      -7.862  34.728  61.618  0.00  0.00     0.210 HD
ENDBRANCH  40  44
BRANCH  42  46
HETATM   46  O   UNK N   1      -8.123  34.545  64.326  0.00  0.00    -0.390 OA
HETATM   47  H   UNK N   1      -7.565  35.328  64.562  0.00  0.00     0.210 HD
ENDBRANCH  42  46
BRANCH  43  48
HETATM   48  O   UNK N   1      -7.800  31.789  65.142  0.00  0.00    -0.388 OA
HETATM   49  H   UNK N   1      -7.904  30.918  64.681  0.00  0.00     0.210 HD
ENDBRANCH  43  48
ENDBRANCH  36  37
ENDBRANCH  35  36
ENDBRANCH   2  35
BRANCH   4  50
HETATM   50  O   UNK N   1      -2.413  34.900  59.235  0.00  0.00    -0.390 OA
HETATM   51  H   UNK N   1      -1.648  34.842  58.608  0.00  0.00     0.210 HD
ENDBRANCH   4  50
BRANCH   3  52
HETATM   52  O   UNK N   1      -4.276  34.171  61.324  0.00  0.00    -0.390 OA
HETATM   53  H   UNK N   1      -4.284  34.960  60.720  0.00  0.00     0.210 HD
ENDBRANCH   3  52
TORSDOF 16
ENDMDL
MODEL 4
REMARK VINA RESULT:      -8.2     28.610     31.470
REMARK  16 active torsions:
REMARK  status: ('A' for Active; 'I' for Inactive)
REMARK    1  A    between atoms: O_2  and  C_22 
REMARK    2  A    between atoms: O_2  and  C_26 
REMARK    3  A    between atoms: O_4  and  C_18 
REMARK    4  A    between atoms: O_5  and  C_19 
REMARK    5  A    between atoms: O_6  and  C_25 
REMARK    6  A    between atoms: O_6  and  C_29 
REMARK    7  A    between atoms: O_7  and  C_20 
REMARK    8  A    between atoms: O_8  and  C_21 
REMARK    9  A    between atoms: O_9  and  C_23 
REMARK   10  A    between atoms: O_10  and  C_24 
REMARK   11  A    between atoms: O_13  and  C_35 
REMARK   12  A    between atoms: O_14  and  C_40 
REMARK   13  A    between atoms: O_15  and  C_41 
REMARK   14  A    between atoms: O_16  and  C_43 
REMARK   15  A    between atoms: C_17  and  C_26 
REMARK   16  A    between atoms: C_30  and  C_33 
ROOT
HETATM    1  O   UNK N   1      12.913  16.411  40.024  0.00  0.00    -0.348 OA
HETATM    2  C   UNK N   1      13.661  15.378  40.640  0.00  0.00     0.180 C 
HETATM    3  C   UNK N   1      15.162  15.504  40.273  0.00  0.00     0.180 C 
HETATM    4  C   UNK N   1      15.345  15.494  38.744  0.00  0.00     0.183 C 
HETATM    5  C   UNK N   1      14.443  16.581  38.133  0.00  0.00     0.205 C 
HETATM    6  C   UNK N   1      12.994  16.366  38.608  0.00  0.00     0.298 C 
ENDROOT
BRANCH   6   7
HETATM    7  O   UNK N   1      12.207  17.392  38.109  0.00  0.00    -0.311 OA
BRANCH   7   8
HETATM    8  C   UNK N   1      11.020  17.176  37.480  0.00  0.00     0.157 A 
HETATM    9  C   UNK N   1      10.791  17.622  36.153  0.00  0.00     0.124 A 
HETATM   10  O   UNK N   1       9.599  17.403  35.598  0.00  0.00    -0.306 OA
HETATM   11  C   UNK N   1       8.602  16.787  36.205  0.00  0.00     0.096 A 
HETATM   12  C   UNK N   1       8.755  16.289  37.505  0.00  0.00     0.084 A 
HETATM   13  C   UNK N   1       7.392  16.642  35.522  0.00  0.00     0.075 A 
HETATM   14  C   UNK N   1       9.993  16.484  38.155  0.00  0.00     0.223 A 
HETATM   15  C   UNK N   1       7.673  15.619  38.123  0.00  0.00     0.085 A 
HETATM   16  O   UNK N   1      10.177  16.054  39.271  0.00  0.00    -0.284 OA
HETATM   17  C   UNK N   1       6.464  15.473  37.423  0.00  0.00     0.074 A 
HETATM   18  C   UNK N   1       6.323  15.986  36.130  0.00  0.00     0.071 A 
BRANCH   9  19
HETATM   19  C   UNK N   1      11.752  18.396  35.304  0.00  0.00     0.004 A 
HETATM   20  C   UNK N   1      12.041  19.766  35.485  0.00  0.00     0.053 A 
HETATM   21  C   UNK N   1      12.847  20.455  34.573  0.00  0.00     0.099 A 
HETATM   22  C   UNK N   1      13.395  19.770  33.460  0.00  0.00     0.098 A 
HETATM   23  C   UNK N   1      13.162  18.404  33.314  0.00  0.00     0.040 A 
HETATM   24  C   UNK N   1      12.345  17.728  34.214  0.00  0.00     0.017 A 
BRANCH  21  25
HETATM   25  O   UNK N   1      13.036  21.780  34.772  0.00  0.00    -0.358 OA
HETATM   26  H   UNK N   1      12.611  22.289  35.471  0.00  0.00     0.218 HD
ENDBRANCH  21  25
BRANCH  22  27
HETATM   27  O   UNK N   1      14.106  20.398  32.499  0.00  0.00    -0.358 OA
HETATM   28  H   UNK N   1      13.720  21.022  31.875  0.00  0.00     0.218 HD
ENDBRANCH  22  27
ENDBRANCH   9  19
BRANCH  15  29
HETATM   29  O   UNK N   1       7.787  15.123  39.371  0.00  0.00    -0.360 OA
HETATM   30  H   UNK N   1       8.058  15.675  40.117  0.00  0.00     0.217 HD
ENDBRANCH  15  29
BRANCH  18  31
HETATM   31  O   UNK N   1       5.161  15.847  35.461  0.00  0.00    -0.361 OA
HETATM   32  H   UNK N   1       4.579  16.604  35.301  0.00  0.00     0.217 HD
ENDBRANCH  18  31
ENDBRANCH   7   8
ENDBRANCH   6   7
BRANCH   5  33
HETATM   33  O   UNK N   1      14.477  16.523  36.729  0.00  0.00    -0.388 OA
HETATM   34  H   UNK N   1      14.777  17.411  36.403  0.00  0.00     0.210 HD
ENDBRANCH   5  33
BRANCH   2  35
HETATM   35  C   UNK N   1      13.480  15.528  42.157  0.00  0.00     0.205 C 
BRANCH  35  36
HETATM   36  O   UNK N   1      12.105  15.379  42.423  0.00  0.00    -0.356 OA
BRANCH  36  37
HETATM   37  C   UNK N   1      11.663  16.154  43.519  0.00  0.00     0.291 C 
HETATM   38  O   UNK N   1      10.365  15.769  43.972  0.00  0.00    -0.351 OA
HETATM   39  C   UNK N   1       9.380  15.866  42.949  0.00  0.00     0.152 C 
HETATM   40  C   UNK N   1       9.277  17.307  42.375  0.00  0.00     0.178 C 
HETATM   41  C   UNK N   1       8.033  15.454  43.545  0.00  0.00     0.042 C 
HETATM   42  C   UNK N   1      10.665  17.783  41.920  0.00  0.00     0.183 C 
HETATM   43  C   UNK N   1      11.666  17.634  43.077  0.00  0.00     0.204 C 
BRANCH  40  44
HETATM   44  O   UNK N   1       8.365  17.355  41.316  0.00  0.00    -0.390 OA
HETATM   45  H   UNK N   1       8.488  16.508  40.823  0.00  0.00     0.210 HD
ENDBRANCH  40  44
BRANCH  42  46
HETATM   46  O   UNK N   1      10.639  19.088  41.402  0.00  0.00    -0.390 OA
HETATM   47  H   UNK N   1      11.128  19.681  42.025  0.00  0.00     0.210 HD
ENDBRANCH  42  46
BRANCH  43  48
HETATM   48  O   UNK N   1      11.364  18.507  44.141  0.00  0.00    -0.388 OA
HETATM   49  H   UNK N   1      12.130  19.120  44.286  0.00  0.00     0.210 HD
ENDBRANCH  43  48
ENDBRANCH  36  37
ENDBRANCH  35  36
ENDBRANCH   2  35
BRANCH   4  50
HETATM   50  O   UNK N   1      16.682  15.762  38.398  0.00  0.00    -0.390 OA
HETATM   51  H   UNK N   1      17.235  14.999  38.705  0.00  0.00     0.210 HD
ENDBRANCH   4  50
BRANCH   3  52
HETATM   52  O   UNK N   1      15.915  14.478  40.874  0.00  0.00    -0.390 OA
HETATM   53  H   UNK N   1      15.456  14.228  41.719  0.00  0.00     0.210 HD
ENDBRANCH   3  52
TORSDOF 16
ENDMDL
MODEL 5
REMARK VINA RESULT:      -8.1      1.692      2.244
REMARK  16 active torsions:
REMARK  status: ('A' for Active; 'I' for Inactive)
REMARK    1  A    between atoms: O_2  and  C_22 
REMARK    2  A    between atoms: O_2  and  C_26 
REMARK    3  A    between atoms: O_4  and  C_18 
REMARK    4  A    between atoms: O_5  and  C_19 
REMARK    5  A    between atoms: O_6  and  C_25 
REMARK    6  A    between atoms: O_6  and  C_29 
REMARK    7  A    between atoms: O_7  and  C_20 
REMARK    8  A    between atoms: O_8  and  C_21 
REMARK    9  A    between atoms: O_9  and  C_23 
REMARK   10  A    between atoms: O_10  and  C_24 
REMARK   11  A    between atoms: O_13  and  C_35 
REMARK   12  A    between atoms: O_14  and  C_40 
REMARK   13  A    between atoms: O_15  and  C_41 
REMARK   14  A    between atoms: O_16  and  C_43 
REMARK   15  A    between atoms: C_17  and  C_26 
REMARK   16  A    between atoms: C_30  and  C_33 
ROOT
HETATM    1  O   UNK N   1      -2.266  31.302  61.535  0.00  0.00    -0.348 OA
HETATM    2  C   UNK N   1      -1.268  31.797  60.660  0.00  0.00     0.180 C 
HETATM    3  C   UNK N   1      -0.965  33.286  60.971  0.00  0.00     0.180 C 
HETATM    4  C   UNK N   1      -2.253  34.126  60.889  0.00  0.00     0.183 C 
HETATM    5  C   UNK N   1      -3.317  33.486  61.796  0.00  0.00     0.205 C 
HETATM    6  C   UNK N   1      -3.492  32.005  61.410  0.00  0.00     0.298 C 
ENDROOT
BRANCH   6   7
HETATM    7  O   UNK N   1      -4.400  31.423  62.281  0.00  0.00    -0.311 OA
BRANCH   7   8
HETATM    8  C   UNK N   1      -5.368  30.559  61.872  0.00  0.00     0.157 A 
HETATM    9  C   UNK N   1      -5.217  29.156  62.012  0.00  0.00     0.124 A 
HETATM   10  O   UNK N   1      -6.189  28.358  61.570  0.00  0.00    -0.306 OA
HETATM   11  C   UNK N   1      -7.301  28.789  61.005  0.00  0.00     0.096 A 
HETATM   12  C   UNK N   1      -7.542  30.161  60.856  0.00  0.00     0.084 A 
HETATM   13  C   UNK N   1      -8.233  27.848  60.560  0.00  0.00     0.075 A 
HETATM   14  C   UNK N   1      -6.555  31.066  61.304  0.00  0.00     0.223 A 
HETATM   15  C   UNK N   1      -8.751  30.593  60.262  0.00  0.00     0.085 A 
HETATM   16  O   UNK N   1      -6.729  32.260  61.214  0.00  0.00    -0.284 OA
HETATM   17  C   UNK N   1      -9.683  29.637  59.826  0.00  0.00     0.074 A 
HETATM   18  C   UNK N   1      -9.423  28.271  59.971  0.00  0.00     0.071 A 
BRANCH   9  19
HETATM   19  C   UNK N   1      -4.016  28.448  62.560  0.00  0.00     0.004 A 
HETATM   20  C   UNK N   1      -3.841  28.125  63.922  0.00  0.00     0.053 A 
HETATM   21  C   UNK N   1      -2.636  27.583  64.382  0.00  0.00     0.099 A 
HETATM   22  C   UNK N   1      -1.580  27.340  63.469  0.00  0.00     0.098 A 
HETATM   23  C   UNK N   1      -1.774  27.600  62.114  0.00  0.00     0.040 A 
HETATM   24  C   UNK N   1      -2.967  28.155  61.665  0.00  0.00     0.017 A 
BRANCH  21  25
HETATM   25  O   UNK N   1      -2.512  27.353  65.710  0.00  0.00    -0.358 OA
HETATM   26  H   UNK N   1      -1.676  27.378  66.188  0.00  0.00     0.218 HD
ENDBRANCH  21  25
BRANCH  22  27
HETATM   27  O   UNK N   1      -0.365  26.903  63.863  0.00  0.00    -0.358 OA
HETATM   28  H   UNK N   1      -0.115  26.789  64.786  0.00  0.00     0.218 HD
ENDBRANCH  22  27
ENDBRANCH   9  19
BRANCH  15  29
HETATM   29  O   UNK N   1      -9.017  31.904  60.108  0.00  0.00    -0.360 OA
HETATM   30  H   UNK N   1      -9.579  32.231  59.392  0.00  0.00     0.217 HD
ENDBRANCH  15  29
BRANCH  18  31
HETATM   31  O   UNK N   1     -10.318  27.354  59.548  0.00  0.00    -0.361 OA
HETATM   32  H   UNK N   1     -11.115  27.614  59.065  0.00  0.00     0.217 HD
ENDBRANCH  18  31
ENDBRANCH   7   8
ENDBRANCH   6   7
BRANCH   5  33
HETATM   33  O   UNK N   1      -4.552  34.143  61.653  0.00  0.00    -0.388 OA
HETATM   34  H   UNK N   1      -4.798  34.507  62.544  0.00  0.00     0.210 HD
ENDBRANCH   5  33
BRANCH   2  35
HETATM   35  C   UNK N   1      -0.008  30.949  60.879  0.00  0.00     0.205 C 
BRANCH  35  36
HETATM   36  O   UNK N   1       0.710  31.547  61.933  0.00  0.00    -0.356 OA
BRANCH  36  37
HETATM   37  C   UNK N   1       2.091  31.243  61.908  0.00  0.00     0.291 C 
HETATM   38  O   UNK N   1       2.403  30.062  62.647  0.00  0.00    -0.351 OA
HETATM   39  C   UNK N   1       2.003  30.150  64.011  0.00  0.00     0.152 C 
HETATM   40  C   UNK N   1       2.669  31.356  64.734  0.00  0.00     0.178 C 
HETATM   41  C   UNK N   1       2.402  28.850  64.709  0.00  0.00     0.042 C 
HETATM   42  C   UNK N   1       2.401  32.645  63.943  0.00  0.00     0.183 C 
HETATM   43  C   UNK N   1       2.848  32.458  62.485  0.00  0.00     0.204 C 
BRANCH  40  44
HETATM   44  O   UNK N   1       2.195  31.469  66.045  0.00  0.00    -0.390 OA
HETATM   45  H   UNK N   1       1.224  31.304  65.990  0.00  0.00     0.210 HD
ENDBRANCH  40  44
BRANCH  42  46
HETATM   46  O   UNK N   1       2.990  33.770  64.542  0.00  0.00    -0.390 OA
HETATM   47  H   UNK N   1       3.690  33.459  65.169  0.00  0.00     0.210 HD
ENDBRANCH  42  46
BRANCH  43  48
HETATM   48  O   UNK N   1       4.246  32.309  62.385  0.00  0.00    -0.388 OA
HETATM   49  H   UNK N   1       4.576  31.807  63.174  0.00  0.00     0.210 HD
ENDBRANCH  43  48
ENDBRANCH  36  37
ENDBRANCH  35  36
ENDBRANCH   2  35
BRANCH   4  50
HETATM   50  O   UNK N   1      -2.017  35.445  61.321  0.00  0.00    -0.390 OA
HETATM   51  H   UNK N   1      -1.300  35.827  60.753  0.00  0.00     0.210 HD
ENDBRANCH   4  50
BRANCH   3  52
HETATM   52  O   UNK N   1       0.020  33.791  60.103  0.00  0.00    -0.390 OA
HETATM   53  H   UNK N   1       0.732  34.198  60.664  0.00  0.00     0.210 HD
ENDBRANCH   3  52
TORSDOF 16
ENDMDL
MODEL 6
REMARK VINA RESULT:      -7.9     27.986     30.784
REMARK  16 active torsions:
REMARK  status: ('A' for Active; 'I' for Inactive)
REMARK    1  A    between atoms: O_2  and  C_22 
REMARK    2  A    between atoms: O_2  and  C_26 
REMARK    3  A    between atoms: O_4  and  C_18 
REMARK    4  A    between atoms: O_5  and  C_19 
REMARK    5  A    between atoms: O_6  and  C_25 
REMARK    6  A    between atoms: O_6  and  C_29 
REMARK    7  A    between atoms: O_7  and  C_20 
REMARK    8  A    between atoms: O_8  and  C_21 
REMARK    9  A    between atoms: O_9  and  C_23 
REMARK   10  A    between atoms: O_10  and  C_24 
REMARK   11  A    between atoms: O_13  and  C_35 
REMARK   12  A    between atoms: O_14  and  C_40 
REMARK   13  A    between atoms: O_15  and  C_41 
REMARK   14  A    between atoms: O_16  and  C_43 
REMARK   15  A    between atoms: C_17  and  C_26 
REMARK   16  A    between atoms: C_30  and  C_33 
ROOT
HETATM    1  O   UNK N   1       9.098  43.548  37.206  0.00  0.00    -0.348 OA
HETATM    2  C   UNK N   1       9.061  43.616  35.791  0.00  0.00     0.180 C 
HETATM    3  C   UNK N   1       9.483  42.259  35.172  0.00  0.00     0.180 C 
HETATM    4  C   UNK N   1      10.878  41.847  35.678  0.00  0.00     0.183 C 
HETATM    5  C   UNK N   1      10.872  41.875  37.217  0.00  0.00     0.205 C 
HETATM    6  C   UNK N   1      10.396  43.258  37.699  0.00  0.00     0.298 C 
ENDROOT
BRANCH   6   7
HETATM    7  O   UNK N   1      10.327  43.246  39.083  0.00  0.00    -0.311 OA
BRANCH   7   8
HETATM    8  C   UNK N   1      10.434  44.371  39.840  0.00  0.00     0.157 A 
HETATM    9  C   UNK N   1      11.697  44.941  40.148  0.00  0.00     0.124 A 
HETATM   10  O   UNK N   1      11.740  46.030  40.915  0.00  0.00    -0.306 OA
HETATM   11  C   UNK N   1      10.674  46.628  41.413  0.00  0.00     0.096 A 
HETATM   12  C   UNK N   1       9.388  46.146  41.133  0.00  0.00     0.084 A 
HETATM   13  C   UNK N   1      10.856  47.750  42.225  0.00  0.00     0.075 A 
HETATM   14  C   UNK N   1       9.267  44.996  40.324  0.00  0.00     0.223 A 
HETATM   15  C   UNK N   1       8.264  46.818  41.668  0.00  0.00     0.085 A 
HETATM   16  O   UNK N   1       8.175  44.556  40.040  0.00  0.00    -0.284 OA
HETATM   17  C   UNK N   1       8.460  47.950  42.476  0.00  0.00     0.074 A 
HETATM   18  C   UNK N   1       9.750  48.411  42.757  0.00  0.00     0.071 A 
BRANCH   9  19
HETATM   19  C   UNK N   1      13.032  44.395  39.746  0.00  0.00     0.004 A 
HETATM   20  C   UNK N   1      13.810  43.535  40.551  0.00  0.00     0.053 A 
HETATM   21  C   UNK N   1      15.106  43.172  40.169  0.00  0.00     0.099 A 
HETATM   22  C   UNK N   1      15.642  43.658  38.951  0.00  0.00     0.098 A 
HETATM   23  C   UNK N   1      14.854  44.457  38.126  0.00  0.00     0.040 A 
HETATM   24  C   UNK N   1      13.573  44.829  38.519  0.00  0.00     0.017 A 
BRANCH  21  25
HETATM   25  O   UNK N   1      15.819  42.394  41.015  0.00  0.00    -0.358 OA
HETATM   26  H   UNK N   1      16.780  42.323  41.006  0.00  0.00     0.218 HD
ENDBRANCH  21  25
BRANCH  22  27
HETATM   27  O   UNK N   1      16.915  43.417  38.571  0.00  0.00    -0.358 OA
HETATM   28  H   UNK N   1      17.268  42.532  38.424  0.00  0.00     0.218 HD
ENDBRANCH  22  27
ENDBRANCH   9  19
BRANCH  15  29
HETATM   29  O   UNK N   1       7.014  46.386  41.414  0.00  0.00    -0.360 OA
HETATM   30  H   UNK N   1       6.417  46.867  40.824  0.00  0.00     0.217 HD
ENDBRANCH  15  29
BRANCH  18  31
HETATM   31  O   UNK N   1       9.936  49.496  43.536  0.00  0.00    -0.361 OA
HETATM   32  H   UNK N   1       9.597  50.365  43.278  0.00  0.00     0.217 HD
ENDBRANCH  18  31
ENDBRANCH   7   8
ENDBRANCH   6   7
BRANCH   5  33
HETATM   33  O   UNK N   1      12.161  41.633  37.723  0.00  0.00    -0.388 OA
HETATM   34  H   UNK N   1      12.495  42.488  38.103  0.00  0.00     0.210 HD
ENDBRANCH   5  33
BRANCH   2  35
HETATM   35  C   UNK N   1       7.617  43.947  35.389  0.00  0.00     0.205 C 
BRANCH  35  36
HETATM   36  O   UNK N   1       7.106  44.817  36.372  0.00  0.00    -0.356 OA
BRANCH  36  37
HETATM   37  C   UNK N   1       6.447  45.944  35.830  0.00  0.00     0.291 C 
HETATM   38  O   UNK N   1       7.360  46.927  35.343  0.00  0.00    -0.351 OA
HETATM   39  C   UNK N   1       8.251  47.391  36.351  0.00  0.00     0.152 C 
HETATM   40  C   UNK N   1       7.491  48.003  37.562  0.00  0.00     0.178 C 
HETATM   41  C   UNK N   1       9.164  48.449  35.730  0.00  0.00     0.042 C 
HETATM   42  C   UNK N   1       6.459  46.994  38.088  0.00  0.00     0.183 C 
HETATM   43  C   UNK N   1       5.550  46.539  36.936  0.00  0.00     0.204 C 
BRANCH  40  44
HETATM   44  O   UNK N   1       8.385  48.372  38.572  0.00  0.00    -0.390 OA
HETATM   45  H   UNK N   1       9.077  47.668  38.583  0.00  0.00     0.210 HD
ENDBRANCH  40  44
BRANCH  42  46
HETATM   46  O   UNK N   1       5.730  47.497  39.177  0.00  0.00    -0.390 OA
HETATM   47  H   UNK N   1       5.655  48.479  39.076  0.00  0.00     0.210 HD
ENDBRANCH  42  46
BRANCH  43  48
HETATM   48  O   UNK N   1       4.747  47.595  36.459  0.00  0.00    -0.388 OA
HETATM   49  H   UNK N   1       3.975  47.217  35.964  0.00  0.00     0.210 HD
ENDBRANCH  43  48
ENDBRANCH  36  37
ENDBRANCH  35  36
ENDBRANCH   2  35
BRANCH   4  50
HETATM   50  O   UNK N   1      11.204  40.548  35.246  0.00  0.00    -0.390 OA
HETATM   51  H   UNK N   1      11.854  40.629  34.502  0.00  0.00     0.210 HD
ENDBRANCH   4  50
BRANCH   3  52
HETATM   52  O   UNK N   1       9.458  42.317  33.766  0.00  0.00    -0.390 OA
HETATM   53  H   UNK N   1      10.137  42.985  33.484  0.00  0.00     0.210 HD
ENDBRANCH   3  52
TORSDOF 16
ENDMDL
MODEL 7
REMARK VINA RESULT:      -7.9     27.262     30.425
REMARK  16 active torsions:
REMARK  status: ('A' for Active; 'I' for Inactive)
REMARK    1  A    between atoms: O_2  and  C_22 
REMARK    2  A    between atoms: O_2  and  C_26 
REMARK    3  A    between atoms: O_4  and  C_18 
REMARK    4  A    between atoms: O_5  and  C_19 
REMARK    5  A    between atoms: O_6  and  C_25 
REMARK    6  A    between atoms: O_6  and  C_29 
REMARK    7  A    between atoms: O_7  and  C_20 
REMARK    8  A    between atoms: O_8  and  C_21 
REMARK    9  A    between atoms: O_9  and  C_23 
REMARK   10  A    between atoms: O_10  and  C_24 
REMARK   11  A    between atoms: O_13  and  C_35 
REMARK   12  A    between atoms: O_14  and  C_40 
REMARK   13  A    between atoms: O_15  and  C_41 
REMARK   14  A    between atoms: O_16  and  C_43 
REMARK   15  A    between atoms: C_17  and  C_26 
REMARK   16  A    between atoms: C_30  and  C_33 
ROOT
HETATM    1  O   UNK N   1       8.287  47.762  40.027  0.00  0.00    -0.348 OA
HETATM    2  C   UNK N   1       7.752  48.936  39.440  0.00  0.00     0.180 C 
HETATM    3  C   UNK N   1       8.152  50.186  40.266  0.00  0.00     0.180 C 
HETATM    4  C   UNK N   1       7.697  50.032  41.729  0.00  0.00     0.183 C 
HETATM    5  C   UNK N   1       8.241  48.701  42.277  0.00  0.00     0.205 C 
HETATM    6  C   UNK N   1       7.809  47.553  41.346  0.00  0.00     0.298 C 
ENDROOT
BRANCH   6   7
HETATM    7  O   UNK N   1       8.365  46.371  41.811  0.00  0.00    -0.311 OA
BRANCH   7   8
HETATM    8  C   UNK N   1       9.423  45.763  41.208  0.00  0.00     0.157 A 
HETATM    9  C   UNK N   1      10.758  46.032  41.605  0.00  0.00     0.124 A 
HETATM   10  O   UNK N   1      11.754  45.425  40.960  0.00  0.00    -0.306 OA
HETATM   11  C   UNK N   1      11.583  44.575  39.965  0.00  0.00     0.096 A 
HETATM   12  C   UNK N   1      10.296  44.233  39.531  0.00  0.00     0.084 A 
HETATM   13  C   UNK N   1      12.713  44.025  39.355  0.00  0.00     0.075 A 
HETATM   14  C   UNK N   1       9.192  44.836  40.171  0.00  0.00     0.223 A 
HETATM   15  C   UNK N   1      10.144  43.306  38.474  0.00  0.00     0.085 A 
HETATM   16  O   UNK N   1       8.061  44.555  39.843  0.00  0.00    -0.284 OA
HETATM   17  C   UNK N   1      11.287  42.754  37.873  0.00  0.00     0.074 A 
HETATM   18  C   UNK N   1      12.566  43.115  38.309  0.00  0.00     0.071 A 
BRANCH   9  19
HETATM   19  C   UNK N   1      11.186  47.006  42.660  0.00  0.00     0.004 A 
HETATM   20  C   UNK N   1      11.122  46.750  44.046  0.00  0.00     0.053 A 
HETATM   21  C   UNK N   1      11.413  47.755  44.975  0.00  0.00     0.099 A 
HETATM   22  C   UNK N   1      11.792  49.043  44.522  0.00  0.00     0.098 A 
HETATM   23  C   UNK N   1      11.916  49.280  43.155  0.00  0.00     0.040 A 
HETATM   24  C   UNK N   1      11.608  48.282  42.236  0.00  0.00     0.017 A 
BRANCH  21  25
HETATM   25  O   UNK N   1      11.274  47.461  46.288  0.00  0.00    -0.358 OA
HETATM   26  H   UNK N   1      10.867  48.048  46.935  0.00  0.00     0.218 HD
ENDBRANCH  21  25
BRANCH  22  27
HETATM   27  O   UNK N   1      11.999  50.077  45.366  0.00  0.00    -0.358 OA
HETATM   28  H   UNK N   1      11.387  50.816  45.462  0.00  0.00     0.218 HD
ENDBRANCH  22  27
ENDBRANCH   9  19
BRANCH  15  29
HETATM   29  O   UNK N   1       8.921  42.949  38.035  0.00  0.00    -0.360 OA
HETATM   30  H   UNK N   1       8.509  43.374  37.271  0.00  0.00     0.217 HD
ENDBRANCH  15  29
BRANCH  18  31
HETATM   31  O   UNK N   1      13.663  42.586  37.730  0.00  0.00    -0.361 OA
HETATM   32  H   UNK N   1      13.767  42.573  36.767  0.00  0.00     0.217 HD
ENDBRANCH  18  31
ENDBRANCH   7   8
ENDBRANCH   6   7
BRANCH   5  33
HETATM   33  O   UNK N   1       7.742  48.454  43.568  0.00  0.00    -0.388 OA
HETATM   34  H   UNK N   1       8.487  48.607  44.207  0.00  0.00     0.210 HD
ENDBRANCH   5  33
BRANCH   2  35
HETATM   35  C   UNK N   1       8.331  49.040  38.022  0.00  0.00     0.205 C 
BRANCH  35  36
HETATM   36  O   UNK N   1       7.299  48.686  37.131  0.00  0.00    -0.356 OA
BRANCH  36  37
HETATM   37  C   UNK N   1       7.666  47.656  36.235  0.00  0.00     0.291 C 
HETATM   38  O   UNK N   1       6.869  47.653  35.050  0.00  0.00    -0.351 OA
HETATM   39  C   UNK N   1       5.481  47.512  35.327  0.00  0.00     0.152 C 
HETATM   40  C   UNK N   1       5.175  46.203  36.111  0.00  0.00     0.178 C 
HETATM   41  C   UNK N   1       4.728  47.500  33.996  0.00  0.00     0.042 C 
HETATM   42  C   UNK N   1       6.050  46.140  37.372  0.00  0.00     0.183 C 
HETATM   43  C   UNK N   1       7.526  46.313  36.984  0.00  0.00     0.204 C 
BRANCH  40  44
HETATM   44  O   UNK N   1       3.818  46.131  36.443  0.00  0.00    -0.390 OA
HETATM   45  H   UNK N   1       3.686  45.228  36.821  0.00  0.00     0.210 HD
ENDBRANCH  40  44
BRANCH  42  46
HETATM   46  O   UNK N   1       5.827  44.970  38.116  0.00  0.00    -0.390 OA
HETATM   47  H   UNK N   1       4.995  45.087  38.640  0.00  0.00     0.210 HD
ENDBRANCH  42  46
BRANCH  43  48
HETATM   48  O   UNK N   1       7.994  45.226  36.218  0.00  0.00    -0.388 OA
HETATM   49  H   UNK N   1       7.310  44.507  36.224  0.00  0.00     0.210 HD
ENDBRANCH  43  48
ENDBRANCH  36  37
ENDBRANCH  35  36
ENDBRANCH   2  35
BRANCH   4  50
HETATM   50  O   UNK N   1       8.190  51.087  42.519  0.00  0.00    -0.390 OA
HETATM   51  H   UNK N   1       7.987  50.877  43.467  0.00  0.00     0.210 HD
ENDBRANCH   4  50
BRANCH   3  52
HETATM   52  O   UNK N   1       7.620  51.357  39.696  0.00  0.00    -0.390 OA
HETATM   53  H   UNK N   1       8.222  51.626  38.953  0.00  0.00     0.210 HD
ENDBRANCH   3  52
TORSDOF 16
ENDMDL
MODEL 8
REMARK VINA RESULT:      -7.8     26.808     28.876
REMARK  16 active torsions:
REMARK  status: ('A' for Active; 'I' for Inactive)
REMARK    1  A    between atoms: O_2  and  C_22 
REMARK    2  A    between atoms: O_2  and  C_26 
REMARK    3  A    between atoms: O_4  and  C_18 
REMARK    4  A    between atoms: O_5  and  C_19 
REMARK    5  A    between atoms: O_6  and  C_25 
REMARK    6  A    between atoms: O_6  and  C_29 
REMARK    7  A    between atoms: O_7  and  C_20 
REMARK    8  A    between atoms: O_8  and  C_21 
REMARK    9  A    between atoms: O_9  and  C_23 
REMARK   10  A    between atoms: O_10  and  C_24 
REMARK   11  A    between atoms: O_13  and  C_35 
REMARK   12  A    between atoms: O_14  and  C_40 
REMARK   13  A    between atoms: O_15  and  C_41 
REMARK   14  A    between atoms: O_16  and  C_43 
REMARK   15  A    between atoms: C_17  and  C_26 
REMARK   16  A    between atoms: C_30  and  C_33 
ROOT
HETATM    1  O   UNK N   1       7.140  16.186  40.681  0.00  0.00    -0.348 OA
HETATM    2  C   UNK N   1       7.866  16.977  41.606  0.00  0.00     0.180 C 
HETATM    3  C   UNK N   1       8.456  16.089  42.732  0.00  0.00     0.180 C 
HETATM    4  C   UNK N   1       7.339  15.291  43.429  0.00  0.00     0.183 C 
HETATM    5  C   UNK N   1       6.541  14.524  42.361  0.00  0.00     0.205 C 
HETATM    6  C   UNK N   1       6.049  15.511  41.286  0.00  0.00     0.298 C 
ENDROOT
BRANCH   6   7
HETATM    7  O   UNK N   1       5.395  14.797  40.294  0.00  0.00    -0.311 OA
BRANCH   7   8
HETATM    8  C   UNK N   1       4.252  15.235  39.699  0.00  0.00     0.157 A 
HETATM    9  C   UNK N   1       4.281  15.962  38.481  0.00  0.00     0.124 A 
HETATM   10  O   UNK N   1       3.131  16.386  37.959  0.00  0.00    -0.306 OA
HETATM   11  C   UNK N   1       1.947  16.172  38.502  0.00  0.00     0.096 A 
HETATM   12  C   UNK N   1       1.828  15.438  39.689  0.00  0.00     0.084 A 
HETATM   13  C   UNK N   1       0.816  16.693  37.867  0.00  0.00     0.075 A 
HETATM   14  C   UNK N   1       3.007  14.955  40.298  0.00  0.00     0.223 A 
HETATM   15  C   UNK N   1       0.545  15.211  40.238  0.00  0.00     0.085 A 
HETATM   16  O   UNK N   1       2.950  14.299  41.314  0.00  0.00    -0.284 OA
HETATM   17  C   UNK N   1      -0.585  15.733  39.587  0.00  0.00     0.074 A 
HETATM   18  C   UNK N   1      -0.449  16.474  38.409  0.00  0.00     0.071 A 
BRANCH   9  19
HETATM   19  C   UNK N   1       5.509  16.374  37.728  0.00  0.00     0.004 A 
HETATM   20  C   UNK N   1       6.144  17.625  37.875  0.00  0.00     0.053 A 
HETATM   21  C   UNK N   1       7.208  17.992  37.044  0.00  0.00     0.099 A 
HETATM   22  C   UNK N   1       7.666  17.093  36.050  0.00  0.00     0.098 A 
HETATM   23  C   UNK N   1       7.081  15.833  35.944  0.00  0.00     0.040 A 
HETATM   24  C   UNK N   1       6.013  15.480  36.762  0.00  0.00     0.017 A 
BRANCH  21  25
HETATM   25  O   UNK N   1       7.732  19.230  37.198  0.00  0.00    -0.358 OA
HETATM   26  H   UNK N   1       7.337  20.034  36.842  0.00  0.00     0.218 HD
ENDBRANCH  21  25
BRANCH  22  27
HETATM   27  O   UNK N   1       8.627  17.422  35.160  0.00  0.00    -0.358 OA
HETATM   28  H   UNK N   1       9.198  18.192  35.255  0.00  0.00     0.218 HD
ENDBRANCH  22  27
ENDBRANCH   9  19
BRANCH  15  29
HETATM   29  O   UNK N   1       0.393  14.504  41.376  0.00  0.00    -0.360 OA
HETATM   30  H   UNK N   1       1.145  14.099  41.829  0.00  0.00     0.217 HD
ENDBRANCH  15  29
BRANCH  18  31
HETATM   31  O   UNK N   1      -1.534  16.977  37.786  0.00  0.00    -0.361 OA
HETATM   32  H   UNK N   1      -2.100  16.420  37.233  0.00  0.00     0.217 HD
ENDBRANCH  18  31
ENDBRANCH   7   8
ENDBRANCH   6   7
BRANCH   5  33
HETATM   33  O   UNK N   1       5.429  13.883  42.936  0.00  0.00    -0.388 OA
HETATM   34  H   UNK N   1       5.747  13.024  43.318  0.00  0.00     0.210 HD
ENDBRANCH   5  33
BRANCH   2  35
HETATM   35  C   UNK N   1       9.000  17.661  40.830  0.00  0.00     0.205 C 
BRANCH  35  36
HETATM   36  O   UNK N   1      10.073  16.750  40.784  0.00  0.00    -0.356 OA
BRANCH  36  37
HETATM   37  C   UNK N   1      11.309  17.362  40.470  0.00  0.00     0.291 C 
HETATM   38  O   UNK N   1      12.165  16.505  39.714  0.00  0.00    -0.351 OA
HETATM   39  C   UNK N   1      12.445  15.283  40.387  0.00  0.00     0.152 C 
HETATM   40  C   UNK N   1      13.112  15.523  41.772  0.00  0.00     0.178 C 
HETATM   41  C   UNK N   1      13.382  14.457  39.504  0.00  0.00     0.042 C 
HETATM   42  C   UNK N   1      12.247  16.482  42.603  0.00  0.00     0.183 C 
HETATM   43  C   UNK N   1      11.983  17.765  41.800  0.00  0.00     0.204 C 
BRANCH  40  44
HETATM   44  O   UNK N   1      13.299  14.312  42.447  0.00  0.00    -0.390 OA
HETATM   45  H   UNK N   1      13.363  13.624  41.743  0.00  0.00     0.210 HD
ENDBRANCH  40  44
BRANCH  42  46
HETATM   46  O   UNK N   1      12.806  16.748  43.864  0.00  0.00    -0.390 OA
HETATM   47  H   UNK N   1      12.209  17.374  44.344  0.00  0.00     0.210 HD
ENDBRANCH  42  46
BRANCH  43  48
HETATM   48  O   UNK N   1      13.166  18.502  41.593  0.00  0.00    -0.388 OA
HETATM   49  H   UNK N   1      13.939  17.881  41.589  0.00  0.00     0.210 HD
ENDBRANCH  43  48
ENDBRANCH  36  37
ENDBRANCH  35  36
ENDBRANCH   2  35
BRANCH   4  50
HETATM   50  O   UNK N   1       7.881  14.369  44.345  0.00  0.00    -0.390 OA
HETATM   51  H   UNK N   1       7.617  14.656  45.256  0.00  0.00     0.210 HD
ENDBRANCH   4  50
BRANCH   3  52
HETATM   52  O   UNK N   1       9.173  16.865  43.661  0.00  0.00    -0.390 OA
HETATM   53  H   UNK N   1       9.936  16.316  43.982  0.00  0.00     0.210 HD
ENDBRANCH   3  52
TORSDOF 16
ENDMDL
MODEL 9
REMARK VINA RESULT:      -7.6     28.017     31.403
REMARK  16 active torsions:
REMARK  status: ('A' for Active; 'I' for Inactive)
REMARK    1  A    between atoms: O_2  and  C_22 
REMARK    2  A    between atoms: O_2  and  C_26 
REMARK    3  A    between atoms: O_4  and  C_18 
REMARK    4  A    between atoms: O_5  and  C_19 
REMARK    5  A    between atoms: O_6  and  C_25 
REMARK    6  A    between atoms: O_6  and  C_29 
REMARK    7  A    between atoms: O_7  and  C_20 
REMARK    8  A    between atoms: O_8  and  C_21 
REMARK    9  A    between atoms: O_9  and  C_23 
REMARK   10  A    between atoms: O_10  and  C_24 
REMARK   11  A    between atoms: O_13  and  C_35 
REMARK   12  A    between atoms: O_14  and  C_40 
REMARK   13  A    between atoms: O_15  and  C_41 
REMARK   14  A    between atoms: O_16  and  C_43 
REMARK   15  A    between atoms: C_17  and  C_26 
REMARK   16  A    between atoms: C_30  and  C_33 
ROOT
HETATM    1  O   UNK N   1      13.343  44.738  38.811  0.00  0.00    -0.348 OA
HETATM    2  C   UNK N   1      14.693  45.120  38.616  0.00  0.00     0.180 C 
HETATM    3  C   UNK N   1      15.647  43.972  39.039  0.00  0.00     0.180 C 
HETATM    4  C   UNK N   1      15.383  43.564  40.500  0.00  0.00     0.183 C 
HETATM    5  C   UNK N   1      13.887  43.245  40.660  0.00  0.00     0.205 C 
HETATM    6  C   UNK N   1      13.055  44.445  40.168  0.00  0.00     0.298 C 
ENDROOT
BRANCH   6   7
HETATM    7  O   UNK N   1      11.711  44.116  40.251  0.00  0.00    -0.311 OA
BRANCH   7   8
HETATM    8  C   UNK N   1      10.735  45.040  40.464  0.00  0.00     0.157 A 
HETATM    9  C   UNK N   1       9.693  45.248  39.524  0.00  0.00     0.124 A 
HETATM   10  O   UNK N   1       8.779  46.186  39.775  0.00  0.00    -0.306 OA
HETATM   11  C   UNK N   1       8.773  46.943  40.856  0.00  0.00     0.096 A 
HETATM   12  C   UNK N   1       9.750  46.782  41.847  0.00  0.00     0.084 A 
HETATM   13  C   UNK N   1       7.772  47.909  40.990  0.00  0.00     0.075 A 
HETATM   14  C   UNK N   1      10.749  45.804  41.648  0.00  0.00     0.223 A 
HETATM   15  C   UNK N   1       9.708  47.597  43.002  0.00  0.00     0.085 A 
HETATM   16  O   UNK N   1      11.602  45.616  42.487  0.00  0.00    -0.284 OA
HETATM   17  C   UNK N   1       8.692  48.559  43.129  0.00  0.00     0.074 A 
HETATM   18  C   UNK N   1       7.731  48.717  42.125  0.00  0.00     0.071 A 
BRANCH   9  19
HETATM   19  C   UNK N   1       9.541  44.553  38.206  0.00  0.00     0.004 A 
HETATM   20  C   UNK N   1       9.203  43.190  38.064  0.00  0.00     0.053 A 
HETATM   21  C   UNK N   1       9.210  42.576  36.808  0.00  0.00     0.099 A 
HETATM   22  C   UNK N   1       9.545  43.332  35.657  0.00  0.00     0.098 A 
HETATM   23  C   UNK N   1       9.819  44.692  35.787  0.00  0.00     0.040 A 
HETATM   24  C   UNK N   1       9.828  45.293  37.041  0.00  0.00     0.017 A 
BRANCH  21  25
HETATM   25  O   UNK N   1       8.934  41.252  36.749  0.00  0.00    -0.358 OA
HETATM   26  H   UNK N   1       9.586  40.572  36.546  0.00  0.00     0.218 HD
ENDBRANCH  21  25
BRANCH  22  27
HETATM   27  O   UNK N   1       9.656  42.777  34.431  0.00  0.00    -0.358 OA
HETATM   28  H   UNK N   1       9.575  41.832  34.266  0.00  0.00     0.218 HD
ENDBRANCH  22  27
ENDBRANCH   9  19
BRANCH  15  29
HETATM   29  O   UNK N   1      10.627  47.464  43.978  0.00  0.00    -0.360 OA
HETATM   30  H   UNK N   1      10.758  46.628  44.446  0.00  0.00     0.217 HD
ENDBRANCH  15  29
BRANCH  18  31
HETATM   31  O   UNK N   1       6.759  49.643  42.246  0.00  0.00    -0.361 OA
HETATM   32  H   UNK N   1       6.063  49.557  42.913  0.00  0.00     0.217 HD
ENDBRANCH  18  31
ENDBRANCH   7   8
ENDBRANCH   6   7
BRANCH   5  33
HETATM   33  O   UNK N   1      13.573  42.995  42.008  0.00  0.00    -0.388 OA
HETATM   34  H   UNK N   1      13.709  43.843  42.506  0.00  0.00     0.210 HD
ENDBRANCH   5  33
BRANCH   2  35
HETATM   35  C   UNK N   1      14.870  45.423  37.121  0.00  0.00     0.205 C 
BRANCH  35  36
HETATM   36  O   UNK N   1      16.020  46.226  36.999  0.00  0.00    -0.356 OA
BRANCH  36  37
HETATM   37  C   UNK N   1      15.734  47.610  36.990  0.00  0.00     0.291 C 
HETATM   38  O   UNK N   1      16.452  48.309  35.974  0.00  0.00    -0.351 OA
HETATM   39  C   UNK N   1      17.862  48.160  36.102  0.00  0.00     0.152 C 
HETATM   40  C   UNK N   1      18.376  48.662  37.481  0.00  0.00     0.178 C 
HETATM   41  C   UNK N   1      18.529  48.962  34.984  0.00  0.00     0.042 C 
HETATM   42  C   UNK N   1      17.593  47.970  38.608  0.00  0.00     0.183 C 
HETATM   43  C   UNK N   1      16.086  48.170  38.385  0.00  0.00     0.204 C 
BRANCH  40  44
HETATM   44  O   UNK N   1      19.748  48.426  37.614  0.00  0.00    -0.390 OA
HETATM   45  H   UNK N   1      20.033  48.034  36.754  0.00  0.00     0.210 HD
ENDBRANCH  40  44
BRANCH  42  46
HETATM   46  O   UNK N   1      18.005  48.394  39.881  0.00  0.00    -0.390 OA
HETATM   47  H   UNK N   1      18.738  47.802  40.184  0.00  0.00     0.210 HD
ENDBRANCH  42  46
BRANCH  43  48
HETATM   48  O   UNK N   1      15.714  49.523  38.524  0.00  0.00    -0.388 OA
HETATM   49  H   UNK N   1      15.476  49.887  37.633  0.00  0.00     0.210 HD
ENDBRANCH  43  48
ENDBRANCH  36  37
ENDBRANCH  35  36
ENDBRANCH   2  35
BRANCH   4  50
HETATM   50  O   UNK N   1      16.133  42.424  40.844  0.00  0.00    -0.390 OA
HETATM   51  H   UNK N   1      16.861  42.711  41.452  0.00  0.00     0.210 HD
ENDBRANCH   4  50
BRANCH   3  52
HETATM   52  O   UNK N   1      16.992  44.343  38.857  0.00  0.00    -0.390 OA
HETATM   53  H   UNK N   1      17.359  43.781  38.125  0.00  0.00     0.210 HD
ENDBRANCH   3  52
TORSDOF 16
ENDMDL
