# Supplementary material for: UPLC-ESI/MSn metabolic profiling of Cedrela odorata L. and Toona ciliata M. Roem and in vitro investigation of their anti-diabetic activity supported with molecular docking studies
Source: Front Chem. 2024 Nov 15;12:1462309. doi: 10.3389/fchem.2024.1462309 (PMC11604428; doi:10.3389/fchem.2024.1462309)
Supplement: Supplementary file 1 [file DataSheet2.zip › Raw data_docking/alpha-amylase/Rutin/rutin.csv]

Ligand	Binding Affinity	rmsd/ub	rmsd/lb
4gqr.mini_Unnamed_uff_E=690.53	-9.3	0.0	0.0
4gqr.mini_Unnamed_uff_E=690.53	-8.7	31.614	28.011
4gqr.mini_Unnamed_uff_E=690.53	-8.6	8.557	1.663
4gqr.mini_Unnamed_uff_E=690.53	-8.2	31.47	28.61
4gqr.mini_Unnamed_uff_E=690.53	-8.1	2.244	1.692
4gqr.mini_Unnamed_uff_E=690.53	-7.9	30.784	27.986
4gqr.mini_Unnamed_uff_E=690.53	-7.9	30.425	27.262
4gqr.mini_Unnamed_uff_E=690.53	-7.8	28.876	26.808
4gqr.mini_Unnamed_uff_E=690.53	-7.6	31.403	28.017
