# Supplementary material for: UPLC-ESI/MSn metabolic profiling of Cedrela odorata L. and Toona ciliata M. Roem and in vitro investigation of their anti-diabetic activity supported with molecular docking studies
Source: Front Chem. 2024 Nov 15;12:1462309. doi: 10.3389/fchem.2024.1462309 (PMC11604428; doi:10.3389/fchem.2024.1462309)
Supplement: Supplementary file 1 [file DataSheet2.zip › Raw data_docking/alpha-amylase/Ursolic acid/discover.xlsx]

## Sheet: Sheet1
N:UNK1:H - A:GLU233:OE2	Yes	0 255 0	Ligand Non-bond Monitor	2.54134	Hydrogen Bond	Conventional Hydrogen Bond	N:UNK1:H	H-Donor	A:GLU233:OE2	H-Acceptor	106.151	96.737
N:UNK1:C - A:LEU162	Yes	255 200 255	Ligand Non-bond Monitor	5.49604	Hydrophobic	Alkyl	N:UNK1:C	Alkyl	A:LEU162	Alkyl
N:UNK1:C - A:ALA198	Yes	255 200 255	Ligand Non-bond Monitor	3.79676	Hydrophobic	Alkyl	N:UNK1:C	Alkyl	A:ALA198	Alkyl
A:LEU162 - N:UNK1	Yes	255 200 255	Ligand Non-bond Monitor	5.48741	Hydrophobic	Alkyl	A:LEU162	Alkyl	N:UNK1	Alkyl
A:TRP58 - N:UNK1:C	Yes	255 200 255	Ligand Non-bond Monitor	5.41822	Hydrophobic	Pi-Alkyl	A:TRP58	Pi-Orbitals	N:UNK1:C	Alkyl
A:TRP59 - N:UNK1	Yes	255 200 255	Ligand Non-bond Monitor	5.0793	Hydrophobic	Pi-Alkyl	A:TRP59	Pi-Orbitals	N:UNK1	Alkyl
A:TRP59 - N:UNK1:C	Yes	255 200 255	Ligand Non-bond Monitor	4.10832	Hydrophobic	Pi-Alkyl	A:TRP59	Pi-Orbitals	N:UNK1:C	Alkyl
A:TRP59 - N:UNK1	Yes	255 200 255	Ligand Non-bond Monitor	4.98763	Hydrophobic	Pi-Alkyl	A:TRP59	Pi-Orbitals	N:UNK1	Alkyl
A:TYR62 - N:UNK1	Yes	255 200 255	Ligand Non-bond Monitor	4.76797	Hydrophobic	Pi-Alkyl	A:TYR62	Pi-Orbitals	N:UNK1	Alkyl
A:HIS305 - N:UNK1:C	Yes	255 200 255	Ligand Non-bond Monitor	4.60086	Hydrophobic	Pi-Alkyl	A:HIS305	Pi-Orbitals	N:UNK1:C	Alkyl
A:HIS305 - N:UNK1:C	Yes	255 200 255	Ligand Non-bond Monitor	4.76208	Hydrophobic	Pi-Alkyl	A:HIS305	Pi-Orbitals	N:UNK1:C	Alkyl
