# Supplementary material for: UPLC-ESI/MSn metabolic profiling of Cedrela odorata L. and Toona ciliata M. Roem and in vitro investigation of their anti-diabetic activity supported with molecular docking studies
Source: Front Chem. 2024 Nov 15;12:1462309. doi: 10.3389/fchem.2024.1462309 (PMC11604428; doi:10.3389/fchem.2024.1462309)
Supplement: Supplementary file 1 [file DataSheet2.zip › Raw data_docking/alpha-amylase/Ursolic acid/Ligands/Unnamed_uff_E=811.35.pdbqt]

REMARK  3 active torsions:
REMARK  status: ('A' for Active; 'I' for Inactive)
REMARK    1  A    between atoms: O_1  and  C_21 
REMARK    2  A    between atoms: O_2  and  C_31 
REMARK    3  A    between atoms: C_17  and  C_31 
ROOT
HETATM    1  C   UNK N   1      -0.421   1.005   0.163  0.00  0.00    -0.028 C 
HETATM    2  C   UNK N   1      -1.162  -0.241  -0.453  0.00  0.00     0.007 C 
HETATM    3  C   UNK N   1      -2.731  -0.114  -0.748  0.00  0.00    -0.035 C 
HETATM    4  C   UNK N   1       1.013   0.501   0.743  0.00  0.00    -0.013 C 
HETATM    5  C   UNK N   1      -3.397   0.451   0.570  0.00  0.00     0.004 C 
HETATM    6  C   UNK N   1      -1.288   1.617   1.302  0.00  0.00     0.011 C 
HETATM    7  C   UNK N   1       1.788  -0.262  -0.353  0.00  0.00    -0.069 C 
HETATM    8  C   UNK N   1      -2.762   1.823   0.943  0.00  0.00     0.007 C 
HETATM    9  C   UNK N   1      -4.977   0.401   0.655  0.00  0.00    -0.017 C 
HETATM   10  C   UNK N   1       3.318  -0.421  -0.283  0.00  0.00     0.038 C 
HETATM   11  C   UNK N   1      -0.337  -0.815  -1.632  0.00  0.00     0.033 C 
HETATM   12  C   UNK N   1       1.853   1.729   1.241  0.00  0.00     0.016 C 
HETATM   13  C   UNK N   1      -3.307  -1.548  -0.986  0.00  0.00     0.012 C 
HETATM   14  C   UNK N   1       4.040   0.883   0.241  0.00  0.00     0.053 C 
HETATM   15  C   UNK N   1       3.327   1.410   1.519  0.00  0.00     0.022 C 
HETATM   16  C   UNK N   1      -0.202   2.110  -0.927  0.00  0.00     0.016 C 
HETATM   17  C   UNK N   1       1.150  -0.831  -1.408  0.00  0.00    -0.022 C 
HETATM   18  C   UNK N   1      -5.428  -1.064   0.326  0.00  0.00     0.126 C 
HETATM   19  C   UNK N   1      -3.044   0.734  -2.028  0.00  0.00     0.016 C 
HETATM   20  C   UNK N   1      -4.849  -1.594  -0.997  0.00  0.00     0.033 C 
HETATM   21  C   UNK N   1       3.840  -1.674   0.467  0.00  0.00    -0.005 C 
HETATM   22  C   UNK N   1       0.885  -0.485   1.957  0.00  0.00     0.021 C 
HETATM   23  C   UNK N   1       5.535   0.593   0.631  0.00  0.00     0.021 C 
HETATM   24  C   UNK N   1       5.362  -1.882   0.122  0.00  0.00    -0.014 C 
HETATM   25  C   UNK N   1      -5.699   1.439  -0.241  0.00  0.00     0.018 C 
HETATM   26  C   UNK N   1      -5.420   0.710   2.116  0.00  0.00     0.018 C 
HETATM   27  C   UNK N   1       6.100  -0.546  -0.212  0.00  0.00     0.006 C 
HETATM   28  C   UNK N   1       3.039  -2.953   0.157  0.00  0.00     0.011 C 
HETATM   29  C   UNK N   1       6.062  -2.631   1.270  0.00  0.00     0.010 C 
ENDROOT
BRANCH  14  30
HETATM   30  C   UNK N   1       4.003   1.976  -0.833  0.00  0.00     0.149 C 
HETATM   31  O   UNK N   1       3.494   1.767  -1.930  0.00  0.00    -0.649 OA
BRANCH  30  32
HETATM   32  O   UNK N   1       4.497   3.201  -0.557  0.00  0.00    -0.776 OA
HETATM   33  H   UNK N   1       4.439   3.923  -1.199  0.00  0.00     0.167 HD
ENDBRANCH  30  32
ENDBRANCH  14  30
BRANCH  18  34
HETATM   34  O   UNK N   1      -6.830  -1.167   0.275  0.00  0.00    -0.395 OA
HETATM   35  H   UNK N   1      -7.152  -1.326   1.199  0.00  0.00     0.210 HD
ENDBRANCH  18  34
TORSDOF 3
