# Supplementary material for: UPLC-ESI/MSn metabolic profiling of Cedrela odorata L. and Toona ciliata M. Roem and in vitro investigation of their anti-diabetic activity supported with molecular docking studies
Source: Front Chem. 2024 Nov 15;12:1462309. doi: 10.3389/fchem.2024.1462309 (PMC11604428; doi:10.3389/fchem.2024.1462309)
Supplement: Supplementary file 1 [file DataSheet2.zip › Raw data_docking/alpha-amylase/Ursolic acid/Macromolecules/4gqr.mini/Unnamed_uff_E=811.35_out.pdbqt]

MODEL 1
REMARK VINA RESULT:      -9.4      0.000      0.000
REMARK  3 active torsions:
REMARK  status: ('A' for Active; 'I' for Inactive)
REMARK    1  A    between atoms: O_1  and  C_21 
REMARK    2  A    between atoms: O_2  and  C_31 
REMARK    3  A    between atoms: C_17  and  C_31 
ROOT
HETATM    1  C   UNK N   1      11.713  15.654  38.608  0.00  0.00    -0.028 C 
HETATM    2  C   UNK N   1      12.236  16.944  39.345  0.00  0.00     0.007 C 
HETATM    3  C   UNK N   1      12.175  16.974  40.945  0.00  0.00    -0.035 C 
HETATM    4  C   UNK N   1      11.493  16.026  37.039  0.00  0.00    -0.013 C 
HETATM    5  C   UNK N   1      10.709  16.543  41.352  0.00  0.00     0.004 C 
HETATM    6  C   UNK N   1      10.375  15.191  39.254  0.00  0.00     0.011 C 
HETATM    7  C   UNK N   1      12.780  16.652  36.459  0.00  0.00    -0.069 C 
HETATM    8  C   UNK N   1      10.391  15.129  40.783  0.00  0.00     0.007 C 
HETATM    9  C   UNK N   1      10.286  16.767  42.861  0.00  0.00    -0.017 C 
HETATM   10  C   UNK N   1      13.055  16.648  34.943  0.00  0.00     0.038 C 
HETATM   11  C   UNK N   1      13.602  17.373  38.752  0.00  0.00     0.033 C 
HETATM   12  C   UNK N   1      11.108  14.738  36.230  0.00  0.00     0.016 C 
HETATM   13  C   UNK N   1      12.378  18.450  41.420  0.00  0.00     0.012 C 
HETATM   14  C   UNK N   1      12.613  15.298  34.251  0.00  0.00     0.053 C 
HETATM   15  C   UNK N   1      11.179  14.908  34.708  0.00  0.00     0.022 C 
HETATM   16  C   UNK N   1      12.748  14.485  38.743  0.00  0.00     0.016 C 
HETATM   17  C   UNK N   1      13.707  17.239  37.258  0.00  0.00    -0.022 C 
HETATM   18  C   UNK N   1      10.607  18.256  43.232  0.00  0.00     0.126 C 
HETATM   19  C   UNK N   1      13.296  16.109  41.615  0.00  0.00     0.016 C 
HETATM   20  C   UNK N   1      12.057  18.661  42.914  0.00  0.00     0.033 C 
HETATM   21  C   UNK N   1      12.521  17.869  34.151  0.00  0.00    -0.005 C 
HETATM   22  C   UNK N   1      10.350  17.073  36.799  0.00  0.00     0.021 C 
HETATM   23  C   UNK N   1      12.577  15.443  32.686  0.00  0.00     0.021 C 
HETATM   24  C   UNK N   1      13.202  17.897  32.731  0.00  0.00    -0.014 C 
HETATM   25  C   UNK N   1      10.933  15.774  43.860  0.00  0.00     0.018 C 
HETATM   26  C   UNK N   1       8.747  16.573  42.995  0.00  0.00     0.018 C 
HETATM   27  C   UNK N   1      13.597  16.475  32.217  0.00  0.00     0.006 C 
HETATM   28  C   UNK N   1      12.735  19.212  34.875  0.00  0.00     0.011 C 
HETATM   29  C   UNK N   1      12.286  18.616  31.725  0.00  0.00     0.010 C 
ENDROOT
BRANCH  14  30
HETATM   30  C   UNK N   1      13.578  14.169  34.630  0.00  0.00     0.149 C 
HETATM   31  O   UNK N   1      13.282  12.994  34.437  0.00  0.00    -0.649 OA
BRANCH  30  32
HETATM   32  O   UNK N   1      14.789  14.469  35.143  0.00  0.00    -0.776 OA
HETATM   33  H   UNK N   1      15.604  14.263  34.663  0.00  0.00     0.167 HD
ENDBRANCH  30  32
ENDBRANCH  14  30
BRANCH  18  34
HETATM   34  O   UNK N   1      10.360  18.507  44.594  0.00  0.00    -0.395 OA
HETATM   35  H   UNK N   1       9.876  19.370  44.656  0.00  0.00     0.210 HD
ENDBRANCH  18  34
TORSDOF 3
ENDMDL
MODEL 2
REMARK VINA RESULT:      -8.9      3.923      6.511
REMARK  3 active torsions:
REMARK  status: ('A' for Active; 'I' for Inactive)
REMARK    1  A    between atoms: O_1  and  C_21 
REMARK    2  A    between atoms: O_2  and  C_31 
REMARK    3  A    between atoms: C_17  and  C_31 
ROOT
HETATM    1  C   UNK N   1       8.642  15.940  40.178  0.00  0.00    -0.028 C 
HETATM    2  C   UNK N   1       8.031  16.344  38.784  0.00  0.00     0.007 C 
HETATM    3  C   UNK N   1       6.452  16.595  38.698  0.00  0.00    -0.035 C 
HETATM    4  C   UNK N   1      10.135  15.348  39.920  0.00  0.00    -0.013 C 
HETATM    5  C   UNK N   1       5.756  15.347  39.373  0.00  0.00     0.004 C 
HETATM    6  C   UNK N   1       7.737  14.867  40.852  0.00  0.00     0.011 C 
HETATM    7  C   UNK N   1      10.966  16.353  39.094  0.00  0.00    -0.069 C 
HETATM    8  C   UNK N   1       6.242  15.196  40.845  0.00  0.00     0.007 C 
HETATM    9  C   UNK N   1       4.193  15.196  39.167  0.00  0.00    -0.017 C 
HETATM   10  C   UNK N   1      12.506  16.319  39.111  0.00  0.00     0.038 C 
HETATM   11  C   UNK N   1       8.889  17.460  38.136  0.00  0.00     0.033 C 
HETATM   12  C   UNK N   1      10.844  15.061  41.290  0.00  0.00     0.016 C 
HETATM   13  C   UNK N   1       6.034  16.606  37.191  0.00  0.00     0.012 C 
HETATM   14  C   UNK N   1      13.089  16.013  40.547  0.00  0.00     0.053 C 
HETATM   15  C   UNK N   1      12.350  14.796  41.175  0.00  0.00     0.022 C 
HETATM   16  C   UNK N   1       8.713  17.183  41.130  0.00  0.00     0.016 C 
HETATM   17  C   UNK N   1      10.373  17.292  38.312  0.00  0.00    -0.022 C 
HETATM   18  C   UNK N   1       3.901  15.297  37.630  0.00  0.00     0.126 C 
HETATM   19  C   UNK N   1       6.018  17.970  39.312  0.00  0.00     0.016 C 
HETATM   20  C   UNK N   1       4.507  16.552  36.979  0.00  0.00     0.033 C 
HETATM   21  C   UNK N   1      13.180  15.419  38.044  0.00  0.00    -0.005 C 
HETATM   22  C   UNK N   1      10.144  14.003  39.113  0.00  0.00     0.021 C 
HETATM   23  C   UNK N   1      14.615  15.642  40.479  0.00  0.00     0.021 C 
HETATM   24  C   UNK N   1      14.708  15.788  37.952  0.00  0.00    -0.014 C 
HETATM   25  C   UNK N   1       3.341  16.203  39.981  0.00  0.00     0.018 C 
HETATM   26  C   UNK N   1       3.750  13.778  39.635  0.00  0.00     0.018 C 
HETATM   27  C   UNK N   1      15.285  16.335  39.297  0.00  0.00     0.006 C 
HETATM   28  C   UNK N   1      12.520  15.514  36.655  0.00  0.00     0.011 C 
HETATM   29  C   UNK N   1      15.512  14.572  37.457  0.00  0.00     0.010 C 
ENDROOT
BRANCH  14  30
HETATM   30  C   UNK N   1      12.907  17.229  41.463  0.00  0.00     0.149 C 
HETATM   31  O   UNK N   1      12.792  18.358  40.997  0.00  0.00    -0.649 OA
BRANCH  30  32
HETATM   32  O   UNK N   1      12.828  17.054  42.798  0.00  0.00    -0.776 OA
HETATM   33  H   UNK N   1      13.028  17.774  43.413  0.00  0.00     0.167 HD
ENDBRANCH  30  32
ENDBRANCH  14  30
BRANCH  18  34
HETATM   34  O   UNK N   1       2.519  15.280  37.371  0.00  0.00    -0.395 OA
HETATM   35  H   UNK N   1       2.108  14.616  37.982  0.00  0.00     0.210 HD
ENDBRANCH  18  34
TORSDOF 3
ENDMDL
MODEL 3
REMARK VINA RESULT:      -8.6      5.183      7.990
REMARK  3 active torsions:
REMARK  status: ('A' for Active; 'I' for Inactive)
REMARK    1  A    between atoms: O_1  and  C_21 
REMARK    2  A    between atoms: O_2  and  C_31 
REMARK    3  A    between atoms: C_17  and  C_31 
ROOT
HETATM    1  C   UNK N   1       6.450  15.703  38.729  0.00  0.00    -0.028 C 
HETATM    2  C   UNK N   1       5.531  15.182  39.897  0.00  0.00     0.007 C 
HETATM    3  C   UNK N   1       4.001  14.850  39.561  0.00  0.00    -0.035 C 
HETATM    4  C   UNK N   1       7.788  16.349  39.391  0.00  0.00    -0.013 C 
HETATM    5  C   UNK N   1       3.423  16.104  38.791  0.00  0.00     0.004 C 
HETATM    6  C   UNK N   1       5.681  16.771  37.897  0.00  0.00     0.011 C 
HETATM    7  C   UNK N   1       8.443  15.335  40.354  0.00  0.00    -0.069 C 
HETATM    8  C   UNK N   1       4.257  16.371  37.503  0.00  0.00     0.007 C 
HETATM    9  C   UNK N   1       1.853  16.165  38.594  0.00  0.00    -0.017 C 
HETATM   10  C   UNK N   1       9.931  15.445  40.736  0.00  0.00     0.038 C 
HETATM   11  C   UNK N   1       6.265  14.070  40.689  0.00  0.00     0.033 C 
HETATM   12  C   UNK N   1       8.803  16.756  38.266  0.00  0.00     0.016 C 
HETATM   13  C   UNK N   1       3.215  14.724  40.907  0.00  0.00     0.012 C 
HETATM   14  C   UNK N   1      10.840  15.869  39.515  0.00  0.00     0.053 C 
HETATM   15  C   UNK N   1      10.210  17.085  38.778  0.00  0.00     0.022 C 
HETATM   16  C   UNK N   1       6.839  14.528  37.768  0.00  0.00     0.016 C 
HETATM   17  C   UNK N   1       7.731  14.321  40.909  0.00  0.00    -0.022 C 
HETATM   18  C   UNK N   1       1.186  15.953  39.997  0.00  0.00     0.126 C 
HETATM   19  C   UNK N   1       3.826  13.498  38.789  0.00  0.00     0.016 C 
HETATM   20  C   UNK N   1       1.684  14.690  40.721  0.00  0.00     0.033 C 
HETATM   21  C   UNK N   1      10.254  16.307  41.984  0.00  0.00    -0.005 C 
HETATM   22  C   UNK N   1       7.507  17.639  40.239  0.00  0.00     0.021 C 
HETATM   23  C   UNK N   1      12.272  16.308  39.993  0.00  0.00     0.021 C 
HETATM   24  C   UNK N   1      11.728  16.007  42.448  0.00  0.00    -0.014 C 
HETATM   25  C   UNK N   1       1.301  15.172  37.540  0.00  0.00     0.018 C 
HETATM   26  C   UNK N   1       1.456  17.587  38.097  0.00  0.00     0.018 C 
HETATM   27  C   UNK N   1      12.662  15.574  41.272  0.00  0.00     0.006 C 
HETATM   28  C   UNK N   1       9.269  16.092  43.149  0.00  0.00     0.011 C 
HETATM   29  C   UNK N   1      12.301  17.226  43.192  0.00  0.00     0.010 C 
ENDROOT
BRANCH  14  30
HETATM   30  C   UNK N   1      10.974  14.706  38.526  0.00  0.00     0.149 C 
HETATM   31  O   UNK N   1      10.523  13.596  38.790  0.00  0.00    -0.649 OA
BRANCH  30  32
HETATM   32  O   UNK N   1      11.558  14.913  37.327  0.00  0.00    -0.776 OA
HETATM   33  H   UNK N   1      11.484  15.763  36.871  0.00  0.00     0.167 HD
ENDBRANCH  30  32
ENDBRANCH  14  30
BRANCH  18  34
HETATM   34  O   UNK N   1      -0.215  15.887  39.892  0.00  0.00    -0.395 OA
HETATM   35  H   UNK N   1      -0.592  16.084  40.787  0.00  0.00     0.210 HD
ENDBRANCH  18  34
TORSDOF 3
ENDMDL
MODEL 4
REMARK VINA RESULT:      -8.5      2.092      8.111
REMARK  3 active torsions:
REMARK  status: ('A' for Active; 'I' for Inactive)
REMARK    1  A    between atoms: O_1  and  C_21 
REMARK    2  A    between atoms: O_2  and  C_31 
REMARK    3  A    between atoms: C_17  and  C_31 
ROOT
HETATM    1  C   UNK N   1      13.652  15.680  37.382  0.00  0.00    -0.028 C 
HETATM    2  C   UNK N   1      12.466  15.266  36.432  0.00  0.00     0.007 C 
HETATM    3  C   UNK N   1      12.828  14.671  34.990  0.00  0.00    -0.035 C 
HETATM    4  C   UNK N   1      13.045  16.615  38.567  0.00  0.00    -0.013 C 
HETATM    5  C   UNK N   1      13.866  15.667  34.335  0.00  0.00     0.004 C 
HETATM    6  C   UNK N   1      14.726  16.458  36.567  0.00  0.00     0.011 C 
HETATM    7  C   UNK N   1      11.861  15.898  39.251  0.00  0.00    -0.069 C 
HETATM    8  C   UNK N   1      15.125  15.800  35.243  0.00  0.00     0.007 C 
HETATM    9  C   UNK N   1      14.172  15.476  32.794  0.00  0.00    -0.017 C 
HETATM   10  C   UNK N   1      11.413  16.280  40.675  0.00  0.00     0.038 C 
HETATM   11  C   UNK N   1      11.425  14.433  37.222  0.00  0.00     0.033 C 
HETATM   12  C   UNK N   1      14.160  16.939  39.621  0.00  0.00     0.016 C 
HETATM   13  C   UNK N   1      11.538  14.692  34.108  0.00  0.00     0.012 C 
HETATM   14  C   UNK N   1      12.632  16.589  41.631  0.00  0.00     0.053 C 
HETATM   15  C   UNK N   1      13.633  17.548  40.926  0.00  0.00     0.022 C 
HETATM   16  C   UNK N   1      14.336  14.410  37.996  0.00  0.00     0.016 C 
HETATM   17  C   UNK N   1      11.164  14.918  38.621  0.00  0.00    -0.022 C 
HETATM   18  C   UNK N   1      12.801  15.441  32.035  0.00  0.00     0.126 C 
HETATM   19  C   UNK N   1      13.328  13.187  35.051  0.00  0.00     0.016 C 
HETATM   20  C   UNK N   1      11.812  14.415  32.615  0.00  0.00     0.033 C 
HETATM   21  C   UNK N   1      10.341  17.396  40.776  0.00  0.00    -0.005 C 
HETATM   22  C   UNK N   1      12.489  17.990  38.056  0.00  0.00     0.021 C 
HETATM   23  C   UNK N   1      12.159  17.301  42.951  0.00  0.00     0.021 C 
HETATM   24  C   UNK N   1       9.733  17.393  42.229  0.00  0.00    -0.014 C 
HETATM   25  C   UNK N   1      15.043  14.237  32.464  0.00  0.00     0.018 C 
HETATM   26  C   UNK N   1      14.964  16.712  32.273  0.00  0.00     0.018 C 
HETATM   27  C   UNK N   1      10.737  16.879  43.310  0.00  0.00     0.006 C 
HETATM   28  C   UNK N   1       9.223  17.270  39.725  0.00  0.00     0.011 C 
HETATM   29  C   UNK N   1       9.208  18.796  42.580  0.00  0.00     0.010 C 
ENDROOT
BRANCH  14  30
HETATM   30  C   UNK N   1      13.362  15.291  41.994  0.00  0.00     0.149 C 
HETATM   31  O   UNK N   1      14.445  15.012  41.488  0.00  0.00    -0.649 OA
BRANCH  30  32
HETATM   32  O   UNK N   1      12.831  14.460  42.916  0.00  0.00    -0.776 OA
HETATM   33  H   UNK N   1      11.915  14.559  43.214  0.00  0.00     0.167 HD
ENDBRANCH  30  32
ENDBRANCH  14  30
BRANCH  18  34
HETATM   34  O   UNK N   1      12.982  15.165  30.667  0.00  0.00    -0.395 OA
HETATM   35  H   UNK N   1      13.128  16.029  30.204  0.00  0.00     0.210 HD
ENDBRANCH  18  34
TORSDOF 3
ENDMDL
MODEL 5
REMARK VINA RESULT:      -8.5      1.893      8.139
REMARK  3 active torsions:
REMARK  status: ('A' for Active; 'I' for Inactive)
REMARK    1  A    between atoms: O_1  and  C_21 
REMARK    2  A    between atoms: O_2  and  C_31 
REMARK    3  A    between atoms: C_17  and  C_31 
ROOT
HETATM    1  C   UNK N   1      12.281  16.812  38.265  0.00  0.00    -0.028 C 
HETATM    2  C   UNK N   1      11.772  15.795  37.175  0.00  0.00     0.007 C 
HETATM    3  C   UNK N   1      12.508  15.787  35.752  0.00  0.00    -0.035 C 
HETATM    4  C   UNK N   1      11.143  16.918  39.423  0.00  0.00    -0.013 C 
HETATM    5  C   UNK N   1      12.567  17.289  35.262  0.00  0.00     0.004 C 
HETATM    6  C   UNK N   1      12.526  18.202  37.609  0.00  0.00     0.011 C 
HETATM    7  C   UNK N   1      10.782  15.509  39.941  0.00  0.00    -0.069 C 
HETATM    8  C   UNK N   1      13.327  18.161  36.305  0.00  0.00     0.007 C 
HETATM    9  C   UNK N   1      12.982  17.537  33.755  0.00  0.00    -0.017 C 
HETATM   10  C   UNK N   1      10.138  15.309  41.325  0.00  0.00     0.038 C 
HETATM   11  C   UNK N   1      11.590  14.392  37.806  0.00  0.00     0.033 C 
HETATM   12  C   UNK N   1      11.661  17.809  40.606  0.00  0.00     0.016 C 
HETATM   13  C   UNK N   1      11.615  14.999  34.739  0.00  0.00     0.012 C 
HETATM   14  C   UNK N   1      10.743  16.272  42.421  0.00  0.00     0.053 C 
HETATM   15  C   UNK N   1      10.805  17.728  41.875  0.00  0.00     0.022 C 
HETATM   16  C   UNK N   1      13.635  16.322  38.885  0.00  0.00     0.016 C 
HETATM   17  C   UNK N   1      11.006  14.399  39.191  0.00  0.00    -0.022 C 
HETATM   18  C   UNK N   1      12.067  16.639  32.852  0.00  0.00     0.126 C 
HETATM   19  C   UNK N   1      13.905  15.080  35.793  0.00  0.00     0.016 C 
HETATM   20  C   UNK N   1      12.066  15.160  33.272  0.00  0.00     0.033 C 
HETATM   21  C   UNK N   1       8.588  15.339  41.366  0.00  0.00    -0.005 C 
HETATM   22  C   UNK N   1       9.801  17.559  38.924  0.00  0.00     0.021 C 
HETATM   23  C   UNK N   1       9.852  16.300  43.715  0.00  0.00     0.021 C 
HETATM   24  C   UNK N   1       8.099  14.751  42.743  0.00  0.00    -0.014 C 
HETATM   25  C   UNK N   1      14.485  17.306  33.459  0.00  0.00     0.018 C 
HETATM   26  C   UNK N   1      12.693  19.022  33.383  0.00  0.00     0.018 C 
HETATM   27  C   UNK N   1       9.128  14.970  43.899  0.00  0.00     0.006 C 
HETATM   28  C   UNK N   1       7.927  14.585  40.196  0.00  0.00     0.011 C 
HETATM   29  C   UNK N   1       6.724  15.339  43.105  0.00  0.00     0.010 C 
ENDROOT
BRANCH  14  30
HETATM   30  C   UNK N   1      12.160  15.823  42.795  0.00  0.00     0.149 C 
HETATM   31  O   UNK N   1      12.680  14.854  42.251  0.00  0.00    -0.649 OA
BRANCH  30  32
HETATM   32  O   UNK N   1      12.866  16.528  43.703  0.00  0.00    -0.776 OA
HETATM   33  H   UNK N   1      12.924  16.243  44.627  0.00  0.00     0.167 HD
ENDBRANCH  30  32
ENDBRANCH  14  30
BRANCH  18  34
HETATM   34  O   UNK N   1      12.446  16.722  31.500  0.00  0.00    -0.395 OA
HETATM   35  H   UNK N   1      13.380  16.396  31.431  0.00  0.00     0.210 HD
ENDBRANCH  18  34
TORSDOF 3
ENDMDL
MODEL 6
REMARK VINA RESULT:      -8.0      6.867      9.062
REMARK  3 active torsions:
REMARK  status: ('A' for Active; 'I' for Inactive)
REMARK    1  A    between atoms: O_1  and  C_21 
REMARK    2  A    between atoms: O_2  and  C_31 
REMARK    3  A    between atoms: C_17  and  C_31 
ROOT
HETATM    1  C   UNK N   1       5.459  14.756  39.652  0.00  0.00    -0.028 C 
HETATM    2  C   UNK N   1       5.825  16.260  39.941  0.00  0.00     0.007 C 
HETATM    3  C   UNK N   1       7.314  16.592  40.429  0.00  0.00    -0.035 C 
HETATM    4  C   UNK N   1       3.838  14.637  39.587  0.00  0.00    -0.013 C 
HETATM    5  C   UNK N   1       7.632  15.606  41.623  0.00  0.00     0.004 C 
HETATM    6  C   UNK N   1       6.030  13.853  40.784  0.00  0.00     0.011 C 
HETATM    7  C   UNK N   1       3.272  15.666  38.585  0.00  0.00    -0.069 C 
HETATM    8  C   UNK N   1       7.491  14.130  41.147  0.00  0.00     0.007 C 
HETATM    9  C   UNK N   1       8.927  15.910  42.481  0.00  0.00    -0.017 C 
HETATM   10  C   UNK N   1       1.883  15.476  37.947  0.00  0.00     0.038 C 
HETATM   11  C   UNK N   1       5.319  17.158  38.784  0.00  0.00     0.033 C 
HETATM   12  C   UNK N   1       3.422  13.185  39.161  0.00  0.00     0.016 C 
HETATM   13  C   UNK N   1       7.333  18.046  41.004  0.00  0.00     0.012 C 
HETATM   14  C   UNK N   1       1.588  13.970  37.573  0.00  0.00     0.053 C 
HETATM   15  C   UNK N   1       1.946  13.044  38.771  0.00  0.00     0.022 C 
HETATM   16  C   UNK N   1       6.087  14.287  38.295  0.00  0.00     0.016 C 
HETATM   17  C   UNK N   1       3.968  16.780  38.242  0.00  0.00    -0.022 C 
HETATM   18  C   UNK N   1       8.860  17.410  42.933  0.00  0.00     0.126 C 
HETATM   19  C   UNK N   1       8.363  16.536  39.266  0.00  0.00     0.016 C 
HETATM   20  C   UNK N   1       8.632  18.386  41.766  0.00  0.00     0.033 C 
HETATM   21  C   UNK N   1       0.688  16.093  38.718  0.00  0.00    -0.005 C 
HETATM   22  C   UNK N   1       3.134  14.927  40.959  0.00  0.00     0.021 C 
HETATM   23  C   UNK N   1       0.065  13.746  37.253  0.00  0.00     0.021 C 
HETATM   24  C   UNK N   1      -0.566  16.145  37.766  0.00  0.00    -0.014 C 
HETATM   25  C   UNK N   1      10.261  15.586  41.763  0.00  0.00     0.018 C 
HETATM   26  C   UNK N   1       8.905  15.032  43.767  0.00  0.00     0.018 C 
HETATM   27  C   UNK N   1      -0.557  15.018  36.685  0.00  0.00     0.006 C 
HETATM   28  C   UNK N   1       0.984  17.491  39.294  0.00  0.00     0.011 C 
HETATM   29  C   UNK N   1      -1.859  16.105  38.600  0.00  0.00     0.010 C 
ENDROOT
BRANCH  14  30
HETATM   30  C   UNK N   1       2.424  13.553  36.358  0.00  0.00     0.149 C 
HETATM   31  O   UNK N   1       2.538  12.371  36.045  0.00  0.00    -0.649 OA
BRANCH  30  32
HETATM   32  O   UNK N   1       3.009  14.498  35.593  0.00  0.00    -0.776 OA
HETATM   33  H   UNK N   1       3.029  14.423  34.628  0.00  0.00     0.167 HD
ENDBRANCH  30  32
ENDBRANCH  14  30
BRANCH  18  34
HETATM   34  O   UNK N   1      10.031  17.791  43.613  0.00  0.00    -0.395 OA
HETATM   35  H   UNK N   1      10.799  17.380  43.139  0.00  0.00     0.210 HD
ENDBRANCH  18  34
TORSDOF 3
ENDMDL
MODEL 7
REMARK VINA RESULT:      -8.0      8.272     11.255
REMARK  3 active torsions:
REMARK  status: ('A' for Active; 'I' for Inactive)
REMARK    1  A    between atoms: O_1  and  C_21 
REMARK    2  A    between atoms: O_2  and  C_31 
REMARK    3  A    between atoms: C_17  and  C_31 
ROOT
HETATM    1  C   UNK N   1      19.488  12.668  32.733  0.00  0.00    -0.028 C 
HETATM    2  C   UNK N   1      19.399  11.937  34.125  0.00  0.00     0.007 C 
HETATM    3  C   UNK N   1      17.947  11.548  34.680  0.00  0.00    -0.035 C 
HETATM    4  C   UNK N   1      20.977  13.311  32.598  0.00  0.00    -0.013 C 
HETATM    5  C   UNK N   1      17.056  12.849  34.571  0.00  0.00     0.004 C 
HETATM    6  C   UNK N   1      18.402  13.780  32.657  0.00  0.00     0.011 C 
HETATM    7  C   UNK N   1      22.046  12.227  32.853  0.00  0.00    -0.069 C 
HETATM    8  C   UNK N   1      17.003  13.338  33.093  0.00  0.00     0.007 C 
HETATM    9  C   UNK N   1      15.660  12.829  35.318  0.00  0.00    -0.017 C 
HETATM   10  C   UNK N   1      23.485  12.388  32.327  0.00  0.00     0.038 C 
HETATM   11  C   UNK N   1      20.432  10.784  34.183  0.00  0.00     0.033 C 
HETATM   12  C   UNK N   1      21.167  13.930  31.168  0.00  0.00     0.016 C 
HETATM   13  C   UNK N   1      18.076  11.194  36.197  0.00  0.00     0.012 C 
HETATM   14  C   UNK N   1      23.535  13.029  30.884  0.00  0.00     0.053 C 
HETATM   15  C   UNK N   1      22.619  14.285  30.826  0.00  0.00     0.022 C 
HETATM   16  C   UNK N   1      19.231  11.657  31.563  0.00  0.00     0.016 C 
HETATM   17  C   UNK N   1      21.763  11.103  33.560  0.00  0.00    -0.022 C 
HETATM   18  C   UNK N   1      15.918  12.391  36.801  0.00  0.00     0.126 C 
HETATM   19  C   UNK N   1      17.334  10.299  33.959  0.00  0.00     0.016 C 
HETATM   20  C   UNK N   1      16.716  11.081  36.917  0.00  0.00     0.033 C 
HETATM   21  C   UNK N   1      24.483  13.100  33.276  0.00  0.00    -0.005 C 
HETATM   22  C   UNK N   1      21.259  14.458  33.631  0.00  0.00     0.021 C 
HETATM   23  C   UNK N   1      24.989  13.498  30.515  0.00  0.00     0.021 C 
HETATM   24  C   UNK N   1      25.950  12.843  32.765  0.00  0.00    -0.014 C 
HETATM   25  C   UNK N   1      14.583  11.946  34.638  0.00  0.00     0.018 C 
HETATM   26  C   UNK N   1      15.077  14.273  35.351  0.00  0.00     0.018 C 
HETATM   27  C   UNK N   1      26.029  12.632  31.219  0.00  0.00     0.006 C 
HETATM   28  C   UNK N   1      24.344  12.668  34.749  0.00  0.00     0.011 C 
HETATM   29  C   UNK N   1      26.870  13.991  33.216  0.00  0.00     0.010 C 
ENDROOT
BRANCH  14  30
HETATM   30  C   UNK N   1      23.053  12.016  29.838  0.00  0.00     0.149 C 
HETATM   31  O   UNK N   1      22.855  10.843  30.139  0.00  0.00    -0.649 OA
BRANCH  30  32
HETATM   32  O   UNK N   1      22.799  12.427  28.578  0.00  0.00    -0.776 OA
HETATM   33  H   UNK N   1      21.901  12.647  28.292  0.00  0.00     0.167 HD
ENDBRANCH  30  32
ENDBRANCH  14  30
BRANCH  18  34
HETATM   34  O   UNK N   1      14.710  12.243  37.507  0.00  0.00    -0.395 OA
HETATM   35  H   UNK N   1      14.198  11.512  37.075  0.00  0.00     0.210 HD
ENDBRANCH  18  34
TORSDOF 3
ENDMDL
MODEL 8
REMARK VINA RESULT:      -7.8      7.381     10.553
REMARK  3 active torsions:
REMARK  status: ('A' for Active; 'I' for Inactive)
REMARK    1  A    between atoms: O_1  and  C_21 
REMARK    2  A    between atoms: O_2  and  C_31 
REMARK    3  A    between atoms: C_17  and  C_31 
ROOT
HETATM    1  C   UNK N   1      18.629  13.162  32.533  0.00  0.00    -0.028 C 
HETATM    2  C   UNK N   1      18.226  13.397  34.037  0.00  0.00     0.007 C 
HETATM    3  C   UNK N   1      16.697  13.744  34.363  0.00  0.00    -0.035 C 
HETATM    4  C   UNK N   1      20.250  13.245  32.427  0.00  0.00    -0.013 C 
HETATM    5  C   UNK N   1      16.280  14.918  33.389  0.00  0.00     0.004 C 
HETATM    6  C   UNK N   1      17.965  14.251  31.639  0.00  0.00     0.011 C 
HETATM    7  C   UNK N   1      20.896  12.284  33.448  0.00  0.00    -0.069 C 
HETATM    8  C   UNK N   1      16.475  14.477  31.908  0.00  0.00     0.007 C 
HETATM    9  C   UNK N   1      14.911  15.652  33.693  0.00  0.00    -0.017 C 
HETATM   10  C   UNK N   1      22.338  11.776  33.262  0.00  0.00     0.038 C 
HETATM   11  C   UNK N   1      18.828  12.278  34.924  0.00  0.00     0.033 C 
HETATM   12  C   UNK N   1      20.713  12.878  30.974  0.00  0.00     0.016 C 
HETATM   13  C   UNK N   1      16.615  14.296  35.823  0.00  0.00     0.012 C 
HETATM   14  C   UNK N   1      22.677  11.451  31.754  0.00  0.00     0.053 C 
HETATM   15  C   UNK N   1      22.220  12.624  30.840  0.00  0.00     0.022 C 
HETATM   16  C   UNK N   1      18.128  11.760  32.041  0.00  0.00     0.016 C 
HETATM   17  C   UNK N   1      20.225  11.865  34.551  0.00  0.00    -0.022 C 
HETATM   18  C   UNK N   1      14.926  16.088  35.199  0.00  0.00     0.126 C 
HETATM   19  C   UNK N   1      15.757  12.492  34.282  0.00  0.00     0.016 C 
HETATM   20  C   UNK N   1      15.251  14.932  36.161  0.00  0.00     0.033 C 
HETATM   21  C   UNK N   1      23.454  12.643  33.899  0.00  0.00    -0.005 C 
HETATM   22  C   UNK N   1      20.825  14.671  32.741  0.00  0.00     0.021 C 
HETATM   23  C   UNK N   1      24.224  11.273  31.540  0.00  0.00     0.021 C 
HETATM   24  C   UNK N   1      24.788  11.808  33.950  0.00  0.00    -0.014 C 
HETATM   25  C   UNK N   1      13.649  14.821  33.348  0.00  0.00     0.018 C 
HETATM   26  C   UNK N   1      14.824  16.947  32.832  0.00  0.00     0.018 C 
HETATM   27  C   UNK N   1      24.886  10.745  32.809  0.00  0.00     0.006 C 
HETATM   28  C   UNK N   1      23.097  13.171  35.302  0.00  0.00     0.011 C 
HETATM   29  C   UNK N   1      26.001  12.755  33.932  0.00  0.00     0.010 C 
ENDROOT
BRANCH  14  30
HETATM   30  C   UNK N   1      21.957  10.172  31.314  0.00  0.00     0.149 C 
HETATM   31  O   UNK N   1      21.862   9.877  30.126  0.00  0.00    -0.649 OA
BRANCH  30  32
HETATM   32  O   UNK N   1      21.457   9.332  32.244  0.00  0.00    -0.776 OA
HETATM   33  H   UNK N   1      21.945   9.132  33.056  0.00  0.00     0.167 HD
ENDBRANCH  30  32
ENDBRANCH  14  30
BRANCH  18  34
HETATM   34  O   UNK N   1      13.695  16.654  35.578  0.00  0.00    -0.395 OA
HETATM   35  H   UNK N   1      12.992  15.972  35.425  0.00  0.00     0.210 HD
ENDBRANCH  18  34
TORSDOF 3
ENDMDL
MODEL 9
REMARK VINA RESULT:      -7.8      4.919      7.239
REMARK  3 active torsions:
REMARK  status: ('A' for Active; 'I' for Inactive)
REMARK    1  A    between atoms: O_1  and  C_21 
REMARK    2  A    between atoms: O_2  and  C_31 
REMARK    3  A    between atoms: C_17  and  C_31 
ROOT
HETATM    1  C   UNK N   1       7.000  15.441  39.368  0.00  0.00    -0.028 C 
HETATM    2  C   UNK N   1       6.180  16.244  38.289  0.00  0.00     0.007 C 
HETATM    3  C   UNK N   1       4.583  16.132  38.321  0.00  0.00    -0.035 C 
HETATM    4  C   UNK N   1       8.551  15.380  38.878  0.00  0.00    -0.013 C 
HETATM    5  C   UNK N   1       4.236  14.591  38.385  0.00  0.00     0.004 C 
HETATM    6  C   UNK N   1       6.414  14.005  39.507  0.00  0.00     0.011 C 
HETATM    7  C   UNK N   1       9.064  16.804  38.572  0.00  0.00    -0.069 C 
HETATM    8  C   UNK N   1       4.890  13.948  39.644  0.00  0.00     0.007 C 
HETATM    9  C   UNK N   1       2.727  14.183  38.133  0.00  0.00    -0.017 C 
HETATM   10  C   UNK N   1      10.571  17.125  38.574  0.00  0.00     0.038 C 
HETATM   11  C   UNK N   1       6.715  17.695  38.193  0.00  0.00     0.033 C 
HETATM   12  C   UNK N   1       9.439  14.713  39.986  0.00  0.00     0.016 C 
HETATM   13  C   UNK N   1       4.022  16.683  36.969  0.00  0.00     0.012 C 
HETATM   14  C   UNK N   1      11.348  16.383  39.733  0.00  0.00     0.053 C 
HETATM   15  C   UNK N   1      10.947  14.881  39.767  0.00  0.00     0.022 C 
HETATM   16  C   UNK N   1       6.905  16.141  40.767  0.00  0.00     0.016 C 
HETATM   17  C   UNK N   1       8.211  17.818  38.279  0.00  0.00    -0.022 C 
HETATM   18  C   UNK N   1       2.267  14.854  36.794  0.00  0.00     0.126 C 
HETATM   19  C   UNK N   1       3.936  16.974  39.473  0.00  0.00     0.016 C 
HETATM   20  C   UNK N   1       2.526  16.370  36.755  0.00  0.00     0.033 C 
HETATM   21  C   UNK N   1      11.307  16.946  37.220  0.00  0.00    -0.005 C 
HETATM   22  C   UNK N   1       8.760  14.547  37.565  0.00  0.00     0.021 C 
HETATM   23  C   UNK N   1      12.903  16.443  39.510  0.00  0.00     0.021 C 
HETATM   24  C   UNK N   1      12.706  17.664  37.299  0.00  0.00    -0.014 C 
HETATM   25  C   UNK N   1       1.770  14.520  39.304  0.00  0.00     0.018 C 
HETATM   26  C   UNK N   1       2.642  12.640  37.937  0.00  0.00     0.018 C 
HETATM   27  C   UNK N   1      13.289  17.708  38.748  0.00  0.00     0.006 C 
HETATM   28  C   UNK N   1      10.504  17.465  36.012  0.00  0.00     0.011 C 
HETATM   29  C   UNK N   1      13.693  16.997  36.324  0.00  0.00     0.010 C 
ENDROOT
BRANCH  14  30
HETATM   30  C   UNK N   1      11.009  17.017  41.086  0.00  0.00     0.149 C 
HETATM   31  O   UNK N   1      11.288  16.450  42.138  0.00  0.00    -0.649 OA
BRANCH  30  32
HETATM   32  O   UNK N   1      10.434  18.238  41.128  0.00  0.00    -0.776 OA
HETATM   33  H   UNK N   1       9.583  18.408  40.698  0.00  0.00     0.167 HD
ENDBRANCH  30  32
ENDBRANCH  14  30
BRANCH  18  34
HETATM   34  O   UNK N   1       0.899  14.628  36.553  0.00  0.00    -0.395 OA
HETATM   35  H   UNK N   1       0.467  15.511  36.430  0.00  0.00     0.210 HD
ENDBRANCH  18  34
TORSDOF 3
ENDMDL
