# Supplementary material for: UPLC-ESI/MSn metabolic profiling of Cedrela odorata L. and Toona ciliata M. Roem and in vitro investigation of their anti-diabetic activity supported with molecular docking studies
Source: Front Chem. 2024 Nov 15;12:1462309. doi: 10.3389/fchem.2024.1462309 (PMC11604428; doi:10.3389/fchem.2024.1462309)
Supplement: Supplementary file 1 [file DataSheet2.zip › Raw data_docking/alpha-amylase/Ursolic acid/Ursolic acid.csv]

Ligand	Binding Affinity	rmsd/ub	rmsd/lb
4gqr.mini_Unnamed_uff_E=811.35	-9.4	0.0	0.0
4gqr.mini_Unnamed_uff_E=811.35	-8.9	6.511	3.923
4gqr.mini_Unnamed_uff_E=811.35	-8.6	7.99	5.183
4gqr.mini_Unnamed_uff_E=811.35	-8.5	8.111	2.092
4gqr.mini_Unnamed_uff_E=811.35	-8.5	8.139	1.893
4gqr.mini_Unnamed_uff_E=811.35	-8.0	9.062	6.867
4gqr.mini_Unnamed_uff_E=811.35	-8.0	11.255	8.272
4gqr.mini_Unnamed_uff_E=811.35	-7.8	10.553	7.381
4gqr.mini_Unnamed_uff_E=811.35	-7.8	7.239	4.919
