# Supplementary material for: UPLC-ESI/MSn metabolic profiling of Cedrela odorata L. and Toona ciliata M. Roem and in vitro investigation of their anti-diabetic activity supported with molecular docking studies
Source: Front Chem. 2024 Nov 15;12:1462309. doi: 10.3389/fchem.2024.1462309 (PMC11604428; doi:10.3389/fchem.2024.1462309)
Supplement: Supplementary file 1 [file DataSheet2.zip › Raw data_docking/alpha-amylase/Ursolic acid/Ursolic acid.sdf]

Unnamed
  Chem3D Core 16.002232410453D

 81 85  0  0  0  0  0  0  0  0999 V2000
   -6.7862   -1.1632    0.2846 O   0  0  0  0  0  0  0  0  0  0  0  0
    4.3538    3.1828   -0.4046 O   0  0  0  0  0  0  0  0  0  0  0  0
    3.6403    1.8345   -2.0079 O   0  0  0  0  0  0  0  0  0  0  0  0
   -0.4021    0.9855    0.1682 C   0  0  0  0  0  0  0  0  0  0  0  0
   -1.1632   -0.2190   -0.4651 C   0  0  0  0  0  0  0  0  0  0  0  0
   -2.7095   -0.1003   -0.7462 C   0  0  0  0  0  0  0  0  0  0  0  0
    0.9991    0.4980    0.7464 C   0  0  0  0  0  0  0  0  0  0  0  0
   -3.3846    0.4557    0.5428 C   0  0  0  0  0  0  0  0  0  0  0  0
   -1.2697    1.6173    1.2845 C   0  0  0  0  0  0  0  0  0  0  0  0
    1.7833   -0.2342   -0.3421 C   0  0  0  0  0  0  0  0  0  0  0  0
   -2.7497    1.8065    0.9252 C   0  0  0  0  0  0  0  0  0  0  0  0
   -4.9385    0.3834    0.6514 C   0  0  0  0  0  0  0  0  0  0  0  0
    3.3004   -0.3860   -0.2524 C   0  0  0  0  0  0  0  0  0  0  0  0
   -0.3364   -0.8101   -1.6190 C   0  0  0  0  0  0  0  0  0  0  0  0
    1.8235    1.7075    1.2583 C   0  0  0  0  0  0  0  0  0  0  0  0
   -3.2793   -1.5251   -0.9984 C   0  0  0  0  0  0  0  0  0  0  0  0
    4.0133    0.8973    0.2453 C   0  0  0  0  0  0  0  0  0  0  0  0
    3.3042    1.4084    1.5172 C   0  0  0  0  0  0  0  0  0  0  0  0
   -0.1707    2.0736   -0.9156 C   0  0  0  0  0  0  0  0  0  0  0  0
    1.1450   -0.8239   -1.3692 C   0  0  0  0  0  0  0  0  0  0  0  0
   -5.3813   -1.0597    0.3311 C   0  0  0  0  0  0  0  0  0  0  0  0
   -3.0353    0.7344   -2.0095 C   0  0  0  0  0  0  0  0  0  0  0  0
   -4.8126   -1.6107   -0.9712 C   0  0  0  0  0  0  0  0  0  0  0  0
    3.8295   -1.6493    0.4654 C   0  0  0  0  0  0  0  0  0  0  0  0
    0.8660   -0.4944    1.9346 C   0  0  0  0  0  0  0  0  0  0  0  0
    5.4966    0.6048    0.5837 C   0  0  0  0  0  0  0  0  0  0  0  0
    5.3253   -1.8813    0.1229 C   0  0  0  0  0  0  0  0  0  0  0  0
   -5.6664    1.4232   -0.2256 C   0  0  0  0  0  0  0  0  0  0  0  0
   -5.3814    0.6740    2.1131 C   0  0  0  0  0  0  0  0  0  0  0  0
    6.0544   -0.5674   -0.2295 C   0  0  0  0  0  0  0  0  0  0  0  0
    3.9661    1.9700   -0.8526 C   0  0  0  0  0  0  0  0  0  0  0  0
    3.0077   -2.9135    0.1521 C   0  0  0  0  0  0  0  0  0  0  0  0
    6.0535   -2.6204    1.2617 C   0  0  0  0  0  0  0  0  0  0  0  0
   -1.1270   -0.9990    0.3325 H   0  0  0  0  0  0  0  0  0  0  0  0
   -3.0632   -0.2516    1.3519 H   0  0  0  0  0  0  0  0  0  0  0  0
   -0.8440    2.5956    1.6070 H   0  0  0  0  0  0  0  0  0  0  0  0
   -1.2646    0.9747    2.1919 H   0  0  0  0  0  0  0  0  0  0  0  0
   -3.2499    2.2464    1.8174 H   0  0  0  0  0  0  0  0  0  0  0  0
   -2.8610    2.5681    0.1251 H   0  0  0  0  0  0  0  0  0  0  0  0
    3.6404   -0.5670   -1.3027 H   0  0  0  0  0  0  0  0  0  0  0  0
   -0.4693   -0.2356   -2.5614 H   0  0  0  0  0  0  0  0  0  0  0  0
   -0.6502   -1.8605   -1.8224 H   0  0  0  0  0  0  0  0  0  0  0  0
    1.3669    2.1144    2.1905 H   0  0  0  0  0  0  0  0  0  0  0  0
    1.8142    2.5431    0.5273 H   0  0  0  0  0  0  0  0  0  0  0  0
   -2.9007   -2.2306   -0.2207 H   0  0  0  0  0  0  0  0  0  0  0  0
   -2.9220   -1.9143   -1.9805 H   0  0  0  0  0  0  0  0  0  0  0  0
    3.8117    2.3230    1.9052 H   0  0  0  0  0  0  0  0  0  0  0  0
    3.3971    0.6707    2.3443 H   0  0  0  0  0  0  0  0  0  0  0  0
   -1.0645    2.2632   -1.5368 H   0  0  0  0  0  0  0  0  0  0  0  0
    0.0685    3.0721   -0.4911 H   0  0  0  0  0  0  0  0  0  0  0  0
    0.6456    1.8144   -1.6240 H   0  0  0  0  0  0  0  0  0  0  0  0
    1.7333   -1.3595   -2.1345 H   0  0  0  0  0  0  0  0  0  0  0  0
   -5.0524   -1.7356    1.1564 H   0  0  0  0  0  0  0  0  0  0  0  0
   -2.3397    0.5449   -2.8512 H   0  0  0  0  0  0  0  0  0  0  0  0
   -4.0211    0.4967   -2.4524 H   0  0  0  0  0  0  0  0  0  0  0  0
   -3.0643    1.8283   -1.8393 H   0  0  0  0  0  0  0  0  0  0  0  0
   -5.2703   -1.0864   -1.8383 H   0  0  0  0  0  0  0  0  0  0  0  0
   -5.1183   -2.6795   -1.0837 H   0  0  0  0  0  0  0  0  0  0  0  0
    3.7581   -1.4740    1.5645 H   0  0  0  0  0  0  0  0  0  0  0  0
    1.8467   -0.8576    2.2995 H   0  0  0  0  0  0  0  0  0  0  0  0
    0.3991   -0.0445    2.8354 H   0  0  0  0  0  0  0  0  0  0  0  0
    0.3058   -1.4203    1.6906 H   0  0  0  0  0  0  0  0  0  0  0  0
    5.6085    0.3416    1.6613 H   0  0  0  0  0  0  0  0  0  0  0  0
    6.1323    1.5081    0.4376 H   0  0  0  0  0  0  0  0  0  0  0  0
    5.3885   -2.5339   -0.7849 H   0  0  0  0  0  0  0  0  0  0  0  0
   -5.2546    2.4456   -0.0774 H   0  0  0  0  0  0  0  0  0  0  0  0
   -5.6237    1.1949   -1.3082 H   0  0  0  0  0  0  0  0  0  0  0  0
   -6.7500    1.4807    0.0222 H   0  0  0  0  0  0  0  0  0  0  0  0
   -4.8372    0.0429    2.8512 H   0  0  0  0  0  0  0  0  0  0  0  0
   -5.2316    1.7360    2.4043 H   0  0  0  0  0  0  0  0  0  0  0  0
   -6.4666    0.4805    2.2645 H   0  0  0  0  0  0  0  0  0  0  0  0
    5.9422   -0.3300   -1.3141 H   0  0  0  0  0  0  0  0  0  0  0  0
    7.1514   -0.6736   -0.0601 H   0  0  0  0  0  0  0  0  0  0  0  0
    3.0219   -3.1480   -0.9360 H   0  0  0  0  0  0  0  0  0  0  0  0
    3.4038   -3.8040    0.6889 H   0  0  0  0  0  0  0  0  0  0  0  0
    1.9456   -2.8105    0.4655 H   0  0  0  0  0  0  0  0  0  0  0  0
   -7.1514   -1.0541    1.1651 H   0  0  0  0  0  0  0  0  0  0  0  0
    7.1067   -2.8542    0.9844 H   0  0  0  0  0  0  0  0  0  0  0  0
    6.0785   -2.0106    2.1927 H   0  0  0  0  0  0  0  0  0  0  0  0
    5.5636   -3.5891    1.5065 H   0  0  0  0  0  0  0  0  0  0  0  0
    4.3148    3.8040   -1.1502 H   0  0  0  0  0  0  0  0  0  0  0  0
  1 21  1  0      
  1 77  1  0      
  2 31  1  0      
  2 81  1  0      
  3 31  2  0      
  4  5  1  0      
  4  7  1  0      
  4  9  1  0      
  4 19  1  0      
  5  6  1  0      
  5 14  1  0      
  5 34  1  0      
  6  8  1  0      
  6 16  1  0      
  6 22  1  0      
  7 10  1  0      
  7 15  1  0      
  7 25  1  0      
  8 11  1  0      
  8 12  1  0      
  8 35  1  0      
  9 11  1  0      
  9 36  1  0      
  9 37  1  0      
 10 13  1  0      
 10 20  2  0      
 11 38  1  0      
 11 39  1  0      
 12 21  1  0      
 12 28  1  0      
 12 29  1  0      
 13 17  1  0      
 13 24  1  0      
 13 40  1  0      
 14 20  1  0      
 14 41  1  0      
 14 42  1  0      
 15 18  1  0      
 15 43  1  0      
 15 44  1  0      
 16 23  1  0      
 16 45  1  0      
 16 46  1  0      
 17 18  1  0      
 17 26  1  0      
 17 31  1  0      
 18 47  1  0      
 18 48  1  0      
 19 49  1  0      
 19 50  1  0      
 19 51  1  0      
 20 52  1  0      
 21 23  1  0      
 21 53  1  0      
 22 54  1  0      
 22 55  1  0      
 22 56  1  0      
 23 57  1  0      
 23 58  1  0      
 24 27  1  0      
 24 32  1  0      
 24 59  1  0      
 25 60  1  0      
 25 61  1  0      
 25 62  1  0      
 26 30  1  0      
 26 63  1  0      
 26 64  1  0      
 27 30  1  0      
 27 33  1  0      
 27 65  1  0      
 28 66  1  0      
 28 67  1  0      
 28 68  1  0      
 29 69  1  0      
 29 70  1  0      
 29 71  1  0      
 30 72  1  0      
 30 73  1  0      
 32 74  1  0      
 32 75  1  0      
 32 76  1  0      
 33 78  1  0      
 33 79  1  0      
 33 80  1  0      
M  END
>  <PUBCHEM_COMPOUND_CID> (1)
64945

>  <PUBCHEM_CONFORMER_RMSD> (1)
0.8

>  <PUBCHEM_CONFORMER_DIVERSEORDER> (1)
1

>  <PUBCHEM_MMFF94_PARTIAL_CHARGES> (1)
14

1 -0.68

10 -0.28

13 0.14

14 0.14

17 0.06

2 -0.65

20 -0.29

21 0.28

3 -0.57

31 0.66

52 0.15

7 0.14

77 0.4

81 0.5

>  <PUBCHEM_EFFECTIVE_ROTOR_COUNT> (1)
3.6

>  <PUBCHEM_PHARMACOPHORE_FEATURES> (1)
11

1 1 acceptor

1 1 donor

1 2 acceptor

1 3 acceptor

3 12 28 29 hydrophobe

3 2 3 31 anion

6 13 17 24 26 27 30 rings

6 4 5 6 8 9 11 rings

6 4 5 7 10 14 20 rings

6 6 8 12 16 21 23 rings

6 7 10 13 15 17 18 rings

>  <PUBCHEM_HEAVY_ATOM_COUNT> (1)
33

>  <PUBCHEM_ATOM_DEF_STEREO_COUNT> (1)
10

>  <PUBCHEM_ATOM_UDEF_STEREO_COUNT> (1)
0

>  <PUBCHEM_BOND_DEF_STEREO_COUNT> (1)
0

>  <PUBCHEM_BOND_UDEF_STEREO_COUNT> (1)
0

>  <PUBCHEM_ISOTOPIC_ATOM_COUNT> (1)
0

>  <PUBCHEM_COMPONENT_COUNT> (1)
1

>  <PUBCHEM_CACTVS_TAUTO_COUNT> (1)
1

>  <PUBCHEM_CONFORMER_ID> (1)
0000FDB100000001

>  <PUBCHEM_MMFF94_ENERGY> (1)
145.93

>  <PUBCHEM_FEATURE_SELFOVERLAP> (1)
55.941

>  <PUBCHEM_SHAPE_FINGERPRINT> (1)
11488393 25 16299495068532056346

12107183 9 17766284171668140379

12107698 1 18187082811078905692

12166972 35 18261114079986335132

12236239 1 18411702092888047609

12422481 6 17846220999185200799

12616971 3 18412825776412144759

12633257 1 17775568611409893363

12788726 201 17274834531577629961

13224815 77 17846778511657297365

13533116 47 18260552225523321922

13726171 33 17272868733995082520

13782708 43 17458623389239479106

14341114 176 18272652346154102267

14341114 328 18131071528159409079

14790565 3 17703515488296153769

14849402 71 18271239530444193552

14856354 85 18131077090716869535

15131766 46 18191590972046740181

15142383 8 18341890736470205520

15183329 4 17988927777438207889

15238133 3 16917074317419346923

15250474 111 18202272632910228199

15788980 27 18261109664611787349

15799311 1 18338247054015552219

1601671 61 17274829055604784805

17349148 13 18187085057241176392

17492 89 18196653986942864398

17844677 252 18260549996192949389

17857418 61 18343580724591592715

17980427 23 15696560379072722056

1813 80 18114179752702581477

19319366 153 18340761637335278790

19377110 9 18272090508576092378

20028762 73 18340204086198375314

20511986 3 18272076193666294423

21033648 29 17967799544618860149

21267235 1 18202004292533903742

22393880 68 17313372384261235119

22950370 63 18341893013119097697

23522609 53 18056226715385445113

23559900 14 17240493515298918584

23569914 152 16378836862970303007

23569943 247 17314779690304740547

3004659 81 18272655632352703518

3411729 13 16557605617074665152

34797466 226 16805607013943235381

350125 39 18343017770659663052

3633792 109 18187916275969994791

3680242 22 18131078107922530858

392239 28 18341900666941165235

4073 2 18263925612559050138

4098825 35 18187081728420223077

4340502 62 18334011726751326154

439807 62 18410855478057624163

460360 51 18056768632603883957

46194498 28 17531248370517191932

463206 1 18341326777611121234

465052 167 18273216395693114774

5104073 3 17846212284707289219

513202 73 18188491268505123017

6086070 43 17346014728970677329

70251023 43 18041275474723739272

7495541 125 18201717362099238992

>  <PUBCHEM_SHAPE_MULTIPOLES> (1)
661.52

15.19

2.63

1.69

7.5

0.48

-0.07

4.81

2.58

-2.68

0.01

0.52

-0.27

-1.76

>  <PUBCHEM_SHAPE_SELFOVERLAP> (1)
1403.97

>  <PUBCHEM_SHAPE_VOLUME> (1)
365.4

>  <PUBCHEM_COORDINATE_TYPE> (1)
2

5

10

$$$$
