# Supplementary material for: UPLC-ESI/MSn metabolic profiling of Cedrela odorata L. and Toona ciliata M. Roem and in vitro investigation of their anti-diabetic activity supported with molecular docking studies
Source: Front Chem. 2024 Nov 15;12:1462309. doi: 10.3389/fchem.2024.1462309 (PMC11604428; doi:10.3389/fchem.2024.1462309)
Supplement: Supplementary file 1 [file DataSheet2.zip › Raw data_docking/alpha-glucosidase/3top.opt.pdb]

REMARK   BIOVIA PDB file
REMARK   Created:  2024-02-23T10:39:52Z
SSBOND   1 CYS A  966    CYS A  983                                     
SSBOND   2 CYS A  978    CYS A  996                                     
SSBOND   3 CYS A 1436    CYS A 1463                                     
SSBOND   4 CYS A 1557    CYS A 1568                                     
SSBOND   5 CYS B  966    CYS B  983                                     
SSBOND   6 CYS B  978    CYS B  996                                     
SSBOND   7 CYS B 1436    CYS B 1463                                     
SSBOND   8 CYS B 1557    CYS B 1568                                     
CRYST1  105.501  105.501  516.561  90.00  90.00  90.00 P43212     
ATOM      1  N   ASP A 960     -33.288  35.258 -15.729  1.00 64.41           N1+
ATOM      2  CA  ASP A 960     -32.847  35.956 -14.498  1.00101.28           C  
ATOM      3  C   ASP A 960     -32.834  35.071 -13.244  1.00 98.33           C  
ATOM      4  O   ASP A 960     -31.902  35.110 -12.427  1.00 66.34           O  
ATOM      5  CB  ASP A 960     -33.705  37.190 -14.227  1.00103.06           C  
ATOM      6  CG  ASP A 960     -32.911  38.318 -13.598  1.00100.01           C  
ATOM      7  OD1 ASP A 960     -31.697  38.422 -13.888  1.00 77.73           O  
ATOM      8  OD2 ASP A 960     -33.498  39.102 -12.824  1.00 92.03           O  
ATOM      9  N   GLU A 961     -33.906  34.309 -13.077  1.00 98.50           N  
ATOM     10  CA  GLU A 961     -33.900  33.146 -12.213  1.00 73.90           C  
ATOM     11  C   GLU A 961     -32.965  32.164 -12.883  1.00 89.73           C  
ATOM     12  O   GLU A 961     -32.261  32.524 -13.818  1.00 93.45           O  
ATOM     13  CB  GLU A 961     -35.292  32.536 -12.165  1.00 58.58           C  
ATOM     14  CG  GLU A 961     -36.310  33.360 -11.396  1.00116.60           C  
ATOM     15  CD  GLU A 961     -36.883  34.533 -12.181  1.00116.49           C  
ATOM     16  OE1 GLU A 961     -36.132  35.181 -12.947  1.00106.81           O  
ATOM     17  OE2 GLU A 961     -38.095  34.814 -12.010  1.00 86.87           O  
ATOM     18  N   GLU A 962     -32.965  30.914 -12.447  1.00 98.31           N  
ATOM     19  CA  GLU A 962     -32.133  29.930 -13.128  1.00 94.33           C  
ATOM     20  C   GLU A 962     -30.667  30.280 -12.976  1.00 94.59           C  
ATOM     21  O   GLU A 962     -29.793  29.431 -13.179  1.00 86.83           O  
ATOM     22  CB  GLU A 962     -32.501  29.858 -14.618  1.00 45.46           C  
ATOM     23  CG  GLU A 962     -33.744  29.033 -14.849  1.00101.51           C  
ATOM     24  CD  GLU A 962     -34.196  29.030 -16.274  1.00102.86           C  
ATOM     25  OE1 GLU A 962     -33.652  29.829 -17.071  1.00109.27           O  
ATOM     26  OE2 GLU A 962     -35.104  28.228 -16.582  1.00 92.60           O  
ATOM     27  N   LYS A 963     -30.409  31.546 -12.652  1.00 82.22           N  
ATOM     28  CA  LYS A 963     -29.091  31.988 -12.230  1.00 90.44           C  
ATOM     29  C   LYS A 963     -28.811  31.364 -10.872  1.00 99.73           C  
ATOM     30  O   LYS A 963     -29.508  31.634  -9.896  1.00 78.39           O  
ATOM     31  CB  LYS A 963     -29.040  33.511 -12.119  1.00 58.61           C  
ATOM     32  CG  LYS A 963     -28.474  34.190 -13.344  1.00 74.81           C  
ATOM     33  CD  LYS A 963     -28.615  35.698 -13.234  1.00103.05           C  
ATOM     34  CE  LYS A 963     -28.426  36.384 -14.575  1.00 81.34           C  
ATOM     35  NZ  LYS A 963     -28.902  37.801 -14.539  1.00 76.46           N1+
ATOM     36  N   ILE A 964     -27.796  30.517 -10.817  1.00 72.13           N  
ATOM     37  CA  ILE A 964     -27.447  29.829  -9.593  1.00 55.82           C  
ATOM     38  C   ILE A 964     -26.178  30.458  -9.032  1.00 78.97           C  
ATOM     39  O   ILE A 964     -25.078  30.204  -9.518  1.00 71.75           O  
ATOM     40  CB  ILE A 964     -27.256  28.323  -9.858  1.00 65.77           C  
ATOM     41  CG1 ILE A 964     -28.582  27.685 -10.279  1.00 65.38           C  
ATOM     42  CG2 ILE A 964     -26.728  27.619  -8.654  1.00 46.43           C  
ATOM     43  CD1 ILE A 964     -29.755  28.115  -9.482  1.00 53.92           C  
ATOM     44  N   ASP A 965     -26.350  31.287  -8.008  1.00 94.86           N  
ATOM     45  CA  ASP A 965     -25.250  32.046  -7.409  1.00 87.19           C  
ATOM     46  C   ASP A 965     -23.933  31.272  -7.328  1.00 64.59           C  
ATOM     47  O   ASP A 965     -23.839  30.241  -6.676  1.00103.00           O  
ATOM     48  CB  ASP A 965     -25.653  32.552  -6.018  1.00 96.81           C  
ATOM     49  CG  ASP A 965     -24.505  33.235  -5.282  1.00 98.23           C  
ATOM     50  OD1 ASP A 965     -23.601  33.789  -5.957  1.00 74.08           O  
ATOM     51  OD2 ASP A 965     -24.515  33.218  -4.025  1.00 88.94           O  
ATOM     52  N   CYS A 966     -22.912  31.792  -7.984  1.00 76.38           N  
ATOM     53  CA  CYS A 966     -21.611  31.139  -8.039  1.00 84.42           C  
ATOM     54  C   CYS A 966     -20.700  31.592  -6.904  1.00 92.42           C  
ATOM     55  O   CYS A 966     -19.782  30.871  -6.500  1.00 84.97           O  
ATOM     56  CB  CYS A 966     -20.943  31.466  -9.375  1.00 80.98           C  
ATOM     57  SG  CYS A 966     -19.475  30.534  -9.687  1.00106.13           S  
ATOM     58  N   TYR A 967     -20.942  32.804  -6.412  1.00 77.67           N  
ATOM     59  CA  TYR A 967     -20.178  33.337  -5.288  1.00 94.38           C  
ATOM     60  C   TYR A 967     -21.058  33.693  -4.091  1.00102.40           C  
ATOM     61  O   TYR A 967     -21.435  34.856  -3.904  1.00100.27           O  
ATOM     62  CB  TYR A 967     -19.359  34.553  -5.708  1.00 69.55           C  
ATOM     63  CG  TYR A 967     -17.878  34.384  -5.496  1.00 76.27           C  
ATOM     64  CD1 TYR A 967     -17.298  34.606  -4.253  1.00115.52           C  
ATOM     65  CD2 TYR A 967     -17.059  34.004  -6.538  1.00 96.98           C  
ATOM     66  CE1 TYR A 967     -15.936  34.453  -4.059  1.00108.94           C  
ATOM     67  CE2 TYR A 967     -15.696  33.863  -6.356  1.00102.02           C  
ATOM     68  CZ  TYR A 967     -15.144  34.076  -5.117  1.00 92.37           C  
ATOM     69  OH  TYR A 967     -13.793  33.914  -4.957  1.00 97.85           O  
ATOM     70  N   PRO A 968     -21.395  32.683  -3.278  1.00 86.03           N  
ATOM     71  CA  PRO A 968     -22.075  32.949  -2.017  1.00 77.13           C  
ATOM     72  C   PRO A 968     -21.025  33.094  -0.917  1.00 94.91           C  
ATOM     73  O   PRO A 968     -21.365  33.280   0.254  1.00 88.38           O  
ATOM     74  CB  PRO A 968     -22.891  31.677  -1.810  1.00 78.30           C  
ATOM     75  CG  PRO A 968     -22.054  30.598  -2.432  1.00 84.91           C  
ATOM     76  CD  PRO A 968     -21.216  31.238  -3.511  1.00 68.41           C  
ATOM     77  N   ASP A 969     -19.752  33.013  -1.303  1.00 90.49           N  
ATOM     78  CA  ASP A 969     -18.653  33.062  -0.341  1.00 85.18           C  
ATOM     79  C   ASP A 969     -18.729  34.330   0.505  1.00 76.67           C  
ATOM     80  O   ASP A 969     -19.361  35.314   0.119  1.00 82.54           O  
ATOM     81  CB  ASP A 969     -17.296  32.934  -1.044  1.00 84.45           C  
ATOM     82  CG  ASP A 969     -17.143  31.609  -1.797  1.00106.64           C  
ATOM     83  OD1 ASP A 969     -16.122  30.917  -1.583  1.00118.47           O  
ATOM     84  OD2 ASP A 969     -18.037  31.262  -2.609  1.00 79.68           O  
ATOM     85  N   GLU A 970     -18.112  34.294   1.678  1.00 83.36           N  
ATOM     86  CA  GLU A 970     -18.194  35.424   2.595  1.00 95.45           C  
ATOM     87  C   GLU A 970     -17.378  36.571   2.020  1.00 91.50           C  
ATOM     88  O   GLU A 970     -17.778  37.741   2.099  1.00 72.84           O  
ATOM     89  CB  GLU A 970     -17.670  35.036   3.985  1.00 81.84           C  
ATOM     90  CG  GLU A 970     -17.772  36.149   5.012  1.00 87.91           C  
ATOM     91  CD  GLU A 970     -17.001  35.840   6.263  1.00 97.55           C  
ATOM     92  OE1 GLU A 970     -17.064  36.649   7.213  1.00 81.84           O  
ATOM     93  OE2 GLU A 970     -16.330  34.788   6.282  1.00 95.52           O  
ATOM     94  N   ASN A 971     -16.239  36.210   1.431  1.00 85.50           N  
ATOM     95  CA  ASN A 971     -15.298  37.170   0.872  1.00 96.58           C  
ATOM     96  C   ASN A 971     -14.765  36.743  -0.480  1.00 97.93           C  
ATOM     97  O   ASN A 971     -14.574  35.552  -0.741  1.00108.52           O  
ATOM     98  CB  ASN A 971     -14.106  37.360   1.811  1.00 93.43           C  
ATOM     99  CG  ASN A 971     -14.441  38.207   3.017  1.00113.68           C  
ATOM    100  OD1 ASN A 971     -15.399  38.985   3.001  1.00105.83           O  
ATOM    101  ND2 ASN A 971     -13.643  38.068   4.075  1.00123.04           N  
ATOM    102  N   GLY A 972     -14.508  37.723  -1.335  1.00 95.43           N  
ATOM    103  CA  GLY A 972     -13.806  37.464  -2.576  1.00 96.54           C  
ATOM    104  C   GLY A 972     -14.652  37.426  -3.831  1.00 86.91           C  
ATOM    105  O   GLY A 972     -14.141  37.138  -4.906  1.00117.16           O  
ATOM    106  N   ALA A 973     -15.944  37.696  -3.706  1.00 95.14           N  
ATOM    107  CA  ALA A 973     -16.777  37.821  -4.893  1.00 95.47           C  
ATOM    108  C   ALA A 973     -16.305  39.052  -5.651  1.00109.11           C  
ATOM    109  O   ALA A 973     -16.204  40.145  -5.082  1.00 94.20           O  
ATOM    110  CB  ALA A 973     -18.243  37.939  -4.524  1.00 92.65           C  
ATOM    111  N   SER A 974     -15.990  38.855  -6.928  1.00111.31           N  
ATOM    112  CA  SER A 974     -15.426  39.897  -7.773  1.00119.93           C  
ATOM    113  C   SER A 974     -15.422  39.359  -9.181  1.00104.09           C  
ATOM    114  O   SER A 974     -15.291  38.150  -9.372  1.00 77.01           O  
ATOM    115  CB  SER A 974     -13.980  40.193  -7.380  1.00118.45           C  
ATOM    116  OG  SER A 974     -13.091  39.304  -8.047  1.00 97.85           O  
ATOM    117  N   ALA A 975     -15.535  40.250 -10.162  1.00112.07           N  
ATOM    118  CA  ALA A 975     -15.585  39.829 -11.563  1.00117.14           C  
ATOM    119  C   ALA A 975     -14.475  38.829 -11.917  1.00103.21           C  
ATOM    120  O   ALA A 975     -14.757  37.755 -12.476  1.00 68.78           O  
ATOM    121  CB  ALA A 975     -15.555  41.039 -12.510  1.00 87.47           C  
ATOM    122  N   GLU A 976     -13.226  39.163 -11.580  1.00 89.48           N  
ATOM    123  CA  GLU A 976     -12.107  38.300 -11.958  1.00101.07           C  
ATOM    124  C   GLU A 976     -12.052  36.995 -11.154  1.00112.94           C  
ATOM    125  O   GLU A 976     -11.843  35.914 -11.728  1.00 89.94           O  
ATOM    126  CB  GLU A 976     -10.772  39.052 -11.918  1.00 84.22           C  
ATOM    127  CG  GLU A 976     -10.238  39.378 -10.529  1.00106.11           C  
ATOM    128  CD  GLU A 976      -8.733  39.655 -10.557  1.00140.81           C  
ATOM    129  OE1 GLU A 976      -8.171  39.715 -11.677  1.00151.96           O  
ATOM    130  OE2 GLU A 976      -8.112  39.803  -9.472  1.00108.14           O  
ATOM    131  N   ASN A 977     -12.251  37.097  -9.837  1.00118.21           N  
ATOM    132  CA  ASN A 977     -12.341  35.913  -8.978  1.00 94.96           C  
ATOM    133  C   ASN A 977     -13.505  35.002  -9.427  1.00100.65           C  
ATOM    134  O   ASN A 977     -13.413  33.773  -9.362  1.00 76.30           O  
ATOM    135  CB  ASN A 977     -12.427  36.307  -7.487  1.00 83.77           C  
ATOM    136  CG  ASN A 977     -11.095  36.064  -6.713  1.00122.35           C  
ATOM    137  OD1 ASN A 977     -10.391  35.093  -6.998  1.00132.76           O  
ATOM    138  ND2 ASN A 977     -10.768  36.938  -5.723  1.00 72.01           N  
ATOM    139  N   CYS A 978     -14.580  35.612  -9.929  1.00113.55           N  
ATOM    140  CA  CYS A 978     -15.727  34.869 -10.476  1.00 96.56           C  
ATOM    141  C   CYS A 978     -15.382  34.086 -11.739  1.00110.03           C  
ATOM    142  O   CYS A 978     -15.781  32.927 -11.904  1.00100.01           O  
ATOM    143  CB  CYS A 978     -16.890  35.811 -10.803  1.00 88.87           C  
ATOM    144  SG  CYS A 978     -18.257  35.018 -11.720  1.00125.34           S  
ATOM    145  N   THR A 979     -14.666  34.743 -12.644  1.00121.45           N  
ATOM    146  CA  THR A 979     -14.245  34.109 -13.881  1.00111.15           C  
ATOM    147  C   THR A 979     -13.373  32.899 -13.589  1.00110.08           C  
ATOM    148  O   THR A 979     -13.433  31.898 -14.306  1.00 96.81           O  
ATOM    149  CB  THR A 979     -13.462  35.082 -14.767  1.00109.98           C  
ATOM    150  OG1 THR A 979     -14.302  36.189 -15.108  1.00123.85           O  
ATOM    151  CG2 THR A 979     -13.005  34.388 -16.047  1.00 97.91           C  
ATOM    152  N   ALA A 980     -12.574  32.988 -12.526  1.00 92.39           N  
ATOM    153  CA  ALA A 980     -11.656  31.904 -12.187  1.00 94.82           C  
ATOM    154  C   ALA A 980     -12.351  30.562 -11.850  1.00 97.46           C  
ATOM    155  O   ALA A 980     -11.722  29.503 -11.876  1.00 87.61           O  
ATOM    156  CB  ALA A 980     -10.682  32.338 -11.103  1.00 67.09           C  
ATOM    157  N   ARG A 981     -13.644  30.607 -11.547  1.00 95.02           N  
ATOM    158  CA  ARG A 981     -14.465  29.404 -11.611  1.00 97.52           C  
ATOM    159  C   ARG A 981     -15.195  29.427 -12.948  1.00109.25           C  
ATOM    160  O   ARG A 981     -15.146  30.426 -13.667  1.00102.68           O  
ATOM    161  CB  ARG A 981     -15.469  29.374 -10.471  1.00125.89           C  
ATOM    162  CG  ARG A 981     -16.158  28.020 -10.268  1.00163.94           C  
ATOM    163  CD  ARG A 981     -17.411  28.193  -9.407  1.00151.68           C  
ATOM    164  NE  ARG A 981     -17.922  26.987  -8.754  1.00 85.31           N  
ATOM    165  CZ  ARG A 981     -17.176  26.079  -8.126  1.00118.47           C  
ATOM    166  NH1 ARG A 981     -15.856  26.185  -8.093  1.00118.83           N  
ATOM    167  NH2 ARG A 981     -17.758  25.042  -7.542  1.00145.14           N  
ATOM    168  N   GLY A 982     -15.876  28.341 -13.291  1.00111.79           N  
ATOM    169  CA  GLY A 982     -16.534  28.264 -14.590  1.00127.82           C  
ATOM    170  C   GLY A 982     -17.752  29.169 -14.684  1.00121.09           C  
ATOM    171  O   GLY A 982     -18.835  28.738 -15.110  1.00110.18           O  
ATOM    172  N   CYS A 983     -17.569  30.434 -14.310  1.00107.60           N  
ATOM    173  CA  CYS A 983     -18.700  31.299 -14.000  1.00105.66           C  
ATOM    174  C   CYS A 983     -18.671  32.673 -14.650  1.00 96.98           C  
ATOM    175  O   CYS A 983     -17.606  33.186 -14.994  1.00106.62           O  
ATOM    176  CB  CYS A 983     -18.818  31.461 -12.489  1.00 80.34           C  
ATOM    177  SG  CYS A 983     -19.575  30.058 -11.668  1.00121.09           S  
ATOM    178  N   ILE A 984     -19.862  33.265 -14.772  1.00 78.41           N  
ATOM    179  CA  ILE A 984     -20.069  34.529 -15.481  1.00 88.42           C  
ATOM    180  C   ILE A 984     -20.526  35.672 -14.580  1.00 92.28           C  
ATOM    181  O   ILE A 984     -21.472  35.518 -13.809  1.00 86.13           O  
ATOM    182  CB  ILE A 984     -21.091  34.351 -16.608  1.00 80.47           C  
ATOM    183  CG1 ILE A 984     -20.439  33.558 -17.734  1.00102.01           C  
ATOM    184  CG2 ILE A 984     -21.580  35.704 -17.091  1.00 60.63           C  
ATOM    185  CD1 ILE A 984     -18.950  33.938 -17.958  1.00 98.24           C  
ATOM    186  N   TRP A 985     -19.854  36.819 -14.702  1.00 94.15           N  
ATOM    187  CA  TRP A 985     -20.106  37.981 -13.847  1.00 82.12           C  
ATOM    188  C   TRP A 985     -20.891  39.053 -14.607  1.00 80.38           C  
ATOM    189  O   TRP A 985     -20.504  39.465 -15.692  1.00105.10           O  
ATOM    190  CB  TRP A 985     -18.785  38.545 -13.295  1.00 62.47           C  
ATOM    191  CG  TRP A 985     -18.866  38.985 -11.854  1.00132.25           C  
ATOM    192  CD1 TRP A 985     -18.786  38.193 -10.727  1.00145.31           C  
ATOM    193  CD2 TRP A 985     -19.042  40.321 -11.386  1.00121.89           C  
ATOM    194  NE1 TRP A 985     -18.904  38.966  -9.587  1.00 96.69           N  
ATOM    195  CE2 TRP A 985     -19.059  40.275  -9.965  1.00115.03           C  
ATOM    196  CE3 TRP A 985     -19.187  41.555 -12.025  1.00 78.51           C  
ATOM    197  CZ2 TRP A 985     -19.212  41.416  -9.187  1.00 89.21           C  
ATOM    198  CZ3 TRP A 985     -19.339  42.687 -11.246  1.00133.01           C  
ATOM    199  CH2 TRP A 985     -19.353  42.610  -9.843  1.00132.15           C  
ATOM    200  N   GLU A 986     -22.006  39.487 -14.037  1.00 99.12           N  
ATOM    201  CA  GLU A 986     -22.903  40.420 -14.703  1.00101.75           C  
ATOM    202  C   GLU A 986     -23.803  41.098 -13.675  1.00103.04           C  
ATOM    203  O   GLU A 986     -24.760  40.491 -13.183  1.00101.54           O  
ATOM    204  CB  GLU A 986     -23.765  39.685 -15.728  1.00 87.87           C  
ATOM    205  CG  GLU A 986     -24.801  40.565 -16.433  1.00106.40           C  
ATOM    206  CD  GLU A 986     -25.962  39.768 -17.044  1.00131.61           C  
ATOM    207  OE1 GLU A 986     -26.008  38.532 -16.867  1.00141.69           O  
ATOM    208  OE2 GLU A 986     -26.836  40.380 -17.698  1.00120.22           O  
ATOM    209  N   ALA A 987     -23.490  42.354 -13.357  1.00 88.26           N  
ATOM    210  CA  ALA A 987     -24.240  43.137 -12.371  1.00 99.30           C  
ATOM    211  C   ALA A 987     -25.734  43.164 -12.665  1.00109.46           C  
ATOM    212  O   ALA A 987     -26.152  42.900 -13.792  1.00 98.56           O  
ATOM    213  CB  ALA A 987     -23.705  44.565 -12.325  1.00 67.58           C  
ATOM    214  N   SER A 988     -26.532  43.490 -11.649  1.00101.06           N  
ATOM    215  CA  SER A 988     -27.970  43.690 -11.840  1.00109.21           C  
ATOM    216  C   SER A 988     -28.565  44.779 -10.935  1.00121.00           C  
ATOM    217  O   SER A 988     -28.030  45.089  -9.861  1.00 76.89           O  
ATOM    218  CB  SER A 988     -28.739  42.380 -11.657  1.00 83.98           C  
ATOM    219  OG  SER A 988     -30.108  42.558 -11.977  1.00111.72           O  
ATOM    220  N   ASN A 989     -29.673  45.362 -11.388  1.00133.62           N  
ATOM    221  CA  ASN A 989     -30.388  46.368 -10.608  1.00140.09           C  
ATOM    222  C   ASN A 989     -31.582  45.757  -9.874  1.00130.78           C  
ATOM    223  O   ASN A 989     -32.346  46.464  -9.209  1.00105.51           O  
ATOM    224  CB  ASN A 989     -30.854  47.528 -11.499  1.00160.46           C  
ATOM    225  CG  ASN A 989     -29.710  48.427 -11.951  1.00151.31           C  
ATOM    226  OD1 ASN A 989     -28.617  48.399 -11.382  1.00134.11           O  
ATOM    227  ND2 ASN A 989     -29.969  49.246 -12.971  1.00125.19           N  
ATOM    228  N   SER A 990     -31.735  44.440 -10.003  1.00139.48           N  
ATOM    229  CA  SER A 990     -32.824  43.721  -9.349  1.00128.66           C  
ATOM    230  C   SER A 990     -32.318  43.085  -8.058  1.00122.06           C  
ATOM    231  O   SER A 990     -31.363  42.308  -8.071  1.00100.72           O  
ATOM    232  CB  SER A 990     -33.384  42.640 -10.278  1.00120.07           C  
ATOM    233  OG  SER A 990     -33.229  42.998 -11.644  1.00122.21           O  
ATOM    234  N   SER A 991     -32.944  43.422  -6.938  1.00121.96           N  
ATOM    235  CA  SER A 991     -32.553  42.820  -5.670  1.00118.14           C  
ATOM    236  C   SER A 991     -32.583  41.293  -5.740  1.00116.65           C  
ATOM    237  O   SER A 991     -33.535  40.690  -6.256  1.00 97.23           O  
ATOM    238  CB  SER A 991     -33.450  43.305  -4.530  1.00115.36           C  
ATOM    239  OG  SER A 991     -33.252  44.683  -4.275  1.00135.41           O  
ATOM    240  N   GLY A 992     -31.532  40.667  -5.223  1.00 94.04           N  
ATOM    241  CA  GLY A 992     -31.508  39.222  -5.097  1.00101.54           C  
ATOM    242  C   GLY A 992     -30.579  38.501  -6.049  1.00110.00           C  
ATOM    243  O   GLY A 992     -29.841  37.602  -5.642  1.00122.87           O  
ATOM    244  N   VAL A 993     -30.618  38.889  -7.319  1.00 85.88           N  
ATOM    245  CA  VAL A 993     -29.863  38.188  -8.339  1.00 72.06           C  
ATOM    246  C   VAL A 993     -28.370  38.207  -8.046  1.00 79.58           C  
ATOM    247  O   VAL A 993     -27.814  39.228  -7.634  1.00 72.06           O  
ATOM    248  CB  VAL A 993     -30.122  38.773  -9.732  1.00 76.63           C  
ATOM    249  CG1 VAL A 993     -31.328  38.104 -10.379  1.00 72.89           C  
ATOM    250  CG2 VAL A 993     -30.322  40.262  -9.633  1.00 95.80           C  
ATOM    251  N   PRO A 994     -27.723  37.056  -8.250  1.00 72.95           N  
ATOM    252  CA  PRO A 994     -26.284  36.865  -8.041  1.00 72.15           C  
ATOM    253  C   PRO A 994     -25.411  37.467  -9.152  1.00 86.75           C  
ATOM    254  O   PRO A 994     -25.503  37.085 -10.328  1.00 80.87           O  
ATOM    255  CB  PRO A 994     -26.145  35.340  -8.033  1.00 64.90           C  
ATOM    256  CG  PRO A 994     -27.306  34.838  -8.862  1.00 64.99           C  
ATOM    257  CD  PRO A 994     -28.421  35.796  -8.581  1.00 60.40           C  
ATOM    258  N   PHE A 995     -24.545  38.400  -8.785  1.00 90.25           N  
ATOM    259  CA  PHE A 995     -23.614  38.923  -9.775  1.00 91.13           C  
ATOM    260  C   PHE A 995     -22.846  37.787 -10.457  1.00 85.53           C  
ATOM    261  O   PHE A 995     -22.679  37.790 -11.658  1.00 79.70           O  
ATOM    262  CB  PHE A 995     -22.668  39.954  -9.165  1.00 84.91           C  
ATOM    263  CG  PHE A 995     -23.311  41.287  -8.942  1.00 92.32           C  
ATOM    264  CD1 PHE A 995     -22.547  42.405  -8.656  1.00 97.80           C  
ATOM    265  CD2 PHE A 995     -24.687  41.419  -9.010  1.00 84.19           C  
ATOM    266  CE1 PHE A 995     -23.143  43.632  -8.445  1.00 98.12           C  
ATOM    267  CE2 PHE A 995     -25.292  42.642  -8.801  1.00 87.35           C  
ATOM    268  CZ  PHE A 995     -24.521  43.751  -8.521  1.00 97.75           C  
ATOM    269  N   CYS A 996     -22.400  36.805  -9.685  1.00101.24           N  
ATOM    270  CA  CYS A 996     -21.730  35.641 -10.248  1.00 76.05           C  
ATOM    271  C   CYS A 996     -22.746  34.517 -10.445  1.00 62.21           C  
ATOM    272  O   CYS A 996     -23.546  34.254  -9.558  1.00 81.89           O  
ATOM    273  CB  CYS A 996     -20.606  35.190  -9.310  1.00 46.54           C  
ATOM    274  SG  CYS A 996     -19.319  34.264 -10.140  1.00127.96           S  
ATOM    275  N   TYR A 997     -22.737  33.859 -11.600  1.00 84.71           N  
ATOM    276  CA  TYR A 997     -23.608  32.690 -11.789  1.00 89.23           C  
ATOM    277  C   TYR A 997     -23.017  31.583 -12.653  1.00 84.97           C  
ATOM    278  O   TYR A 997     -21.963  31.748 -13.263  1.00 97.21           O  
ATOM    279  CB  TYR A 997     -24.989  33.076 -12.322  1.00 64.00           C  
ATOM    280  CG  TYR A 997     -24.959  33.840 -13.606  1.00 83.71           C  
ATOM    281  CD1 TYR A 997     -24.703  33.195 -14.813  1.00122.09           C  
ATOM    282  CD2 TYR A 997     -25.204  35.204 -13.623  1.00 88.42           C  
ATOM    283  CE1 TYR A 997     -24.678  33.892 -16.003  1.00118.97           C  
ATOM    284  CE2 TYR A 997     -25.184  35.913 -14.807  1.00121.00           C  
ATOM    285  CZ  TYR A 997     -24.921  35.252 -15.995  1.00120.86           C  
ATOM    286  OH  TYR A 997     -24.902  35.959 -17.172  1.00 98.03           O  
ATOM    287  N   PHE A 998     -23.716  30.453 -12.694  1.00 85.79           N  
ATOM    288  CA  PHE A 998     -23.228  29.273 -13.385  1.00 98.58           C  
ATOM    289  C   PHE A 998     -23.639  29.306 -14.838  1.00101.37           C  
ATOM    290  O   PHE A 998     -24.786  29.614 -15.159  1.00103.95           O  
ATOM    291  CB  PHE A 998     -23.766  27.999 -12.720  1.00119.80           C  
ATOM    292  CG  PHE A 998     -22.947  27.537 -11.542  1.00131.12           C  
ATOM    293  CD1 PHE A 998     -22.053  26.478 -11.675  1.00112.83           C  
ATOM    294  CD2 PHE A 998     -23.061  28.169 -10.308  1.00108.22           C  
ATOM    295  CE1 PHE A 998     -21.295  26.053 -10.604  1.00 60.19           C  
ATOM    296  CE2 PHE A 998     -22.305  27.760  -9.233  1.00 88.02           C  
ATOM    297  CZ  PHE A 998     -21.417  26.704  -9.379  1.00 85.29           C  
ATOM    298  N   VAL A 999     -22.700  28.983 -15.719  1.00 96.14           N  
ATOM    299  CA  VAL A 999     -23.037  28.857 -17.135  1.00107.24           C  
ATOM    300  C   VAL A 999     -22.901  27.405 -17.594  1.00 99.87           C  
ATOM    301  O   VAL A 999     -23.533  26.997 -18.574  1.00 91.21           O  
ATOM    302  CB  VAL A 999     -22.214  29.821 -18.043  1.00 76.73           C  
ATOM    303  CG1 VAL A 999     -22.822  31.227 -18.041  1.00 54.62           C  
ATOM    304  CG2 VAL A 999     -20.769  29.870 -17.590  1.00108.08           C  
ATOM    305  N   ASN A1000     -22.091  26.625 -16.878  1.00 89.22           N  
ATOM    306  CA  ASN A1000     -22.015  25.192 -17.150  1.00 99.42           C  
ATOM    307  C   ASN A1000     -21.506  24.386 -15.968  1.00101.02           C  
ATOM    308  O   ASN A1000     -20.803  24.912 -15.107  1.00106.43           O  
ATOM    309  CB  ASN A1000     -21.196  24.889 -18.413  1.00100.67           C  
ATOM    310  CG  ASN A1000     -19.823  25.530 -18.387  1.00111.06           C  
ATOM    311  OD1 ASN A1000     -19.695  26.740 -18.195  1.00122.26           O  
ATOM    312  ND2 ASN A1000     -18.786  24.718 -18.576  1.00 92.02           N  
ATOM    313  N   ASP A1001     -21.865  23.102 -15.964  1.00104.25           N  
ATOM    314  CA  ASP A1001     -21.603  22.183 -14.857  1.00116.14           C  
ATOM    315  C   ASP A1001     -20.145  21.721 -14.761  1.00104.20           C  
ATOM    316  O   ASP A1001     -19.308  22.080 -15.600  1.00 79.53           O  
ATOM    317  CB  ASP A1001     -22.543  20.971 -14.948  1.00123.33           C  
ATOM    318  CG  ASP A1001     -22.353  20.173 -16.227  1.00130.90           C  
ATOM    319  OD1 ASP A1001     -21.718  20.693 -17.172  1.00120.86           O  
ATOM    320  OD2 ASP A1001     -22.850  19.027 -16.287  1.00134.50           O  
ATOM    321  N   LEU A1002     -19.844  20.934 -13.726  1.00100.54           N  
ATOM    322  CA  LEU A1002     -18.484  20.434 -13.525  1.00102.72           C  
ATOM    323  C   LEU A1002     -18.427  18.957 -13.147  1.00100.87           C  
ATOM    324  O   LEU A1002     -17.344  18.388 -13.005  1.00 97.83           O  
ATOM    325  CB  LEU A1002     -17.701  21.295 -12.521  1.00 81.98           C  
ATOM    326  CG  LEU A1002     -18.282  21.635 -11.151  1.00 96.28           C  
ATOM    327  CD1 LEU A1002     -17.198  22.265 -10.286  1.00 88.62           C  
ATOM    328  CD2 LEU A1002     -19.484  22.563 -11.260  1.00 99.70           C  
ATOM    329  N   TYR A1003     -19.590  18.338 -12.991  1.00 73.86           N  
ATOM    330  CA  TYR A1003     -19.639  16.891 -12.809  1.00 84.46           C  
ATOM    331  C   TYR A1003     -20.438  16.243 -13.937  1.00 89.23           C  
ATOM    332  O   TYR A1003     -21.355  16.859 -14.495  1.00 95.85           O  
ATOM    333  CB  TYR A1003     -20.217  16.516 -11.432  1.00 92.01           C  
ATOM    334  CG  TYR A1003     -19.222  16.584 -10.288  1.00 82.14           C  
ATOM    335  CD1 TYR A1003     -18.979  17.779  -9.621  1.00 94.86           C  
ATOM    336  CD2 TYR A1003     -18.518  15.457  -9.883  1.00 85.48           C  
ATOM    337  CE1 TYR A1003     -18.058  17.854  -8.577  1.00 83.84           C  
ATOM    338  CE2 TYR A1003     -17.598  15.522  -8.840  1.00104.69           C  
ATOM    339  CZ  TYR A1003     -17.374  16.725  -8.188  1.00 92.12           C  
ATOM    340  OH  TYR A1003     -16.469  16.804  -7.148  1.00102.04           O  
ATOM    341  N   SER A1004     -20.086  15.009 -14.282  1.00 89.63           N  
ATOM    342  CA  SER A1004     -20.788  14.309 -15.353  1.00 99.76           C  
ATOM    343  C   SER A1004     -21.228  12.940 -14.908  1.00 99.83           C  
ATOM    344  O   SER A1004     -20.407  12.127 -14.470  1.00100.31           O  
ATOM    345  CB  SER A1004     -19.902  14.172 -16.579  1.00 79.25           C  
ATOM    346  OG  SER A1004     -19.460  15.445 -16.998  1.00112.59           O  
ATOM    347  N   VAL A1005     -22.529  12.691 -15.019  1.00 81.86           N  
ATOM    348  CA  VAL A1005     -23.072  11.398 -14.648  1.00 89.53           C  
ATOM    349  C   VAL A1005     -22.707  10.422 -15.744  1.00 94.57           C  
ATOM    350  O   VAL A1005     -22.584  10.812 -16.905  1.00 99.99           O  
ATOM    351  CB  VAL A1005     -24.585  11.447 -14.479  1.00 83.17           C  
ATOM    352  CG1 VAL A1005     -25.225  12.094 -15.696  1.00107.96           C  
ATOM    353  CG2 VAL A1005     -25.120  10.045 -14.229  1.00 79.72           C  
ATOM    354  N   SER A1006     -22.518   9.158 -15.384  1.00 89.98           N  
ATOM    355  CA  SER A1006     -21.997   8.210 -16.355  1.00 99.70           C  
ATOM    356  C   SER A1006     -22.802   6.914 -16.462  1.00130.01           C  
ATOM    357  O   SER A1006     -23.566   6.735 -17.417  1.00173.49           O  
ATOM    358  CB  SER A1006     -20.509   7.924 -16.097  1.00 65.96           C  
ATOM    359  OG  SER A1006     -20.330   6.945 -15.092  1.00 87.60           O  
ATOM    360  N   ASP A1007     -22.642   6.017 -15.494  1.00 75.63           N  
ATOM    361  CA  ASP A1007     -23.140   4.659 -15.669  1.00 82.64           C  
ATOM    362  C   ASP A1007     -24.502   4.466 -15.012  1.00 89.44           C  
ATOM    363  O   ASP A1007     -24.644   3.709 -14.055  1.00 99.37           O  
ATOM    364  CB  ASP A1007     -22.116   3.642 -15.149  1.00103.93           C  
ATOM    365  CG  ASP A1007     -22.302   2.255 -15.748  1.00125.63           C  
ATOM    366  OD1 ASP A1007     -23.448   1.891 -16.090  1.00146.25           O  
ATOM    367  OD2 ASP A1007     -21.292   1.529 -15.871  1.00132.14           O  
ATOM    368  N   VAL A1008     -25.508   5.153 -15.540  1.00 61.74           N  
ATOM    369  CA  VAL A1008     -26.861   5.044 -15.012  1.00 71.03           C  
ATOM    370  C   VAL A1008     -27.394   3.627 -15.161  1.00 65.57           C  
ATOM    371  O   VAL A1008     -27.168   2.977 -16.184  1.00 72.29           O  
ATOM    372  CB  VAL A1008     -27.806   6.003 -15.733  1.00 62.26           C  
ATOM    373  CG1 VAL A1008     -29.153   6.036 -15.047  1.00 52.44           C  
ATOM    374  CG2 VAL A1008     -27.194   7.387 -15.774  1.00 65.74           C  
ATOM    375  N   GLN A1009     -28.088   3.156 -14.126  1.00 71.03           N  
ATOM    376  CA  GLN A1009     -28.667   1.809 -14.092  1.00 74.62           C  
ATOM    377  C   GLN A1009     -29.934   1.807 -13.240  1.00 68.27           C  
ATOM    378  O   GLN A1009     -29.997   2.442 -12.186  1.00 92.48           O  
ATOM    379  CB  GLN A1009     -27.688   0.784 -13.509  1.00 51.75           C  
ATOM    380  CG  GLN A1009     -26.236   0.914 -13.957  1.00 94.70           C  
ATOM    381  CD  GLN A1009     -25.323  -0.120 -13.296  1.00130.48           C  
ATOM    382  OE1 GLN A1009     -25.793  -1.100 -12.715  1.00128.29           O  
ATOM    383  NE2 GLN A1009     -24.013   0.099 -13.383  1.00139.64           N  
ATOM    384  N   TYR A1010     -30.944   1.082 -13.690  1.00 64.91           N  
ATOM    385  CA  TYR A1010     -32.191   1.026 -12.952  1.00 80.38           C  
ATOM    386  C   TYR A1010     -32.409  -0.419 -12.544  1.00 89.81           C  
ATOM    387  O   TYR A1010     -31.823  -1.327 -13.140  1.00 86.12           O  
ATOM    388  CB  TYR A1010     -33.366   1.540 -13.808  1.00 78.75           C  
ATOM    389  CG  TYR A1010     -33.265   3.006 -14.179  1.00 75.96           C  
ATOM    390  CD1 TYR A1010     -32.190   3.474 -14.917  1.00 84.54           C  
ATOM    391  CD2 TYR A1010     -34.244   3.915 -13.807  1.00 73.32           C  
ATOM    392  CE1 TYR A1010     -32.078   4.805 -15.266  1.00 69.34           C  
ATOM    393  CE2 TYR A1010     -34.141   5.258 -14.148  1.00 85.03           C  
ATOM    394  CZ  TYR A1010     -33.047   5.696 -14.882  1.00 87.37           C  
ATOM    395  OH  TYR A1010     -32.899   7.019 -15.251  1.00 87.44           O  
ATOM    396  N   ASN A1011     -33.214  -0.631 -11.506  1.00 80.68           N  
ATOM    397  CA  ASN A1011     -33.730  -1.963 -11.218  1.00 61.68           C  
ATOM    398  C   ASN A1011     -35.084  -1.948 -10.520  1.00 77.79           C  
ATOM    399  O   ASN A1011     -35.711  -0.894 -10.343  1.00 58.93           O  
ATOM    400  CB  ASN A1011     -32.720  -2.812 -10.455  1.00 76.86           C  
ATOM    401  CG  ASN A1011     -32.432  -2.277  -9.064  1.00100.48           C  
ATOM    402  OD1 ASN A1011     -33.196  -2.509  -8.120  1.00 84.82           O  
ATOM    403  ND2 ASN A1011     -31.308  -1.580  -8.923  1.00 88.10           N  
ATOM    404  N   SER A1012     -35.537  -3.137 -10.149  1.00 73.74           N  
ATOM    405  CA  SER A1012     -36.855  -3.314  -9.559  1.00 71.61           C  
ATOM    406  C   SER A1012     -37.024  -2.493  -8.271  1.00 87.39           C  
ATOM    407  O   SER A1012     -38.139  -2.106  -7.902  1.00 66.97           O  
ATOM    408  CB  SER A1012     -37.070  -4.808  -9.283  1.00 69.99           C  
ATOM    409  OG  SER A1012     -38.422  -5.114  -8.992  1.00 79.37           O  
ATOM    410  N   HIS A1013     -35.908  -2.217  -7.600  1.00 89.53           N  
ATOM    411  CA  HIS A1013     -35.947  -1.668  -6.250  1.00 91.54           C  
ATOM    412  C   HIS A1013     -35.170  -0.377  -6.058  1.00 93.50           C  
ATOM    413  O   HIS A1013     -35.131   0.160  -4.955  1.00 92.47           O  
ATOM    414  CB  HIS A1013     -35.424  -2.705  -5.263  1.00 82.39           C  
ATOM    415  CG  HIS A1013     -36.299  -3.909  -5.145  1.00 88.37           C  
ATOM    416  ND1 HIS A1013     -37.645  -3.819  -4.866  1.00 85.05           N  
ATOM    417  CD2 HIS A1013     -36.021  -5.230  -5.272  1.00 80.13           C  
ATOM    418  CE1 HIS A1013     -38.161  -5.037  -4.822  1.00107.27           C  
ATOM    419  NE2 HIS A1013     -37.197  -5.908  -5.061  1.00109.73           N  
ATOM    420  N   GLY A1014     -34.545   0.126  -7.114  1.00 86.65           N  
ATOM    421  CA  GLY A1014     -33.783   1.348  -6.973  1.00 74.92           C  
ATOM    422  C   GLY A1014     -33.189   1.902  -8.238  1.00 86.39           C  
ATOM    423  O   GLY A1014     -33.841   1.931  -9.284  1.00108.56           O  
ATOM    424  N   ALA A1015     -31.941   2.347  -8.130  1.00 75.06           N  
ATOM    425  CA  ALA A1015     -31.249   3.003  -9.237  1.00 93.69           C  
ATOM    426  C   ALA A1015     -29.894   3.495  -8.766  1.00 77.28           C  
ATOM    427  O   ALA A1015     -29.735   3.858  -7.600  1.00104.15           O  
ATOM    428  CB  ALA A1015     -32.076   4.174  -9.788  1.00 68.56           C  
ATOM    429  N   THR A1016     -28.919   3.508  -9.670  1.00 60.63           N  
ATOM    430  CA  THR A1016     -27.577   3.963  -9.320  1.00 61.14           C  
ATOM    431  C   THR A1016     -26.811   4.441 -10.540  1.00 68.09           C  
ATOM    432  O   THR A1016     -26.803   3.776 -11.571  1.00 94.21           O  
ATOM    433  CB  THR A1016     -26.763   2.871  -8.591  1.00 72.65           C  
ATOM    434  OG1 THR A1016     -25.369   3.209  -8.639  1.00 83.88           O  
ATOM    435  CG2 THR A1016     -26.986   1.471  -9.224  1.00 46.54           C  
ATOM    436  N   ALA A1017     -26.177   5.602 -10.418  1.00 64.24           N  
ATOM    437  CA  ALA A1017     -25.327   6.126 -11.482  1.00 92.94           C  
ATOM    438  C   ALA A1017     -23.962   6.457 -10.892  1.00 79.69           C  
ATOM    439  O   ALA A1017     -23.717   6.179  -9.725  1.00 75.81           O  
ATOM    440  CB  ALA A1017     -25.962   7.356 -12.126  1.00 69.87           C  
ATOM    441  N   ASP A1018     -23.071   7.028 -11.694  1.00 79.27           N  
ATOM    442  CA  ASP A1018     -21.769   7.448 -11.194  1.00 71.72           C  
ATOM    443  C   ASP A1018     -21.520   8.884 -11.603  1.00 83.80           C  
ATOM    444  O   ASP A1018     -21.944   9.312 -12.670  1.00 99.31           O  
ATOM    445  CB  ASP A1018     -20.653   6.548 -11.723  1.00 72.68           C  
ATOM    446  CG  ASP A1018     -20.639   5.177 -11.058  1.00117.83           C  
ATOM    447  OD1 ASP A1018     -21.180   5.057  -9.938  1.00140.13           O  
ATOM    448  OD2 ASP A1018     -20.078   4.222 -11.649  1.00103.93           O  
ATOM    449  N   ILE A1019     -20.834   9.629 -10.750  1.00 73.26           N  
ATOM    450  CA  ILE A1019     -20.594  11.034 -11.015  1.00 67.45           C  
ATOM    451  C   ILE A1019     -19.105  11.321 -11.019  1.00 81.19           C  
ATOM    452  O   ILE A1019     -18.398  10.909 -10.107  1.00 75.10           O  
ATOM    453  CB  ILE A1019     -21.285  11.895  -9.970  1.00 62.26           C  
ATOM    454  CG1 ILE A1019     -22.664  11.300  -9.667  1.00 69.66           C  
ATOM    455  CG2 ILE A1019     -21.375  13.340 -10.437  1.00 81.14           C  
ATOM    456  CD1 ILE A1019     -23.778  12.322  -9.584  1.00 78.08           C  
ATOM    457  N   SER A1020     -18.634  12.011 -12.057  1.00 98.83           N  
ATOM    458  CA  SER A1020     -17.211  12.294 -12.218  1.00 87.02           C  
ATOM    459  C   SER A1020     -16.962  13.725 -12.662  1.00 95.99           C  
ATOM    460  O   SER A1020     -17.768  14.306 -13.396  1.00 88.63           O  
ATOM    461  CB  SER A1020     -16.590  11.349 -13.248  1.00 89.74           C  
ATOM    462  OG  SER A1020     -16.556  10.017 -12.776  1.00 88.22           O  
ATOM    463  N   LEU A1021     -15.831  14.281 -12.231  1.00 80.56           N  
ATOM    464  CA  LEU A1021     -15.429  15.625 -12.643  1.00104.18           C  
ATOM    465  C   LEU A1021     -15.156  15.786 -14.152  1.00124.49           C  
ATOM    466  O   LEU A1021     -14.876  14.813 -14.866  1.00 88.00           O  
ATOM    467  CB  LEU A1021     -14.194  16.065 -11.863  1.00 70.45           C  
ATOM    468  CG  LEU A1021     -14.374  16.721 -10.504  1.00 91.10           C  
ATOM    469  CD1 LEU A1021     -13.005  17.170  -9.993  1.00 71.48           C  
ATOM    470  CD2 LEU A1021     -15.337  17.893 -10.621  1.00105.18           C  
ATOM    471  N   LYS A1022     -15.222  17.035 -14.616  1.00139.03           N  
ATOM    472  CA  LYS A1022     -14.931  17.382 -16.007  1.00107.34           C  
ATOM    473  C   LYS A1022     -14.895  18.904 -16.215  1.00143.06           C  
ATOM    474  O   LYS A1022     -15.918  19.536 -16.460  1.00155.38           O  
ATOM    475  CB  LYS A1022     -15.958  16.732 -16.938  1.00104.42           C  
ATOM    476  CG  LYS A1022     -17.362  17.349 -16.881  1.00102.43           C  
ATOM    477  CD  LYS A1022     -17.558  18.368 -18.010  1.00 92.56           C  
ATOM    478  CE  LYS A1022     -18.649  19.382 -17.700  1.00 75.66           C  
ATOM    479  NZ  LYS A1022     -19.997  18.839 -18.060  1.00 99.74           N1+
ATOM    480  N   SER A1023     -13.727  19.508 -16.045  1.00163.62           N  
ATOM    481  CA  SER A1023     -12.586  18.848 -15.443  1.00159.97           C  
ATOM    482  C   SER A1023     -12.165  19.656 -14.222  1.00157.96           C  
ATOM    483  O   SER A1023     -12.769  20.690 -13.914  1.00130.86           O  
ATOM    484  CB  SER A1023     -11.447  18.711 -16.447  1.00126.46           C  
ATOM    485  OG  SER A1023     -11.763  17.702 -17.383  1.00108.84           O  
ATOM    486  N   SER A1024     -11.136  19.184 -13.526  1.00160.93           N  
ATOM    487  CA  SER A1024     -10.733  19.785 -12.253  1.00161.35           C  
ATOM    488  C   SER A1024     -10.308  21.254 -12.364  1.00160.12           C  
ATOM    489  O   SER A1024     -10.112  21.929 -11.344  1.00141.42           O  
ATOM    490  CB  SER A1024      -9.629  18.950 -11.587  1.00143.68           C  
ATOM    491  OG  SER A1024      -8.685  18.485 -12.543  1.00114.61           O  
ATOM    492  N   VAL A1025     -10.179  21.740 -13.600  1.00170.21           N  
ATOM    493  CA  VAL A1025      -9.752  23.117 -13.856  1.00169.95           C  
ATOM    494  C   VAL A1025     -10.519  24.110 -12.978  1.00148.55           C  
ATOM    495  O   VAL A1025      -9.961  25.101 -12.499  1.00110.85           O  
ATOM    496  CB  VAL A1025      -9.944  23.522 -15.348  1.00157.69           C  
ATOM    497  CG1 VAL A1025      -9.175  24.806 -15.653  1.00154.30           C  
ATOM    498  CG2 VAL A1025      -9.521  22.395 -16.289  1.00139.17           C  
ATOM    499  N   TYR A1026     -11.801  23.832 -12.767  1.00138.78           N  
ATOM    500  CA  TYR A1026     -12.679  24.772 -12.086  1.00113.32           C  
ATOM    501  C   TYR A1026     -13.150  24.238 -10.740  1.00122.46           C  
ATOM    502  O   TYR A1026     -13.348  24.996  -9.791  1.00 94.85           O  
ATOM    503  CB  TYR A1026     -13.871  25.122 -12.984  1.00 93.76           C  
ATOM    504  CG  TYR A1026     -13.454  25.814 -14.258  1.00119.40           C  
ATOM    505  CD1 TYR A1026     -13.132  27.166 -14.256  1.00128.03           C  
ATOM    506  CD2 TYR A1026     -13.359  25.116 -15.458  1.00125.83           C  
ATOM    507  CE1 TYR A1026     -12.737  27.809 -15.418  1.00134.73           C  
ATOM    508  CE2 TYR A1026     -12.963  25.751 -16.627  1.00138.12           C  
ATOM    509  CZ  TYR A1026     -12.655  27.097 -16.603  1.00134.72           C  
ATOM    510  OH  TYR A1026     -12.270  27.732 -17.767  1.00115.49           O  
ATOM    511  N   ALA A1027     -13.333  22.928 -10.654  1.00126.13           N  
ATOM    512  CA  ALA A1027     -13.718  22.325  -9.389  1.00101.91           C  
ATOM    513  C   ALA A1027     -12.667  22.660  -8.327  1.00106.86           C  
ATOM    514  O   ALA A1027     -12.987  22.923  -7.165  1.00122.82           O  
ATOM    515  CB  ALA A1027     -13.877  20.820  -9.547  1.00105.38           C  
ATOM    516  N   ASN A1028     -11.408  22.664  -8.741  1.00111.01           N  
ATOM    517  CA  ASN A1028     -10.315  22.985  -7.837  1.00110.50           C  
ATOM    518  C   ASN A1028     -10.337  24.452  -7.430  1.00110.28           C  
ATOM    519  O   ASN A1028      -9.591  24.880  -6.544  1.00 76.59           O  
ATOM    520  CB  ASN A1028      -8.983  22.665  -8.506  1.00108.22           C  
ATOM    521  CG  ASN A1028      -8.654  21.191  -8.472  1.00122.27           C  
ATOM    522  OD1 ASN A1028      -9.496  20.360  -8.124  1.00131.50           O  
ATOM    523  ND2 ASN A1028      -7.419  20.855  -8.830  1.00130.53           N  
ATOM    524  N   ALA A1029     -11.198  25.218  -8.094  1.00115.45           N  
ATOM    525  CA  ALA A1029     -11.202  26.671  -7.967  1.00 97.15           C  
ATOM    526  C   ALA A1029     -12.046  27.163  -6.806  1.00106.41           C  
ATOM    527  O   ALA A1029     -11.982  28.340  -6.442  1.00115.89           O  
ATOM    528  CB  ALA A1029     -11.670  27.310  -9.264  1.00109.41           C  
ATOM    529  N   PHE A1030     -12.839  26.278  -6.214  1.00 94.72           N  
ATOM    530  CA  PHE A1030     -13.694  26.730  -5.129  1.00 87.55           C  
ATOM    531  C   PHE A1030     -13.683  25.885  -3.856  1.00105.37           C  
ATOM    532  O   PHE A1030     -13.369  24.691  -3.905  1.00112.16           O  
ATOM    533  CB  PHE A1030     -15.100  27.019  -5.645  1.00 79.41           C  
ATOM    534  CG  PHE A1030     -15.348  28.491  -5.890  1.00153.47           C  
ATOM    535  CD1 PHE A1030     -15.321  29.015  -7.173  1.00151.88           C  
ATOM    536  CD2 PHE A1030     -15.566  29.358  -4.820  1.00134.49           C  
ATOM    537  CE1 PHE A1030     -15.539  30.359  -7.388  1.00121.23           C  
ATOM    538  CE2 PHE A1030     -15.785  30.699  -5.023  1.00 74.68           C  
ATOM    539  CZ  PHE A1030     -15.772  31.195  -6.311  1.00116.54           C  
ATOM    540  N   PRO A1031     -14.041  26.514  -2.714  1.00 89.96           N  
ATOM    541  CA  PRO A1031     -13.945  25.990  -1.360  1.00 76.89           C  
ATOM    542  C   PRO A1031     -12.985  24.829  -1.099  1.00100.41           C  
ATOM    543  O   PRO A1031     -11.781  25.051  -0.987  1.00112.55           O  
ATOM    544  CB  PRO A1031     -15.401  25.641  -1.078  1.00 97.84           C  
ATOM    545  CG  PRO A1031     -16.185  26.786  -1.881  1.00 69.36           C  
ATOM    546  CD  PRO A1031     -15.126  27.503  -2.712  1.00 73.10           C  
ATOM    547  N   SER A1032     -13.495  23.617  -0.964  1.00 90.76           N  
ATOM    548  CA  SER A1032     -12.630  22.537  -0.521  1.00108.18           C  
ATOM    549  C   SER A1032     -12.074  21.768  -1.715  1.00123.07           C  
ATOM    550  O   SER A1032     -12.425  22.043  -2.867  1.00131.75           O  
ATOM    551  CB  SER A1032     -13.379  21.602   0.432  1.00106.96           C  
ATOM    552  OG  SER A1032     -12.475  20.891   1.260  1.00122.00           O  
ATOM    553  N   THR A1033     -11.189  20.818  -1.438  1.00 98.26           N  
ATOM    554  CA  THR A1033     -10.717  19.915  -2.475  1.00 99.44           C  
ATOM    555  C   THR A1033     -11.853  18.977  -2.873  1.00 92.58           C  
ATOM    556  O   THR A1033     -12.277  18.132  -2.071  1.00100.52           O  
ATOM    557  CB  THR A1033      -9.511  19.091  -1.992  1.00102.49           C  
ATOM    558  OG1 THR A1033      -9.924  18.199  -0.949  1.00110.67           O  
ATOM    559  CG2 THR A1033      -8.409  20.011  -1.467  1.00101.05           C  
ATOM    560  N   PRO A1034     -12.352  19.125  -4.112  1.00 86.24           N  
ATOM    561  CA  PRO A1034     -13.496  18.339  -4.601  1.00 93.01           C  
ATOM    562  C   PRO A1034     -13.245  16.847  -4.436  1.00 77.04           C  
ATOM    563  O   PRO A1034     -12.085  16.432  -4.370  1.00 71.53           O  
ATOM    564  CB  PRO A1034     -13.561  18.700  -6.087  1.00 75.96           C  
ATOM    565  CG  PRO A1034     -12.186  19.260  -6.410  1.00 64.84           C  
ATOM    566  CD  PRO A1034     -11.742  19.944  -5.173  1.00 79.35           C  
ATOM    567  N   VAL A1035     -14.304  16.053  -4.348  1.00 82.81           N  
ATOM    568  CA  VAL A1035     -14.137  14.615  -4.209  1.00 95.18           C  
ATOM    569  C   VAL A1035     -14.460  13.932  -5.519  1.00104.77           C  
ATOM    570  O   VAL A1035     -15.413  14.306  -6.209  1.00 88.75           O  
ATOM    571  CB  VAL A1035     -15.025  14.032  -3.106  1.00 90.88           C  
ATOM    572  CG1 VAL A1035     -14.451  14.348  -1.731  1.00137.98           C  
ATOM    573  CG2 VAL A1035     -16.405  14.576  -3.236  1.00 73.64           C  
ATOM    574  N   ASN A1036     -13.665  12.918  -5.841  1.00115.22           N  
ATOM    575  CA  ASN A1036     -13.735  12.255  -7.134  1.00 79.04           C  
ATOM    576  C   ASN A1036     -13.300  10.800  -7.032  1.00 97.40           C  
ATOM    577  O   ASN A1036     -12.297  10.478  -6.381  1.00107.26           O  
ATOM    578  CB  ASN A1036     -12.821  12.968  -8.120  1.00 67.09           C  
ATOM    579  CG  ASN A1036     -13.455  13.191  -9.477  1.00 93.91           C  
ATOM    580  OD1 ASN A1036     -14.513  12.638  -9.814  1.00 88.53           O  
ATOM    581  ND2 ASN A1036     -12.792  14.011 -10.277  1.00 54.99           N  
ATOM    582  N   PRO A1037     -14.082   9.911  -7.651  1.00 91.63           N  
ATOM    583  CA  PRO A1037     -15.379  10.357  -8.156  1.00 67.05           C  
ATOM    584  C   PRO A1037     -16.428  10.179  -7.071  1.00 92.59           C  
ATOM    585  O   PRO A1037     -16.115   9.724  -5.965  1.00 83.15           O  
ATOM    586  CB  PRO A1037     -15.655   9.376  -9.291  1.00 73.18           C  
ATOM    587  CG  PRO A1037     -15.025   8.101  -8.815  1.00 88.59           C  
ATOM    588  CD  PRO A1037     -13.792   8.514  -8.025  1.00 91.15           C  
ATOM    589  N   LEU A1038     -17.665  10.520  -7.401  1.00 91.45           N  
ATOM    590  CA  LEU A1038     -18.781  10.336  -6.492  1.00 84.01           C  
ATOM    591  C   LEU A1038     -19.616   9.115  -6.900  1.00 86.73           C  
ATOM    592  O   LEU A1038     -19.258   8.385  -7.833  1.00 96.30           O  
ATOM    593  CB  LEU A1038     -19.630  11.607  -6.469  1.00 94.67           C  
ATOM    594  CG  LEU A1038     -18.841  12.830  -5.994  1.00 81.74           C  
ATOM    595  CD1 LEU A1038     -19.604  14.138  -6.212  1.00 67.87           C  
ATOM    596  CD2 LEU A1038     -18.516  12.629  -4.531  1.00 85.51           C  
ATOM    597  N   ARG A1039     -20.719   8.893  -6.188  1.00 76.25           N  
ATOM    598  CA  ARG A1039     -21.635   7.798  -6.502  1.00 81.43           C  
ATOM    599  C   ARG A1039     -23.044   8.010  -5.925  1.00 73.33           C  
ATOM    600  O   ARG A1039     -23.200   8.404  -4.774  1.00102.68           O  
ATOM    601  CB  ARG A1039     -21.054   6.452  -6.058  1.00 72.81           C  
ATOM    602  CG  ARG A1039     -22.108   5.432  -5.694  1.00 79.25           C  
ATOM    603  CD  ARG A1039     -21.900   4.117  -6.424  1.00 95.99           C  
ATOM    604  NE  ARG A1039     -22.829   3.113  -5.917  1.00120.47           N  
ATOM    605  CZ  ARG A1039     -23.007   1.910  -6.448  1.00131.35           C  
ATOM    606  NH1 ARG A1039     -22.320   1.547  -7.525  1.00141.44           N  
ATOM    607  NH2 ARG A1039     -23.880   1.075  -5.897  1.00104.03           N  
ATOM    608  N   LEU A1040     -24.060   7.745  -6.745  1.00 74.61           N  
ATOM    609  CA  LEU A1040     -25.453   7.978  -6.385  1.00 71.39           C  
ATOM    610  C   LEU A1040     -26.257   6.679  -6.254  1.00 73.71           C  
ATOM    611  O   LEU A1040     -26.278   5.854  -7.171  1.00 76.69           O  
ATOM    612  CB  LEU A1040     -26.105   8.924  -7.403  1.00 53.67           C  
ATOM    613  CG  LEU A1040     -27.611   8.840  -7.704  1.00 66.21           C  
ATOM    614  CD1 LEU A1040     -28.484   8.788  -6.461  1.00 72.77           C  
ATOM    615  CD2 LEU A1040     -28.025  10.015  -8.569  1.00 82.66           C  
ATOM    616  N   ASP A1041     -26.917   6.512  -5.105  1.00 74.89           N  
ATOM    617  CA  ASP A1041     -27.777   5.353  -4.850  1.00 65.36           C  
ATOM    618  C   ASP A1041     -29.180   5.787  -4.482  1.00 72.54           C  
ATOM    619  O   ASP A1041     -29.397   6.352  -3.415  1.00 85.43           O  
ATOM    620  CB  ASP A1041     -27.219   4.492  -3.717  1.00 65.26           C  
ATOM    621  CG  ASP A1041     -25.953   3.762  -4.101  1.00 95.57           C  
ATOM    622  OD1 ASP A1041     -25.745   2.649  -3.582  1.00 86.06           O  
ATOM    623  OD2 ASP A1041     -25.167   4.295  -4.914  1.00104.03           O  
ATOM    624  N   VAL A1042     -30.133   5.529  -5.369  1.00 73.75           N  
ATOM    625  CA  VAL A1042     -31.536   5.793  -5.083  1.00 67.12           C  
ATOM    626  C   VAL A1042     -32.137   4.486  -4.618  1.00 65.13           C  
ATOM    627  O   VAL A1042     -31.742   3.432  -5.103  1.00 80.59           O  
ATOM    628  CB  VAL A1042     -32.287   6.297  -6.332  1.00 69.02           C  
ATOM    629  CG1 VAL A1042     -33.792   6.472  -6.050  1.00 33.46           C  
ATOM    630  CG2 VAL A1042     -31.664   7.602  -6.846  1.00 48.11           C  
ATOM    631  N   THR A1043     -33.068   4.547  -3.668  1.00 66.53           N  
ATOM    632  CA  THR A1043     -33.652   3.336  -3.089  1.00 62.56           C  
ATOM    633  C   THR A1043     -35.149   3.475  -2.902  1.00 68.08           C  
ATOM    634  O   THR A1043     -35.628   4.386  -2.217  1.00 81.31           O  
ATOM    635  CB  THR A1043     -33.083   3.006  -1.677  1.00 89.04           C  
ATOM    636  OG1 THR A1043     -31.648   2.944  -1.695  1.00 63.93           O  
ATOM    637  CG2 THR A1043     -33.651   1.684  -1.184  1.00 60.25           C  
ATOM    638  N   TYR A1044     -35.895   2.558  -3.490  1.00 76.57           N  
ATOM    639  CA  TYR A1044     -37.333   2.587  -3.334  1.00 86.92           C  
ATOM    640  C   TYR A1044     -37.683   1.813  -2.073  1.00 79.42           C  
ATOM    641  O   TYR A1044     -37.901   0.603  -2.126  1.00 94.09           O  
ATOM    642  CB  TYR A1044     -38.012   1.969  -4.554  1.00 90.74           C  
ATOM    643  CG  TYR A1044     -37.509   2.495  -5.877  1.00 84.16           C  
ATOM    644  CD1 TYR A1044     -37.256   3.846  -6.065  1.00 86.95           C  
ATOM    645  CD2 TYR A1044     -37.277   1.634  -6.939  1.00 87.49           C  
ATOM    646  CE1 TYR A1044     -36.795   4.329  -7.286  1.00104.17           C  
ATOM    647  CE2 TYR A1044     -36.811   2.104  -8.163  1.00 89.24           C  
ATOM    648  CZ  TYR A1044     -36.574   3.449  -8.335  1.00 91.27           C  
ATOM    649  OH  TYR A1044     -36.120   3.908  -9.556  1.00 71.61           O  
ATOM    650  N   HIS A1045     -37.724   2.504  -0.938  1.00 82.27           N  
ATOM    651  CA  HIS A1045     -38.020   1.832   0.328  1.00 83.91           C  
ATOM    652  C   HIS A1045     -39.458   1.340   0.375  1.00 76.45           C  
ATOM    653  O   HIS A1045     -39.720   0.139   0.345  1.00 88.80           O  
ATOM    654  CB  HIS A1045     -37.706   2.730   1.527  1.00 65.30           C  
ATOM    655  CG  HIS A1045     -36.241   2.877   1.794  1.00 75.94           C  
ATOM    656  ND1 HIS A1045     -35.613   4.105   1.845  1.00 72.10           N  
ATOM    657  CD2 HIS A1045     -35.277   1.950   2.012  1.00 46.33           C  
ATOM    658  CE1 HIS A1045     -34.325   3.927   2.076  1.00 58.37           C  
ATOM    659  NE2 HIS A1045     -34.094   2.629   2.180  1.00 72.64           N  
ATOM    660  N   LYS A1046     -40.392   2.270   0.438  1.00 69.82           N  
ATOM    661  CA  LYS A1046     -41.795   1.915   0.372  1.00 90.81           C  
ATOM    662  C   LYS A1046     -42.384   2.537  -0.890  1.00 97.27           C  
ATOM    663  O   LYS A1046     -41.673   3.141  -1.689  1.00 75.21           O  
ATOM    664  CB  LYS A1046     -42.510   2.430   1.622  1.00104.94           C  
ATOM    665  CG  LYS A1046     -41.855   1.991   2.937  1.00101.72           C  
ATOM    666  CD  LYS A1046     -42.216   2.909   4.110  1.00 92.06           C  
ATOM    667  CE  LYS A1046     -43.700   2.863   4.482  1.00 72.77           C  
ATOM    668  NZ  LYS A1046     -43.991   1.846   5.518  1.00 83.49           N1+
ATOM    669  N   ASN A1047     -43.685   2.394  -1.074  1.00 72.47           N  
ATOM    670  CA  ASN A1047     -44.345   3.053  -2.185  1.00 66.90           C  
ATOM    671  C   ASN A1047     -44.492   4.552  -1.967  1.00 86.54           C  
ATOM    672  O   ASN A1047     -44.710   5.297  -2.919  1.00106.90           O  
ATOM    673  CB  ASN A1047     -45.723   2.436  -2.444  1.00 49.08           C  
ATOM    674  CG  ASN A1047     -45.644   0.960  -2.837  1.00 98.27           C  
ATOM    675  OD1 ASN A1047     -46.587   0.192  -2.597  1.00 56.04           O  
ATOM    676  ND2 ASN A1047     -44.519   0.558  -3.447  1.00 82.16           N  
ATOM    677  N   GLU A1048     -44.377   4.993  -0.717  1.00 85.35           N  
ATOM    678  CA  GLU A1048     -44.630   6.390  -0.380  1.00 70.22           C  
ATOM    679  C   GLU A1048     -43.343   7.104  -0.002  1.00 62.44           C  
ATOM    680  O   GLU A1048     -43.342   8.305   0.262  1.00 57.55           O  
ATOM    681  CB  GLU A1048     -45.634   6.487   0.766  1.00 57.91           C  
ATOM    682  CG  GLU A1048     -46.726   5.435   0.711  1.00 84.93           C  
ATOM    683  CD  GLU A1048     -46.388   4.194   1.524  1.00103.74           C  
ATOM    684  OE1 GLU A1048     -46.448   3.079   0.965  1.00110.61           O  
ATOM    685  OE2 GLU A1048     -46.080   4.331   2.728  1.00102.42           O  
ATOM    686  N   MET A1049     -42.240   6.367   0.000  1.00 43.78           N  
ATOM    687  CA  MET A1049     -40.994   6.925   0.499  1.00 49.81           C  
ATOM    688  C   MET A1049     -39.735   6.493  -0.255  1.00 48.92           C  
ATOM    689  O   MET A1049     -39.558   5.337  -0.651  1.00 59.46           O  
ATOM    690  CB  MET A1049     -40.838   6.650   2.010  1.00 58.42           C  
ATOM    691  CG  MET A1049     -39.648   7.347   2.630  1.00 56.95           C  
ATOM    692  SD  MET A1049     -38.343   6.177   2.977  1.00 71.80           S  
ATOM    693  CE  MET A1049     -39.113   5.328   4.341  1.00110.87           C  
ATOM    694  N   LEU A1050     -38.835   7.451  -0.389  1.00 44.45           N  
ATOM    695  CA  LEU A1050     -37.632   7.315  -1.174  1.00 47.18           C  
ATOM    696  C   LEU A1050     -36.446   7.710  -0.359  1.00 64.91           C  
ATOM    697  O   LEU A1050     -36.568   8.446   0.615  1.00 83.83           O  
ATOM    698  CB  LEU A1050     -37.684   8.382  -2.247  1.00 78.42           C  
ATOM    699  CG  LEU A1050     -38.397   8.069  -3.522  1.00 53.55           C  
ATOM    700  CD1 LEU A1050     -37.774   8.989  -4.528  1.00 69.94           C  
ATOM    701  CD2 LEU A1050     -38.041   6.648  -3.787  1.00100.09           C  
ATOM    702  N   GLN A1051     -35.278   7.287  -0.800  1.00 40.23           N  
ATOM    703  CA  GLN A1051     -34.050   7.933  -0.353  1.00 83.45           C  
ATOM    704  C   GLN A1051     -33.071   7.895  -1.502  1.00 86.02           C  
ATOM    705  O   GLN A1051     -32.990   6.904  -2.230  1.00 75.71           O  
ATOM    706  CB  GLN A1051     -33.452   7.307   0.929  1.00 64.85           C  
ATOM    707  CG  GLN A1051     -32.483   6.145   0.723  1.00 72.90           C  
ATOM    708  CD  GLN A1051     -31.497   5.959   1.885  1.00 83.32           C  
ATOM    709  OE1 GLN A1051     -30.767   6.886   2.250  1.00 74.70           O  
ATOM    710  NE2 GLN A1051     -31.466   4.751   2.459  1.00 70.99           N  
ATOM    711  N   PHE A1052     -32.367   8.996  -1.703  1.00 58.87           N  
ATOM    712  CA  PHE A1052     -31.251   8.964  -2.614  1.00 79.77           C  
ATOM    713  C   PHE A1052     -30.090   9.608  -1.926  1.00 70.49           C  
ATOM    714  O   PHE A1052     -30.262  10.625  -1.270  1.00 82.44           O  
ATOM    715  CB  PHE A1052     -31.574   9.645  -3.941  1.00 67.58           C  
ATOM    716  CG  PHE A1052     -31.994  11.085  -3.823  1.00 68.46           C  
ATOM    717  CD1 PHE A1052     -31.074  12.105  -3.988  1.00 67.50           C  
ATOM    718  CD2 PHE A1052     -33.317  11.420  -3.612  1.00 58.95           C  
ATOM    719  CE1 PHE A1052     -31.460  13.432  -3.903  1.00 54.51           C  
ATOM    720  CE2 PHE A1052     -33.711  12.747  -3.532  1.00 49.62           C  
ATOM    721  CZ  PHE A1052     -32.776  13.750  -3.668  1.00 66.17           C  
ATOM    722  N   LYS A1053     -28.921   8.989  -2.045  1.00 45.76           N  
ATOM    723  CA  LYS A1053     -27.715   9.485  -1.394  1.00 55.79           C  
ATOM    724  C   LYS A1053     -26.559   9.616  -2.371  1.00 66.33           C  
ATOM    725  O   LYS A1053     -26.309   8.732  -3.190  1.00 84.08           O  
ATOM    726  CB  LYS A1053     -27.301   8.557  -0.246  1.00 61.56           C  
ATOM    727  CG  LYS A1053     -26.039   8.998   0.488  1.00 69.18           C  
ATOM    728  CD  LYS A1053     -25.446   7.866   1.333  1.00 66.46           C  
ATOM    729  CE  LYS A1053     -26.500   7.189   2.222  1.00 82.04           C  
ATOM    730  NZ  LYS A1053     -25.890   6.238   3.216  1.00 74.90           N1+
ATOM    731  N   ILE A1054     -25.855  10.733  -2.280  1.00 66.30           N  
ATOM    732  CA  ILE A1054     -24.647  10.922  -3.061  1.00 72.92           C  
ATOM    733  C   ILE A1054     -23.487  10.901  -2.095  1.00 83.24           C  
ATOM    734  O   ILE A1054     -23.455  11.663  -1.126  1.00 85.01           O  
ATOM    735  CB  ILE A1054     -24.639  12.267  -3.790  1.00 61.15           C  
ATOM    736  CG1 ILE A1054     -25.816  12.359  -4.760  1.00 58.79           C  
ATOM    737  CG2 ILE A1054     -23.330  12.448  -4.532  1.00 75.91           C  
ATOM    738  CD1 ILE A1054     -25.893  13.699  -5.496  1.00 41.57           C  
ATOM    739  N   TYR A1055     -22.532  10.019  -2.346  1.00 62.32           N  
ATOM    740  CA  TYR A1055     -21.414   9.884  -1.434  1.00 80.86           C  
ATOM    741  C   TYR A1055     -20.113   9.572  -2.146  1.00 75.41           C  
ATOM    742  O   TYR A1055     -20.046   9.543  -3.373  1.00102.57           O  
ATOM    743  CB  TYR A1055     -21.699   8.810  -0.381  1.00 87.88           C  
ATOM    744  CG  TYR A1055     -22.031   7.451  -0.952  1.00 86.65           C  
ATOM    745  CD1 TYR A1055     -23.330   7.129  -1.299  1.00 82.74           C  
ATOM    746  CD2 TYR A1055     -21.047   6.488  -1.139  1.00 86.58           C  
ATOM    747  CE1 TYR A1055     -23.644   5.889  -1.817  1.00 88.30           C  
ATOM    748  CE2 TYR A1055     -21.354   5.240  -1.659  1.00 87.12           C  
ATOM    749  CZ  TYR A1055     -22.656   4.950  -1.991  1.00 84.57           C  
ATOM    750  OH  TYR A1055     -22.981   3.722  -2.506  1.00 79.06           O  
ATOM    751  N   ASP A1056     -19.079   9.354  -1.344  1.00 92.98           N  
ATOM    752  CA  ASP A1056     -17.766   8.994  -1.836  1.00 69.56           C  
ATOM    753  C   ASP A1056     -17.630   7.515  -1.534  1.00 92.56           C  
ATOM    754  O   ASP A1056     -17.722   7.095  -0.374  1.00101.60           O  
ATOM    755  CB  ASP A1056     -16.700   9.821  -1.108  1.00 79.13           C  
ATOM    756  CG  ASP A1056     -15.290   9.503  -1.561  1.00 91.79           C  
ATOM    757  OD1 ASP A1056     -15.061   8.387  -2.080  1.00 90.25           O  
ATOM    758  OD2 ASP A1056     -14.405  10.371  -1.381  1.00 86.88           O  
ATOM    759  N   PRO A1057     -17.454   6.710  -2.582  1.00 93.10           N  
ATOM    760  CA  PRO A1057     -17.401   5.258  -2.415  1.00 99.50           C  
ATOM    761  C   PRO A1057     -16.021   4.822  -1.957  1.00110.00           C  
ATOM    762  O   PRO A1057     -15.872   3.724  -1.428  1.00105.67           O  
ATOM    763  CB  PRO A1057     -17.676   4.732  -3.829  1.00 80.64           C  
ATOM    764  CG  PRO A1057     -18.053   5.946  -4.670  1.00 68.28           C  
ATOM    765  CD  PRO A1057     -17.412   7.106  -3.997  1.00 88.03           C  
ATOM    766  N   ASN A1058     -15.030   5.686  -2.160  1.00116.59           N  
ATOM    767  CA  ASN A1058     -13.649   5.393  -1.788  1.00123.48           C  
ATOM    768  C   ASN A1058     -13.365   5.653  -0.314  1.00106.61           C  
ATOM    769  O   ASN A1058     -13.321   4.723   0.492  1.00101.02           O  
ATOM    770  CB  ASN A1058     -12.699   6.198  -2.665  1.00132.51           C  
ATOM    771  CG  ASN A1058     -12.944   5.958  -4.139  1.00128.30           C  
ATOM    772  OD1 ASN A1058     -13.132   4.815  -4.570  1.00 91.43           O  
ATOM    773  ND2 ASN A1058     -12.965   7.035  -4.920  1.00131.01           N  
ATOM    774  N   LYS A1059     -13.161   6.920   0.029  1.00102.12           N  
ATOM    775  CA  LYS A1059     -13.046   7.323   1.424  1.00 86.92           C  
ATOM    776  C   LYS A1059     -14.437   7.249   2.089  1.00 92.00           C  
ATOM    777  O   LYS A1059     -15.460   7.376   1.417  1.00 80.39           O  
ATOM    778  CB  LYS A1059     -12.456   8.733   1.510  1.00 88.65           C  
ATOM    779  CG  LYS A1059     -11.507   8.968   2.689  1.00135.88           C  
ATOM    780  CD  LYS A1059     -12.248   9.109   4.019  1.00142.39           C  
ATOM    781  CE  LYS A1059     -11.273   9.286   5.180  1.00120.77           C  
ATOM    782  NZ  LYS A1059     -11.948   9.197   6.510  1.00110.66           N1+
ATOM    783  N   ASN A1060     -14.475   7.021   3.400  1.00 89.64           N  
ATOM    784  CA  ASN A1060     -15.742   6.887   4.114  1.00 85.09           C  
ATOM    785  C   ASN A1060     -16.109   8.178   4.845  1.00 90.96           C  
ATOM    786  O   ASN A1060     -15.621   8.448   5.928  1.00 78.58           O  
ATOM    787  CB  ASN A1060     -15.675   5.713   5.095  1.00 93.31           C  
ATOM    788  CG  ASN A1060     -17.041   5.262   5.551  1.00109.74           C  
ATOM    789  OD1 ASN A1060     -17.663   5.894   6.412  1.00107.70           O  
ATOM    790  ND2 ASN A1060     -17.521   4.163   4.976  1.00 82.91           N  
ATOM    791  N   ARG A1061     -16.982   8.972   4.245  1.00 95.77           N  
ATOM    792  CA  ARG A1061     -17.285  10.306   4.755  1.00 66.12           C  
ATOM    793  C   ARG A1061     -18.132  10.288   6.020  1.00 89.79           C  
ATOM    794  O   ARG A1061     -18.796   9.286   6.320  1.00 79.64           O  
ATOM    795  CB  ARG A1061     -18.031  11.112   3.684  1.00 64.45           C  
ATOM    796  CG  ARG A1061     -17.230  11.440   2.454  1.00 68.72           C  
ATOM    797  CD  ARG A1061     -18.046  12.313   1.540  1.00 80.14           C  
ATOM    798  NE  ARG A1061     -18.199  13.665   2.067  1.00 69.47           N  
ATOM    799  CZ  ARG A1061     -17.185  14.507   2.244  1.00 64.42           C  
ATOM    800  NH1 ARG A1061     -15.947  14.137   1.953  1.00 68.93           N  
ATOM    801  NH2 ARG A1061     -17.403  15.721   2.707  1.00 52.41           N  
ATOM    802  N   TYR A1062     -18.137  11.409   6.746  1.00 34.66           N  
ATOM    803  CA  TYR A1062     -18.994  11.506   7.920  1.00 77.09           C  
ATOM    804  C   TYR A1062     -20.467  11.367   7.559  1.00 68.92           C  
ATOM    805  O   TYR A1062     -20.994  12.155   6.767  1.00 82.61           O  
ATOM    806  CB  TYR A1062     -18.783  12.821   8.675  1.00 79.21           C  
ATOM    807  CG  TYR A1062     -19.911  13.102   9.661  1.00 72.03           C  
ATOM    808  CD1 TYR A1062     -20.035  12.378  10.842  1.00 68.21           C  
ATOM    809  CD2 TYR A1062     -20.866  14.071   9.391  1.00 93.36           C  
ATOM    810  CE1 TYR A1062     -21.077  12.629  11.736  1.00 77.54           C  
ATOM    811  CE2 TYR A1062     -21.909  14.324  10.269  1.00 93.96           C  
ATOM    812  CZ  TYR A1062     -22.013  13.606  11.442  1.00 79.62           C  
ATOM    813  OH  TYR A1062     -23.059  13.870  12.309  1.00 56.43           O  
ATOM    814  N   GLU A1063     -21.143  10.387   8.155  1.00 69.58           N  
ATOM    815  CA  GLU A1063     -22.599  10.289   8.010  1.00 81.75           C  
ATOM    816  C   GLU A1063     -23.342  10.390   9.352  1.00 91.96           C  
ATOM    817  O   GLU A1063     -22.903   9.842  10.372  1.00 84.75           O  
ATOM    818  CB  GLU A1063     -22.989   9.009   7.282  1.00 70.75           C  
ATOM    819  CG  GLU A1063     -22.386   8.844   5.906  1.00 70.24           C  
ATOM    820  CD  GLU A1063     -23.264   7.966   5.034  1.00 91.25           C  
ATOM    821  OE1 GLU A1063     -24.507   8.036   5.195  1.00 80.01           O  
ATOM    822  OE2 GLU A1063     -22.724   7.202   4.203  1.00 94.30           O  
ATOM    823  N   VAL A1064     -24.473  11.088   9.332  1.00 71.98           N  
ATOM    824  CA  VAL A1064     -25.217  11.411  10.548  1.00 68.58           C  
ATOM    825  C   VAL A1064     -25.679  10.179  11.299  1.00 71.82           C  
ATOM    826  O   VAL A1064     -26.413   9.358  10.742  1.00 93.11           O  
ATOM    827  CB  VAL A1064     -26.434  12.282  10.241  1.00 58.57           C  
ATOM    828  CG1 VAL A1064     -27.556  11.987  11.219  1.00 70.01           C  
ATOM    829  CG2 VAL A1064     -26.042  13.750  10.273  1.00 71.07           C  
ATOM    830  N   PRO A1065     -25.247  10.052  12.570  1.00 80.05           N  
ATOM    831  CA  PRO A1065     -25.501   8.881  13.413  1.00 59.32           C  
ATOM    832  C   PRO A1065     -26.804   8.980  14.175  1.00 75.20           C  
ATOM    833  O   PRO A1065     -26.757   8.834  15.396  1.00 74.33           O  
ATOM    834  CB  PRO A1065     -24.355   8.941  14.419  1.00 44.06           C  
ATOM    835  CG  PRO A1065     -24.149  10.387  14.618  1.00 54.36           C  
ATOM    836  CD  PRO A1065     -24.389  11.033  13.261  1.00 72.68           C  
ATOM    837  N   VAL A1066     -27.925   9.239  13.507  1.00 54.84           N  
ATOM    838  CA  VAL A1066     -29.205   9.189  14.211  1.00 70.15           C  
ATOM    839  C   VAL A1066     -30.108   8.133  13.589  1.00 63.02           C  
ATOM    840  O   VAL A1066     -30.481   8.229  12.436  1.00 81.79           O  
ATOM    841  CB  VAL A1066     -29.907  10.597  14.411  1.00 65.02           C  
ATOM    842  CG1 VAL A1066     -28.899  11.736  14.351  1.00 82.50           C  
ATOM    843  CG2 VAL A1066     -31.010  10.823  13.426  1.00 42.33           C  
ATOM    844  N   PRO A1067     -30.436   7.098  14.364  1.00 84.40           N  
ATOM    845  CA  PRO A1067     -31.184   5.935  13.883  1.00 86.11           C  
ATOM    846  C   PRO A1067     -32.511   6.313  13.232  1.00 86.19           C  
ATOM    847  O   PRO A1067     -33.248   7.161  13.750  1.00 91.68           O  
ATOM    848  CB  PRO A1067     -31.459   5.146  15.168  1.00 73.50           C  
ATOM    849  CG  PRO A1067     -30.435   5.600  16.117  1.00 90.49           C  
ATOM    850  CD  PRO A1067     -30.208   7.035  15.814  1.00 77.59           C  
ATOM    851  N   LEU A1068     -32.806   5.673  12.107  1.00 79.45           N  
ATOM    852  CA  LEU A1068     -34.106   5.799  11.472  1.00 68.87           C  
ATOM    853  C   LEU A1068     -34.592   4.388  11.234  1.00 74.71           C  
ATOM    854  O   LEU A1068     -33.767   3.456  11.172  1.00 69.56           O  
ATOM    855  CB  LEU A1068     -33.969   6.518  10.137  1.00 69.13           C  
ATOM    856  CG  LEU A1068     -33.070   7.756  10.124  1.00 89.47           C  
ATOM    857  CD1 LEU A1068     -32.393   7.902   8.773  1.00 42.73           C  
ATOM    858  CD2 LEU A1068     -33.833   9.034  10.521  1.00 60.05           C  
ATOM    859  N   ASN A1069     -35.909   4.203  11.112  1.00 34.11           N  
ATOM    860  CA  ASN A1069     -36.378   2.880  10.711  1.00 90.92           C  
ATOM    861  C   ASN A1069     -36.728   2.773   9.227  1.00 94.87           C  
ATOM    862  O   ASN A1069     -37.387   3.630   8.636  1.00 79.77           O  
ATOM    863  CB  ASN A1069     -37.502   2.349  11.602  1.00 62.79           C  
ATOM    864  CG  ASN A1069     -38.763   3.091  11.414  1.00 67.53           C  
ATOM    865  OD1 ASN A1069     -38.733   4.287  11.145  1.00 81.27           O  
ATOM    866  ND2 ASN A1069     -39.898   2.398  11.545  1.00 62.38           N  
ATOM    867  N   ILE A1070     -36.255   1.690   8.638  1.00 89.38           N  
ATOM    868  CA  ILE A1070     -36.389   1.466   7.227  1.00 78.87           C  
ATOM    869  C   ILE A1070     -36.812   0.030   7.059  1.00 90.63           C  
ATOM    870  O   ILE A1070     -36.337  -0.833   7.787  1.00107.70           O  
ATOM    871  CB  ILE A1070     -35.041   1.668   6.557  1.00 69.31           C  
ATOM    872  CG1 ILE A1070     -34.615   3.138   6.690  1.00 75.75           C  
ATOM    873  CG2 ILE A1070     -35.113   1.239   5.125  1.00 96.03           C  
ATOM    874  CD1 ILE A1070     -33.249   3.452   6.106  1.00 82.11           C  
ATOM    875  N   PRO A1071     -37.728  -0.236   6.124  1.00 89.37           N  
ATOM    876  CA  PRO A1071     -38.094  -1.623   5.840  1.00115.07           C  
ATOM    877  C   PRO A1071     -36.831  -2.465   5.709  1.00119.34           C  
ATOM    878  O   PRO A1071     -35.849  -2.012   5.110  1.00 74.63           O  
ATOM    879  CB  PRO A1071     -38.806  -1.517   4.495  1.00111.10           C  
ATOM    880  CG  PRO A1071     -39.414  -0.163   4.522  1.00106.42           C  
ATOM    881  CD  PRO A1071     -38.435   0.713   5.251  1.00100.08           C  
ATOM    882  N   SER A1072     -36.852  -3.662   6.289  1.00110.55           N  
ATOM    883  CA  SER A1072     -35.690  -4.546   6.289  1.00 99.98           C  
ATOM    884  C   SER A1072     -35.027  -4.587   4.909  1.00114.17           C  
ATOM    885  O   SER A1072     -33.828  -4.319   4.789  1.00 82.01           O  
ATOM    886  CB  SER A1072     -36.097  -5.941   6.757  1.00 92.40           C  
ATOM    887  OG  SER A1072     -37.502  -6.101   6.636  1.00112.41           O  
ATOM    888  N   MET A1073     -35.808  -4.928   3.881  1.00107.95           N  
ATOM    889  CA  MET A1073     -35.411  -4.690   2.493  1.00100.42           C  
ATOM    890  C   MET A1073     -36.513  -3.913   1.778  1.00103.78           C  
ATOM    891  O   MET A1073     -37.672  -3.950   2.203  1.00 90.49           O  
ATOM    892  CB  MET A1073     -35.154  -5.991   1.735  1.00107.97           C  
ATOM    893  CG  MET A1073     -34.655  -7.146   2.542  1.00100.32           C  
ATOM    894  SD  MET A1073     -35.422  -8.638   1.889  1.00132.25           S  
ATOM    895  CE  MET A1073     -37.167  -8.320   2.231  1.00 54.50           C  
ATOM    896  N   PRO A1074     -36.150  -3.222   0.679  1.00 89.99           N  
ATOM    897  CA  PRO A1074     -37.042  -2.439  -0.187  1.00 59.72           C  
ATOM    898  C   PRO A1074     -38.357  -3.153  -0.482  1.00 74.48           C  
ATOM    899  O   PRO A1074     -38.333  -4.201  -1.133  1.00 89.65           O  
ATOM    900  CB  PRO A1074     -36.232  -2.318  -1.473  1.00 73.78           C  
ATOM    901  CG  PRO A1074     -34.819  -2.305  -1.017  1.00 66.80           C  
ATOM    902  CD  PRO A1074     -34.758  -3.199   0.192  1.00 87.23           C  
ATOM    903  N   SER A1075     -39.478  -2.588  -0.029  1.00 74.41           N  
ATOM    904  CA  SER A1075     -40.793  -3.219  -0.203  1.00 83.74           C  
ATOM    905  C   SER A1075     -41.764  -2.474  -1.149  1.00 94.47           C  
ATOM    906  O   SER A1075     -42.992  -2.527  -0.970  1.00 50.83           O  
ATOM    907  CB  SER A1075     -41.445  -3.459   1.161  1.00 85.26           C  
ATOM    908  OG  SER A1075     -41.597  -2.246   1.870  1.00108.40           O  
ATOM    909  N   SER A1076     -41.206  -1.811  -2.165  1.00104.28           N  
ATOM    910  CA  SER A1076     -41.991  -1.087  -3.173  1.00 88.41           C  
ATOM    911  C   SER A1076     -42.576  -2.026  -4.226  1.00 93.37           C  
ATOM    912  O   SER A1076     -41.921  -2.983  -4.657  1.00 90.48           O  
ATOM    913  CB  SER A1076     -41.118  -0.051  -3.866  1.00 79.57           C  
ATOM    914  OG  SER A1076     -39.844  -0.614  -4.134  1.00100.46           O  
ATOM    915  N   THR A1077     -43.806  -1.750  -4.644  1.00 83.15           N  
ATOM    916  CA  THR A1077     -44.467  -2.601  -5.622  1.00 76.14           C  
ATOM    917  C   THR A1077     -44.925  -1.785  -6.853  1.00 81.92           C  
ATOM    918  O   THR A1077     -45.623  -0.773  -6.705  1.00 67.73           O  
ATOM    919  CB  THR A1077     -45.631  -3.421  -4.965  1.00 58.51           C  
ATOM    920  OG1 THR A1077     -46.191  -4.326  -5.922  1.00137.02           O  
ATOM    921  CG2 THR A1077     -46.739  -2.506  -4.429  1.00 66.26           C  
ATOM    922  N   PRO A1078     -44.508  -2.215  -8.067  1.00 92.27           N  
ATOM    923  CA  PRO A1078     -44.790  -1.575  -9.363  1.00 81.35           C  
ATOM    924  C   PRO A1078     -46.198  -1.004  -9.512  1.00 70.63           C  
ATOM    925  O   PRO A1078     -46.370   0.011 -10.188  1.00 72.51           O  
ATOM    926  CB  PRO A1078     -44.600  -2.715 -10.352  1.00 44.54           C  
ATOM    927  CG  PRO A1078     -43.509  -3.521  -9.758  1.00 61.57           C  
ATOM    928  CD  PRO A1078     -43.677  -3.421  -8.244  1.00 95.25           C  
ATOM    929  N   GLU A1079     -47.179  -1.650  -8.888  1.00 66.63           N  
ATOM    930  CA  GLU A1079     -48.571  -1.198  -8.920  1.00 78.42           C  
ATOM    931  C   GLU A1079     -48.909  -0.130  -7.867  1.00102.87           C  
ATOM    932  O   GLU A1079     -49.730   0.757  -8.124  1.00114.99           O  
ATOM    933  CB  GLU A1079     -49.534  -2.388  -8.799  1.00 62.90           C  
ATOM    934  CG  GLU A1079     -48.980  -3.579  -8.018  1.00 94.00           C  
ATOM    935  CD  GLU A1079     -48.015  -4.422  -8.837  1.00109.82           C  
ATOM    936  OE1 GLU A1079     -46.789  -4.266  -8.657  1.00 84.58           O  
ATOM    937  OE2 GLU A1079     -48.479  -5.241  -9.661  1.00112.65           O  
ATOM    938  N   GLY A1080     -48.281  -0.213  -6.691  1.00 88.72           N  
ATOM    939  CA  GLY A1080     -48.544   0.735  -5.618  1.00 78.32           C  
ATOM    940  C   GLY A1080     -47.598   1.930  -5.539  1.00 84.47           C  
ATOM    941  O   GLY A1080     -48.000   3.018  -5.100  1.00 60.48           O  
ATOM    942  N   GLN A1081     -46.344   1.726  -5.945  1.00 45.08           N  
ATOM    943  CA  GLN A1081     -45.337   2.788  -5.967  1.00 47.28           C  
ATOM    944  C   GLN A1081     -45.909   4.074  -6.545  1.00 48.68           C  
ATOM    945  O   GLN A1081     -46.347   4.090  -7.687  1.00 89.38           O  
ATOM    946  CB  GLN A1081     -44.158   2.327  -6.805  1.00 51.70           C  
ATOM    947  CG  GLN A1081     -43.066   3.349  -6.986  1.00 62.36           C  
ATOM    948  CD  GLN A1081     -41.693   2.687  -7.033  1.00 93.28           C  
ATOM    949  OE1 GLN A1081     -41.472   1.648  -6.405  1.00102.07           O  
ATOM    950  NE2 GLN A1081     -40.769   3.280  -7.778  1.00 54.06           N  
ATOM    951  N   LEU A1082     -45.908   5.155  -5.777  1.00 67.50           N  
ATOM    952  CA  LEU A1082     -46.646   6.348  -6.193  1.00 68.22           C  
ATOM    953  C   LEU A1082     -45.805   7.377  -6.927  1.00 77.10           C  
ATOM    954  O   LEU A1082     -46.303   8.435  -7.329  1.00 71.18           O  
ATOM    955  CB  LEU A1082     -47.271   7.039  -4.989  1.00 54.89           C  
ATOM    956  CG  LEU A1082     -47.823   6.245  -3.823  1.00 72.83           C  
ATOM    957  CD1 LEU A1082     -47.915   7.194  -2.638  1.00 47.13           C  
ATOM    958  CD2 LEU A1082     -49.176   5.629  -4.176  1.00 55.93           C  
ATOM    959  N   TYR A1083     -44.529   7.071  -7.081  1.00 52.67           N  
ATOM    960  CA  TYR A1083     -43.576   8.029  -7.599  1.00 67.50           C  
ATOM    961  C   TYR A1083     -42.640   7.252  -8.491  1.00 81.39           C  
ATOM    962  O   TYR A1083     -42.552   6.025  -8.355  1.00 59.93           O  
ATOM    963  CB  TYR A1083     -42.750   8.583  -6.439  1.00 75.77           C  
ATOM    964  CG  TYR A1083     -42.014   7.475  -5.745  1.00 72.48           C  
ATOM    965  CD1 TYR A1083     -40.844   6.963  -6.274  1.00 68.92           C  
ATOM    966  CD2 TYR A1083     -42.526   6.891  -4.601  1.00 79.03           C  
ATOM    967  CE1 TYR A1083     -40.195   5.917  -5.668  1.00 76.99           C  
ATOM    968  CE2 TYR A1083     -41.872   5.848  -3.976  1.00 65.14           C  
ATOM    969  CZ  TYR A1083     -40.708   5.367  -4.509  1.00 65.44           C  
ATOM    970  OH  TYR A1083     -40.051   4.325  -3.906  1.00 69.59           O  
ATOM    971  N   ASP A1084     -41.916   7.951  -9.367  1.00 57.77           N  
ATOM    972  CA  ASP A1084     -40.832   7.317 -10.124  1.00 82.20           C  
ATOM    973  C   ASP A1084     -39.669   8.274 -10.293  1.00 78.03           C  
ATOM    974  O   ASP A1084     -39.858   9.491 -10.285  1.00 91.98           O  
ATOM    975  CB  ASP A1084     -41.308   6.731 -11.477  1.00106.18           C  
ATOM    976  CG  ASP A1084     -41.829   7.788 -12.455  1.00104.63           C  
ATOM    977  OD1 ASP A1084     -41.261   8.906 -12.529  1.00103.67           O  
ATOM    978  OD2 ASP A1084     -42.807   7.472 -13.170  1.00 76.70           O  
ATOM    979  N   VAL A1085     -38.465   7.731 -10.435  1.00 48.84           N  
ATOM    980  CA  VAL A1085     -37.290   8.589 -10.509  1.00 77.78           C  
ATOM    981  C   VAL A1085     -36.491   8.399 -11.798  1.00 89.87           C  
ATOM    982  O   VAL A1085     -36.497   7.317 -12.383  1.00100.07           O  
ATOM    983  CB  VAL A1085     -36.382   8.356  -9.311  1.00 65.01           C  
ATOM    984  CG1 VAL A1085     -37.231   8.163  -8.075  1.00 80.66           C  
ATOM    985  CG2 VAL A1085     -35.540   7.134  -9.537  1.00 80.08           C  
ATOM    986  N   LEU A1086     -35.811   9.456 -12.236  1.00 69.87           N  
ATOM    987  CA  LEU A1086     -34.983   9.403 -13.443  1.00 79.49           C  
ATOM    988  C   LEU A1086     -33.663  10.102 -13.155  1.00 77.80           C  
ATOM    989  O   LEU A1086     -33.661  11.257 -12.727  1.00107.05           O  
ATOM    990  CB  LEU A1086     -35.681  10.121 -14.608  1.00 84.92           C  
ATOM    991  CG  LEU A1086     -36.278   9.408 -15.825  1.00 68.59           C  
ATOM    992  CD1 LEU A1086     -37.224   8.271 -15.470  1.00 66.71           C  
ATOM    993  CD2 LEU A1086     -37.002  10.441 -16.633  1.00 48.05           C  
ATOM    994  N   ILE A1087     -32.545   9.411 -13.365  1.00 58.73           N  
ATOM    995  CA  ILE A1087     -31.241  10.073 -13.287  1.00 58.33           C  
ATOM    996  C   ILE A1087     -30.895  10.647 -14.649  1.00 83.78           C  
ATOM    997  O   ILE A1087     -30.421   9.926 -15.528  1.00 80.02           O  
ATOM    998  CB  ILE A1087     -30.110   9.133 -12.889  1.00 62.72           C  
ATOM    999  CG1 ILE A1087     -30.432   8.406 -11.584  1.00 57.04           C  
ATOM   1000  CG2 ILE A1087     -28.833   9.917 -12.720  1.00 63.30           C  
ATOM   1001  CD1 ILE A1087     -29.364   7.412 -11.178  1.00 42.53           C  
ATOM   1002  N   LYS A1088     -31.148  11.945 -14.815  1.00 91.21           N  
ATOM   1003  CA  LYS A1088     -30.977  12.629 -16.093  1.00 55.78           C  
ATOM   1004  C   LYS A1088     -29.507  12.989 -16.308  1.00 77.46           C  
ATOM   1005  O   LYS A1088     -28.745  13.098 -15.342  1.00 83.84           O  
ATOM   1006  CB  LYS A1088     -31.900  13.853 -16.165  1.00 55.41           C  
ATOM   1007  CG  LYS A1088     -33.401  13.484 -16.144  1.00 54.59           C  
ATOM   1008  CD  LYS A1088     -34.301  14.706 -16.243  1.00 64.81           C  
ATOM   1009  CE  LYS A1088     -34.131  15.594 -15.025  1.00 96.02           C  
ATOM   1010  NZ  LYS A1088     -34.964  16.829 -15.082  1.00 81.43           N1+
ATOM   1011  N   LYS A1089     -29.114  13.174 -17.570  1.00112.97           N  
ATOM   1012  CA  LYS A1089     -27.700  13.097 -17.933  1.00111.36           C  
ATOM   1013  C   LYS A1089     -26.979  14.404 -18.271  1.00104.12           C  
ATOM   1014  O   LYS A1089     -25.768  14.503 -18.047  1.00112.46           O  
ATOM   1015  CB  LYS A1089     -27.480  12.052 -19.039  1.00122.06           C  
ATOM   1016  CG  LYS A1089     -26.012  11.675 -19.259  1.00122.11           C  
ATOM   1017  CD  LYS A1089     -25.817  10.164 -19.445  1.00125.42           C  
ATOM   1018  CE  LYS A1089     -24.449   9.836 -20.072  1.00119.64           C  
ATOM   1019  NZ  LYS A1089     -24.213   8.368 -20.308  1.00 95.08           N1+
ATOM   1020  N   ASN A1090     -27.681  15.405 -18.796  1.00 71.41           N  
ATOM   1021  CA  ASN A1090     -26.963  16.614 -19.200  1.00 92.20           C  
ATOM   1022  C   ASN A1090     -27.722  17.926 -19.067  1.00107.36           C  
ATOM   1023  O   ASN A1090     -28.583  18.233 -19.890  1.00123.18           O  
ATOM   1024  CB  ASN A1090     -26.432  16.469 -20.631  1.00100.78           C  
ATOM   1025  CG  ASN A1090     -25.255  17.383 -20.903  1.00121.09           C  
ATOM   1026  OD1 ASN A1090     -25.236  18.542 -20.480  1.00139.65           O  
ATOM   1027  ND2 ASN A1090     -24.250  16.856 -21.587  1.00 83.94           N  
ATOM   1028  N   PRO A1091     -27.381  18.723 -18.044  1.00103.02           N  
ATOM   1029  CA  PRO A1091     -26.331  18.421 -17.066  1.00105.68           C  
ATOM   1030  C   PRO A1091     -26.855  17.419 -16.042  1.00102.69           C  
ATOM   1031  O   PRO A1091     -28.056  17.154 -16.038  1.00 93.26           O  
ATOM   1032  CB  PRO A1091     -26.088  19.776 -16.398  1.00 86.95           C  
ATOM   1033  CG  PRO A1091     -27.422  20.443 -16.439  1.00 79.39           C  
ATOM   1034  CD  PRO A1091     -28.078  19.984 -17.732  1.00 92.81           C  
ATOM   1035  N   PHE A1092     -25.983  16.870 -15.198  1.00 78.28           N  
ATOM   1036  CA  PHE A1092     -26.406  15.856 -14.232  1.00 76.94           C  
ATOM   1037  C   PHE A1092     -27.610  16.311 -13.400  1.00 99.21           C  
ATOM   1038  O   PHE A1092     -27.614  17.407 -12.821  1.00102.16           O  
ATOM   1039  CB  PHE A1092     -25.251  15.451 -13.308  1.00 97.83           C  
ATOM   1040  CG  PHE A1092     -25.703  14.912 -11.972  1.00104.95           C  
ATOM   1041  CD1 PHE A1092     -26.333  13.680 -11.880  1.00103.42           C  
ATOM   1042  CD2 PHE A1092     -25.500  15.639 -10.813  1.00 93.04           C  
ATOM   1043  CE1 PHE A1092     -26.752  13.186 -10.659  1.00 85.68           C  
ATOM   1044  CE2 PHE A1092     -25.916  15.153  -9.597  1.00 84.63           C  
ATOM   1045  CZ  PHE A1092     -26.548  13.922  -9.519  1.00 80.53           C  
ATOM   1046  N   GLY A1093     -28.624  15.455 -13.340  1.00 73.58           N  
ATOM   1047  CA  GLY A1093     -29.854  15.801 -12.668  1.00 65.39           C  
ATOM   1048  C   GLY A1093     -30.553  14.584 -12.102  1.00 81.57           C  
ATOM   1049  O   GLY A1093     -30.203  13.450 -12.450  1.00 63.38           O  
ATOM   1050  N   ILE A1094     -31.535  14.841 -11.231  1.00 71.15           N  
ATOM   1051  CA  ILE A1094     -32.339  13.816 -10.576  1.00 58.40           C  
ATOM   1052  C   ILE A1094     -33.790  14.274 -10.583  1.00 67.12           C  
ATOM   1053  O   ILE A1094     -34.099  15.358 -10.086  1.00 86.72           O  
ATOM   1054  CB  ILE A1094     -31.885  13.616  -9.115  1.00 68.22           C  
ATOM   1055  CG1 ILE A1094     -30.373  13.327  -9.065  1.00 58.50           C  
ATOM   1056  CG2 ILE A1094     -32.721  12.537  -8.427  1.00 46.04           C  
ATOM   1057  CD1 ILE A1094     -29.930  12.542  -7.877  1.00 58.13           C  
ATOM   1058  N   GLU A1095     -34.681  13.466 -11.147  1.00 49.87           N  
ATOM   1059  CA  GLU A1095     -36.058  13.915 -11.351  1.00 60.45           C  
ATOM   1060  C   GLU A1095     -37.092  12.960 -10.749  1.00 70.43           C  
ATOM   1061  O   GLU A1095     -37.342  11.877 -11.286  1.00 46.94           O  
ATOM   1062  CB  GLU A1095     -36.331  14.124 -12.844  1.00 91.69           C  
ATOM   1063  CG  GLU A1095     -37.548  14.992 -13.163  1.00109.48           C  
ATOM   1064  CD  GLU A1095     -38.064  14.793 -14.585  1.00103.59           C  
ATOM   1065  OE1 GLU A1095     -37.252  14.816 -15.533  1.00104.95           O  
ATOM   1066  OE2 GLU A1095     -39.286  14.603 -14.750  1.00103.15           O  
ATOM   1067  N   ILE A1096     -37.687  13.377  -9.630  1.00 78.79           N  
ATOM   1068  CA  ILE A1096     -38.693  12.586  -8.929  1.00 58.37           C  
ATOM   1069  C   ILE A1096     -40.081  13.067  -9.313  1.00 64.72           C  
ATOM   1070  O   ILE A1096     -40.342  14.270  -9.373  1.00 76.94           O  
ATOM   1071  CB  ILE A1096     -38.536  12.677  -7.405  1.00 53.49           C  
ATOM   1072  CG1 ILE A1096     -37.148  12.199  -6.991  1.00 50.40           C  
ATOM   1073  CG2 ILE A1096     -39.614  11.855  -6.716  1.00 40.96           C  
ATOM   1074  CD1 ILE A1096     -36.880  12.290  -5.497  1.00 77.41           C  
ATOM   1075  N   ARG A1097     -40.980  12.127  -9.570  1.00 65.16           N  
ATOM   1076  CA  ARG A1097     -42.258  12.481 -10.149  1.00 71.95           C  
ATOM   1077  C   ARG A1097     -43.358  11.723  -9.461  1.00 71.74           C  
ATOM   1078  O   ARG A1097     -43.179  10.563  -9.089  1.00 63.09           O  
ATOM   1079  CB  ARG A1097     -42.260  12.147 -11.642  1.00 86.95           C  
ATOM   1080  CG  ARG A1097     -43.406  12.774 -12.396  1.00 99.80           C  
ATOM   1081  CD  ARG A1097     -43.260  12.554 -13.874  1.00 91.44           C  
ATOM   1082  NE  ARG A1097     -43.064  11.144 -14.149  1.00 96.04           N  
ATOM   1083  CZ  ARG A1097     -43.265  10.588 -15.333  1.00 77.43           C  
ATOM   1084  NH1 ARG A1097     -43.668  11.337 -16.350  1.00 80.15           N  
ATOM   1085  NH2 ARG A1097     -43.071   9.284 -15.490  1.00 59.47           N  
ATOM   1086  N   ARG A1098     -44.496  12.377  -9.282  1.00 39.12           N  
ATOM   1087  CA  ARG A1098     -45.649  11.687  -8.762  1.00 44.86           C  
ATOM   1088  C   ARG A1098     -46.319  10.906  -9.903  1.00 65.65           C  
ATOM   1089  O   ARG A1098     -46.919  11.500 -10.788  1.00 65.78           O  
ATOM   1090  CB  ARG A1098     -46.607  12.684  -8.103  1.00 42.57           C  
ATOM   1091  CG  ARG A1098     -47.979  12.092  -7.784  1.00 77.03           C  
ATOM   1092  CD  ARG A1098     -48.707  12.910  -6.747  1.00 66.72           C  
ATOM   1093  NE  ARG A1098     -48.173  12.654  -5.414  1.00 76.91           N  
ATOM   1094  CZ  ARG A1098     -47.939  13.597  -4.510  1.00 79.50           C  
ATOM   1095  NH1 ARG A1098     -48.197  14.865  -4.795  1.00 63.25           N  
ATOM   1096  NH2 ARG A1098     -47.449  13.271  -3.321  1.00 81.85           N  
ATOM   1097  N   LYS A1099     -46.189   9.578  -9.901  1.00 94.50           N  
ATOM   1098  CA  LYS A1099     -46.806   8.747 -10.945  1.00 71.92           C  
ATOM   1099  C   LYS A1099     -48.275   9.160 -11.108  1.00 87.96           C  
ATOM   1100  O   LYS A1099     -48.801   9.234 -12.227  1.00 67.84           O  
ATOM   1101  CB  LYS A1099     -46.693   7.232 -10.624  1.00 32.83           C  
ATOM   1102  CG  LYS A1099     -45.605   6.440 -11.403  1.00 87.61           C  
ATOM   1103  CD  LYS A1099     -45.749   4.898 -11.221  1.00 78.00           C  
ATOM   1104  CE  LYS A1099     -44.738   4.081 -12.062  1.00 88.96           C  
ATOM   1105  NZ  LYS A1099     -44.577   2.625 -11.646  1.00 57.27           N1+
ATOM   1106  N   SER A1100     -48.924   9.442  -9.981  1.00 75.52           N  
ATOM   1107  CA  SER A1100     -50.340   9.819  -9.960  1.00 78.04           C  
ATOM   1108  C   SER A1100     -50.759  10.782 -11.082  1.00 64.64           C  
ATOM   1109  O   SER A1100     -51.689  10.517 -11.852  1.00 59.53           O  
ATOM   1110  CB  SER A1100     -50.685  10.446  -8.605  1.00 94.03           C  
ATOM   1111  OG  SER A1100     -51.716  11.413  -8.752  1.00 65.08           O  
ATOM   1112  N   THR A1101     -50.067  11.915 -11.120  1.00 66.43           N  
ATOM   1113  CA  THR A1101     -50.301  13.013 -12.046  1.00 60.98           C  
ATOM   1114  C   THR A1101     -48.953  13.663 -12.180  1.00 76.16           C  
ATOM   1115  O   THR A1101     -48.361  14.064 -11.184  1.00115.51           O  
ATOM   1116  CB  THR A1101     -51.237  14.049 -11.444  1.00103.89           C  
ATOM   1117  OG1 THR A1101     -50.749  14.446 -10.143  1.00 47.99           O  
ATOM   1118  CG2 THR A1101     -52.654  13.477 -11.339  1.00128.09           C  
ATOM   1119  N   GLY A1102     -48.470  13.776 -13.404  1.00 58.88           N  
ATOM   1120  CA  GLY A1102     -47.052  13.969 -13.657  1.00 54.07           C  
ATOM   1121  C   GLY A1102     -46.245  14.956 -12.826  1.00 92.44           C  
ATOM   1122  O   GLY A1102     -45.032  15.005 -13.006  1.00118.01           O  
ATOM   1123  N   THR A1103     -46.870  15.731 -11.932  1.00 84.46           N  
ATOM   1124  CA  THR A1103     -46.141  16.757 -11.168  1.00 69.15           C  
ATOM   1125  C   THR A1103     -44.766  16.252 -10.760  1.00 66.87           C  
ATOM   1126  O   THR A1103     -44.643  15.123 -10.285  1.00 79.33           O  
ATOM   1127  CB  THR A1103     -46.922  17.270  -9.917  1.00 61.22           C  
ATOM   1128  OG1 THR A1103     -48.121  16.502  -9.722  1.00 75.32           O  
ATOM   1129  CG2 THR A1103     -47.311  18.749 -10.082  1.00 54.97           C  
ATOM   1130  N   ILE A1104     -43.729  17.058 -10.993  1.00 71.58           N  
ATOM   1131  CA  ILE A1104     -42.363  16.687 -10.600  1.00 74.76           C  
ATOM   1132  C   ILE A1104     -42.059  17.229  -9.213  1.00 94.18           C  
ATOM   1133  O   ILE A1104     -42.145  18.433  -8.978  1.00 91.10           O  
ATOM   1134  CB  ILE A1104     -41.289  17.194 -11.594  1.00 93.66           C  
ATOM   1135  CG1 ILE A1104     -41.359  18.719 -11.741  1.00131.22           C  
ATOM   1136  CG2 ILE A1104     -41.443  16.510 -12.960  1.00 58.68           C  
ATOM   1137  CD1 ILE A1104     -40.228  19.330 -12.558  1.00124.61           C  
ATOM   1138  N   ILE A1105     -41.715  16.323  -8.300  1.00101.60           N  
ATOM   1139  CA  ILE A1105     -41.428  16.659  -6.906  1.00 56.68           C  
ATOM   1140  C   ILE A1105     -40.033  17.268  -6.745  1.00 78.82           C  
ATOM   1141  O   ILE A1105     -39.894  18.374  -6.209  1.00 89.09           O  
ATOM   1142  CB  ILE A1105     -41.546  15.413  -5.991  1.00 73.51           C  
ATOM   1143  CG1 ILE A1105     -42.997  15.004  -5.861  1.00 77.18           C  
ATOM   1144  CG2 ILE A1105     -41.045  15.710  -4.620  1.00108.08           C  
ATOM   1145  CD1 ILE A1105     -43.935  16.182  -5.940  1.00 89.45           C  
ATOM   1146  N   TRP A1106     -39.009  16.539  -7.196  1.00 84.86           N  
ATOM   1147  CA  TRP A1106     -37.623  17.016  -7.154  1.00 80.17           C  
ATOM   1148  C   TRP A1106     -37.071  17.089  -8.563  1.00 77.84           C  
ATOM   1149  O   TRP A1106     -37.419  16.282  -9.420  1.00101.82           O  
ATOM   1150  CB  TRP A1106     -36.742  16.069  -6.326  1.00 56.37           C  
ATOM   1151  CG  TRP A1106     -35.775  16.745  -5.393  1.00 84.08           C  
ATOM   1152  CD1 TRP A1106     -36.073  17.524  -4.292  1.00116.14           C  
ATOM   1153  CD2 TRP A1106     -34.362  16.664  -5.447  1.00 58.76           C  
ATOM   1154  NE1 TRP A1106     -34.912  17.936  -3.664  1.00 53.86           N  
ATOM   1155  CE2 TRP A1106     -33.849  17.419  -4.352  1.00 73.28           C  
ATOM   1156  CE3 TRP A1106     -33.470  16.020  -6.297  1.00 78.68           C  
ATOM   1157  CZ2 TRP A1106     -32.489  17.550  -4.108  1.00 93.91           C  
ATOM   1158  CZ3 TRP A1106     -32.114  16.151  -6.047  1.00132.88           C  
ATOM   1159  CH2 TRP A1106     -31.637  16.914  -4.962  1.00121.26           C  
ATOM   1160  N   ASP A1107     -36.193  18.050  -8.798  1.00 72.53           N  
ATOM   1161  CA  ASP A1107     -35.576  18.203 -10.102  1.00 73.67           C  
ATOM   1162  C   ASP A1107     -34.254  18.927  -9.926  1.00 86.24           C  
ATOM   1163  O   ASP A1107     -34.231  20.161  -9.883  1.00 69.66           O  
ATOM   1164  CB  ASP A1107     -36.506  19.000 -11.016  1.00116.97           C  
ATOM   1165  CG  ASP A1107     -36.014  19.065 -12.455  1.00117.26           C  
ATOM   1166  OD1 ASP A1107     -36.672  19.769 -13.264  1.00100.76           O  
ATOM   1167  OD2 ASP A1107     -34.981  18.423 -12.773  1.00 72.12           O  
ATOM   1168  N   SER A1108     -33.167  18.159  -9.796  1.00 65.06           N  
ATOM   1169  CA  SER A1108     -31.838  18.733  -9.564  1.00 67.83           C  
ATOM   1170  C   SER A1108     -31.052  18.896 -10.864  1.00 80.04           C  
ATOM   1171  O   SER A1108     -29.813  18.995 -10.867  1.00 61.47           O  
ATOM   1172  CB  SER A1108     -31.031  17.932  -8.521  1.00 75.39           C  
ATOM   1173  OG  SER A1108     -30.750  16.608  -8.940  1.00 66.20           O  
ATOM   1174  N   GLN A1109     -31.781  18.927 -11.971  1.00 82.49           N  
ATOM   1175  CA  GLN A1109     -31.157  19.205 -13.247  1.00 87.45           C  
ATOM   1176  C   GLN A1109     -30.965  20.706 -13.418  1.00 88.66           C  
ATOM   1177  O   GLN A1109     -31.264  21.267 -14.461  1.00108.61           O  
ATOM   1178  CB  GLN A1109     -31.969  18.624 -14.397  1.00 77.80           C  
ATOM   1179  CG  GLN A1109     -31.285  18.809 -15.744  1.00105.02           C  
ATOM   1180  CD  GLN A1109     -31.547  17.674 -16.714  1.00 86.67           C  
ATOM   1181  OE1 GLN A1109     -32.694  17.339 -17.000  1.00 68.72           O  
ATOM   1182  NE2 GLN A1109     -30.475  17.072 -17.226  1.00 68.10           N  
ATOM   1183  N   LEU A1110     -30.485  21.354 -12.366  1.00 63.82           N  
ATOM   1184  CA  LEU A1110     -30.004  22.720 -12.455  1.00 48.74           C  
ATOM   1185  C   LEU A1110     -28.499  22.687 -12.264  1.00 71.42           C  
ATOM   1186  O   LEU A1110     -27.936  21.667 -11.851  1.00 69.91           O  
ATOM   1187  CB  LEU A1110     -30.622  23.577 -11.357  1.00 55.36           C  
ATOM   1188  CG  LEU A1110     -32.127  23.820 -11.385  1.00 80.35           C  
ATOM   1189  CD1 LEU A1110     -32.715  23.658  -9.976  1.00 73.03           C  
ATOM   1190  CD2 LEU A1110     -32.417  25.208 -11.948  1.00 89.25           C  
ATOM   1191  N   LEU A1111     -27.841  23.802 -12.549  1.00 71.91           N  
ATOM   1192  CA  LEU A1111     -26.393  23.875 -12.379  1.00 79.27           C  
ATOM   1193  C   LEU A1111     -25.978  24.171 -10.941  1.00 83.36           C  
ATOM   1194  O   LEU A1111     -26.824  24.363 -10.065  1.00 97.34           O  
ATOM   1195  CB  LEU A1111     -25.814  24.936 -13.312  1.00 99.29           C  
ATOM   1196  CG  LEU A1111     -26.065  24.709 -14.798  1.00 71.70           C  
ATOM   1197  CD1 LEU A1111     -25.587  25.917 -15.558  1.00 50.06           C  
ATOM   1198  CD2 LEU A1111     -25.350  23.442 -15.272  1.00 66.98           C  
ATOM   1199  N   GLY A1112     -24.672  24.208 -10.701  1.00 91.78           N  
ATOM   1200  CA  GLY A1112     -24.158  24.558  -9.388  1.00108.05           C  
ATOM   1201  C   GLY A1112     -23.669  23.390  -8.543  1.00100.67           C  
ATOM   1202  O   GLY A1112     -22.836  23.579  -7.639  1.00 99.54           O  
ATOM   1203  N   PHE A1113     -24.183  22.189  -8.823  1.00 66.54           N  
ATOM   1204  CA  PHE A1113     -23.812  21.009  -8.042  1.00 70.85           C  
ATOM   1205  C   PHE A1113     -22.321  20.988  -7.808  1.00 81.45           C  
ATOM   1206  O   PHE A1113     -21.533  20.939  -8.752  1.00 63.82           O  
ATOM   1207  CB  PHE A1113     -24.237  19.703  -8.713  1.00 45.27           C  
ATOM   1208  CG  PHE A1113     -23.757  18.462  -7.990  1.00 71.11           C  
ATOM   1209  CD1 PHE A1113     -22.494  17.940  -8.236  1.00 57.58           C  
ATOM   1210  CD2 PHE A1113     -24.575  17.821  -7.064  1.00 76.52           C  
ATOM   1211  CE1 PHE A1113     -22.063  16.799  -7.574  1.00 83.16           C  
ATOM   1212  CE2 PHE A1113     -24.151  16.677  -6.404  1.00 59.17           C  
ATOM   1213  CZ  PHE A1113     -22.889  16.166  -6.658  1.00 72.26           C  
ATOM   1214  N   THR A1114     -21.941  21.041  -6.539  1.00 68.99           N  
ATOM   1215  CA  THR A1114     -20.545  20.953  -6.177  1.00 60.00           C  
ATOM   1216  C   THR A1114     -20.434  19.839  -5.151  1.00 87.16           C  
ATOM   1217  O   THR A1114     -21.436  19.430  -4.574  1.00109.03           O  
ATOM   1218  CB  THR A1114     -20.057  22.278  -5.585  1.00 78.18           C  
ATOM   1219  OG1 THR A1114     -20.519  23.374  -6.397  1.00 70.73           O  
ATOM   1220  CG2 THR A1114     -18.538  22.285  -5.499  1.00 64.55           C  
ATOM   1221  N   PHE A1115     -19.231  19.327  -4.932  1.00 82.23           N  
ATOM   1222  CA  PHE A1115     -19.030  18.333  -3.879  1.00 69.29           C  
ATOM   1223  C   PHE A1115     -17.543  18.303  -3.554  1.00 83.80           C  
ATOM   1224  O   PHE A1115     -16.718  17.796  -4.317  1.00 94.64           O  
ATOM   1225  CB  PHE A1115     -19.554  16.966  -4.320  1.00 57.86           C  
ATOM   1226  CG  PHE A1115     -19.865  16.035  -3.192  1.00 58.59           C  
ATOM   1227  CD1 PHE A1115     -21.125  15.465  -3.078  1.00 84.83           C  
ATOM   1228  CD2 PHE A1115     -18.904  15.717  -2.247  1.00 74.44           C  
ATOM   1229  CE1 PHE A1115     -21.423  14.581  -2.040  1.00 76.42           C  
ATOM   1230  CE2 PHE A1115     -19.191  14.833  -1.190  1.00 79.49           C  
ATOM   1231  CZ  PHE A1115     -20.454  14.265  -1.090  1.00 82.19           C  
ATOM   1232  N   SER A1116     -17.212  18.920  -2.433  1.00 75.55           N  
ATOM   1233  CA  SER A1116     -15.844  19.025  -1.977  1.00 77.34           C  
ATOM   1234  C   SER A1116     -15.905  18.722  -0.499  1.00 96.82           C  
ATOM   1235  O   SER A1116     -16.970  18.834   0.114  1.00 90.65           O  
ATOM   1236  CB  SER A1116     -15.315  20.436  -2.219  1.00 70.28           C  
ATOM   1237  OG  SER A1116     -15.333  20.736  -3.605  1.00104.10           O  
ATOM   1238  N   ASP A1117     -14.774  18.336   0.074  1.00 86.15           N  
ATOM   1239  CA  ASP A1117     -14.765  17.820   1.441  1.00 81.40           C  
ATOM   1240  C   ASP A1117     -15.590  18.646   2.415  1.00 73.67           C  
ATOM   1241  O   ASP A1117     -16.324  18.100   3.227  1.00 84.74           O  
ATOM   1242  CB  ASP A1117     -13.337  17.708   1.957  1.00 99.34           C  
ATOM   1243  CG  ASP A1117     -13.200  16.657   3.017  1.00 95.50           C  
ATOM   1244  OD1 ASP A1117     -14.027  15.721   3.026  1.00 83.17           O  
ATOM   1245  OD2 ASP A1117     -12.268  16.766   3.830  1.00111.96           O  
ATOM   1246  N   MET A1118     -15.468  19.965   2.334  1.00 83.29           N  
ATOM   1247  CA  MET A1118     -16.167  20.834   3.270  1.00 77.65           C  
ATOM   1248  C   MET A1118     -17.013  21.866   2.553  1.00 97.10           C  
ATOM   1249  O   MET A1118     -17.157  22.999   3.029  1.00100.70           O  
ATOM   1250  CB  MET A1118     -15.175  21.522   4.203  1.00 91.54           C  
ATOM   1251  CG  MET A1118     -14.333  20.546   5.013  1.00102.68           C  
ATOM   1252  SD  MET A1118     -13.260  21.396   6.170  1.00 80.18           S  
ATOM   1253  CE  MET A1118     -11.885  21.902   5.146  1.00 65.38           C  
ATOM   1254  N   PHE A1119     -17.570  21.459   1.411  1.00 89.69           N  
ATOM   1255  CA  PHE A1119     -18.537  22.270   0.679  1.00 71.49           C  
ATOM   1256  C   PHE A1119     -19.327  21.448  -0.321  1.00 67.62           C  
ATOM   1257  O   PHE A1119     -18.757  20.938  -1.283  1.00 87.27           O  
ATOM   1258  CB  PHE A1119     -17.822  23.381  -0.054  1.00 47.27           C  
ATOM   1259  CG  PHE A1119     -18.734  24.348  -0.727  1.00 69.03           C  
ATOM   1260  CD1 PHE A1119     -19.568  25.157   0.021  1.00 64.16           C  
ATOM   1261  CD2 PHE A1119     -18.722  24.484  -2.114  1.00 68.66           C  
ATOM   1262  CE1 PHE A1119     -20.396  26.069  -0.602  1.00 98.18           C  
ATOM   1263  CE2 PHE A1119     -19.538  25.402  -2.752  1.00 39.11           C  
ATOM   1264  CZ  PHE A1119     -20.381  26.193  -1.998  1.00 94.60           C  
ATOM   1265  N   ILE A1120     -20.634  21.328  -0.086  1.00 48.77           N  
ATOM   1266  CA  ILE A1120     -21.519  20.560  -0.953  1.00 81.31           C  
ATOM   1267  C   ILE A1120     -22.702  21.435  -1.338  1.00 94.00           C  
ATOM   1268  O   ILE A1120     -23.300  22.083  -0.466  1.00 70.56           O  
ATOM   1269  CB  ILE A1120     -22.060  19.281  -0.260  1.00 62.72           C  
ATOM   1270  CG1 ILE A1120     -21.073  18.129  -0.365  1.00 52.45           C  
ATOM   1271  CG2 ILE A1120     -23.310  18.807  -0.930  1.00 72.21           C  
ATOM   1272  CD1 ILE A1120     -19.976  18.199   0.612  1.00 50.52           C  
ATOM   1273  N   ARG A1121     -23.026  21.459  -2.635  1.00 65.47           N  
ATOM   1274  CA  ARG A1121     -24.187  22.191  -3.145  1.00 63.44           C  
ATOM   1275  C   ARG A1121     -25.046  21.336  -4.060  1.00 70.42           C  
ATOM   1276  O   ARG A1121     -24.552  20.649  -4.951  1.00 76.18           O  
ATOM   1277  CB  ARG A1121     -23.773  23.440  -3.925  1.00 64.83           C  
ATOM   1278  CG  ARG A1121     -24.970  24.276  -4.371  1.00 51.10           C  
ATOM   1279  CD  ARG A1121     -24.613  25.308  -5.442  1.00 63.90           C  
ATOM   1280  NE  ARG A1121     -23.174  25.507  -5.640  1.00 73.00           N  
ATOM   1281  CZ  ARG A1121     -22.552  26.666  -5.434  1.00 88.60           C  
ATOM   1282  NH1 ARG A1121     -23.248  27.724  -5.023  1.00 89.13           N  
ATOM   1283  NH2 ARG A1121     -21.242  26.771  -5.641  1.00 60.40           N  
ATOM   1284  N   ILE A1122     -26.346  21.401  -3.843  1.00 49.72           N  
ATOM   1285  CA  ILE A1122     -27.282  20.783  -4.751  1.00 74.00           C  
ATOM   1286  C   ILE A1122     -28.512  21.669  -4.793  1.00 85.62           C  
ATOM   1287  O   ILE A1122     -28.781  22.422  -3.855  1.00 77.23           O  
ATOM   1288  CB  ILE A1122     -27.660  19.372  -4.305  1.00 60.87           C  
ATOM   1289  CG1 ILE A1122     -28.405  18.640  -5.414  1.00 59.94           C  
ATOM   1290  CG2 ILE A1122     -28.531  19.435  -3.087  1.00 45.83           C  
ATOM   1291  CD1 ILE A1122     -28.267  17.129  -5.328  1.00 38.21           C  
ATOM   1292  N   SER A1123     -29.243  21.610  -5.895  1.00 59.74           N  
ATOM   1293  CA  SER A1123     -30.375  22.493  -6.049  1.00 57.22           C  
ATOM   1294  C   SER A1123     -31.544  21.690  -6.540  1.00 71.81           C  
ATOM   1295  O   SER A1123     -31.392  20.536  -6.926  1.00 78.31           O  
ATOM   1296  CB  SER A1123     -30.050  23.587  -7.055  1.00 62.90           C  
ATOM   1297  OG  SER A1123     -29.121  24.518  -6.529  1.00 62.15           O  
ATOM   1298  N   THR A1124     -32.718  22.299  -6.518  1.00 50.98           N  
ATOM   1299  CA  THR A1124     -33.884  21.664  -7.081  1.00 56.17           C  
ATOM   1300  C   THR A1124     -34.916  22.690  -7.492  1.00 72.18           C  
ATOM   1301  O   THR A1124     -35.090  23.714  -6.843  1.00 50.43           O  
ATOM   1302  CB  THR A1124     -34.544  20.739  -6.083  1.00 59.94           C  
ATOM   1303  OG1 THR A1124     -35.884  20.456  -6.523  1.00 61.59           O  
ATOM   1304  CG2 THR A1124     -34.606  21.424  -4.725  1.00 68.10           C  
ATOM   1305  N   ARG A1125     -35.611  22.415  -8.581  1.00 57.12           N  
ATOM   1306  CA  ARG A1125     -36.771  23.216  -8.885  1.00 67.88           C  
ATOM   1307  C   ARG A1125     -37.868  22.795  -7.907  1.00 74.39           C  
ATOM   1308  O   ARG A1125     -37.986  21.627  -7.555  1.00 73.50           O  
ATOM   1309  CB  ARG A1125     -37.189  23.001 -10.334  1.00 84.48           C  
ATOM   1310  CG  ARG A1125     -36.009  22.957 -11.302  1.00116.33           C  
ATOM   1311  CD  ARG A1125     -36.461  22.856 -12.752  1.00105.06           C  
ATOM   1312  NE  ARG A1125     -36.976  24.127 -13.246  1.00 95.07           N  
ATOM   1313  CZ  ARG A1125     -36.323  24.909 -14.093  1.00 98.98           C  
ATOM   1314  NH1 ARG A1125     -35.129  24.543 -14.553  1.00 64.12           N  
ATOM   1315  NH2 ARG A1125     -36.871  26.051 -14.489  1.00108.42           N  
ATOM   1316  N   LEU A1126     -38.637  23.754  -7.421  1.00 80.89           N  
ATOM   1317  CA  LEU A1126     -39.808  23.430  -6.630  1.00 76.58           C  
ATOM   1318  C   LEU A1126     -40.999  23.276  -7.574  1.00 68.57           C  
ATOM   1319  O   LEU A1126     -41.142  24.025  -8.543  1.00 73.47           O  
ATOM   1320  CB  LEU A1126     -40.090  24.527  -5.593  1.00 46.24           C  
ATOM   1321  CG  LEU A1126     -39.471  24.478  -4.193  1.00 58.57           C  
ATOM   1322  CD1 LEU A1126     -38.508  23.321  -4.045  1.00 55.28           C  
ATOM   1323  CD2 LEU A1126     -38.804  25.818  -3.837  1.00 48.87           C  
ATOM   1324  N   PRO A1127     -41.877  22.318  -7.284  1.00 75.88           N  
ATOM   1325  CA  PRO A1127     -43.036  22.114  -8.146  1.00 63.75           C  
ATOM   1326  C   PRO A1127     -44.070  23.214  -7.952  1.00 66.57           C  
ATOM   1327  O   PRO A1127     -45.120  23.165  -8.582  1.00 50.95           O  
ATOM   1328  CB  PRO A1127     -43.597  20.793  -7.631  1.00 75.27           C  
ATOM   1329  CG  PRO A1127     -43.288  20.831  -6.171  1.00 74.21           C  
ATOM   1330  CD  PRO A1127     -41.940  21.489  -6.068  1.00 93.90           C  
ATOM   1331  N   SER A1128     -43.807  24.173  -7.070  1.00 72.25           N  
ATOM   1332  CA  SER A1128     -44.764  25.263  -6.872  1.00 63.28           C  
ATOM   1333  C   SER A1128     -44.185  26.467  -6.142  1.00 64.75           C  
ATOM   1334  O   SER A1128     -42.987  26.547  -5.874  1.00 75.64           O  
ATOM   1335  CB  SER A1128     -46.011  24.775  -6.132  1.00 63.61           C  
ATOM   1336  OG  SER A1128     -45.735  24.594  -4.752  1.00 93.72           O  
ATOM   1337  N   LYS A1129     -45.053  27.416  -5.837  1.00 50.50           N  
ATOM   1338  CA  LYS A1129     -44.640  28.598  -5.100  1.00 90.22           C  
ATOM   1339  C   LYS A1129     -44.982  28.495  -3.597  1.00 68.82           C  
ATOM   1340  O   LYS A1129     -45.008  29.501  -2.892  1.00 68.95           O  
ATOM   1341  CB  LYS A1129     -45.296  29.831  -5.725  1.00 92.90           C  
ATOM   1342  CG  LYS A1129     -44.332  30.830  -6.358  1.00 53.70           C  
ATOM   1343  CD  LYS A1129     -43.789  30.345  -7.680  1.00106.71           C  
ATOM   1344  CE  LYS A1129     -43.263  31.509  -8.527  1.00102.19           C  
ATOM   1345  NZ  LYS A1129     -44.364  32.370  -9.086  1.00 75.79           N1+
ATOM   1346  N   TYR A1130     -45.239  27.277  -3.123  1.00 77.12           N  
ATOM   1347  CA  TYR A1130     -45.646  27.042  -1.735  1.00 77.66           C  
ATOM   1348  C   TYR A1130     -44.751  26.021  -1.029  1.00 80.38           C  
ATOM   1349  O   TYR A1130     -44.799  24.813  -1.316  1.00 51.45           O  
ATOM   1350  CB  TYR A1130     -47.091  26.556  -1.685  1.00 66.40           C  
ATOM   1351  CG  TYR A1130     -48.119  27.612  -2.002  1.00 63.68           C  
ATOM   1352  CD1 TYR A1130     -48.712  28.352  -0.995  1.00 69.18           C  
ATOM   1353  CD2 TYR A1130     -48.503  27.858  -3.300  1.00 60.40           C  
ATOM   1354  CE1 TYR A1130     -49.652  29.304  -1.269  1.00 59.30           C  
ATOM   1355  CE2 TYR A1130     -49.444  28.810  -3.586  1.00 68.38           C  
ATOM   1356  CZ  TYR A1130     -50.017  29.533  -2.572  1.00 87.01           C  
ATOM   1357  OH  TYR A1130     -50.963  30.489  -2.873  1.00 69.16           O  
ATOM   1358  N   LEU A1131     -43.942  26.511  -0.096  1.00 45.82           N  
ATOM   1359  CA  LEU A1131     -42.987  25.657   0.632  1.00 71.15           C  
ATOM   1360  C   LEU A1131     -43.106  25.945   2.121  1.00 82.77           C  
ATOM   1361  O   LEU A1131     -43.125  27.111   2.527  1.00 54.22           O  
ATOM   1362  CB  LEU A1131     -41.557  25.963   0.151  1.00 60.99           C  
ATOM   1363  CG  LEU A1131     -40.215  25.516   0.766  1.00 60.80           C  
ATOM   1364  CD1 LEU A1131     -40.289  25.220   2.237  1.00 49.48           C  
ATOM   1365  CD2 LEU A1131     -39.645  24.328   0.045  1.00 58.21           C  
ATOM   1366  N   TYR A1132     -43.166  24.908   2.949  1.00 53.59           N  
ATOM   1367  CA  TYR A1132     -43.247  25.174   4.382  1.00 61.15           C  
ATOM   1368  C   TYR A1132     -42.111  24.596   5.236  1.00 75.12           C  
ATOM   1369  O   TYR A1132     -41.692  23.453   5.023  1.00 46.86           O  
ATOM   1370  CB  TYR A1132     -44.587  24.732   4.924  1.00 49.61           C  
ATOM   1371  CG  TYR A1132     -45.779  25.242   4.149  1.00 61.67           C  
ATOM   1372  CD1 TYR A1132     -46.393  26.439   4.488  1.00 62.09           C  
ATOM   1373  CD2 TYR A1132     -46.314  24.505   3.106  1.00 51.77           C  
ATOM   1374  CE1 TYR A1132     -47.499  26.894   3.799  1.00 65.27           C  
ATOM   1375  CE2 TYR A1132     -47.426  24.947   2.417  1.00 69.06           C  
ATOM   1376  CZ  TYR A1132     -48.013  26.145   2.764  1.00 72.03           C  
ATOM   1377  OH  TYR A1132     -49.120  26.595   2.076  1.00 70.26           O  
ATOM   1378  N   GLY A1133     -41.610  25.430   6.162  1.00 50.87           N  
ATOM   1379  CA  GLY A1133     -40.697  25.034   7.224  1.00 47.64           C  
ATOM   1380  C   GLY A1133     -39.227  24.696   6.998  1.00 47.89           C  
ATOM   1381  O   GLY A1133     -38.904  23.802   6.249  1.00 68.43           O  
ATOM   1382  N   PHE A1134     -38.327  25.370   7.701  1.00 63.61           N  
ATOM   1383  CA  PHE A1134     -36.943  24.925   7.737  1.00 65.07           C  
ATOM   1384  C   PHE A1134     -36.310  25.032   9.151  1.00104.78           C  
ATOM   1385  O   PHE A1134     -36.920  25.558  10.092  1.00 40.78           O  
ATOM   1386  CB  PHE A1134     -36.117  25.666   6.679  1.00 74.20           C  
ATOM   1387  CG  PHE A1134     -35.794  24.836   5.437  1.00 70.95           C  
ATOM   1388  CD1 PHE A1134     -34.627  24.080   5.361  1.00 67.02           C  
ATOM   1389  CD2 PHE A1134     -36.637  24.846   4.329  1.00 86.27           C  
ATOM   1390  CE1 PHE A1134     -34.321  23.335   4.224  1.00 73.57           C  
ATOM   1391  CE2 PHE A1134     -36.338  24.098   3.178  1.00 51.92           C  
ATOM   1392  CZ  PHE A1134     -35.175  23.344   3.134  1.00 79.02           C  
ATOM   1393  N   GLY A1135     -35.077  24.535   9.273  1.00124.52           N  
ATOM   1394  CA  GLY A1135     -34.399  24.316  10.548  1.00 78.77           C  
ATOM   1395  C   GLY A1135     -34.294  25.471  11.519  1.00 64.38           C  
ATOM   1396  O   GLY A1135     -33.521  26.401  11.315  1.00102.65           O  
ATOM   1397  N   GLU A1136     -35.062  25.366  12.598  1.00 81.90           N  
ATOM   1398  CA  GLU A1136     -35.271  26.408  13.620  1.00 49.55           C  
ATOM   1399  C   GLU A1136     -34.721  27.806  13.384  1.00 60.33           C  
ATOM   1400  O   GLU A1136     -33.522  28.042  13.522  1.00 42.69           O  
ATOM   1401  CB  GLU A1136     -34.861  25.915  15.006  1.00 43.83           C  
ATOM   1402  CG  GLU A1136     -35.258  26.866  16.151  1.00 68.35           C  
ATOM   1403  CD  GLU A1136     -35.719  26.157  17.436  1.00 88.33           C  
ATOM   1404  OE1 GLU A1136     -36.757  26.602  17.985  1.00 77.84           O  
ATOM   1405  OE2 GLU A1136     -35.052  25.191  17.910  1.00 55.37           O  
ATOM   1406  N   THR A1137     -35.633  28.714  13.028  1.00 71.08           N  
ATOM   1407  CA  THR A1137     -35.412  30.160  13.056  1.00 47.61           C  
ATOM   1408  C   THR A1137     -36.759  30.877  12.940  1.00 68.08           C  
ATOM   1409  O   THR A1137     -37.805  30.236  12.787  1.00 80.06           O  
ATOM   1410  CB  THR A1137     -34.473  30.657  11.949  1.00 66.67           C  
ATOM   1411  OG1 THR A1137     -34.237  32.052  12.136  1.00 95.31           O  
ATOM   1412  CG2 THR A1137     -35.101  30.472  10.603  1.00 22.88           C  
ATOM   1413  N   GLU A1138     -36.732  32.204  13.010  1.00 65.59           N  
ATOM   1414  CA  GLU A1138     -37.959  32.996  13.089  1.00 68.63           C  
ATOM   1415  C   GLU A1138     -38.414  33.481  11.717  1.00 92.20           C  
ATOM   1416  O   GLU A1138     -38.016  34.558  11.254  1.00 89.90           O  
ATOM   1417  CB  GLU A1138     -37.767  34.198  14.023  1.00 47.46           C  
ATOM   1418  CG  GLU A1138     -38.990  35.084  14.153  1.00 62.47           C  
ATOM   1419  CD  GLU A1138     -38.774  36.229  15.112  1.00 78.23           C  
ATOM   1420  OE1 GLU A1138     -38.085  37.201  14.729  1.00 76.82           O  
ATOM   1421  OE2 GLU A1138     -39.292  36.149  16.250  1.00 94.98           O  
ATOM   1422  N   HIS A1139     -39.248  32.681  11.066  1.00 82.74           N  
ATOM   1423  CA  HIS A1139     -39.770  33.050   9.763  1.00 85.53           C  
ATOM   1424  C   HIS A1139     -40.860  34.082   9.988  1.00 76.81           C  
ATOM   1425  O   HIS A1139     -41.424  34.159  11.074  1.00 73.34           O  
ATOM   1426  CB  HIS A1139     -40.308  31.819   9.028  1.00 69.29           C  
ATOM   1427  CG  HIS A1139     -39.251  30.817   8.666  1.00 44.95           C  
ATOM   1428  ND1 HIS A1139     -39.433  29.461   8.815  1.00 52.98           N  
ATOM   1429  CD2 HIS A1139     -38.004  30.972   8.157  1.00 72.55           C  
ATOM   1430  CE1 HIS A1139     -38.349  28.820   8.411  1.00 82.86           C  
ATOM   1431  NE2 HIS A1139     -37.466  29.714   8.005  1.00 90.48           N  
ATOM   1432  N   ARG A1140     -41.154  34.879   8.970  1.00 93.90           N  
ATOM   1433  CA  ARG A1140     -42.117  35.965   9.119  1.00 61.23           C  
ATOM   1434  C   ARG A1140     -43.537  35.505   8.740  1.00 72.39           C  
ATOM   1435  O   ARG A1140     -44.529  36.133   9.136  1.00 59.81           O  
ATOM   1436  CB  ARG A1140     -41.658  37.160   8.282  1.00 38.03           C  
ATOM   1437  CG  ARG A1140     -40.421  36.827   7.448  1.00 73.11           C  
ATOM   1438  CD  ARG A1140     -40.285  37.711   6.234  1.00113.56           C  
ATOM   1439  NE  ARG A1140     -39.750  39.017   6.597  1.00130.06           N  
ATOM   1440  CZ  ARG A1140     -39.341  39.925   5.716  1.00148.57           C  
ATOM   1441  NH1 ARG A1140     -38.861  41.087   6.161  1.00139.96           N  
ATOM   1442  NH2 ARG A1140     -39.412  39.672   4.395  1.00 76.39           N  
ATOM   1443  N   SER A1141     -43.623  34.403   7.985  1.00 35.20           N  
ATOM   1444  CA  SER A1141     -44.901  33.759   7.670  1.00 79.08           C  
ATOM   1445  C   SER A1141     -44.687  32.254   7.560  1.00 74.82           C  
ATOM   1446  O   SER A1141     -43.559  31.809   7.346  1.00 74.94           O  
ATOM   1447  CB  SER A1141     -45.513  34.337   6.382  1.00 82.46           C  
ATOM   1448  OG  SER A1141     -44.513  34.841   5.507  1.00 88.71           O  
ATOM   1449  N   TYR A1142     -45.759  31.476   7.715  1.00 59.77           N  
ATOM   1450  CA  TYR A1142     -45.674  30.015   7.611  1.00 57.95           C  
ATOM   1451  C   TYR A1142     -45.065  29.546   6.278  1.00 94.57           C  
ATOM   1452  O   TYR A1142     -44.074  28.794   6.261  1.00 78.65           O  
ATOM   1453  CB  TYR A1142     -47.045  29.366   7.848  1.00 36.26           C  
ATOM   1454  CG  TYR A1142     -47.019  27.837   7.960  1.00 53.28           C  
ATOM   1455  CD1 TYR A1142     -46.082  27.175   8.745  1.00 51.28           C  
ATOM   1456  CD2 TYR A1142     -47.948  27.065   7.292  1.00 84.18           C  
ATOM   1457  CE1 TYR A1142     -46.062  25.788   8.831  1.00 33.65           C  
ATOM   1458  CE2 TYR A1142     -47.941  25.678   7.388  1.00 64.46           C  
ATOM   1459  CZ  TYR A1142     -47.001  25.049   8.150  1.00 53.67           C  
ATOM   1460  OH  TYR A1142     -47.018  23.672   8.213  1.00 54.14           O  
ATOM   1461  N   ARG A1143     -45.650  30.015   5.174  1.00 69.70           N  
ATOM   1462  CA  ARG A1143     -45.188  29.707   3.817  1.00 60.28           C  
ATOM   1463  C   ARG A1143     -43.995  30.570   3.342  1.00 79.33           C  
ATOM   1464  O   ARG A1143     -44.124  31.799   3.284  1.00 71.60           O  
ATOM   1465  CB  ARG A1143     -46.349  29.896   2.846  1.00 85.79           C  
ATOM   1466  CG  ARG A1143     -45.888  30.096   1.422  1.00106.08           C  
ATOM   1467  CD  ARG A1143     -46.879  30.891   0.636  1.00 75.27           C  
ATOM   1468  NE  ARG A1143     -46.358  31.147  -0.695  1.00 90.79           N  
ATOM   1469  CZ  ARG A1143     -47.040  31.761  -1.649  1.00 99.01           C  
ATOM   1470  NH1 ARG A1143     -48.274  32.181  -1.411  1.00 92.72           N  
ATOM   1471  NH2 ARG A1143     -46.486  31.950  -2.833  1.00106.00           N  
ATOM   1472  N   ARG A1144     -42.864  29.948   2.957  1.00 46.17           N  
ATOM   1473  CA  ARG A1144     -41.612  30.725   2.827  1.00 64.70           C  
ATOM   1474  C   ARG A1144     -41.470  31.412   1.473  1.00 61.20           C  
ATOM   1475  O   ARG A1144     -42.108  31.000   0.499  1.00 89.38           O  
ATOM   1476  CB  ARG A1144     -40.337  30.019   3.419  1.00 50.29           C  
ATOM   1477  CG  ARG A1144     -40.260  30.111   5.102  1.00 22.50           C  
ATOM   1478  CD  ARG A1144     -39.829  31.556   5.555  1.00126.24           C  
ATOM   1479  NE  ARG A1144     -40.850  32.625   5.520  1.00 76.55           N  
ATOM   1480  CZ  ARG A1144     -40.599  33.935   5.379  1.00 25.41           C  
ATOM   1481  NH1 ARG A1144     -39.393  34.394   5.238  1.00 38.40           N  
ATOM   1482  NH2 ARG A1144     -41.574  34.806   5.357  1.00 43.24           N  
ATOM   1483  N   ASP A1145     -40.681  32.491   1.451  1.00 86.92           N  
ATOM   1484  CA  ASP A1145     -40.751  33.549   0.427  1.00 69.76           C  
ATOM   1485  C   ASP A1145     -40.344  33.191  -1.006  1.00100.64           C  
ATOM   1486  O   ASP A1145     -41.089  33.464  -1.968  1.00 94.43           O  
ATOM   1487  CB  ASP A1145     -39.952  34.776   0.872  1.00 70.12           C  
ATOM   1488  CG  ASP A1145     -40.263  36.017   0.041  1.00 97.32           C  
ATOM   1489  OD1 ASP A1145     -40.110  35.954  -1.198  1.00124.19           O  
ATOM   1490  OD2 ASP A1145     -40.670  37.048   0.632  1.00 48.20           O  
ATOM   1491  N   LEU A1146     -39.153  32.629  -1.161  1.00 63.25           N  
ATOM   1492  CA  LEU A1146     -38.693  32.247  -2.501  1.00 86.73           C  
ATOM   1493  C   LEU A1146     -38.090  33.408  -3.298  1.00 75.89           C  
ATOM   1494  O   LEU A1146     -37.388  33.185  -4.283  1.00 80.25           O  
ATOM   1495  CB  LEU A1146     -39.809  31.579  -3.323  1.00 43.30           C  
ATOM   1496  CG  LEU A1146     -40.535  30.395  -2.663  1.00 53.67           C  
ATOM   1497  CD1 LEU A1146     -41.323  29.574  -3.664  1.00 56.35           C  
ATOM   1498  CD2 LEU A1146     -39.558  29.498  -1.934  1.00 42.80           C  
ATOM   1499  N   GLU A1147     -38.347  34.642  -2.873  1.00 52.59           N  
ATOM   1500  CA  GLU A1147     -37.807  35.795  -3.587  1.00 44.22           C  
ATOM   1501  C   GLU A1147     -36.375  36.157  -3.174  1.00 58.82           C  
ATOM   1502  O   GLU A1147     -36.114  37.279  -2.721  1.00 51.72           O  
ATOM   1503  CB  GLU A1147     -38.728  37.003  -3.423  1.00 74.50           C  
ATOM   1504  CG  GLU A1147     -38.636  38.022  -4.557  1.00103.55           C  
ATOM   1505  CD  GLU A1147     -39.495  37.674  -5.772  1.00112.12           C  
ATOM   1506  OE1 GLU A1147     -40.086  36.567  -5.825  1.00 78.81           O  
ATOM   1507  OE2 GLU A1147     -39.581  38.526  -6.681  1.00135.05           O  
ATOM   1508  N   TRP A1148     -35.453  35.207  -3.335  1.00 69.79           N  
ATOM   1509  CA  TRP A1148     -34.023  35.446  -3.109  1.00 53.74           C  
ATOM   1510  C   TRP A1148     -33.676  35.612  -1.654  1.00 61.50           C  
ATOM   1511  O   TRP A1148     -33.265  36.698  -1.232  1.00 99.83           O  
ATOM   1512  CB  TRP A1148     -33.530  36.673  -3.891  1.00 76.61           C  
ATOM   1513  CG  TRP A1148     -33.613  36.500  -5.380  1.00 89.99           C  
ATOM   1514  CD1 TRP A1148     -34.462  37.138  -6.240  1.00 78.75           C  
ATOM   1515  CD2 TRP A1148     -32.828  35.606  -6.177  1.00105.07           C  
ATOM   1516  NE1 TRP A1148     -34.245  36.698  -7.526  1.00 93.96           N  
ATOM   1517  CE2 TRP A1148     -33.246  35.759  -7.513  1.00 87.84           C  
ATOM   1518  CE3 TRP A1148     -31.800  34.696  -5.892  1.00112.65           C  
ATOM   1519  CZ2 TRP A1148     -32.677  35.038  -8.556  1.00 82.40           C  
ATOM   1520  CZ3 TRP A1148     -31.237  33.975  -6.938  1.00101.19           C  
ATOM   1521  CH2 TRP A1148     -31.675  34.153  -8.249  1.00 79.68           C  
ATOM   1522  N   HIS A1149     -33.842  34.534  -0.888  1.00 84.73           N  
ATOM   1523  CA  HIS A1149     -33.538  34.543   0.540  1.00 60.11           C  
ATOM   1524  C   HIS A1149     -32.674  33.340   0.926  1.00 58.22           C  
ATOM   1525  O   HIS A1149     -32.955  32.208   0.539  1.00 84.68           O  
ATOM   1526  CB  HIS A1149     -34.826  34.585   1.366  1.00 59.47           C  
ATOM   1527  CG  HIS A1149     -35.685  35.782   1.092  1.00 86.39           C  
ATOM   1528  ND1 HIS A1149     -35.293  37.069   1.397  1.00 79.08           N  
ATOM   1529  CD2 HIS A1149     -36.918  35.888   0.540  1.00 95.45           C  
ATOM   1530  CE1 HIS A1149     -36.244  37.914   1.040  1.00 82.45           C  
ATOM   1531  NE2 HIS A1149     -37.243  37.224   0.519  1.00 65.03           N  
ATOM   1532  N   THR A1150     -31.603  33.614   1.661  1.00 56.93           N  
ATOM   1533  CA  THR A1150     -30.732  32.596   2.242  1.00 80.80           C  
ATOM   1534  C   THR A1150     -30.934  32.497   3.770  1.00 74.09           C  
ATOM   1535  O   THR A1150     -31.147  33.513   4.443  1.00 54.37           O  
ATOM   1536  CB  THR A1150     -29.262  32.942   1.956  1.00 84.74           C  
ATOM   1537  OG1 THR A1150     -28.976  32.703   0.573  1.00 78.68           O  
ATOM   1538  CG2 THR A1150     -28.329  32.113   2.818  1.00 71.31           C  
ATOM   1539  N   TRP A1151     -30.865  31.280   4.314  1.00 78.18           N  
ATOM   1540  CA  TRP A1151     -31.085  31.045   5.755  1.00 61.94           C  
ATOM   1541  C   TRP A1151     -30.004  30.163   6.388  1.00 73.15           C  
ATOM   1542  O   TRP A1151     -29.746  29.055   5.913  1.00 71.29           O  
ATOM   1543  CB  TRP A1151     -32.468  30.414   5.997  1.00 54.39           C  
ATOM   1544  CG  TRP A1151     -33.619  31.316   5.639  1.00 76.86           C  
ATOM   1545  CD1 TRP A1151     -34.107  31.575   4.388  1.00 62.28           C  
ATOM   1546  CD2 TRP A1151     -34.412  32.082   6.543  1.00 57.32           C  
ATOM   1547  NE1 TRP A1151     -35.156  32.455   4.464  1.00 69.48           N  
ATOM   1548  CE2 TRP A1151     -35.361  32.783   5.777  1.00 75.93           C  
ATOM   1549  CE3 TRP A1151     -34.409  32.249   7.924  1.00 71.67           C  
ATOM   1550  CZ2 TRP A1151     -36.304  33.631   6.354  1.00 65.31           C  
ATOM   1551  CZ3 TRP A1151     -35.348  33.095   8.496  1.00 85.16           C  
ATOM   1552  CH2 TRP A1151     -36.280  33.774   7.709  1.00 66.16           C  
ATOM   1553  N   GLY A1152     -29.376  30.654   7.459  1.00 49.64           N  
ATOM   1554  CA  GLY A1152     -28.400  29.862   8.196  1.00 45.97           C  
ATOM   1555  C   GLY A1152     -29.027  28.731   9.015  1.00 77.20           C  
ATOM   1556  O   GLY A1152     -30.121  28.867   9.607  1.00 53.07           O  
ATOM   1557  N   MET A1153     -28.332  27.598   9.063  1.00 54.06           N  
ATOM   1558  CA  MET A1153     -28.786  26.490   9.901  1.00 60.19           C  
ATOM   1559  C   MET A1153     -27.662  25.856  10.715  1.00 73.13           C  
ATOM   1560  O   MET A1153     -26.853  25.102  10.184  1.00 70.40           O  
ATOM   1561  CB  MET A1153     -29.512  25.432   9.067  1.00 47.15           C  
ATOM   1562  CG  MET A1153     -30.976  25.757   8.834  1.00 66.47           C  
ATOM   1563  SD  MET A1153     -31.752  24.538   7.768  1.00 67.41           S  
ATOM   1564  CE  MET A1153     -30.516  24.452   6.501  1.00 54.63           C  
ATOM   1565  N   PHE A1154     -27.638  26.152  12.011  1.00 78.93           N  
ATOM   1566  CA  PHE A1154     -26.556  25.720  12.886  1.00 81.45           C  
ATOM   1567  C   PHE A1154     -26.885  26.059  14.332  1.00 81.65           C  
ATOM   1568  O   PHE A1154     -27.049  27.231  14.670  1.00 85.59           O  
ATOM   1569  CB  PHE A1154     -25.266  26.428  12.488  1.00 85.41           C  
ATOM   1570  CG  PHE A1154     -24.025  25.760  12.996  1.00 83.78           C  
ATOM   1571  CD1 PHE A1154     -23.752  24.443  12.672  1.00 89.98           C  
ATOM   1572  CD2 PHE A1154     -23.114  26.455  13.777  1.00 50.78           C  
ATOM   1573  CE1 PHE A1154     -22.605  23.824  13.130  1.00 82.65           C  
ATOM   1574  CE2 PHE A1154     -21.953  25.842  14.228  1.00 75.11           C  
ATOM   1575  CZ  PHE A1154     -21.705  24.521  13.907  1.00 65.52           C  
ATOM   1576  N   SER A1155     -26.970  25.037  15.182  1.00 90.11           N  
ATOM   1577  CA  SER A1155     -27.322  25.229  16.591  1.00 63.98           C  
ATOM   1578  C   SER A1155     -26.547  26.370  17.221  1.00 70.00           C  
ATOM   1579  O   SER A1155     -25.323  26.313  17.362  1.00 65.77           O  
ATOM   1580  CB  SER A1155     -27.102  23.952  17.394  1.00 58.85           C  
ATOM   1581  OG  SER A1155     -28.064  22.968  17.057  1.00114.57           O  
ATOM   1582  N   ARG A1156     -27.259  27.420  17.594  1.00 60.14           N  
ATOM   1583  CA  ARG A1156     -26.614  28.533  18.263  1.00 69.59           C  
ATOM   1584  C   ARG A1156     -27.564  29.140  19.279  1.00 72.78           C  
ATOM   1585  O   ARG A1156     -28.775  29.069  19.124  1.00 68.03           O  
ATOM   1586  CB  ARG A1156     -26.151  29.574  17.246  1.00 48.28           C  
ATOM   1587  CG  ARG A1156     -26.688  30.994  17.467  1.00 67.99           C  
ATOM   1588  CD  ARG A1156     -26.326  31.944  16.305  1.00 71.81           C  
ATOM   1589  NE  ARG A1156     -24.948  32.408  16.358  1.00 50.93           N  
ATOM   1590  CZ  ARG A1156     -24.583  33.563  16.901  1.00 70.99           C  
ATOM   1591  NH1 ARG A1156     -25.505  34.373  17.415  1.00 57.11           N  
ATOM   1592  NH2 ARG A1156     -23.300  33.911  16.922  1.00 51.24           N  
ATOM   1593  N   ASP A1157     -27.005  29.718  20.331  1.00 61.07           N  
ATOM   1594  CA  ASP A1157     -27.805  30.392  21.338  1.00 57.20           C  
ATOM   1595  C   ASP A1157     -28.179  31.794  20.845  1.00 59.41           C  
ATOM   1596  O   ASP A1157     -27.547  32.792  21.217  1.00 81.40           O  
ATOM   1597  CB  ASP A1157     -27.039  30.410  22.662  1.00 58.09           C  
ATOM   1598  CG  ASP A1157     -27.719  31.228  23.741  1.00 65.43           C  
ATOM   1599  OD1 ASP A1157     -26.992  31.707  24.633  1.00 83.22           O  
ATOM   1600  OD2 ASP A1157     -28.958  31.399  23.720  1.00 71.18           O  
ATOM   1601  N   GLN A1158     -29.210  31.839  19.995  1.00 45.96           N  
ATOM   1602  CA  GLN A1158     -29.720  33.071  19.370  1.00 78.35           C  
ATOM   1603  C   GLN A1158     -31.203  33.271  19.654  1.00 60.48           C  
ATOM   1604  O   GLN A1158     -32.034  32.470  19.238  1.00 66.66           O  
ATOM   1605  CB  GLN A1158     -29.545  33.026  17.838  1.00 65.70           C  
ATOM   1606  CG  GLN A1158     -28.586  34.063  17.272  1.00 55.86           C  
ATOM   1607  CD  GLN A1158     -29.033  35.456  17.586  1.00 87.90           C  
ATOM   1608  OE1 GLN A1158     -30.235  35.713  17.704  1.00 67.33           O  
ATOM   1609  NE2 GLN A1158     -28.076  36.372  17.745  1.00103.94           N  
ATOM   1610  N   PRO A1159     -31.548  34.339  20.371  1.00 65.55           N  
ATOM   1611  CA  PRO A1159     -32.981  34.620  20.436  1.00 72.81           C  
ATOM   1612  C   PRO A1159     -33.560  34.741  19.023  1.00 55.94           C  
ATOM   1613  O   PRO A1159     -32.953  35.410  18.171  1.00 61.61           O  
ATOM   1614  CB  PRO A1159     -33.042  35.970  21.172  1.00 49.85           C  
ATOM   1615  CG  PRO A1159     -31.803  36.016  21.985  1.00 45.25           C  
ATOM   1616  CD  PRO A1159     -30.757  35.206  21.260  1.00 68.26           C  
ATOM   1617  N   PRO A1160     -34.717  34.097  18.778  1.00 46.43           N  
ATOM   1618  CA  PRO A1160     -35.464  34.150  17.522  1.00 51.43           C  
ATOM   1619  C   PRO A1160     -35.264  35.471  16.811  1.00 71.56           C  
ATOM   1620  O   PRO A1160     -35.398  36.527  17.429  1.00 65.53           O  
ATOM   1621  CB  PRO A1160     -36.903  34.058  18.002  1.00 53.59           C  
ATOM   1622  CG  PRO A1160     -36.816  33.119  19.149  1.00 76.47           C  
ATOM   1623  CD  PRO A1160     -35.461  33.344  19.799  1.00 74.75           C  
ATOM   1624  N   GLY A1161     -34.943  35.408  15.526  1.00 70.96           N  
ATOM   1625  CA  GLY A1161     -34.765  36.608  14.732  1.00 90.75           C  
ATOM   1626  C   GLY A1161     -34.742  36.287  13.255  1.00 93.23           C  
ATOM   1627  O   GLY A1161     -34.391  35.167  12.888  1.00 78.94           O  
ATOM   1628  N   TYR A1162     -35.112  37.265  12.426  1.00 75.57           N  
ATOM   1629  CA  TYR A1162     -35.159  37.104  10.969  1.00 75.01           C  
ATOM   1630  C   TYR A1162     -33.815  36.735  10.368  1.00 79.62           C  
ATOM   1631  O   TYR A1162     -32.815  37.424  10.572  1.00 56.68           O  
ATOM   1632  CB  TYR A1162     -35.665  38.379  10.307  1.00 57.76           C  
ATOM   1633  CG  TYR A1162     -35.784  38.310   8.799  1.00 77.45           C  
ATOM   1634  CD1 TYR A1162     -36.788  37.568   8.186  1.00 68.11           C  
ATOM   1635  CD2 TYR A1162     -34.916  39.021   7.987  1.00 99.86           C  
ATOM   1636  CE1 TYR A1162     -36.904  37.522   6.802  1.00 85.58           C  
ATOM   1637  CE2 TYR A1162     -35.031  38.984   6.600  1.00 95.26           C  
ATOM   1638  CZ  TYR A1162     -36.022  38.235   6.014  1.00 76.95           C  
ATOM   1639  OH  TYR A1162     -36.129  38.195   4.635  1.00 74.10           O  
ATOM   1640  N   LYS A1163     -33.816  35.639   9.618  1.00 79.15           N  
ATOM   1641  CA  LYS A1163     -32.608  35.101   8.994  1.00 84.66           C  
ATOM   1642  C   LYS A1163     -31.460  34.808   9.975  1.00 59.05           C  
ATOM   1643  O   LYS A1163     -30.312  34.651   9.562  1.00 62.15           O  
ATOM   1644  CB  LYS A1163     -32.144  35.993   7.833  1.00 62.30           C  
ATOM   1645  CG  LYS A1163     -33.094  35.992   6.638  1.00 65.92           C  
ATOM   1646  CD  LYS A1163     -32.381  36.463   5.385  1.00 86.63           C  
ATOM   1647  CE  LYS A1163     -33.338  36.705   4.236  1.00 82.48           C  
ATOM   1648  NZ  LYS A1163     -32.609  37.269   3.067  1.00 88.01           N1+
ATOM   1649  N   LYS A1164     -31.789  34.713  11.263  1.00 65.38           N  
ATOM   1650  CA  LYS A1164     -30.828  34.340  12.311  1.00 76.59           C  
ATOM   1651  C   LYS A1164     -30.946  32.858  12.697  1.00 64.31           C  
ATOM   1652  O   LYS A1164     -32.027  32.393  13.061  1.00 71.12           O  
ATOM   1653  CB  LYS A1164     -31.045  35.189  13.560  1.00 46.41           C  
ATOM   1654  CG  LYS A1164     -30.606  36.640  13.472  1.00 63.01           C  
ATOM   1655  CD  LYS A1164     -31.249  37.440  14.603  1.00 74.98           C  
ATOM   1656  CE  LYS A1164     -30.554  38.769  14.891  1.00 56.01           C  
ATOM   1657  NZ  LYS A1164     -31.031  39.312  16.199  1.00 99.55           N1+
ATOM   1658  N   ASN A1165     -29.837  32.124  12.636  1.00 42.96           N  
ATOM   1659  CA  ASN A1165     -29.847  30.703  12.987  1.00 52.05           C  
ATOM   1660  C   ASN A1165     -30.046  30.490  14.493  1.00 73.93           C  
ATOM   1661  O   ASN A1165     -29.364  31.093  15.320  1.00 80.38           O  
ATOM   1662  CB  ASN A1165     -28.594  29.978  12.479  1.00 50.31           C  
ATOM   1663  CG  ASN A1165     -27.294  30.603  12.974  1.00 61.63           C  
ATOM   1664  OD1 ASN A1165     -26.530  29.966  13.694  1.00 67.13           O  
ATOM   1665  ND2 ASN A1165     -27.022  31.832  12.561  1.00 62.22           N  
ATOM   1666  N   SER A1166     -30.994  29.643  14.859  1.00 65.46           N  
ATOM   1667  CA  SER A1166     -31.355  29.568  16.258  1.00 62.24           C  
ATOM   1668  C   SER A1166     -31.010  28.239  16.918  1.00 77.97           C  
ATOM   1669  O   SER A1166     -30.000  27.614  16.593  1.00 71.81           O  
ATOM   1670  CB  SER A1166     -32.829  29.896  16.441  1.00 75.68           C  
ATOM   1671  OG  SER A1166     -32.989  30.806  17.507  1.00 78.77           O  
ATOM   1672  N   TYR A1167     -31.854  27.815  17.853  1.00 62.17           N  
ATOM   1673  CA  TYR A1167     -31.483  26.748  18.778  1.00 65.31           C  
ATOM   1674  C   TYR A1167     -31.285  25.388  18.115  1.00 65.72           C  
ATOM   1675  O   TYR A1167     -30.265  24.746  18.331  1.00 73.21           O  
ATOM   1676  CB  TYR A1167     -32.465  26.702  19.944  1.00 64.02           C  
ATOM   1677  CG  TYR A1167     -32.662  28.073  20.578  1.00 67.28           C  
ATOM   1678  CD1 TYR A1167     -31.639  28.681  21.288  1.00 76.27           C  
ATOM   1679  CD2 TYR A1167     -33.869  28.758  20.462  1.00 44.01           C  
ATOM   1680  CE1 TYR A1167     -31.805  29.930  21.866  1.00 76.02           C  
ATOM   1681  CE2 TYR A1167     -34.047  30.013  21.048  1.00 49.57           C  
ATOM   1682  CZ  TYR A1167     -33.004  30.592  21.742  1.00 75.53           C  
ATOM   1683  OH  TYR A1167     -33.137  31.831  22.325  1.00 93.37           O  
ATOM   1684  N   GLY A1168     -32.230  24.966  17.280  1.00 77.03           N  
ATOM   1685  CA  GLY A1168     -32.108  23.696  16.570  1.00 80.99           C  
ATOM   1686  C   GLY A1168     -31.929  23.761  15.059  1.00 72.05           C  
ATOM   1687  O   GLY A1168     -31.977  24.825  14.433  1.00 63.67           O  
ATOM   1688  N   VAL A1169     -31.729  22.590  14.472  1.00 75.42           N  
ATOM   1689  CA  VAL A1169     -31.544  22.459  13.035  1.00 58.38           C  
ATOM   1690  C   VAL A1169     -32.503  21.431  12.440  1.00 62.62           C  
ATOM   1691  O   VAL A1169     -32.560  20.300  12.903  1.00 58.90           O  
ATOM   1692  CB  VAL A1169     -30.127  22.011  12.736  1.00 34.67           C  
ATOM   1693  CG1 VAL A1169     -30.073  21.314  11.374  1.00 65.28           C  
ATOM   1694  CG2 VAL A1169     -29.183  23.205  12.808  1.00 57.53           C  
ATOM   1695  N   HIS A1170     -33.249  21.811  11.409  1.00 64.91           N  
ATOM   1696  CA  HIS A1170     -34.218  20.886  10.813  1.00 68.86           C  
ATOM   1697  C   HIS A1170     -34.303  20.940   9.285  1.00 50.16           C  
ATOM   1698  O   HIS A1170     -35.215  21.546   8.733  1.00 92.23           O  
ATOM   1699  CB  HIS A1170     -35.605  21.135  11.400  1.00 70.62           C  
ATOM   1700  CG  HIS A1170     -35.787  20.555  12.762  1.00 63.33           C  
ATOM   1701  ND1 HIS A1170     -36.310  19.297  12.968  1.00 70.57           N  
ATOM   1702  CD2 HIS A1170     -35.502  21.056  13.986  1.00 58.41           C  
ATOM   1703  CE1 HIS A1170     -36.345  19.054  14.266  1.00 97.55           C  
ATOM   1704  NE2 HIS A1170     -35.863  20.104  14.904  1.00 54.95           N  
ATOM   1705  N   PRO A1171     -33.368  20.290   8.596  1.00 60.06           N  
ATOM   1706  CA  PRO A1171     -33.327  20.362   7.128  1.00 60.05           C  
ATOM   1707  C   PRO A1171     -34.467  19.573   6.497  1.00 62.52           C  
ATOM   1708  O   PRO A1171     -34.217  18.567   5.825  1.00 77.38           O  
ATOM   1709  CB  PRO A1171     -31.981  19.714   6.775  1.00 60.13           C  
ATOM   1710  CG  PRO A1171     -31.221  19.632   8.073  1.00 85.84           C  
ATOM   1711  CD  PRO A1171     -32.252  19.515   9.154  1.00 57.75           C  
ATOM   1712  N   TYR A1172     -35.697  20.030   6.719  1.00 49.59           N  
ATOM   1713  CA  TYR A1172     -36.895  19.332   6.262  1.00 62.72           C  
ATOM   1714  C   TYR A1172     -37.944  20.341   5.879  1.00 64.05           C  
ATOM   1715  O   TYR A1172     -38.167  21.292   6.628  1.00 56.39           O  
ATOM   1716  CB  TYR A1172     -37.471  18.439   7.370  1.00 42.19           C  
ATOM   1717  CG  TYR A1172     -38.827  17.849   7.039  1.00 49.90           C  
ATOM   1718  CD1 TYR A1172     -39.977  18.569   7.278  1.00 38.58           C  
ATOM   1719  CD2 TYR A1172     -38.955  16.571   6.480  1.00 69.38           C  
ATOM   1720  CE1 TYR A1172     -41.237  18.041   6.972  1.00 45.52           C  
ATOM   1721  CE2 TYR A1172     -40.210  16.031   6.175  1.00 37.32           C  
ATOM   1722  CZ  TYR A1172     -41.344  16.778   6.428  1.00 42.87           C  
ATOM   1723  OH  TYR A1172     -42.595  16.274   6.155  1.00 53.53           O  
ATOM   1724  N   TYR A1173     -38.589  20.124   4.726  1.00 70.96           N  
ATOM   1725  CA  TYR A1173     -39.662  21.007   4.243  1.00 35.98           C  
ATOM   1726  C   TYR A1173     -40.821  20.206   3.704  1.00 48.57           C  
ATOM   1727  O   TYR A1173     -40.669  19.025   3.372  1.00 68.25           O  
ATOM   1728  CB  TYR A1173     -39.148  22.017   3.188  1.00 47.08           C  
ATOM   1729  CG  TYR A1173     -38.894  21.472   1.796  1.00 66.23           C  
ATOM   1730  CD1 TYR A1173     -39.913  21.427   0.860  1.00 56.45           C  
ATOM   1731  CD2 TYR A1173     -37.633  21.033   1.404  1.00 80.53           C  
ATOM   1732  CE1 TYR A1173     -39.695  20.946  -0.415  1.00 47.66           C  
ATOM   1733  CE2 TYR A1173     -37.409  20.541   0.112  1.00 57.87           C  
ATOM   1734  CZ  TYR A1173     -38.449  20.502  -0.783  1.00 63.63           C  
ATOM   1735  OH  TYR A1173     -38.269  20.027  -2.062  1.00 79.86           O  
ATOM   1736  N   MET A1174     -41.984  20.843   3.647  1.00 47.18           N  
ATOM   1737  CA  MET A1174     -43.133  20.277   2.944  1.00 55.31           C  
ATOM   1738  C   MET A1174     -43.498  21.207   1.810  1.00 73.67           C  
ATOM   1739  O   MET A1174     -43.575  22.426   1.993  1.00 88.02           O  
ATOM   1740  CB  MET A1174     -44.332  20.129   3.872  1.00 58.00           C  
ATOM   1741  CG  MET A1174     -45.646  19.996   3.135  1.00 33.97           C  
ATOM   1742  SD  MET A1174     -47.114  19.743   4.165  1.00 66.68           S  
ATOM   1743  CE  MET A1174     -46.664  18.286   5.104  1.00 61.09           C  
ATOM   1744  N   GLY A1175     -43.714  20.635   0.635  1.00 59.88           N  
ATOM   1745  CA  GLY A1175     -44.126  21.425  -0.509  1.00 46.65           C  
ATOM   1746  C   GLY A1175     -45.541  21.070  -0.915  1.00 66.42           C  
ATOM   1747  O   GLY A1175     -45.897  19.886  -0.964  1.00 64.17           O  
ATOM   1748  N   LEU A1176     -46.364  22.088  -1.164  1.00 33.30           N  
ATOM   1749  CA  LEU A1176     -47.653  21.869  -1.823  1.00 60.87           C  
ATOM   1750  C   LEU A1176     -47.505  21.850  -3.355  1.00 67.13           C  
ATOM   1751  O   LEU A1176     -46.637  22.515  -3.923  1.00 75.39           O  
ATOM   1752  CB  LEU A1176     -48.656  22.934  -1.404  1.00 50.24           C  
ATOM   1753  CG  LEU A1176     -49.299  22.693  -0.057  1.00 52.59           C  
ATOM   1754  CD1 LEU A1176     -50.676  23.315  -0.029  1.00 73.44           C  
ATOM   1755  CD2 LEU A1176     -49.408  21.210   0.137  1.00 73.45           C  
ATOM   1756  N   GLU A1177     -48.346  21.087  -4.032  1.00 70.93           N  
ATOM   1757  CA  GLU A1177     -48.239  21.001  -5.484  1.00 75.20           C  
ATOM   1758  C   GLU A1177     -49.364  21.738  -6.222  1.00 89.14           C  
ATOM   1759  O   GLU A1177     -50.313  22.219  -5.592  1.00 76.32           O  
ATOM   1760  CB  GLU A1177     -48.157  19.543  -5.909  1.00 48.51           C  
ATOM   1761  CG  GLU A1177     -46.862  18.899  -5.473  1.00 72.98           C  
ATOM   1762  CD  GLU A1177     -46.931  17.377  -5.419  1.00 89.33           C  
ATOM   1763  OE1 GLU A1177     -47.436  16.747  -6.376  1.00 68.63           O  
ATOM   1764  OE2 GLU A1177     -46.467  16.805  -4.409  1.00 67.81           O  
ATOM   1765  N   GLU A1178     -49.218  21.855  -7.545  1.00 97.27           N  
ATOM   1766  CA  GLU A1178     -50.238  22.412  -8.438  1.00 95.43           C  
ATOM   1767  C   GLU A1178     -51.668  22.133  -7.954  1.00 85.92           C  
ATOM   1768  O   GLU A1178     -52.446  23.071  -7.733  1.00 44.22           O  
ATOM   1769  CB  GLU A1178     -50.046  21.826  -9.843  1.00145.13           C  
ATOM   1770  CG  GLU A1178     -50.940  22.419 -10.928  1.00158.69           C  
ATOM   1771  CD  GLU A1178     -50.464  23.787 -11.399  1.00163.80           C  
ATOM   1772  OE1 GLU A1178     -50.953  24.258 -12.448  1.00140.14           O  
ATOM   1773  OE2 GLU A1178     -49.601  24.390 -10.720  1.00165.88           O  
ATOM   1774  N   ASP A1179     -52.007  20.843  -7.830  1.00 81.00           N  
ATOM   1775  CA  ASP A1179     -53.235  20.380  -7.172  1.00 44.84           C  
ATOM   1776  C   ASP A1179     -52.992  20.310  -5.663  1.00 99.97           C  
ATOM   1777  O   ASP A1179     -51.906  20.629  -5.183  1.00119.94           O  
ATOM   1778  CB  ASP A1179     -53.650  18.998  -7.690  1.00 59.95           C  
ATOM   1779  CG  ASP A1179     -52.661  17.868  -7.306  1.00 83.39           C  
ATOM   1780  OD1 ASP A1179     -53.153  16.772  -6.962  1.00 81.17           O  
ATOM   1781  OD2 ASP A1179     -51.418  18.033  -7.380  1.00 70.15           O  
ATOM   1782  N   GLY A1180     -53.989  19.886  -4.901  1.00 83.58           N  
ATOM   1783  CA  GLY A1180     -53.844  19.910  -3.452  1.00105.78           C  
ATOM   1784  C   GLY A1180     -52.833  18.928  -2.875  1.00 86.18           C  
ATOM   1785  O   GLY A1180     -52.765  18.727  -1.663  1.00 75.61           O  
ATOM   1786  N   SER A1181     -52.050  18.302  -3.739  1.00 78.33           N  
ATOM   1787  CA  SER A1181     -51.162  17.238  -3.298  1.00 72.20           C  
ATOM   1788  C   SER A1181     -49.952  17.780  -2.549  1.00 70.53           C  
ATOM   1789  O   SER A1181     -49.556  18.928  -2.742  1.00 82.59           O  
ATOM   1790  CB  SER A1181     -50.740  16.365  -4.485  1.00 82.60           C  
ATOM   1791  OG  SER A1181     -51.753  15.419  -4.801  1.00 64.24           O  
ATOM   1792  N   ALA A1182     -49.372  16.950  -1.687  1.00 77.23           N  
ATOM   1793  CA  ALA A1182     -48.253  17.387  -0.863  1.00 58.10           C  
ATOM   1794  C   ALA A1182     -47.153  16.348  -0.746  1.00 47.43           C  
ATOM   1795  O   ALA A1182     -47.388  15.150  -0.889  1.00 64.32           O  
ATOM   1796  CB  ALA A1182     -48.739  17.789   0.504  1.00 68.69           C  
ATOM   1797  N   HIS A1183     -45.947  16.831  -0.476  1.00 63.40           N  
ATOM   1798  CA  HIS A1183     -44.775  15.977  -0.356  1.00 64.08           C  
ATOM   1799  C   HIS A1183     -43.810  16.554   0.687  1.00 78.38           C  
ATOM   1800  O   HIS A1183     -43.999  17.675   1.176  1.00 76.99           O  
ATOM   1801  CB  HIS A1183     -44.088  15.842  -1.717  1.00 38.71           C  
ATOM   1802  CG  HIS A1183     -43.412  17.095  -2.181  1.00 67.68           C  
ATOM   1803  ND1 HIS A1183     -44.101  18.159  -2.721  1.00 46.93           N  
ATOM   1804  CD2 HIS A1183     -42.107  17.458  -2.181  1.00 87.53           C  
ATOM   1805  CE1 HIS A1183     -43.250  19.120  -3.033  1.00 73.58           C  
ATOM   1806  NE2 HIS A1183     -42.030  18.717  -2.724  1.00 63.80           N  
ATOM   1807  N   GLY A1184     -42.784  15.783   1.036  1.00 53.61           N  
ATOM   1808  CA  GLY A1184     -41.827  16.205   2.044  1.00 52.23           C  
ATOM   1809  C   GLY A1184     -40.411  15.774   1.714  1.00 61.04           C  
ATOM   1810  O   GLY A1184     -40.202  14.744   1.064  1.00 79.69           O  
ATOM   1811  N   VAL A1185     -39.431  16.558   2.152  1.00 29.26           N  
ATOM   1812  CA  VAL A1185     -38.039  16.257   1.819  1.00 69.44           C  
ATOM   1813  C   VAL A1185     -37.098  16.505   3.002  1.00 86.89           C  
ATOM   1814  O   VAL A1185     -37.046  17.619   3.544  1.00 79.32           O  
ATOM   1815  CB  VAL A1185     -37.557  17.082   0.597  1.00 53.98           C  
ATOM   1816  CG1 VAL A1185     -36.129  16.741   0.262  1.00 49.22           C  
ATOM   1817  CG2 VAL A1185     -38.432  16.832  -0.590  1.00 43.75           C  
ATOM   1818  N   LEU A1186     -36.356  15.467   3.397  1.00 42.42           N  
ATOM   1819  CA  LEU A1186     -35.400  15.590   4.505  1.00 77.01           C  
ATOM   1820  C   LEU A1186     -33.975  15.369   4.032  1.00 77.46           C  
ATOM   1821  O   LEU A1186     -33.706  14.426   3.270  1.00 62.75           O  
ATOM   1822  CB  LEU A1186     -35.713  14.606   5.644  1.00 68.37           C  
ATOM   1823  CG  LEU A1186     -34.510  14.117   6.472  1.00 63.28           C  
ATOM   1824  CD1 LEU A1186     -33.885  15.237   7.269  1.00 58.11           C  
ATOM   1825  CD2 LEU A1186     -34.897  12.972   7.385  1.00 51.24           C  
ATOM   1826  N   LEU A1187     -33.071  16.236   4.494  1.00 54.50           N  
ATOM   1827  CA  LEU A1187     -31.647  16.108   4.190  1.00 64.82           C  
ATOM   1828  C   LEU A1187     -30.920  15.717   5.459  1.00 67.94           C  
ATOM   1829  O   LEU A1187     -30.509  16.582   6.222  1.00 64.15           O  
ATOM   1830  CB  LEU A1187     -31.064  17.427   3.671  1.00 51.99           C  
ATOM   1831  CG  LEU A1187     -29.809  17.451   2.782  1.00 72.18           C  
ATOM   1832  CD1 LEU A1187     -29.047  18.753   3.034  1.00 30.98           C  
ATOM   1833  CD2 LEU A1187     -28.892  16.236   2.959  1.00 69.96           C  
ATOM   1834  N   LEU A1188     -30.768  14.416   5.675  1.00 56.20           N  
ATOM   1835  CA  LEU A1188     -30.076  13.904   6.836  1.00 54.31           C  
ATOM   1836  C   LEU A1188     -28.629  14.340   6.830  1.00 61.18           C  
ATOM   1837  O   LEU A1188     -27.741  13.518   6.665  1.00 66.83           O  
ATOM   1838  CB  LEU A1188     -30.141  12.383   6.871  1.00 56.31           C  
ATOM   1839  CG  LEU A1188     -30.612  11.709   8.165  1.00 66.20           C  
ATOM   1840  CD1 LEU A1188     -29.651  10.601   8.530  1.00 56.79           C  
ATOM   1841  CD2 LEU A1188     -30.719  12.692   9.292  1.00 41.46           C  
ATOM   1842  N   ASN A1189     -28.403  15.638   7.004  1.00 57.22           N  
ATOM   1843  CA  ASN A1189     -27.065  16.172   7.206  1.00 83.65           C  
ATOM   1844  C   ASN A1189     -26.989  17.069   8.447  1.00 78.63           C  
ATOM   1845  O   ASN A1189     -27.851  17.910   8.665  1.00 59.72           O  
ATOM   1846  CB  ASN A1189     -26.586  16.943   5.974  1.00 41.90           C  
ATOM   1847  CG  ASN A1189     -25.087  17.185   6.002  1.00 90.54           C  
ATOM   1848  OD1 ASN A1189     -24.532  17.834   5.117  1.00 75.39           O  
ATOM   1849  ND2 ASN A1189     -24.418  16.637   7.020  1.00111.51           N  
ATOM   1850  N   SER A1190     -25.950  16.906   9.257  1.00 66.10           N  
ATOM   1851  CA  SER A1190     -25.855  17.708  10.472  1.00 79.45           C  
ATOM   1852  C   SER A1190     -24.754  18.758  10.450  1.00 70.15           C  
ATOM   1853  O   SER A1190     -24.441  19.335  11.490  1.00 75.74           O  
ATOM   1854  CB  SER A1190     -25.675  16.813  11.703  1.00 77.44           C  
ATOM   1855  OG  SER A1190     -24.353  16.302  11.800  1.00 35.70           O  
ATOM   1856  N   ASN A1191     -24.158  18.996   9.285  1.00 68.04           N  
ATOM   1857  CA  ASN A1191     -23.097  19.997   9.172  1.00 67.19           C  
ATOM   1858  C   ASN A1191     -23.653  21.405   9.039  1.00 86.36           C  
ATOM   1859  O   ASN A1191     -24.860  21.588   8.844  1.00 70.75           O  
ATOM   1860  CB  ASN A1191     -22.200  19.694   7.991  1.00 61.03           C  
ATOM   1861  CG  ASN A1191     -21.402  18.448   8.192  1.00 67.98           C  
ATOM   1862  OD1 ASN A1191     -21.886  17.334   7.961  1.00 70.72           O  
ATOM   1863  ND2 ASN A1191     -20.168  18.618   8.642  1.00 55.98           N  
ATOM   1864  N   ALA A1192     -22.776  22.399   9.160  1.00 65.60           N  
ATOM   1865  CA  ALA A1192     -23.210  23.786   9.078  1.00 71.10           C  
ATOM   1866  C   ALA A1192     -23.645  24.074   7.648  1.00 61.07           C  
ATOM   1867  O   ALA A1192     -22.858  23.925   6.727  1.00 76.84           O  
ATOM   1868  CB  ALA A1192     -22.092  24.720   9.509  1.00 52.02           C  
ATOM   1869  N   MET A1193     -24.902  24.458   7.454  1.00 48.29           N  
ATOM   1870  CA  MET A1193     -25.421  24.634   6.099  1.00 69.76           C  
ATOM   1871  C   MET A1193     -26.366  25.806   6.039  1.00 71.12           C  
ATOM   1872  O   MET A1193     -26.826  26.305   7.072  1.00 74.26           O  
ATOM   1873  CB  MET A1193     -26.168  23.383   5.614  1.00 42.85           C  
ATOM   1874  CG  MET A1193     -27.576  23.311   6.154  1.00 38.62           C  
ATOM   1875  SD  MET A1193     -28.477  21.805   5.777  1.00 57.29           S  
ATOM   1876  CE  MET A1193     -27.252  20.563   6.185  1.00 93.37           C  
ATOM   1877  N   ASP A1194     -26.671  26.220   4.814  1.00 76.21           N  
ATOM   1878  CA  ASP A1194     -27.656  27.261   4.570  1.00 85.07           C  
ATOM   1879  C   ASP A1194     -28.424  26.978   3.284  1.00 77.06           C  
ATOM   1880  O   ASP A1194     -27.871  26.466   2.313  1.00 82.78           O  
ATOM   1881  CB  ASP A1194     -26.997  28.644   4.531  1.00 64.09           C  
ATOM   1882  CG  ASP A1194     -25.947  28.765   3.437  1.00 86.73           C  
ATOM   1883  OD1 ASP A1194     -25.676  27.758   2.749  1.00110.47           O  
ATOM   1884  OD2 ASP A1194     -25.386  29.871   3.274  1.00 82.90           O  
ATOM   1885  N   VAL A1195     -29.709  27.310   3.292  1.00 56.33           N  
ATOM   1886  CA  VAL A1195     -30.570  27.054   2.148  1.00 59.57           C  
ATOM   1887  C   VAL A1195     -30.971  28.364   1.474  1.00 92.26           C  
ATOM   1888  O   VAL A1195     -31.085  29.411   2.129  1.00 62.66           O  
ATOM   1889  CB  VAL A1195     -31.832  26.326   2.564  1.00 53.23           C  
ATOM   1890  CG1 VAL A1195     -31.482  25.104   3.367  1.00 58.60           C  
ATOM   1891  CG2 VAL A1195     -32.716  27.262   3.372  1.00 52.65           C  
ATOM   1892  N   THR A1196     -31.198  28.300   0.165  1.00 75.44           N  
ATOM   1893  CA  THR A1196     -31.435  29.516  -0.591  1.00 53.53           C  
ATOM   1894  C   THR A1196     -32.604  29.446  -1.574  1.00 62.81           C  
ATOM   1895  O   THR A1196     -32.593  28.668  -2.543  1.00 79.90           O  
ATOM   1896  CB  THR A1196     -30.186  29.917  -1.325  1.00 65.01           C  
ATOM   1897  OG1 THR A1196     -29.039  29.629  -0.503  1.00 58.45           O  
ATOM   1898  CG2 THR A1196     -30.260  31.391  -1.656  1.00 42.87           C  
ATOM   1899  N   PHE A1197     -33.604  30.286  -1.328  1.00 44.75           N  
ATOM   1900  CA  PHE A1197     -34.838  30.238  -2.101  1.00 75.78           C  
ATOM   1901  C   PHE A1197     -34.903  31.244  -3.268  1.00 91.40           C  
ATOM   1902  O   PHE A1197     -34.861  32.466  -3.055  1.00 57.75           O  
ATOM   1903  CB  PHE A1197     -36.029  30.449  -1.173  1.00 77.71           C  
ATOM   1904  CG  PHE A1197     -36.133  29.439  -0.067  1.00 71.48           C  
ATOM   1905  CD1 PHE A1197     -36.659  28.178  -0.300  1.00 56.60           C  
ATOM   1906  CD2 PHE A1197     -35.745  29.764   1.222  1.00 86.43           C  
ATOM   1907  CE1 PHE A1197     -36.773  27.261   0.732  1.00 80.71           C  
ATOM   1908  CE2 PHE A1197     -35.859  28.849   2.257  1.00 45.43           C  
ATOM   1909  CZ  PHE A1197     -36.369  27.601   2.013  1.00 54.35           C  
ATOM   1910  N   GLN A1198     -35.026  30.719  -4.491  1.00 94.30           N  
ATOM   1911  CA  GLN A1198     -35.108  31.535  -5.710  1.00 60.59           C  
ATOM   1912  C   GLN A1198     -36.502  31.497  -6.321  1.00 77.84           C  
ATOM   1913  O   GLN A1198     -37.160  30.450  -6.322  1.00 81.76           O  
ATOM   1914  CB  GLN A1198     -34.116  31.030  -6.748  1.00 69.54           C  
ATOM   1915  CG  GLN A1198     -32.962  30.254  -6.158  1.00 95.95           C  
ATOM   1916  CD  GLN A1198     -31.776  30.295  -7.068  1.00 79.97           C  
ATOM   1917  OE1 GLN A1198     -30.619  30.131  -6.646  1.00 81.80           O  
ATOM   1918  NE2 GLN A1198     -32.051  30.547  -8.337  1.00 55.84           N  
ATOM   1919  N   PRO A1199     -36.945  32.638  -6.866  1.00 69.07           N  
ATOM   1920  CA  PRO A1199     -38.294  32.847  -7.427  1.00 68.32           C  
ATOM   1921  C   PRO A1199     -38.707  31.984  -8.648  1.00 89.72           C  
ATOM   1922  O   PRO A1199     -39.907  31.721  -8.790  1.00 88.82           O  
ATOM   1923  CB  PRO A1199     -38.327  34.343  -7.744  1.00 29.61           C  
ATOM   1924  CG  PRO A1199     -36.890  34.767  -7.785  1.00 86.91           C  
ATOM   1925  CD  PRO A1199     -36.158  33.881  -6.825  1.00 74.91           C  
ATOM   1926  N   LEU A1200     -37.777  31.561  -9.509  1.00 62.63           N  
ATOM   1927  CA  LEU A1200     -38.060  30.402 -10.359  1.00 69.94           C  
ATOM   1928  C   LEU A1200     -38.169  29.340  -9.300  1.00115.98           C  
ATOM   1929  O   LEU A1200     -37.165  28.954  -8.701  1.00146.75           O  
ATOM   1930  CB  LEU A1200     -36.891  30.066 -11.286  1.00 83.55           C  
ATOM   1931  CG  LEU A1200     -36.506  28.582 -11.346  1.00 92.25           C  
ATOM   1932  CD1 LEU A1200     -37.555  27.755 -12.077  1.00 98.46           C  
ATOM   1933  CD2 LEU A1200     -35.124  28.378 -11.953  1.00 52.39           C  
ATOM   1934  N   PRO A1201     -39.389  28.883  -9.031  1.00107.68           N  
ATOM   1935  CA  PRO A1201     -39.593  28.146  -7.778  1.00 80.72           C  
ATOM   1936  C   PRO A1201     -38.473  27.128  -7.631  1.00 96.29           C  
ATOM   1937  O   PRO A1201     -38.481  26.128  -8.347  1.00125.99           O  
ATOM   1938  CB  PRO A1201     -40.933  27.443  -7.995  1.00102.70           C  
ATOM   1939  CG  PRO A1201     -41.594  28.192  -9.126  1.00118.19           C  
ATOM   1940  CD  PRO A1201     -40.485  28.704  -9.993  1.00 83.75           C  
ATOM   1941  N   ALA A1202     -37.504  27.397  -6.758  1.00 93.79           N  
ATOM   1942  CA  ALA A1202     -36.360  26.498  -6.595  1.00 86.09           C  
ATOM   1943  C   ALA A1202     -35.442  26.864  -5.434  1.00 96.20           C  
ATOM   1944  O   ALA A1202     -35.113  28.034  -5.232  1.00 95.78           O  
ATOM   1945  CB  ALA A1202     -35.564  26.439  -7.868  1.00 41.28           C  
ATOM   1946  N   LEU A1203     -35.004  25.849  -4.693  1.00 78.79           N  
ATOM   1947  CA  LEU A1203     -34.099  26.075  -3.581  1.00 64.61           C  
ATOM   1948  C   LEU A1203     -32.746  25.395  -3.737  1.00 75.43           C  
ATOM   1949  O   LEU A1203     -32.574  24.474  -4.535  1.00 62.45           O  
ATOM   1950  CB  LEU A1203     -34.756  25.645  -2.270  1.00102.94           C  
ATOM   1951  CG  LEU A1203     -34.772  24.162  -1.904  1.00 77.93           C  
ATOM   1952  CD1 LEU A1203     -33.580  23.817  -1.040  1.00 69.19           C  
ATOM   1953  CD2 LEU A1203     -36.030  23.853  -1.144  1.00 68.13           C  
ATOM   1954  N   THR A1204     -31.798  25.845  -2.924  1.00 85.30           N  
ATOM   1955  CA  THR A1204     -30.410  25.430  -3.033  1.00 76.25           C  
ATOM   1956  C   THR A1204     -29.774  25.166  -1.649  1.00 68.88           C  
ATOM   1957  O   THR A1204     -29.692  26.075  -0.811  1.00 85.07           O  
ATOM   1958  CB  THR A1204     -29.616  26.525  -3.780  1.00 87.12           C  
ATOM   1959  OG1 THR A1204     -30.406  27.043  -4.863  1.00 58.44           O  
ATOM   1960  CG2 THR A1204     -28.281  25.992  -4.309  1.00 50.72           C  
ATOM   1961  N   TYR A1205     -29.339  23.920  -1.420  1.00 71.03           N  
ATOM   1962  CA  TYR A1205     -28.581  23.535  -0.217  1.00 60.45           C  
ATOM   1963  C   TYR A1205     -27.073  23.782  -0.370  1.00 67.45           C  
ATOM   1964  O   TYR A1205     -26.494  23.525  -1.419  1.00 97.80           O  
ATOM   1965  CB  TYR A1205     -28.736  22.047   0.070  1.00 33.23           C  
ATOM   1966  CG  TYR A1205     -30.136  21.537   0.303  1.00 60.69           C  
ATOM   1967  CD1 TYR A1205     -30.945  21.164  -0.764  1.00 41.45           C  
ATOM   1968  CD2 TYR A1205     -30.634  21.376   1.590  1.00 36.80           C  
ATOM   1969  CE1 TYR A1205     -32.221  20.663  -0.558  1.00 40.82           C  
ATOM   1970  CE2 TYR A1205     -31.918  20.884   1.809  1.00 55.16           C  
ATOM   1971  CZ  TYR A1205     -32.707  20.522   0.734  1.00 70.86           C  
ATOM   1972  OH  TYR A1205     -33.983  20.025   0.945  1.00 51.24           O  
ATOM   1973  N   ARG A1206     -26.429  24.247   0.687  1.00 60.52           N  
ATOM   1974  CA  ARG A1206     -24.978  24.396   0.696  1.00 66.05           C  
ATOM   1975  C   ARG A1206     -24.440  23.943   2.045  1.00 64.47           C  
ATOM   1976  O   ARG A1206     -24.267  24.759   2.944  1.00 76.71           O  
ATOM   1977  CB  ARG A1206     -24.582  25.859   0.472  1.00 87.46           C  
ATOM   1978  CG  ARG A1206     -24.818  26.406  -0.942  1.00 71.01           C  
ATOM   1979  CD  ARG A1206     -24.429  27.890  -1.027  1.00 45.53           C  
ATOM   1980  NE  ARG A1206     -25.400  28.746  -0.343  1.00 82.21           N  
ATOM   1981  CZ  ARG A1206     -25.857  29.892  -0.838  1.00 92.50           C  
ATOM   1982  NH1 ARG A1206     -25.436  30.320  -2.028  1.00 79.09           N  
ATOM   1983  NH2 ARG A1206     -26.738  30.609  -0.153  1.00 83.81           N  
ATOM   1984  N   THR A1207     -24.187  22.646   2.192  1.00 67.47           N  
ATOM   1985  CA  THR A1207     -23.711  22.108   3.462  1.00 61.42           C  
ATOM   1986  C   THR A1207     -22.183  22.221   3.560  1.00 58.68           C  
ATOM   1987  O   THR A1207     -21.520  22.594   2.603  1.00 72.17           O  
ATOM   1988  CB  THR A1207     -24.141  20.646   3.644  1.00 64.25           C  
ATOM   1989  OG1 THR A1207     -24.396  20.390   5.033  1.00 96.99           O  
ATOM   1990  CG2 THR A1207     -23.065  19.702   3.145  1.00 67.15           C  
ATOM   1991  N   THR A1208     -21.614  21.914   4.714  1.00 58.18           N  
ATOM   1992  CA  THR A1208     -20.175  22.041   4.845  1.00 70.74           C  
ATOM   1993  C   THR A1208     -19.516  20.732   5.161  1.00 72.72           C  
ATOM   1994  O   THR A1208     -18.398  20.719   5.679  1.00 63.63           O  
ATOM   1995  CB  THR A1208     -19.751  23.051   5.912  1.00 56.46           C  
ATOM   1996  OG1 THR A1208     -20.620  22.934   7.042  1.00 65.42           O  
ATOM   1997  CG2 THR A1208     -19.829  24.473   5.352  1.00 65.90           C  
ATOM   1998  N   GLY A1209     -20.190  19.628   4.858  1.00 41.84           N  
ATOM   1999  CA  GLY A1209     -19.407  18.434   4.650  1.00 65.33           C  
ATOM   2000  C   GLY A1209     -19.887  17.130   5.199  1.00 63.98           C  
ATOM   2001  O   GLY A1209     -19.181  16.466   5.954  1.00 95.42           O  
ATOM   2002  N   GLY A1210     -21.077  16.735   4.803  1.00 52.66           N  
ATOM   2003  CA  GLY A1210     -21.529  15.411   5.162  1.00 86.83           C  
ATOM   2004  C   GLY A1210     -21.545  14.598   3.897  1.00 92.95           C  
ATOM   2005  O   GLY A1210     -20.559  14.566   3.149  1.00 68.56           O  
ATOM   2006  N   VAL A1211     -22.669  13.928   3.676  1.00 69.49           N  
ATOM   2007  CA  VAL A1211     -22.995  13.387   2.375  1.00 48.46           C  
ATOM   2008  C   VAL A1211     -24.435  13.794   2.123  1.00 59.06           C  
ATOM   2009  O   VAL A1211     -25.141  14.138   3.064  1.00 68.30           O  
ATOM   2010  CB  VAL A1211     -22.806  11.851   2.286  1.00 71.57           C  
ATOM   2011  CG1 VAL A1211     -21.393  11.487   2.664  1.00 45.14           C  
ATOM   2012  CG2 VAL A1211     -23.798  11.110   3.154  1.00 30.69           C  
ATOM   2013  N   LEU A1212     -24.864  13.798   0.864  1.00 66.47           N  
ATOM   2014  CA  LEU A1212     -26.222  14.214   0.552  1.00 71.16           C  
ATOM   2015  C   LEU A1212     -27.145  13.033   0.739  1.00 82.48           C  
ATOM   2016  O   LEU A1212     -27.306  12.228  -0.180  1.00 70.86           O  
ATOM   2017  CB  LEU A1212     -26.314  14.727  -0.884  1.00 66.71           C  
ATOM   2018  CG  LEU A1212     -25.560  16.028  -1.168  1.00 75.68           C  
ATOM   2019  CD1 LEU A1212     -26.069  16.679  -2.450  1.00 50.66           C  
ATOM   2020  CD2 LEU A1212     -25.688  16.978   0.030  1.00 37.14           C  
ATOM   2021  N   ASP A1213     -27.726  12.909   1.931  1.00 61.81           N  
ATOM   2022  CA  ASP A1213     -28.628  11.803   2.210  1.00 47.92           C  
ATOM   2023  C   ASP A1213     -30.033  12.362   2.286  1.00 46.96           C  
ATOM   2024  O   ASP A1213     -30.395  12.991   3.263  1.00 77.34           O  
ATOM   2025  CB  ASP A1213     -28.250  11.105   3.513  1.00 78.42           C  
ATOM   2026  CG  ASP A1213     -28.859   9.708   3.636  1.00 87.94           C  
ATOM   2027  OD1 ASP A1213     -29.696   9.352   2.791  1.00 85.75           O  
ATOM   2028  OD2 ASP A1213     -28.508   8.966   4.579  1.00 88.89           O  
ATOM   2029  N   PHE A1214     -30.817  12.147   1.237  1.00 64.05           N  
ATOM   2030  CA  PHE A1214     -32.164  12.699   1.140  1.00 65.52           C  
ATOM   2031  C   PHE A1214     -33.200  11.606   1.325  1.00 53.96           C  
ATOM   2032  O   PHE A1214     -32.993  10.470   0.870  1.00 49.88           O  
ATOM   2033  CB  PHE A1214     -32.382  13.362  -0.231  1.00 45.40           C  
ATOM   2034  CG  PHE A1214     -31.713  14.697  -0.380  1.00 62.39           C  
ATOM   2035  CD1 PHE A1214     -32.380  15.872  -0.022  1.00 44.84           C  
ATOM   2036  CD2 PHE A1214     -30.422  14.784  -0.882  1.00 48.51           C  
ATOM   2037  CE1 PHE A1214     -31.768  17.115  -0.160  1.00 54.80           C  
ATOM   2038  CE2 PHE A1214     -29.797  16.017  -1.018  1.00 66.12           C  
ATOM   2039  CZ  PHE A1214     -30.473  17.188  -0.661  1.00 72.98           C  
ATOM   2040  N   TYR A1215     -34.310  11.945   1.981  1.00 38.49           N  
ATOM   2041  CA  TYR A1215     -35.446  11.034   2.062  1.00 47.60           C  
ATOM   2042  C   TYR A1215     -36.681  11.780   1.585  1.00 75.24           C  
ATOM   2043  O   TYR A1215     -36.932  12.903   2.034  1.00 73.52           O  
ATOM   2044  CB  TYR A1215     -35.641  10.518   3.493  1.00 60.13           C  
ATOM   2045  CG  TYR A1215     -34.543   9.593   4.005  1.00 65.07           C  
ATOM   2046  CD1 TYR A1215     -34.727   8.217   4.056  1.00 44.41           C  
ATOM   2047  CD2 TYR A1215     -33.324  10.101   4.440  1.00 59.42           C  
ATOM   2048  CE1 TYR A1215     -33.716   7.370   4.531  1.00 84.19           C  
ATOM   2049  CE2 TYR A1215     -32.308   9.268   4.902  1.00 73.13           C  
ATOM   2050  CZ  TYR A1215     -32.505   7.902   4.954  1.00 92.98           C  
ATOM   2051  OH  TYR A1215     -31.492   7.075   5.428  1.00 82.96           O  
ATOM   2052  N   VAL A1216     -37.438  11.176   0.665  1.00 37.30           N  
ATOM   2053  CA  VAL A1216     -38.624  11.834   0.131  1.00 37.66           C  
ATOM   2054  C   VAL A1216     -39.924  11.089   0.428  1.00 61.96           C  
ATOM   2055  O   VAL A1216     -39.984   9.854   0.391  1.00 39.16           O  
ATOM   2056  CB  VAL A1216     -38.519  12.078  -1.383  1.00 48.34           C  
ATOM   2057  CG1 VAL A1216     -39.769  12.772  -1.859  1.00 48.16           C  
ATOM   2058  CG2 VAL A1216     -37.332  12.943  -1.690  1.00 47.94           C  
ATOM   2059  N   PHE A1217     -40.971  11.855   0.709  1.00 37.07           N  
ATOM   2060  CA  PHE A1217     -42.232  11.282   1.134  1.00 50.20           C  
ATOM   2061  C   PHE A1217     -43.299  11.920   0.307  1.00 56.31           C  
ATOM   2062  O   PHE A1217     -43.365  13.141   0.195  1.00 71.20           O  
ATOM   2063  CB  PHE A1217     -42.509  11.583   2.617  1.00 45.77           C  
ATOM   2064  CG  PHE A1217     -41.301  11.471   3.488  1.00 56.23           C  
ATOM   2065  CD1 PHE A1217     -40.944  10.260   4.046  1.00 57.24           C  
ATOM   2066  CD2 PHE A1217     -40.510  12.574   3.733  1.00 53.35           C  
ATOM   2067  CE1 PHE A1217     -39.829  10.159   4.834  1.00 85.50           C  
ATOM   2068  CE2 PHE A1217     -39.390  12.478   4.519  1.00 63.15           C  
ATOM   2069  CZ  PHE A1217     -39.049  11.272   5.069  1.00 79.95           C  
ATOM   2070  N   LEU A1218     -44.145  11.092  -0.276  1.00 62.15           N  
ATOM   2071  CA  LEU A1218     -45.262  11.610  -1.017  1.00 58.53           C  
ATOM   2072  C   LEU A1218     -46.499  10.888  -0.613  1.00 75.38           C  
ATOM   2073  O   LEU A1218     -47.141  10.235  -1.427  1.00125.06           O  
ATOM   2074  CB  LEU A1218     -45.037  11.467  -2.518  1.00 99.54           C  
ATOM   2075  CG  LEU A1218     -43.965  10.494  -3.001  1.00 44.68           C  
ATOM   2076  CD1 LEU A1218     -44.618   9.217  -3.457  1.00 73.95           C  
ATOM   2077  CD2 LEU A1218     -43.240  11.177  -4.143  1.00 57.30           C  
ATOM   2078  N   GLY A1219     -46.823  10.975   0.667  1.00 92.76           N  
ATOM   2079  CA  GLY A1219     -48.181  10.706   1.055  1.00 72.86           C  
ATOM   2080  C   GLY A1219     -48.872  11.715   0.184  1.00 72.07           C  
ATOM   2081  O   GLY A1219     -48.258  12.673  -0.295  1.00 77.35           O  
ATOM   2082  N   PRO A1220     -50.140  11.496  -0.071  1.00 70.53           N  
ATOM   2083  CA  PRO A1220     -50.778  12.513  -0.917  1.00 67.16           C  
ATOM   2084  C   PRO A1220     -51.110  13.783  -0.108  1.00 77.82           C  
ATOM   2085  O   PRO A1220     -50.974  14.896  -0.616  1.00 54.75           O  
ATOM   2086  CB  PRO A1220     -52.036  11.810  -1.446  1.00 40.46           C  
ATOM   2087  CG  PRO A1220     -51.862  10.327  -1.070  1.00 83.89           C  
ATOM   2088  CD  PRO A1220     -50.912  10.258   0.090  1.00 55.42           C  
ATOM   2089  N   THR A1221     -51.507  13.615   1.151  1.00 47.10           N  
ATOM   2090  CA  THR A1221     -51.930  14.751   1.993  1.00 73.08           C  
ATOM   2091  C   THR A1221     -50.890  15.259   3.007  1.00 64.53           C  
ATOM   2092  O   THR A1221     -50.010  14.515   3.433  1.00 81.91           O  
ATOM   2093  CB  THR A1221     -53.225  14.415   2.775  1.00 58.00           C  
ATOM   2094  OG1 THR A1221     -53.054  13.189   3.500  1.00 71.07           O  
ATOM   2095  CG2 THR A1221     -54.394  14.272   1.841  1.00 58.72           C  
ATOM   2096  N   PRO A1222     -50.995  16.533   3.412  1.00 71.51           N  
ATOM   2097  CA  PRO A1222     -50.152  17.012   4.511  1.00 94.94           C  
ATOM   2098  C   PRO A1222     -50.073  16.067   5.722  1.00 79.46           C  
ATOM   2099  O   PRO A1222     -48.953  15.730   6.103  1.00 62.48           O  
ATOM   2100  CB  PRO A1222     -50.800  18.347   4.872  1.00 75.92           C  
ATOM   2101  CG  PRO A1222     -51.214  18.874   3.544  1.00 50.00           C  
ATOM   2102  CD  PRO A1222     -51.710  17.648   2.774  1.00 57.22           C  
ATOM   2103  N   GLU A1223     -51.188  15.631   6.308  1.00 62.30           N  
ATOM   2104  CA  GLU A1223     -51.068  14.710   7.448  1.00 29.32           C  
ATOM   2105  C   GLU A1223     -50.314  13.467   7.019  1.00 59.87           C  
ATOM   2106  O   GLU A1223     -49.333  13.096   7.644  1.00 60.75           O  
ATOM   2107  CB  GLU A1223     -52.419  14.341   8.051  1.00 45.76           C  
ATOM   2108  CG  GLU A1223     -53.148  15.504   8.744  1.00 78.93           C  
ATOM   2109  CD  GLU A1223     -52.401  16.003   9.948  1.00 80.33           C  
ATOM   2110  OE1 GLU A1223     -52.464  15.324  10.998  1.00 70.77           O  
ATOM   2111  OE2 GLU A1223     -51.743  17.062   9.833  1.00 64.44           O  
ATOM   2112  N   LEU A1224     -50.752  12.846   5.928  1.00 76.15           N  
ATOM   2113  CA  LEU A1224     -50.095  11.653   5.398  1.00 61.92           C  
ATOM   2114  C   LEU A1224     -48.578  11.803   5.279  1.00 76.17           C  
ATOM   2115  O   LEU A1224     -47.829  10.883   5.597  1.00 53.35           O  
ATOM   2116  CB  LEU A1224     -50.669  11.317   4.028  1.00 85.69           C  
ATOM   2117  CG  LEU A1224     -51.577  10.106   3.962  1.00 63.71           C  
ATOM   2118  CD1 LEU A1224     -50.877   8.943   4.657  1.00 34.20           C  
ATOM   2119  CD2 LEU A1224     -52.910  10.443   4.602  1.00 66.13           C  
ATOM   2120  N   VAL A1225     -48.134  12.960   4.797  1.00 68.97           N  
ATOM   2121  CA  VAL A1225     -46.714  13.230   4.631  1.00 50.83           C  
ATOM   2122  C   VAL A1225     -46.051  13.137   5.988  1.00 80.09           C  
ATOM   2123  O   VAL A1225     -45.070  12.418   6.190  1.00 52.85           O  
ATOM   2124  CB  VAL A1225     -46.482  14.659   4.115  1.00 55.43           C  
ATOM   2125  CG1 VAL A1225     -45.052  15.076   4.352  1.00 45.31           C  
ATOM   2126  CG2 VAL A1225     -46.838  14.763   2.652  1.00 79.70           C  
ATOM   2127  N   THR A1226     -46.614  13.878   6.928  1.00 86.02           N  
ATOM   2128  CA  THR A1226     -46.065  13.938   8.260  1.00 73.18           C  
ATOM   2129  C   THR A1226     -46.062  12.558   8.908  1.00 79.09           C  
ATOM   2130  O   THR A1226     -45.075  12.160   9.519  1.00 84.92           O  
ATOM   2131  CB  THR A1226     -46.813  14.961   9.112  1.00 61.43           C  
ATOM   2132  OG1 THR A1226     -46.530  16.272   8.607  1.00 58.45           O  
ATOM   2133  CG2 THR A1226     -46.367  14.870  10.573  1.00 36.96           C  
ATOM   2134  N   GLN A1227     -47.153  11.818   8.753  1.00 49.35           N  
ATOM   2135  CA  GLN A1227     -47.195  10.446   9.238  1.00 52.25           C  
ATOM   2136  C   GLN A1227     -45.988   9.653   8.727  1.00 49.66           C  
ATOM   2137  O   GLN A1227     -45.401   8.865   9.453  1.00 86.57           O  
ATOM   2138  CB  GLN A1227     -48.505   9.756   8.843  1.00 48.41           C  
ATOM   2139  CG  GLN A1227     -49.765  10.273   9.548  1.00 39.15           C  
ATOM   2140  CD  GLN A1227     -51.038   9.599   9.050  1.00 84.48           C  
ATOM   2141  OE1 GLN A1227     -51.818  10.186   8.295  1.00 85.40           O  
ATOM   2142  NE2 GLN A1227     -51.254   8.361   9.475  1.00 70.42           N  
ATOM   2143  N   GLN A1228     -45.598   9.885   7.481  1.00 57.81           N  
ATOM   2144  CA  GLN A1228     -44.516   9.108   6.878  1.00 74.85           C  
ATOM   2145  C   GLN A1228     -43.157   9.636   7.244  1.00 67.93           C  
ATOM   2146  O   GLN A1228     -42.197   8.880   7.278  1.00 61.96           O  
ATOM   2147  CB  GLN A1228     -44.622   9.100   5.362  1.00 55.87           C  
ATOM   2148  CG  GLN A1228     -45.923   8.569   4.852  1.00 89.50           C  
ATOM   2149  CD  GLN A1228     -46.351   9.211   3.560  1.00 64.57           C  
ATOM   2150  OE1 GLN A1228     -47.355   8.823   2.984  1.00 57.74           O  
ATOM   2151  NE2 GLN A1228     -45.600  10.206   3.106  1.00 56.29           N  
ATOM   2152  N   TYR A1229     -43.066  10.944   7.456  1.00 55.04           N  
ATOM   2153  CA  TYR A1229     -41.819  11.530   7.915  1.00 71.67           C  
ATOM   2154  C   TYR A1229     -41.536  10.975   9.300  1.00 84.95           C  
ATOM   2155  O   TYR A1229     -40.460  10.422   9.559  1.00 87.34           O  
ATOM   2156  CB  TYR A1229     -41.917  13.054   7.963  1.00 51.17           C  
ATOM   2157  CG  TYR A1229     -40.688  13.773   8.509  1.00 54.75           C  
ATOM   2158  CD1 TYR A1229     -39.415  13.234   8.382  1.00 55.13           C  
ATOM   2159  CD2 TYR A1229     -40.809  14.999   9.152  1.00 61.25           C  
ATOM   2160  CE1 TYR A1229     -38.294  13.902   8.879  1.00 44.18           C  
ATOM   2161  CE2 TYR A1229     -39.694  15.673   9.644  1.00 47.42           C  
ATOM   2162  CZ  TYR A1229     -38.445  15.119   9.503  1.00 64.73           C  
ATOM   2163  OH  TYR A1229     -37.353  15.778  10.005  1.00 71.31           O  
ATOM   2164  N   THR A1230     -42.513  11.106  10.191  1.00 75.94           N  
ATOM   2165  CA  THR A1230     -42.311  10.665  11.565  1.00 82.30           C  
ATOM   2166  C   THR A1230     -42.152   9.163  11.614  1.00 84.02           C  
ATOM   2167  O   THR A1230     -41.469   8.642  12.486  1.00 99.25           O  
ATOM   2168  CB  THR A1230     -43.423  11.120  12.548  1.00 52.82           C  
ATOM   2169  OG1 THR A1230     -44.678  10.520  12.202  1.00 84.56           O  
ATOM   2170  CG2 THR A1230     -43.541  12.641  12.557  1.00 31.55           C  
ATOM   2171  N   GLU A1231     -42.751   8.455  10.668  1.00 72.29           N  
ATOM   2172  CA  GLU A1231     -42.563   7.018  10.674  1.00 73.71           C  
ATOM   2173  C   GLU A1231     -41.078   6.715  10.536  1.00 63.12           C  
ATOM   2174  O   GLU A1231     -40.600   5.730  11.079  1.00 70.10           O  
ATOM   2175  CB  GLU A1231     -43.370   6.311   9.586  1.00 67.71           C  
ATOM   2176  CG  GLU A1231     -43.394   4.794   9.761  1.00 73.44           C  
ATOM   2177  CD  GLU A1231     -44.030   4.059   8.596  1.00118.32           C  
ATOM   2178  OE1 GLU A1231     -44.735   4.702   7.781  1.00135.94           O  
ATOM   2179  OE2 GLU A1231     -43.811   2.832   8.495  1.00110.18           O  
ATOM   2180  N   LEU A1232     -40.348   7.583   9.840  1.00 59.51           N  
ATOM   2181  CA  LEU A1232     -38.934   7.342   9.576  1.00 60.64           C  
ATOM   2182  C   LEU A1232     -38.038   7.752  10.733  1.00 75.76           C  
ATOM   2183  O   LEU A1232     -37.182   6.971  11.163  1.00 50.12           O  
ATOM   2184  CB  LEU A1232     -38.467   8.063   8.309  1.00 51.49           C  
ATOM   2185  CG  LEU A1232     -36.964   7.901   8.037  1.00 63.22           C  
ATOM   2186  CD1 LEU A1232     -36.644   6.500   7.511  1.00 60.23           C  
ATOM   2187  CD2 LEU A1232     -36.420   8.975   7.113  1.00 39.27           C  
ATOM   2188  N   ILE A1233     -38.218   8.984  11.210  1.00 65.41           N  
ATOM   2189  CA  ILE A1233     -37.367   9.531  12.257  1.00 63.32           C  
ATOM   2190  C   ILE A1233     -37.900   9.168  13.639  1.00 63.14           C  
ATOM   2191  O   ILE A1233     -37.139   9.092  14.615  1.00 82.85           O  
ATOM   2192  CB  ILE A1233     -37.211  11.057  12.125  1.00 58.27           C  
ATOM   2193  CG1 ILE A1233     -38.532  11.769  12.366  1.00 45.12           C  
ATOM   2194  CG2 ILE A1233     -36.708  11.423  10.757  1.00 45.39           C  
ATOM   2195  CD1 ILE A1233     -38.415  13.266  12.249  1.00 47.97           C  
ATOM   2196  N   GLY A1234     -39.207   8.927  13.703  1.00 56.53           N  
ATOM   2197  CA  GLY A1234     -39.871   8.495  14.922  1.00 50.96           C  
ATOM   2198  C   GLY A1234     -40.977   9.457  15.297  1.00 66.03           C  
ATOM   2199  O   GLY A1234     -40.881  10.661  15.012  1.00 49.84           O  
ATOM   2200  N   ARG A1235     -42.021   8.946  15.948  1.00 46.86           N  
ATOM   2201  CA  ARG A1235     -43.153   9.797  16.328  1.00 60.40           C  
ATOM   2202  C   ARG A1235     -42.902  10.536  17.646  1.00 76.74           C  
ATOM   2203  O   ARG A1235     -42.056  10.122  18.443  1.00 81.97           O  
ATOM   2204  CB  ARG A1235     -44.426   8.959  16.404  1.00 65.10           C  
ATOM   2205  CG  ARG A1235     -44.400   7.745  15.484  1.00 72.76           C  
ATOM   2206  CD  ARG A1235     -45.793   7.359  15.038  1.00 94.80           C  
ATOM   2207  NE  ARG A1235     -45.794   6.394  13.938  1.00123.82           N  
ATOM   2208  CZ  ARG A1235     -45.778   6.716  12.644  1.00122.86           C  
ATOM   2209  NH1 ARG A1235     -45.739   7.989  12.263  1.00 80.01           N  
ATOM   2210  NH2 ARG A1235     -45.796   5.758  11.725  1.00138.72           N  
ATOM   2211  N   PRO A1236     -43.624  11.643  17.878  1.00 73.43           N  
ATOM   2212  CA  PRO A1236     -43.490  12.449  19.098  1.00 72.18           C  
ATOM   2213  C   PRO A1236     -43.652  11.637  20.381  1.00 85.76           C  
ATOM   2214  O   PRO A1236     -44.384  10.646  20.396  1.00 81.62           O  
ATOM   2215  CB  PRO A1236     -44.656  13.436  18.984  1.00 66.01           C  
ATOM   2216  CG  PRO A1236     -44.866  13.588  17.595  1.00 54.69           C  
ATOM   2217  CD  PRO A1236     -44.597  12.240  16.958  1.00 75.05           C  
ATOM   2218  N   VAL A1237     -42.991  12.067  21.453  1.00 87.63           N  
ATOM   2219  CA  VAL A1237     -43.110  11.401  22.749  1.00 76.52           C  
ATOM   2220  C   VAL A1237     -44.498  11.568  23.286  1.00 72.78           C  
ATOM   2221  O   VAL A1237     -45.098  12.622  23.110  1.00 67.69           O  
ATOM   2222  CB  VAL A1237     -42.261  12.068  23.810  1.00 57.95           C  
ATOM   2223  CG1 VAL A1237     -41.889  11.054  24.876  1.00 91.15           C  
ATOM   2224  CG2 VAL A1237     -41.047  12.706  23.192  1.00 75.87           C  
ATOM   2225  N   MET A1238     -44.990  10.550  23.981  1.00 69.85           N  
ATOM   2226  CA  MET A1238     -46.238  10.690  24.710  1.00 53.42           C  
ATOM   2227  C   MET A1238     -45.991  11.377  26.063  1.00 74.76           C  
ATOM   2228  O   MET A1238     -45.106  11.001  26.843  1.00 62.38           O  
ATOM   2229  CB  MET A1238     -46.917   9.342  24.880  1.00 40.00           C  
ATOM   2230  CG  MET A1238     -48.208   9.390  25.670  1.00 50.32           C  
ATOM   2231  SD  MET A1238     -49.490  10.406  24.956  1.00 73.49           S  
ATOM   2232  CE  MET A1238     -50.923   9.540  25.549  1.00 77.93           C  
ATOM   2233  N   VAL A1239     -46.775  12.411  26.318  1.00 53.94           N  
ATOM   2234  CA  VAL A1239     -46.565  13.253  27.470  1.00 53.86           C  
ATOM   2235  C   VAL A1239     -47.470  12.854  28.609  1.00 74.45           C  
ATOM   2236  O   VAL A1239     -48.517  12.255  28.399  1.00 72.37           O  
ATOM   2237  CB  VAL A1239     -46.857  14.713  27.140  1.00 63.51           C  
ATOM   2238  CG1 VAL A1239     -45.855  15.227  26.113  1.00 22.22           C  
ATOM   2239  CG2 VAL A1239     -48.294  14.864  26.665  1.00 42.99           C  
ATOM   2240  N   PRO A1240     -47.065  13.196  29.833  1.00 80.55           N  
ATOM   2241  CA  PRO A1240     -47.883  12.894  31.004  1.00 66.76           C  
ATOM   2242  C   PRO A1240     -49.073  13.829  31.011  1.00 80.56           C  
ATOM   2243  O   PRO A1240     -48.926  15.007  30.687  1.00 86.59           O  
ATOM   2244  CB  PRO A1240     -46.946  13.215  32.162  1.00106.75           C  
ATOM   2245  CG  PRO A1240     -46.051  14.287  31.621  1.00116.42           C  
ATOM   2246  CD  PRO A1240     -45.853  13.964  30.175  1.00 96.92           C  
ATOM   2247  N   TYR A1241     -50.238  13.307  31.369  1.00 70.88           N  
ATOM   2248  CA  TYR A1241     -51.467  14.089  31.358  1.00 70.22           C  
ATOM   2249  C   TYR A1241     -51.318  15.377  32.155  1.00 52.88           C  
ATOM   2250  O   TYR A1241     -51.995  16.361  31.910  1.00 60.32           O  
ATOM   2251  CB  TYR A1241     -52.615  13.250  31.906  1.00 74.53           C  
ATOM   2252  CG  TYR A1241     -53.988  13.851  31.734  1.00 85.71           C  
ATOM   2253  CD1 TYR A1241     -54.900  13.310  30.836  1.00 75.10           C  
ATOM   2254  CD2 TYR A1241     -54.383  14.944  32.484  1.00 59.67           C  
ATOM   2255  CE1 TYR A1241     -56.167  13.848  30.689  1.00 76.69           C  
ATOM   2256  CE2 TYR A1241     -55.643  15.492  32.340  1.00 79.96           C  
ATOM   2257  CZ  TYR A1241     -56.531  14.943  31.440  1.00 85.17           C  
ATOM   2258  OH  TYR A1241     -57.784  15.496  31.309  1.00 69.48           O  
ATOM   2259  N   TRP A1242     -50.412  15.381  33.113  1.00 76.23           N  
ATOM   2260  CA  TRP A1242     -50.274  16.560  33.934  1.00 78.55           C  
ATOM   2261  C   TRP A1242     -49.528  17.666  33.210  1.00 74.36           C  
ATOM   2262  O   TRP A1242     -49.632  18.818  33.595  1.00 58.55           O  
ATOM   2263  CB  TRP A1242     -49.634  16.226  35.286  1.00 66.82           C  
ATOM   2264  CG  TRP A1242     -48.264  15.621  35.231  1.00 55.46           C  
ATOM   2265  CD1 TRP A1242     -47.934  14.304  35.418  1.00 71.20           C  
ATOM   2266  CD2 TRP A1242     -47.034  16.312  35.006  1.00 51.64           C  
ATOM   2267  NE1 TRP A1242     -46.574  14.132  35.308  1.00 54.82           N  
ATOM   2268  CE2 TRP A1242     -46.000  15.351  35.046  1.00 65.71           C  
ATOM   2269  CE3 TRP A1242     -46.708  17.644  34.742  1.00 52.58           C  
ATOM   2270  CZ2 TRP A1242     -44.668  15.685  34.835  1.00 58.21           C  
ATOM   2271  CZ3 TRP A1242     -45.385  17.974  34.544  1.00 53.83           C  
ATOM   2272  CH2 TRP A1242     -44.381  16.999  34.589  1.00 46.70           C  
ATOM   2273  N   SER A1243     -48.786  17.320  32.161  1.00 77.50           N  
ATOM   2274  CA  SER A1243     -47.992  18.319  31.440  1.00 78.91           C  
ATOM   2275  C   SER A1243     -48.859  19.132  30.495  1.00 71.64           C  
ATOM   2276  O   SER A1243     -48.443  20.187  30.005  1.00 52.42           O  
ATOM   2277  CB  SER A1243     -46.811  17.702  30.681  1.00 44.58           C  
ATOM   2278  OG  SER A1243     -47.241  16.943  29.577  1.00 75.42           O  
ATOM   2279  N   LEU A1244     -50.077  18.655  30.272  1.00 44.47           N  
ATOM   2280  CA  LEU A1244     -51.016  19.346  29.398  1.00 80.17           C  
ATOM   2281  C   LEU A1244     -51.625  20.571  30.061  1.00 81.87           C  
ATOM   2282  O   LEU A1244     -52.369  21.331  29.423  1.00 63.50           O  
ATOM   2283  CB  LEU A1244     -52.108  18.391  28.918  1.00 56.54           C  
ATOM   2284  CG  LEU A1244     -51.514  17.347  27.974  1.00 66.24           C  
ATOM   2285  CD1 LEU A1244     -52.587  16.510  27.322  1.00 71.68           C  
ATOM   2286  CD2 LEU A1244     -50.686  18.040  26.922  1.00 39.83           C  
ATOM   2287  N   GLY A1245     -51.302  20.751  31.341  1.00 57.73           N  
ATOM   2288  CA  GLY A1245     -51.845  21.840  32.134  1.00 69.13           C  
ATOM   2289  C   GLY A1245     -51.029  23.102  31.973  1.00 71.86           C  
ATOM   2290  O   GLY A1245     -50.059  23.108  31.210  1.00 99.16           O  
ATOM   2291  N   PHE A1246     -51.419  24.161  32.683  1.00 65.08           N  
ATOM   2292  CA  PHE A1246     -50.722  25.444  32.620  1.00 63.31           C  
ATOM   2293  C   PHE A1246     -49.458  25.422  33.477  1.00 66.48           C  
ATOM   2294  O   PHE A1246     -49.358  24.637  34.411  1.00 98.93           O  
ATOM   2295  CB  PHE A1246     -51.654  26.573  33.044  1.00 72.26           C  
ATOM   2296  CG  PHE A1246     -51.065  27.942  32.886  1.00 78.00           C  
ATOM   2297  CD1 PHE A1246     -50.788  28.731  33.990  1.00 75.66           C  
ATOM   2298  CD2 PHE A1246     -50.791  28.442  31.637  1.00 58.75           C  
ATOM   2299  CE1 PHE A1246     -50.253  29.995  33.848  1.00 61.24           C  
ATOM   2300  CE2 PHE A1246     -50.250  29.701  31.487  1.00 83.07           C  
ATOM   2301  CZ  PHE A1246     -49.984  30.479  32.596  1.00 90.12           C  
ATOM   2302  N   GLN A1247     -48.495  26.281  33.156  1.00 75.54           N  
ATOM   2303  CA  GLN A1247     -47.170  26.229  33.779  1.00 55.98           C  
ATOM   2304  C   GLN A1247     -46.575  27.611  34.042  1.00 50.55           C  
ATOM   2305  O   GLN A1247     -46.766  28.537  33.263  1.00 82.25           O  
ATOM   2306  CB  GLN A1247     -46.214  25.399  32.917  1.00 52.21           C  
ATOM   2307  CG  GLN A1247     -46.781  24.034  32.531  1.00 63.69           C  
ATOM   2308  CD  GLN A1247     -45.786  23.154  31.790  1.00 70.96           C  
ATOM   2309  OE1 GLN A1247     -44.646  22.986  32.218  1.00 34.00           O  
ATOM   2310  NE2 GLN A1247     -46.221  22.584  30.667  1.00 76.88           N  
ATOM   2311  N   LEU A1248     -45.863  27.744  35.156  1.00 59.23           N  
ATOM   2312  CA  LEU A1248     -45.271  29.013  35.559  1.00 47.13           C  
ATOM   2313  C   LEU A1248     -43.781  28.863  35.823  1.00 77.53           C  
ATOM   2314  O   LEU A1248     -43.306  27.825  36.304  1.00 52.88           O  
ATOM   2315  CB  LEU A1248     -45.941  29.545  36.823  1.00 45.78           C  
ATOM   2316  CG  LEU A1248     -47.358  30.080  36.699  1.00 70.08           C  
ATOM   2317  CD1 LEU A1248     -47.848  30.534  38.049  1.00 67.43           C  
ATOM   2318  CD2 LEU A1248     -47.409  31.221  35.706  1.00 53.02           C  
ATOM   2319  N   CYS A1249     -43.041  29.914  35.508  1.00 41.33           N  
ATOM   2320  CA  CYS A1249     -41.616  29.938  35.766  1.00 61.18           C  
ATOM   2321  C   CYS A1249     -41.136  31.361  35.626  1.00 78.41           C  
ATOM   2322  O   CYS A1249     -41.888  32.246  35.204  1.00 66.78           O  
ATOM   2323  CB  CYS A1249     -40.874  29.029  34.790  1.00 67.62           C  
ATOM   2324  SG  CYS A1249     -39.099  28.844  35.085  1.00 91.43           S  
ATOM   2325  N   ARG A1250     -39.889  31.585  36.017  1.00 59.36           N  
ATOM   2326  CA  ARG A1250     -39.235  32.850  35.744  1.00 68.69           C  
ATOM   2327  C   ARG A1250     -37.777  32.717  36.062  1.00 49.60           C  
ATOM   2328  O   ARG A1250     -37.369  31.836  36.810  1.00 98.15           O  
ATOM   2329  CB  ARG A1250     -39.823  33.997  36.563  1.00 72.45           C  
ATOM   2330  CG  ARG A1250     -38.879  34.495  37.632  1.00 70.38           C  
ATOM   2331  CD  ARG A1250     -39.207  35.897  38.058  1.00 58.91           C  
ATOM   2332  NE  ARG A1250     -38.690  36.875  37.118  1.00 61.94           N  
ATOM   2333  CZ  ARG A1250     -39.067  38.147  37.089  1.00 72.34           C  
ATOM   2334  NH1 ARG A1250     -39.965  38.596  37.955  1.00 64.75           N  
ATOM   2335  NH2 ARG A1250     -38.557  38.970  36.187  1.00 94.03           N  
ATOM   2336  N   TYR A1251     -36.991  33.595  35.465  1.00 62.09           N  
ATOM   2337  CA  TYR A1251     -35.578  33.683  35.744  1.00 74.65           C  
ATOM   2338  C   TYR A1251     -35.451  34.771  36.808  1.00 82.76           C  
ATOM   2339  O   TYR A1251     -35.750  35.940  36.555  1.00 81.84           O  
ATOM   2340  CB  TYR A1251     -34.833  34.047  34.451  1.00 49.74           C  
ATOM   2341  CG  TYR A1251     -33.322  34.128  34.556  1.00 74.24           C  
ATOM   2342  CD1 TYR A1251     -32.617  35.039  33.795  1.00 73.44           C  
ATOM   2343  CD2 TYR A1251     -32.601  33.289  35.397  1.00 74.45           C  
ATOM   2344  CE1 TYR A1251     -31.241  35.131  33.871  1.00 75.35           C  
ATOM   2345  CE2 TYR A1251     -31.212  33.372  35.474  1.00 46.05           C  
ATOM   2346  CZ  TYR A1251     -30.544  34.297  34.701  1.00 67.18           C  
ATOM   2347  OH  TYR A1251     -29.171  34.405  34.735  1.00 55.64           O  
ATOM   2348  N   GLY A1252     -35.058  34.387  38.017  1.00 86.22           N  
ATOM   2349  CA  GLY A1252     -34.923  35.358  39.091  1.00 77.38           C  
ATOM   2350  C   GLY A1252     -35.936  35.212  40.206  1.00 74.55           C  
ATOM   2351  O   GLY A1252     -36.288  36.193  40.867  1.00 74.10           O  
ATOM   2352  N   TYR A1253     -36.437  33.995  40.392  1.00 79.38           N  
ATOM   2353  CA  TYR A1253     -37.126  33.662  41.624  1.00 69.05           C  
ATOM   2354  C   TYR A1253     -36.055  33.848  42.678  1.00 92.03           C  
ATOM   2355  O   TYR A1253     -35.077  33.110  42.692  1.00 63.12           O  
ATOM   2356  CB  TYR A1253     -37.605  32.215  41.601  1.00 59.20           C  
ATOM   2357  CG  TYR A1253     -38.913  32.004  40.875  1.00 62.68           C  
ATOM   2358  CD1 TYR A1253     -39.855  33.020  40.793  1.00 57.14           C  
ATOM   2359  CD2 TYR A1253     -39.213  30.785  40.278  1.00 67.08           C  
ATOM   2360  CE1 TYR A1253     -41.065  32.833  40.142  1.00 64.85           C  
ATOM   2361  CE2 TYR A1253     -40.421  30.585  39.625  1.00 47.96           C  
ATOM   2362  CZ  TYR A1253     -41.341  31.619  39.558  1.00 63.19           C  
ATOM   2363  OH  TYR A1253     -42.543  31.456  38.906  1.00 53.75           O  
ATOM   2364  N   GLN A1254     -36.218  34.858  43.528  1.00103.05           N  
ATOM   2365  CA  GLN A1254     -35.159  35.297  44.439  1.00 73.92           C  
ATOM   2366  C   GLN A1254     -34.939  34.337  45.599  1.00 80.74           C  
ATOM   2367  O   GLN A1254     -33.848  33.773  45.765  1.00 59.43           O  
ATOM   2368  CB  GLN A1254     -35.500  36.685  44.983  1.00101.35           C  
ATOM   2369  CG  GLN A1254     -34.963  37.832  44.170  1.00102.47           C  
ATOM   2370  CD  GLN A1254     -33.497  38.036  44.410  1.00117.92           C  
ATOM   2371  OE1 GLN A1254     -32.813  37.137  44.906  1.00122.53           O  
ATOM   2372  NE2 GLN A1254     -32.998  39.226  44.078  1.00110.98           N  
ATOM   2373  N   ASN A1255     -35.987  34.194  46.409  1.00124.09           N  
ATOM   2374  CA  ASN A1255     -35.969  33.397  47.625  1.00105.10           C  
ATOM   2375  C   ASN A1255     -36.672  32.076  47.335  1.00 69.42           C  
ATOM   2376  O   ASN A1255     -37.581  32.022  46.533  1.00 71.63           O  
ATOM   2377  CB  ASN A1255     -36.701  34.140  48.779  1.00 40.96           C  
ATOM   2378  CG  ASN A1255     -36.172  35.573  49.021  1.00 97.11           C  
ATOM   2379  OD1 ASN A1255     -34.973  35.771  49.214  1.00111.43           O  
ATOM   2380  ND2 ASN A1255     -37.076  36.568  49.016  1.00 62.16           N  
ATOM   2381  N   ASP A1256     -36.234  31.012  47.987  1.00108.81           N  
ATOM   2382  CA  ASP A1256     -37.012  29.780  48.078  1.00102.52           C  
ATOM   2383  C   ASP A1256     -38.512  30.083  48.153  1.00 67.03           C  
ATOM   2384  O   ASP A1256     -39.321  29.432  47.515  1.00 69.11           O  
ATOM   2385  CB  ASP A1256     -36.556  29.004  49.333  1.00111.35           C  
ATOM   2386  CG  ASP A1256     -37.562  27.958  49.794  1.00120.06           C  
ATOM   2387  OD1 ASP A1256     -38.241  27.374  48.926  1.00151.62           O  
ATOM   2388  OD2 ASP A1256     -37.660  27.711  51.025  1.00 75.46           O  
ATOM   2389  N   SER A1257     -38.866  31.092  48.936  1.00 97.52           N  
ATOM   2390  CA  SER A1257     -40.244  31.306  49.348  1.00 96.47           C  
ATOM   2391  C   SER A1257     -41.030  32.195  48.413  1.00 77.45           C  
ATOM   2392  O   SER A1257     -42.256  32.255  48.499  1.00 60.96           O  
ATOM   2393  CB  SER A1257     -40.275  31.897  50.756  1.00 98.20           C  
ATOM   2394  OG  SER A1257     -39.345  32.955  50.869  1.00 68.87           O  
ATOM   2395  N   GLU A1258     -40.328  32.898  47.533  1.00 82.45           N  
ATOM   2396  CA  GLU A1258     -40.994  33.731  46.528  1.00 89.53           C  
ATOM   2397  C   GLU A1258     -41.806  32.891  45.533  1.00 71.63           C  
ATOM   2398  O   GLU A1258     -42.818  33.363  44.976  1.00 49.91           O  
ATOM   2399  CB  GLU A1258     -39.978  34.586  45.780  1.00 86.78           C  
ATOM   2400  CG  GLU A1258     -40.590  35.672  44.929  1.00 84.10           C  
ATOM   2401  CD  GLU A1258     -39.551  36.671  44.452  1.00118.04           C  
ATOM   2402  OE1 GLU A1258     -39.691  37.865  44.784  1.00118.89           O  
ATOM   2403  OE2 GLU A1258     -38.594  36.265  43.751  1.00114.98           O  
ATOM   2404  N   ILE A1259     -41.350  31.655  45.304  1.00 43.44           N  
ATOM   2405  CA  ILE A1259     -42.129  30.677  44.566  1.00 61.23           C  
ATOM   2406  C   ILE A1259     -43.393  30.340  45.331  1.00 76.02           C  
ATOM   2407  O   ILE A1259     -44.499  30.474  44.792  1.00 50.08           O  
ATOM   2408  CB  ILE A1259     -41.366  29.372  44.337  1.00 60.17           C  
ATOM   2409  CG1 ILE A1259     -40.065  29.617  43.588  1.00 47.86           C  
ATOM   2410  CG2 ILE A1259     -42.233  28.375  43.563  1.00 40.44           C  
ATOM   2411  CD1 ILE A1259     -39.360  28.321  43.211  1.00 39.88           C  
ATOM   2412  N   ALA A1260     -43.221  29.903  46.583  1.00 81.01           N  
ATOM   2413  CA  ALA A1260     -44.345  29.489  47.421  1.00 85.85           C  
ATOM   2414  C   ALA A1260     -45.377  30.604  47.577  1.00 79.69           C  
ATOM   2415  O   ALA A1260     -46.580  30.368  47.534  1.00 70.22           O  
ATOM   2416  CB  ALA A1260     -43.853  29.041  48.741  1.00 53.41           C  
ATOM   2417  N   SER A1261     -44.887  31.824  47.741  1.00 45.45           N  
ATOM   2418  CA  SER A1261     -45.725  33.014  47.725  1.00 60.50           C  
ATOM   2419  C   SER A1261     -46.578  33.043  46.459  1.00 91.38           C  
ATOM   2420  O   SER A1261     -47.786  33.288  46.529  1.00 67.52           O  
ATOM   2421  CB  SER A1261     -44.835  34.258  47.814  1.00 78.19           C  
ATOM   2422  OG  SER A1261     -45.565  35.391  48.237  1.00 98.68           O  
ATOM   2423  N   LEU A1262     -45.939  32.783  45.312  1.00 96.48           N  
ATOM   2424  CA  LEU A1262     -46.625  32.692  44.021  1.00 89.91           C  
ATOM   2425  C   LEU A1262     -47.631  31.549  43.932  1.00 82.22           C  
ATOM   2426  O   LEU A1262     -48.730  31.750  43.429  1.00 64.71           O  
ATOM   2427  CB  LEU A1262     -45.624  32.560  42.873  1.00 89.94           C  
ATOM   2428  CG  LEU A1262     -46.181  32.262  41.468  1.00 69.33           C  
ATOM   2429  CD1 LEU A1262     -46.992  33.423  40.929  1.00 44.08           C  
ATOM   2430  CD2 LEU A1262     -45.056  31.923  40.502  1.00 74.96           C  
ATOM   2431  N   TYR A1263     -47.260  30.356  44.398  1.00 66.29           N  
ATOM   2432  CA  TYR A1263     -48.163  29.209  44.299  1.00 83.56           C  
ATOM   2433  C   TYR A1263     -49.420  29.394  45.142  1.00 99.77           C  
ATOM   2434  O   TYR A1263     -50.495  28.902  44.785  1.00 76.62           O  
ATOM   2435  CB  TYR A1263     -47.467  27.905  44.683  1.00 69.71           C  
ATOM   2436  CG  TYR A1263     -48.433  26.752  44.853  1.00 70.42           C  
ATOM   2437  CD1 TYR A1263     -49.016  26.137  43.763  1.00 93.07           C  
ATOM   2438  CD2 TYR A1263     -48.763  26.285  46.109  1.00 65.58           C  
ATOM   2439  CE1 TYR A1263     -49.907  25.086  43.926  1.00120.83           C  
ATOM   2440  CE2 TYR A1263     -49.644  25.238  46.281  1.00 54.20           C  
ATOM   2441  CZ  TYR A1263     -50.221  24.643  45.193  1.00 96.79           C  
ATOM   2442  OH  TYR A1263     -51.108  23.598  45.381  1.00 84.08           O  
ATOM   2443  N   ASP A1264     -49.274  30.102  46.258  1.00 95.52           N  
ATOM   2444  CA  ASP A1264     -50.393  30.367  47.157  1.00106.88           C  
ATOM   2445  C   ASP A1264     -51.283  31.471  46.606  1.00104.07           C  
ATOM   2446  O   ASP A1264     -52.502  31.438  46.780  1.00123.70           O  
ATOM   2447  CB  ASP A1264     -49.895  30.733  48.557  1.00104.84           C  
ATOM   2448  CG  ASP A1264     -49.325  29.546  49.295  1.00102.97           C  
ATOM   2449  OD1 ASP A1264     -48.398  29.744  50.125  1.00 50.49           O  
ATOM   2450  OD2 ASP A1264     -49.812  28.419  49.035  1.00 66.39           O  
ATOM   2451  N   GLU A1265     -50.670  32.446  45.940  1.00 72.70           N  
ATOM   2452  CA  GLU A1265     -51.416  33.549  45.341  1.00 80.90           C  
ATOM   2453  C   GLU A1265     -52.255  33.035  44.176  1.00 90.23           C  
ATOM   2454  O   GLU A1265     -53.316  33.579  43.877  1.00 76.96           O  
ATOM   2455  CB  GLU A1265     -50.468  34.670  44.891  1.00 64.15           C  
ATOM   2456  CG  GLU A1265     -51.161  35.994  44.562  1.00 88.19           C  
ATOM   2457  CD  GLU A1265     -50.170  37.142  44.374  1.00106.27           C  
ATOM   2458  OE1 GLU A1265     -50.608  38.308  44.269  1.00 88.82           O  
ATOM   2459  OE2 GLU A1265     -48.949  36.876  44.340  1.00 86.77           O  
ATOM   2460  N   MET A1266     -51.776  31.964  43.543  1.00 82.99           N  
ATOM   2461  CA  MET A1266     -52.446  31.352  42.396  1.00 69.91           C  
ATOM   2462  C   MET A1266     -53.616  30.458  42.797  1.00 70.29           C  
ATOM   2463  O   MET A1266     -54.629  30.441  42.118  1.00 75.36           O  
ATOM   2464  CB  MET A1266     -51.454  30.559  41.531  1.00 86.62           C  
ATOM   2465  CG  MET A1266     -50.529  31.399  40.639  1.00 85.85           C  
ATOM   2466  SD  MET A1266     -51.307  32.081  39.158  1.00 87.21           S  
ATOM   2467  CE  MET A1266     -51.969  30.600  38.400  1.00 70.00           C  
ATOM   2468  N   VAL A1267     -53.486  29.711  43.889  1.00 85.94           N  
ATOM   2469  CA  VAL A1267     -54.615  28.920  44.385  1.00 91.05           C  
ATOM   2470  C   VAL A1267     -55.637  29.808  45.082  1.00 93.02           C  
ATOM   2471  O   VAL A1267     -56.784  29.409  45.288  1.00 59.72           O  
ATOM   2472  CB  VAL A1267     -54.200  27.840  45.386  1.00 69.36           C  
ATOM   2473  CG1 VAL A1267     -53.116  26.939  44.801  1.00 59.63           C  
ATOM   2474  CG2 VAL A1267     -53.730  28.481  46.691  1.00120.17           C  
ATOM   2475  N   ALA A1268     -55.213  31.011  45.455  1.00106.75           N  
ATOM   2476  CA  ALA A1268     -56.112  31.970  46.087  1.00108.42           C  
ATOM   2477  C   ALA A1268     -56.986  32.632  45.034  1.00105.43           C  
ATOM   2478  O   ALA A1268     -58.149  32.945  45.287  1.00102.45           O  
ATOM   2479  CB  ALA A1268     -55.322  33.012  46.874  1.00 83.27           C  
ATOM   2480  N   ALA A1269     -56.415  32.833  43.848  1.00 86.70           N  
ATOM   2481  CA  ALA A1269     -57.169  33.355  42.707  1.00103.60           C  
ATOM   2482  C   ALA A1269     -57.948  32.253  41.981  1.00 88.67           C  
ATOM   2483  O   ALA A1269     -58.812  32.536  41.158  1.00 74.96           O  
ATOM   2484  CB  ALA A1269     -56.241  34.095  41.727  1.00 71.33           C  
ATOM   2485  N   GLN A1270     -57.629  31.000  42.289  1.00 62.94           N  
ATOM   2486  CA  GLN A1270     -58.291  29.852  41.678  1.00 92.56           C  
ATOM   2487  C   GLN A1270     -58.057  29.768  40.175  1.00 98.38           C  
ATOM   2488  O   GLN A1270     -58.914  29.299  39.421  1.00 65.56           O  
ATOM   2489  CB  GLN A1270     -59.778  29.883  41.975  1.00109.71           C  
ATOM   2490  CG  GLN A1270     -60.075  30.057  43.439  1.00114.83           C  
ATOM   2491  CD  GLN A1270     -61.531  30.289  43.682  1.00 93.68           C  
ATOM   2492  OE1 GLN A1270     -62.375  29.580  43.148  1.00 93.37           O  
ATOM   2493  NE2 GLN A1270     -61.842  31.303  44.469  1.00 89.33           N  
ATOM   2494  N   ILE A1271     -56.886  30.237  39.763  1.00 82.42           N  
ATOM   2495  CA  ILE A1271     -56.405  30.072  38.413  1.00 65.31           C  
ATOM   2496  C   ILE A1271     -55.699  28.743  38.349  1.00 71.45           C  
ATOM   2497  O   ILE A1271     -54.713  28.534  39.047  1.00 92.87           O  
ATOM   2498  CB  ILE A1271     -55.373  31.135  38.070  1.00 66.93           C  
ATOM   2499  CG1 ILE A1271     -55.863  32.513  38.504  1.00 67.96           C  
ATOM   2500  CG2 ILE A1271     -55.093  31.104  36.589  1.00 61.89           C  
ATOM   2501  CD1 ILE A1271     -55.000  33.642  38.011  1.00 71.97           C  
ATOM   2502  N   PRO A1272     -56.193  27.838  37.502  1.00 62.12           N  
ATOM   2503  CA  PRO A1272     -55.681  26.471  37.410  1.00 77.46           C  
ATOM   2504  C   PRO A1272     -54.243  26.448  36.922  1.00 70.89           C  
ATOM   2505  O   PRO A1272     -53.900  27.258  36.076  1.00 91.13           O  
ATOM   2506  CB  PRO A1272     -56.582  25.826  36.362  1.00 68.62           C  
ATOM   2507  CG  PRO A1272     -57.749  26.713  36.237  1.00 71.10           C  
ATOM   2508  CD  PRO A1272     -57.272  28.086  36.545  1.00 69.01           C  
ATOM   2509  N   TYR A1273     -53.423  25.555  37.475  1.00 80.71           N  
ATOM   2510  CA  TYR A1273     -52.105  25.243  36.920  1.00 84.77           C  
ATOM   2511  C   TYR A1273     -51.419  24.101  37.655  1.00 70.69           C  
ATOM   2512  O   TYR A1273     -51.528  23.998  38.871  1.00111.35           O  
ATOM   2513  CB  TYR A1273     -51.225  26.484  36.833  1.00 90.54           C  
ATOM   2514  CG  TYR A1273     -50.276  26.740  37.976  1.00 84.16           C  
ATOM   2515  CD1 TYR A1273     -50.714  27.331  39.145  1.00 86.06           C  
ATOM   2516  CD2 TYR A1273     -48.922  26.458  37.853  1.00 93.34           C  
ATOM   2517  CE1 TYR A1273     -49.843  27.597  40.177  1.00 63.02           C  
ATOM   2518  CE2 TYR A1273     -48.045  26.726  38.874  1.00 87.19           C  
ATOM   2519  CZ  TYR A1273     -48.513  27.291  40.038  1.00 75.79           C  
ATOM   2520  OH  TYR A1273     -47.641  27.565  41.064  1.00 50.14           O  
ATOM   2521  N   ASP A1274     -50.736  23.238  36.902  1.00 71.59           N  
ATOM   2522  CA  ASP A1274     -50.223  21.976  37.431  1.00 68.04           C  
ATOM   2523  C   ASP A1274     -48.717  21.949  37.629  1.00 83.75           C  
ATOM   2524  O   ASP A1274     -48.201  21.107  38.360  1.00 96.41           O  
ATOM   2525  CB  ASP A1274     -50.579  20.812  36.508  1.00 51.52           C  
ATOM   2526  CG  ASP A1274     -52.059  20.699  36.243  1.00 85.28           C  
ATOM   2527  OD1 ASP A1274     -52.575  19.567  36.309  1.00 62.39           O  
ATOM   2528  OD2 ASP A1274     -52.704  21.724  35.946  1.00104.70           O  
ATOM   2529  N   VAL A1275     -48.005  22.845  36.963  1.00 60.87           N  
ATOM   2530  CA  VAL A1275     -46.558  22.741  36.947  1.00 61.35           C  
ATOM   2531  C   VAL A1275     -45.877  24.012  37.431  1.00 50.64           C  
ATOM   2532  O   VAL A1275     -46.075  25.080  36.872  1.00 67.20           O  
ATOM   2533  CB  VAL A1275     -46.038  22.344  35.549  1.00 55.94           C  
ATOM   2534  CG1 VAL A1275     -44.547  22.056  35.596  1.00 42.41           C  
ATOM   2535  CG2 VAL A1275     -46.789  21.126  35.030  1.00 46.85           C  
ATOM   2536  N   GLN A1276     -45.087  23.887  38.492  1.00 55.54           N  
ATOM   2537  CA  GLN A1276     -44.284  25.001  38.971  1.00 62.53           C  
ATOM   2538  C   GLN A1276     -42.814  24.703  38.797  1.00 60.41           C  
ATOM   2539  O   GLN A1276     -42.369  23.595  39.092  1.00 53.71           O  
ATOM   2540  CB  GLN A1276     -44.569  25.310  40.433  1.00 45.82           C  
ATOM   2541  CG  GLN A1276     -43.648  26.367  41.013  1.00 43.87           C  
ATOM   2542  CD  GLN A1276     -43.945  27.757  40.497  1.00 72.67           C  
ATOM   2543  OE1 GLN A1276     -45.082  28.243  40.603  1.00 41.56           O  
ATOM   2544  NE2 GLN A1276     -42.923  28.415  39.935  1.00 42.32           N  
ATOM   2545  N   TYR A1277     -42.082  25.702  38.304  1.00 66.36           N  
ATOM   2546  CA  TYR A1277     -40.681  25.567  37.927  1.00 79.08           C  
ATOM   2547  C   TYR A1277     -39.845  26.301  38.930  1.00 52.12           C  
ATOM   2548  O   TYR A1277     -40.371  26.961  39.810  1.00 66.71           O  
ATOM   2549  CB  TYR A1277     -40.413  26.241  36.567  1.00 68.17           C  
ATOM   2550  CG  TYR A1277     -40.790  25.426  35.372  1.00 55.31           C  
ATOM   2551  CD1 TYR A1277     -39.840  25.022  34.443  1.00 81.85           C  
ATOM   2552  CD2 TYR A1277     -42.102  25.047  35.177  1.00 95.58           C  
ATOM   2553  CE1 TYR A1277     -40.204  24.259  33.350  1.00 81.30           C  
ATOM   2554  CE2 TYR A1277     -42.473  24.298  34.102  1.00 95.43           C  
ATOM   2555  CZ  TYR A1277     -41.533  23.903  33.188  1.00 80.42           C  
ATOM   2556  OH  TYR A1277     -41.957  23.143  32.125  1.00 48.81           O  
ATOM   2557  N   SER A1278     -38.536  26.211  38.754  1.00 64.87           N  
ATOM   2558  CA  SER A1278     -37.601  27.158  39.334  1.00 69.45           C  
ATOM   2559  C   SER A1278     -36.474  27.253  38.315  1.00 79.80           C  
ATOM   2560  O   SER A1278     -36.091  26.246  37.734  1.00 51.51           O  
ATOM   2561  CB  SER A1278     -37.089  26.652  40.691  1.00 66.06           C  
ATOM   2562  OG  SER A1278     -35.937  27.360  41.104  1.00 84.81           O  
ATOM   2563  N   ASP A1279     -35.958  28.448  38.063  1.00 90.95           N  
ATOM   2564  CA  ASP A1279     -34.855  28.572  37.113  1.00 78.42           C  
ATOM   2565  C   ASP A1279     -33.548  28.243  37.826  1.00 76.89           C  
ATOM   2566  O   ASP A1279     -33.568  27.692  38.924  1.00106.84           O  
ATOM   2567  CB  ASP A1279     -34.824  29.976  36.502  1.00112.28           C  
ATOM   2568  CG  ASP A1279     -34.319  29.980  35.070  1.00 91.69           C  
ATOM   2569  OD1 ASP A1279     -33.507  29.100  34.728  1.00 96.15           O  
ATOM   2570  OD2 ASP A1279     -34.728  30.866  34.293  1.00 68.64           O  
ATOM   2571  N   ILE A1280     -32.414  28.586  37.227  1.00 61.42           N  
ATOM   2572  CA  ILE A1280     -31.120  28.241  37.815  1.00 73.74           C  
ATOM   2573  C   ILE A1280     -30.880  28.886  39.173  1.00 83.44           C  
ATOM   2574  O   ILE A1280     -29.858  28.648  39.820  1.00102.11           O  
ATOM   2575  CB  ILE A1280     -29.956  28.607  36.896  1.00 79.95           C  
ATOM   2576  CG1 ILE A1280     -30.159  30.008  36.308  1.00 64.22           C  
ATOM   2577  CG2 ILE A1280     -29.795  27.553  35.823  1.00 61.87           C  
ATOM   2578  CD1 ILE A1280     -29.122  30.392  35.271  1.00 49.67           C  
ATOM   2579  N   ASP A1281     -31.825  29.702  39.608  1.00 68.97           N  
ATOM   2580  CA  ASP A1281     -31.671  30.402  40.869  1.00 74.41           C  
ATOM   2581  C   ASP A1281     -31.580  29.419  42.049  1.00 95.05           C  
ATOM   2582  O   ASP A1281     -30.927  29.684  43.070  1.00 80.75           O  
ATOM   2583  CB  ASP A1281     -32.824  31.391  41.050  1.00 67.41           C  
ATOM   2584  CG  ASP A1281     -33.096  32.207  39.794  1.00 98.15           C  
ATOM   2585  OD1 ASP A1281     -32.338  33.173  39.571  1.00 82.89           O  
ATOM   2586  OD2 ASP A1281     -34.060  31.885  39.045  1.00 88.40           O  
ATOM   2587  N   TYR A1282     -32.227  28.272  41.905  1.00 71.55           N  
ATOM   2588  CA  TYR A1282     -32.249  27.327  43.002  1.00 43.57           C  
ATOM   2589  C   TYR A1282     -30.894  26.669  43.182  1.00 54.80           C  
ATOM   2590  O   TYR A1282     -30.614  26.098  44.230  1.00 84.93           O  
ATOM   2591  CB  TYR A1282     -33.345  26.285  42.800  1.00 54.73           C  
ATOM   2592  CG  TYR A1282     -32.987  25.160  41.859  1.00 66.99           C  
ATOM   2593  CD1 TYR A1282     -32.297  24.058  42.315  1.00 44.04           C  
ATOM   2594  CD2 TYR A1282     -33.358  25.186  40.520  1.00 71.09           C  
ATOM   2595  CE1 TYR A1282     -31.968  23.018  41.481  1.00 78.84           C  
ATOM   2596  CE2 TYR A1282     -33.028  24.130  39.665  1.00 64.66           C  
ATOM   2597  CZ  TYR A1282     -32.331  23.055  40.165  1.00 71.89           C  
ATOM   2598  OH  TYR A1282     -31.973  21.998  39.373  1.00 65.79           O  
ATOM   2599  N   MET A1283     -30.042  26.747  42.171  1.00 66.89           N  
ATOM   2600  CA  MET A1283     -28.707  26.170  42.291  1.00 57.78           C  
ATOM   2601  C   MET A1283     -27.850  27.124  43.084  1.00 87.30           C  
ATOM   2602  O   MET A1283     -28.154  28.313  43.163  1.00 99.70           O  
ATOM   2603  CB  MET A1283     -28.072  25.938  40.920  1.00 79.54           C  
ATOM   2604  CG  MET A1283     -28.869  25.012  40.016  1.00112.19           C  
ATOM   2605  SD  MET A1283     -28.248  24.899  38.324  1.00 80.59           S  
ATOM   2606  CE  MET A1283     -29.438  23.730  37.667  1.00 73.01           C  
ATOM   2607  N   GLU A1284     -26.784  26.602  43.676  1.00 66.19           N  
ATOM   2608  CA  GLU A1284     -25.832  27.450  44.367  1.00 72.09           C  
ATOM   2609  C   GLU A1284     -24.824  27.916  43.347  1.00 79.69           C  
ATOM   2610  O   GLU A1284     -23.982  27.140  42.905  1.00 78.56           O  
ATOM   2611  CB  GLU A1284     -25.120  26.696  45.489  1.00 94.73           C  
ATOM   2612  CG  GLU A1284     -24.265  27.583  46.381  1.00 86.28           C  
ATOM   2613  CD  GLU A1284     -23.102  26.841  47.010  1.00108.49           C  
ATOM   2614  OE1 GLU A1284     -23.291  25.693  47.496  1.00 85.60           O  
ATOM   2615  OE2 GLU A1284     -21.993  27.418  47.010  1.00104.86           O  
ATOM   2616  N   ARG A1285     -24.931  29.185  42.970  1.00 79.12           N  
ATOM   2617  CA  ARG A1285     -24.050  29.778  41.970  1.00 84.26           C  
ATOM   2618  C   ARG A1285     -24.180  29.122  40.592  1.00 89.36           C  
ATOM   2619  O   ARG A1285     -23.199  29.013  39.851  1.00 79.48           O  
ATOM   2620  CB  ARG A1285     -22.596  29.757  42.448  1.00 82.00           C  
ATOM   2621  CG  ARG A1285     -22.258  30.865  43.436  1.00 73.42           C  
ATOM   2622  CD  ARG A1285     -21.234  30.408  44.455  1.00 75.89           C  
ATOM   2623  NE  ARG A1285     -20.057  29.844  43.814  1.00 74.63           N  
ATOM   2624  CZ  ARG A1285     -19.535  28.663  44.127  1.00 80.67           C  
ATOM   2625  NH1 ARG A1285     -20.083  27.932  45.091  1.00 61.57           N  
ATOM   2626  NH2 ARG A1285     -18.461  28.220  43.484  1.00 90.29           N  
ATOM   2627  N   GLN A1286     -25.398  28.700  40.255  1.00 74.31           N  
ATOM   2628  CA  GLN A1286     -25.679  28.158  38.930  1.00 70.65           C  
ATOM   2629  C   GLN A1286     -24.938  26.847  38.664  1.00 67.72           C  
ATOM   2630  O   GLN A1286     -24.732  26.475  37.508  1.00 87.99           O  
ATOM   2631  CB  GLN A1286     -25.320  29.184  37.848  1.00 47.49           C  
ATOM   2632  CG  GLN A1286     -26.142  30.461  37.898  1.00 64.82           C  
ATOM   2633  CD  GLN A1286     -25.820  31.324  39.096  1.00 88.43           C  
ATOM   2634  OE1 GLN A1286     -26.660  31.523  39.988  1.00 79.97           O  
ATOM   2635  NE2 GLN A1286     -24.600  31.855  39.120  1.00 79.15           N  
ATOM   2636  N   LEU A1287     -24.528  26.161  39.730  1.00 80.83           N  
ATOM   2637  CA  LEU A1287     -23.848  24.870  39.603  1.00 77.43           C  
ATOM   2638  C   LEU A1287     -24.866  23.743  39.549  1.00 85.92           C  
ATOM   2639  O   LEU A1287     -25.758  23.660  40.385  1.00 76.67           O  
ATOM   2640  CB  LEU A1287     -22.897  24.633  40.771  1.00 62.13           C  
ATOM   2641  CG  LEU A1287     -21.848  25.712  41.019  1.00 78.64           C  
ATOM   2642  CD1 LEU A1287     -21.327  25.643  42.433  1.00 86.51           C  
ATOM   2643  CD2 LEU A1287     -20.716  25.567  40.033  1.00 93.98           C  
ATOM   2644  N   ASP A1288     -24.732  22.875  38.558  1.00 89.98           N  
ATOM   2645  CA  ASP A1288     -25.662  21.766  38.408  1.00 89.44           C  
ATOM   2646  C   ASP A1288     -25.651  20.881  39.643  1.00 82.77           C  
ATOM   2647  O   ASP A1288     -24.588  20.560  40.168  1.00 78.21           O  
ATOM   2648  CB  ASP A1288     -25.307  20.923  37.179  1.00102.39           C  
ATOM   2649  CG  ASP A1288     -25.988  21.409  35.913  1.00104.81           C  
ATOM   2650  OD1 ASP A1288     -27.096  21.980  36.000  1.00106.95           O  
ATOM   2651  OD2 ASP A1288     -25.411  21.203  34.828  1.00 87.70           O  
ATOM   2652  N   PHE A1289     -26.836  20.491  40.101  1.00 51.90           N  
ATOM   2653  CA  PHE A1289     -26.939  19.504  41.161  1.00 83.43           C  
ATOM   2654  C   PHE A1289     -26.571  20.052  42.555  1.00 81.60           C  
ATOM   2655  O   PHE A1289     -26.153  19.312  43.439  1.00 54.82           O  
ATOM   2656  CB  PHE A1289     -26.069  18.295  40.811  1.00 84.87           C  
ATOM   2657  CG  PHE A1289     -26.320  17.737  39.439  1.00 82.13           C  
ATOM   2658  CD1 PHE A1289     -27.555  17.196  39.105  1.00 81.49           C  
ATOM   2659  CD2 PHE A1289     -25.313  17.726  38.488  1.00 82.88           C  
ATOM   2660  CE1 PHE A1289     -27.784  16.662  37.841  1.00 74.84           C  
ATOM   2661  CE2 PHE A1289     -25.536  17.193  37.222  1.00 65.38           C  
ATOM   2662  CZ  PHE A1289     -26.773  16.661  36.901  1.00 67.89           C  
ATOM   2663  N   THR A1290     -26.737  21.355  42.737  1.00 61.99           N  
ATOM   2664  CA  THR A1290     -26.509  21.998  44.018  1.00 39.64           C  
ATOM   2665  C   THR A1290     -27.727  22.827  44.474  1.00 81.70           C  
ATOM   2666  O   THR A1290     -28.527  23.268  43.656  1.00 81.99           O  
ATOM   2667  CB  THR A1290     -25.211  22.868  44.005  1.00 76.54           C  
ATOM   2668  OG1 THR A1290     -25.394  24.072  43.247  1.00 61.60           O  
ATOM   2669  CG2 THR A1290     -24.055  22.080  43.440  1.00 27.98           C  
ATOM   2670  N   LEU A1291     -27.871  23.044  45.779  1.00 82.79           N  
ATOM   2671  CA  LEU A1291     -29.019  23.792  46.285  1.00 67.94           C  
ATOM   2672  C   LEU A1291     -28.592  25.062  47.006  1.00 80.84           C  
ATOM   2673  O   LEU A1291     -27.805  25.018  47.951  1.00102.63           O  
ATOM   2674  CB  LEU A1291     -29.849  22.920  47.216  1.00 40.11           C  
ATOM   2675  CG  LEU A1291     -31.180  23.532  47.592  1.00 60.66           C  
ATOM   2676  CD1 LEU A1291     -31.891  23.915  46.329  1.00 54.53           C  
ATOM   2677  CD2 LEU A1291     -32.001  22.549  48.414  1.00 56.23           C  
ATOM   2678  N   SER A1292     -29.106  26.199  46.556  1.00 65.01           N  
ATOM   2679  CA  SER A1292     -28.738  27.464  47.172  1.00 73.58           C  
ATOM   2680  C   SER A1292     -29.186  27.543  48.624  1.00 97.51           C  
ATOM   2681  O   SER A1292     -30.251  27.051  48.983  1.00117.43           O  
ATOM   2682  CB  SER A1292     -29.325  28.644  46.408  1.00 87.72           C  
ATOM   2683  OG  SER A1292     -29.159  29.835  47.158  1.00 95.34           O  
ATOM   2684  N   PRO A1293     -28.357  28.161  49.465  1.00101.21           N  
ATOM   2685  CA  PRO A1293     -28.758  28.534  50.816  1.00 69.11           C  
ATOM   2686  C   PRO A1293     -30.107  29.234  50.754  1.00 94.44           C  
ATOM   2687  O   PRO A1293     -31.067  28.843  51.425  1.00 93.40           O  
ATOM   2688  CB  PRO A1293     -27.684  29.541  51.201  1.00 61.94           C  
ATOM   2689  CG  PRO A1293     -26.462  29.074  50.472  1.00 74.68           C  
ATOM   2690  CD  PRO A1293     -26.969  28.554  49.165  1.00 95.59           C  
ATOM   2691  N   LYS A1294     -30.161  30.260  49.911  1.00 94.24           N  
ATOM   2692  CA  LYS A1294     -31.353  31.074  49.688  1.00 87.93           C  
ATOM   2693  C   LYS A1294     -32.559  30.222  49.243  1.00 83.14           C  
ATOM   2694  O   LYS A1294     -33.657  30.739  49.046  1.00 90.16           O  
ATOM   2695  CB  LYS A1294     -31.026  32.180  48.648  1.00 51.88           C  
ATOM   2696  CG  LYS A1294     -31.520  33.610  48.988  1.00 81.50           C  
ATOM   2697  CD  LYS A1294     -30.928  34.127  50.319  1.00153.65           C  
ATOM   2698  CE  LYS A1294     -31.700  35.329  50.900  1.00146.71           C  
ATOM   2699  NZ  LYS A1294     -32.463  35.013  52.158  1.00 72.17           N1+
ATOM   2700  N   PHE A1295     -32.352  28.916  49.100  1.00 69.33           N  
ATOM   2701  CA  PHE A1295     -33.372  28.024  48.546  1.00 79.46           C  
ATOM   2702  C   PHE A1295     -33.518  26.726  49.317  1.00 98.60           C  
ATOM   2703  O   PHE A1295     -34.004  25.737  48.767  1.00 87.33           O  
ATOM   2704  CB  PHE A1295     -33.039  27.650  47.095  1.00 78.93           C  
ATOM   2705  CG  PHE A1295     -33.728  28.507  46.061  1.00 84.51           C  
ATOM   2706  CD1 PHE A1295     -34.967  28.153  45.568  1.00 67.00           C  
ATOM   2707  CD2 PHE A1295     -33.125  29.652  45.574  1.00 77.10           C  
ATOM   2708  CE1 PHE A1295     -35.593  28.931  44.633  1.00 62.94           C  
ATOM   2709  CE2 PHE A1295     -33.750  30.424  44.645  1.00 66.74           C  
ATOM   2710  CZ  PHE A1295     -34.987  30.066  44.172  1.00 70.72           C  
ATOM   2711  N   ALA A1296     -33.074  26.697  50.567  1.00 96.84           N  
ATOM   2712  CA  ALA A1296     -33.227  25.476  51.343  1.00 75.57           C  
ATOM   2713  C   ALA A1296     -34.676  25.394  51.772  1.00 83.01           C  
ATOM   2714  O   ALA A1296     -35.387  26.409  51.757  1.00 63.72           O  
ATOM   2715  CB  ALA A1296     -32.321  25.471  52.506  1.00 42.85           C  
ATOM   2716  N   GLY A1297     -35.133  24.196  52.133  1.00 59.78           N  
ATOM   2717  CA  GLY A1297     -36.560  23.993  52.347  1.00 64.92           C  
ATOM   2718  C   GLY A1297     -37.368  24.420  51.124  1.00103.34           C  
ATOM   2719  O   GLY A1297     -38.572  24.695  51.206  1.00 86.19           O  
ATOM   2720  N   PHE A1298     -36.679  24.523  49.989  1.00107.40           N  
ATOM   2721  CA  PHE A1298     -37.319  24.459  48.682  1.00 76.38           C  
ATOM   2722  C   PHE A1298     -37.762  23.021  48.507  1.00 80.34           C  
ATOM   2723  O   PHE A1298     -38.852  22.760  48.004  1.00 82.23           O  
ATOM   2724  CB  PHE A1298     -36.345  24.866  47.564  1.00 91.64           C  
ATOM   2725  CG  PHE A1298     -36.852  24.594  46.159  1.00 98.86           C  
ATOM   2726  CD1 PHE A1298     -36.100  23.839  45.271  1.00105.07           C  
ATOM   2727  CD2 PHE A1298     -38.066  25.100  45.723  1.00 99.34           C  
ATOM   2728  CE1 PHE A1298     -36.558  23.592  43.978  1.00 82.44           C  
ATOM   2729  CE2 PHE A1298     -38.526  24.852  44.427  1.00 66.34           C  
ATOM   2730  CZ  PHE A1298     -37.775  24.097  43.564  1.00 47.44           C  
ATOM   2731  N   PRO A1299     -36.917  22.071  48.942  1.00 75.68           N  
ATOM   2732  CA  PRO A1299     -37.324  20.666  48.876  1.00 59.18           C  
ATOM   2733  C   PRO A1299     -38.634  20.443  49.597  1.00 79.35           C  
ATOM   2734  O   PRO A1299     -39.395  19.556  49.221  1.00 96.80           O  
ATOM   2735  CB  PRO A1299     -36.198  19.943  49.610  1.00 65.10           C  
ATOM   2736  CG  PRO A1299     -35.002  20.820  49.432  1.00 49.90           C  
ATOM   2737  CD  PRO A1299     -35.519  22.227  49.394  1.00 63.24           C  
ATOM   2738  N   ALA A1300     -38.883  21.242  50.630  1.00103.17           N  
ATOM   2739  CA  ALA A1300     -40.126  21.169  51.385  1.00 76.57           C  
ATOM   2740  C   ALA A1300     -41.284  21.618  50.508  1.00 88.81           C  
ATOM   2741  O   ALA A1300     -42.301  20.931  50.398  1.00 74.97           O  
ATOM   2742  CB  ALA A1300     -40.028  22.033  52.605  1.00 60.39           C  
ATOM   2743  N   LEU A1301     -41.112  22.770  49.866  1.00 83.14           N  
ATOM   2744  CA  LEU A1301     -42.117  23.307  48.940  1.00 92.57           C  
ATOM   2745  C   LEU A1301     -42.545  22.331  47.842  1.00 94.49           C  
ATOM   2746  O   LEU A1301     -43.741  22.150  47.607  1.00 74.14           O  
ATOM   2747  CB  LEU A1301     -41.619  24.593  48.287  1.00 69.84           C  
ATOM   2748  CG  LEU A1301     -42.676  25.686  48.194  1.00 75.35           C  
ATOM   2749  CD1 LEU A1301     -42.309  26.658  47.097  1.00 82.20           C  
ATOM   2750  CD2 LEU A1301     -44.036  25.082  47.957  1.00 67.48           C  
ATOM   2751  N   ILE A1302     -41.574  21.733  47.151  1.00 73.72           N  
ATOM   2752  CA  ILE A1302     -41.877  20.692  46.176  1.00 71.17           C  
ATOM   2753  C   ILE A1302     -42.918  19.752  46.777  1.00 95.85           C  
ATOM   2754  O   ILE A1302     -44.063  19.700  46.321  1.00 84.34           O  
ATOM   2755  CB  ILE A1302     -40.625  19.840  45.781  1.00 80.52           C  
ATOM   2756  CG1 ILE A1302     -39.517  20.662  45.110  1.00 42.25           C  
ATOM   2757  CG2 ILE A1302     -41.013  18.723  44.851  1.00 78.93           C  
ATOM   2758  CD1 ILE A1302     -40.002  21.752  44.229  1.00 49.27           C  
ATOM   2759  N   ASN A1303     -42.503  19.035  47.822  1.00 97.99           N  
ATOM   2760  CA  ASN A1303     -43.280  17.961  48.435  1.00 83.40           C  
ATOM   2761  C   ASN A1303     -44.653  18.385  48.906  1.00 98.25           C  
ATOM   2762  O   ASN A1303     -45.605  17.592  48.879  1.00 64.52           O  
ATOM   2763  CB  ASN A1303     -42.512  17.392  49.611  1.00 56.91           C  
ATOM   2764  CG  ASN A1303     -41.251  16.715  49.188  1.00104.53           C  
ATOM   2765  OD1 ASN A1303     -40.908  16.699  48.006  1.00127.96           O  
ATOM   2766  ND2 ASN A1303     -40.538  16.149  50.149  1.00 73.74           N  
ATOM   2767  N   ARG A1304     -44.740  19.630  49.364  1.00 84.25           N  
ATOM   2768  CA  ARG A1304     -46.008  20.210  49.768  1.00 87.27           C  
ATOM   2769  C   ARG A1304     -46.899  20.392  48.548  1.00107.05           C  
ATOM   2770  O   ARG A1304     -48.050  19.959  48.549  1.00111.07           O  
ATOM   2771  CB  ARG A1304     -45.784  21.547  50.475  1.00 81.35           C  
ATOM   2772  CG  ARG A1304     -47.054  22.338  50.730  1.00 72.15           C  
ATOM   2773  CD  ARG A1304     -46.693  23.728  51.218  1.00 64.71           C  
ATOM   2774  NE  ARG A1304     -47.527  24.765  50.619  1.00 52.20           N  
ATOM   2775  CZ  ARG A1304     -47.181  26.048  50.578  1.00 75.49           C  
ATOM   2776  NH1 ARG A1304     -46.022  26.445  51.102  1.00 61.74           N  
ATOM   2777  NH2 ARG A1304     -47.994  26.931  50.017  1.00 48.51           N  
ATOM   2778  N   MET A1305     -46.357  21.016  47.503  1.00101.87           N  
ATOM   2779  CA  MET A1305     -47.128  21.277  46.294  1.00 70.67           C  
ATOM   2780  C   MET A1305     -47.584  19.989  45.614  1.00 77.95           C  
ATOM   2781  O   MET A1305     -48.767  19.833  45.303  1.00 67.07           O  
ATOM   2782  CB  MET A1305     -46.347  22.156  45.326  1.00 58.99           C  
ATOM   2783  CG  MET A1305     -46.325  23.619  45.718  1.00 82.96           C  
ATOM   2784  SD  MET A1305     -45.489  24.654  44.498  1.00 79.97           S  
ATOM   2785  CE  MET A1305     -44.027  23.679  44.179  1.00 34.12           C  
ATOM   2786  N   LYS A1306     -46.660  19.058  45.391  1.00 37.88           N  
ATOM   2787  CA  LYS A1306     -47.029  17.808  44.745  1.00 68.91           C  
ATOM   2788  C   LYS A1306     -48.090  17.078  45.548  1.00 84.06           C  
ATOM   2789  O   LYS A1306     -48.875  16.307  45.003  1.00 84.59           O  
ATOM   2790  CB  LYS A1306     -45.805  16.925  44.551  1.00 52.36           C  
ATOM   2791  CG  LYS A1306     -44.707  17.589  43.757  1.00 55.44           C  
ATOM   2792  CD  LYS A1306     -43.554  16.655  43.526  1.00 57.21           C  
ATOM   2793  CE  LYS A1306     -44.033  15.299  43.088  1.00 65.33           C  
ATOM   2794  NZ  LYS A1306     -42.886  14.496  42.600  1.00 88.85           N1+
ATOM   2795  N   ALA A1307     -48.101  17.340  46.850  1.00 92.06           N  
ATOM   2796  CA  ALA A1307     -49.064  16.747  47.766  1.00 82.66           C  
ATOM   2797  C   ALA A1307     -50.467  17.259  47.487  1.00 71.09           C  
ATOM   2798  O   ALA A1307     -51.434  16.527  47.631  1.00 56.56           O  
ATOM   2799  CB  ALA A1307     -48.671  17.047  49.189  1.00 58.40           C  
ATOM   2800  N   ASP A1308     -50.566  18.521  47.087  1.00 98.18           N  
ATOM   2801  CA  ASP A1308     -51.835  19.107  46.672  1.00 87.32           C  
ATOM   2802  C   ASP A1308     -52.232  18.640  45.272  1.00 92.17           C  
ATOM   2803  O   ASP A1308     -53.371  18.815  44.853  1.00 76.51           O  
ATOM   2804  CB  ASP A1308     -51.759  20.636  46.709  1.00 87.82           C  
ATOM   2805  CG  ASP A1308     -51.590  21.181  48.121  1.00108.49           C  
ATOM   2806  OD1 ASP A1308     -51.319  20.383  49.044  1.00 91.52           O  
ATOM   2807  OD2 ASP A1308     -51.720  22.411  48.307  1.00102.52           O  
ATOM   2808  N   GLY A1309     -51.285  18.045  44.552  1.00109.88           N  
ATOM   2809  CA  GLY A1309     -51.551  17.534  43.220  1.00120.30           C  
ATOM   2810  C   GLY A1309     -50.803  18.263  42.117  1.00108.28           C  
ATOM   2811  O   GLY A1309     -50.987  17.981  40.935  1.00100.02           O  
ATOM   2812  N   MET A1310     -49.958  19.211  42.498  1.00100.01           N  
ATOM   2813  CA  MET A1310     -49.149  19.930  41.527  1.00 73.17           C  
ATOM   2814  C   MET A1310     -47.969  19.078  41.123  1.00 79.25           C  
ATOM   2815  O   MET A1310     -47.792  17.974  41.639  1.00 71.98           O  
ATOM   2816  CB  MET A1310     -48.614  21.224  42.120  1.00 46.88           C  
ATOM   2817  CG  MET A1310     -49.649  22.126  42.649  1.00 69.46           C  
ATOM   2818  SD  MET A1310     -50.444  22.944  41.297  1.00 75.15           S  
ATOM   2819  CE  MET A1310     -49.121  24.023  40.777  1.00 51.95           C  
ATOM   2820  N   ARG A1311     -47.161  19.608  40.206  1.00 83.81           N  
ATOM   2821  CA  ARG A1311     -45.924  18.965  39.789  1.00 67.95           C  
ATOM   2822  C   ARG A1311     -44.812  19.979  39.581  1.00 61.24           C  
ATOM   2823  O   ARG A1311     -45.051  21.175  39.459  1.00 46.53           O  
ATOM   2824  CB  ARG A1311     -46.143  18.164  38.530  1.00 32.27           C  
ATOM   2825  CG  ARG A1311     -47.247  17.127  38.636  1.00 68.06           C  
ATOM   2826  CD  ARG A1311     -46.678  15.788  39.028  1.00 59.62           C  
ATOM   2827  NE  ARG A1311     -47.631  14.700  38.816  1.00 36.17           N  
ATOM   2828  CZ  ARG A1311     -47.279  13.419  38.779  1.00 81.31           C  
ATOM   2829  NH1 ARG A1311     -46.003  13.074  38.921  1.00 54.82           N  
ATOM   2830  NH2 ARG A1311     -48.198  12.487  38.582  1.00 40.94           N  
ATOM   2831  N   VAL A1312     -43.583  19.498  39.558  1.00 46.52           N  
ATOM   2832  CA  VAL A1312     -42.459  20.404  39.517  1.00 52.61           C  
ATOM   2833  C   VAL A1312     -41.477  19.983  38.436  1.00 76.68           C  
ATOM   2834  O   VAL A1312     -41.211  18.793  38.241  1.00 59.27           O  
ATOM   2835  CB  VAL A1312     -41.769  20.480  40.901  1.00 56.66           C  
ATOM   2836  CG1 VAL A1312     -40.378  21.111  40.808  1.00 44.06           C  
ATOM   2837  CG2 VAL A1312     -42.638  21.256  41.865  1.00 38.98           C  
ATOM   2838  N   ILE A1313     -40.968  20.976  37.717  1.00 60.69           N  
ATOM   2839  CA  ILE A1313     -39.976  20.764  36.677  1.00 59.61           C  
ATOM   2840  C   ILE A1313     -38.750  21.640  36.956  1.00 69.27           C  
ATOM   2841  O   ILE A1313     -38.870  22.810  37.332  1.00 74.98           O  
ATOM   2842  CB  ILE A1313     -40.578  21.035  35.265  1.00 72.36           C  
ATOM   2843  CG1 ILE A1313     -41.614  19.959  34.921  1.00 65.07           C  
ATOM   2844  CG2 ILE A1313     -39.496  21.077  34.195  1.00 56.10           C  
ATOM   2845  CD1 ILE A1313     -42.221  20.072  33.535  1.00 44.15           C  
ATOM   2846  N   LEU A1314     -37.569  21.057  36.794  1.00 59.25           N  
ATOM   2847  CA  LEU A1314     -36.331  21.738  37.141  1.00 64.82           C  
ATOM   2848  C   LEU A1314     -35.423  21.812  35.942  1.00 59.78           C  
ATOM   2849  O   LEU A1314     -35.365  20.881  35.153  1.00 78.35           O  
ATOM   2850  CB  LEU A1314     -35.602  20.995  38.261  1.00 77.35           C  
ATOM   2851  CG  LEU A1314     -36.321  20.849  39.594  1.00 48.26           C  
ATOM   2852  CD1 LEU A1314     -35.603  19.818  40.390  1.00 47.75           C  
ATOM   2853  CD2 LEU A1314     -36.345  22.174  40.287  1.00 57.44           C  
ATOM   2854  N   ILE A1315     -34.696  22.917  35.829  1.00 50.40           N  
ATOM   2855  CA  ILE A1315     -33.802  23.152  34.711  1.00 54.52           C  
ATOM   2856  C   ILE A1315     -32.438  22.527  34.949  1.00 59.51           C  
ATOM   2857  O   ILE A1315     -32.011  22.361  36.081  1.00 66.38           O  
ATOM   2858  CB  ILE A1315     -33.616  24.660  34.464  1.00 59.34           C  
ATOM   2859  CG1 ILE A1315     -32.871  24.897  33.151  1.00 80.69           C  
ATOM   2860  CG2 ILE A1315     -32.870  25.303  35.619  1.00 54.31           C  
ATOM   2861  CD1 ILE A1315     -32.761  26.356  32.756  1.00 86.86           C  
ATOM   2862  N   LEU A1316     -31.757  22.170  33.871  1.00 60.60           N  
ATOM   2863  CA  LEU A1316     -30.371  21.731  33.961  1.00 65.24           C  
ATOM   2864  C   LEU A1316     -29.624  22.284  32.767  1.00 66.66           C  
ATOM   2865  O   LEU A1316     -30.175  22.401  31.676  1.00 77.48           O  
ATOM   2866  CB  LEU A1316     -30.270  20.210  34.004  1.00 59.16           C  
ATOM   2867  CG  LEU A1316     -30.589  19.641  35.382  1.00 71.86           C  
ATOM   2868  CD1 LEU A1316     -30.915  18.156  35.354  1.00 50.07           C  
ATOM   2869  CD2 LEU A1316     -29.406  19.916  36.267  1.00 81.96           C  
ATOM   2870  N   ASP A1317     -28.378  22.672  32.983  1.00 41.99           N  
ATOM   2871  CA  ASP A1317     -27.550  23.078  31.877  1.00 54.23           C  
ATOM   2872  C   ASP A1317     -26.597  21.911  31.688  1.00 72.91           C  
ATOM   2873  O   ASP A1317     -26.505  21.044  32.560  1.00 79.62           O  
ATOM   2874  CB  ASP A1317     -26.817  24.387  32.179  1.00 53.90           C  
ATOM   2875  CG  ASP A1317     -27.775  25.555  32.501  1.00 76.06           C  
ATOM   2876  OD1 ASP A1317     -28.852  25.694  31.862  1.00 55.43           O  
ATOM   2877  OD2 ASP A1317     -27.440  26.348  33.409  1.00 62.00           O  
ATOM   2878  N   PRO A1318     -25.934  21.841  30.531  1.00 72.46           N  
ATOM   2879  CA  PRO A1318     -24.985  20.756  30.269  1.00 69.61           C  
ATOM   2880  C   PRO A1318     -23.591  20.976  30.862  1.00 75.16           C  
ATOM   2881  O   PRO A1318     -22.973  20.011  31.319  1.00 60.76           O  
ATOM   2882  CB  PRO A1318     -24.888  20.756  28.743  1.00 61.86           C  
ATOM   2883  CG  PRO A1318     -25.188  22.169  28.357  1.00 71.17           C  
ATOM   2884  CD  PRO A1318     -26.281  22.575  29.303  1.00 80.95           C  
ATOM   2885  N   ALA A1319     -23.103  22.217  30.828  1.00 75.94           N  
ATOM   2886  CA  ALA A1319     -21.735  22.548  31.245  1.00 73.62           C  
ATOM   2887  C   ALA A1319     -21.525  22.393  32.743  1.00 81.49           C  
ATOM   2888  O   ALA A1319     -22.312  22.907  33.543  1.00 93.49           O  
ATOM   2889  CB  ALA A1319     -21.402  23.966  30.835  1.00 95.60           C  
ATOM   2890  N   ILE A1320     -20.452  21.707  33.123  1.00 80.02           N  
ATOM   2891  CA  ILE A1320     -20.142  21.502  34.537  1.00 69.16           C  
ATOM   2892  C   ILE A1320     -18.920  22.306  34.972  1.00 76.26           C  
ATOM   2893  O   ILE A1320     -17.884  22.251  34.315  1.00 75.33           O  
ATOM   2894  CB  ILE A1320     -19.858  20.035  34.827  1.00 68.56           C  
ATOM   2895  CG1 ILE A1320     -21.079  19.177  34.499  1.00 72.06           C  
ATOM   2896  CG2 ILE A1320     -19.486  19.872  36.261  1.00 72.01           C  
ATOM   2897  CD1 ILE A1320     -22.336  19.609  35.205  1.00 57.53           C  
ATOM   2898  N   SER A1321     -19.033  23.048  36.074  1.00 71.25           N  
ATOM   2899  CA  SER A1321     -17.912  23.874  36.537  1.00 68.91           C  
ATOM   2900  C   SER A1321     -16.777  23.053  37.144  1.00 80.49           C  
ATOM   2901  O   SER A1321     -17.010  22.138  37.931  1.00117.60           O  
ATOM   2902  CB  SER A1321     -18.383  24.927  37.547  1.00 87.75           C  
ATOM   2903  OG  SER A1321     -17.277  25.528  38.218  1.00 67.26           O  
ATOM   2904  N   GLY A1322     -15.541  23.391  36.799  1.00 66.46           N  
ATOM   2905  CA  GLY A1322     -14.406  22.731  37.421  1.00 89.39           C  
ATOM   2906  C   GLY A1322     -13.382  23.626  38.109  1.00 94.43           C  
ATOM   2907  O   GLY A1322     -12.217  23.232  38.264  1.00 62.96           O  
ATOM   2908  N   ASN A1323     -13.791  24.833  38.501  1.00 81.67           N  
ATOM   2909  CA  ASN A1323     -12.883  25.762  39.178  1.00 92.23           C  
ATOM   2910  C   ASN A1323     -13.356  25.874  40.676  1.00115.05           C  
ATOM   2911  O   ASN A1323     -13.002  26.796  41.423  1.00 89.81           O  
ATOM   2912  CB  ASN A1323     -12.735  27.109  38.369  1.00 35.72           C  
ATOM   2913  CG  ASN A1323     -11.212  27.419  37.876  1.00111.80           C  
ATOM   2914  OD1 ASN A1323     -10.550  28.333  38.398  1.00 98.06           O  
ATOM   2915  ND2 ASN A1323     -10.711  26.677  36.867  1.00 56.44           N  
ATOM   2916  N   GLU A1324     -14.120  24.863  41.101  1.00 91.91           N  
ATOM   2917  CA  GLU A1324     -14.751  24.778  42.432  1.00 84.55           C  
ATOM   2918  C   GLU A1324     -13.817  24.194  43.512  1.00 96.46           C  
ATOM   2919  O   GLU A1324     -13.054  23.269  43.219  1.00 72.73           O  
ATOM   2920  CB  GLU A1324     -15.988  23.875  42.310  1.00 75.22           C  
ATOM   2921  CG  GLU A1324     -16.994  23.962  43.429  1.00 62.64           C  
ATOM   2922  CD  GLU A1324     -17.881  25.178  43.311  1.00 90.37           C  
ATOM   2923  OE1 GLU A1324     -17.649  26.002  42.402  1.00 97.52           O  
ATOM   2924  OE2 GLU A1324     -18.816  25.310  44.125  1.00 81.58           O  
ATOM   2925  N   THR A1325     -13.908  24.701  44.754  1.00109.14           N  
ATOM   2926  CA  THR A1325     -12.977  24.327  45.851  1.00 87.43           C  
ATOM   2927  C   THR A1325     -13.491  23.274  46.823  1.00 97.05           C  
ATOM   2928  O   THR A1325     -12.748  22.367  47.211  1.00 65.07           O  
ATOM   2929  CB  THR A1325     -12.554  25.536  46.712  1.00 72.28           C  
ATOM   2930  OG1 THR A1325     -13.715  26.281  47.122  1.00 99.24           O  
ATOM   2931  CG2 THR A1325     -11.600  26.428  45.947  1.00 56.97           C  
ATOM   2932  N   GLN A1326     -14.744  23.421  47.243  1.00103.57           N  
ATOM   2933  CA  GLN A1326     -15.395  22.416  48.068  1.00 71.73           C  
ATOM   2934  C   GLN A1326     -15.462  21.099  47.287  1.00 78.98           C  
ATOM   2935  O   GLN A1326     -15.005  21.020  46.154  1.00 69.07           O  
ATOM   2936  CB  GLN A1326     -16.801  22.895  48.437  1.00 98.57           C  
ATOM   2937  CG  GLN A1326     -16.843  24.251  49.131  1.00119.71           C  
ATOM   2938  CD  GLN A1326     -16.391  24.175  50.578  1.00131.00           C  
ATOM   2939  OE1 GLN A1326     -16.050  23.100  51.070  1.00111.96           O  
ATOM   2940  NE2 GLN A1326     -16.387  25.317  51.268  1.00124.72           N  
ATOM   2941  N   PRO A1327     -16.024  20.047  47.892  1.00107.33           N  
ATOM   2942  CA  PRO A1327     -16.264  18.864  47.056  1.00103.41           C  
ATOM   2943  C   PRO A1327     -17.449  19.092  46.107  1.00101.73           C  
ATOM   2944  O   PRO A1327     -18.417  19.789  46.450  1.00 93.65           O  
ATOM   2945  CB  PRO A1327     -16.590  17.773  48.084  1.00 79.10           C  
ATOM   2946  CG  PRO A1327     -17.165  18.534  49.263  1.00 84.74           C  
ATOM   2947  CD  PRO A1327     -16.395  19.830  49.305  1.00 86.37           C  
ATOM   2948  N   TYR A1328     -17.375  18.506  44.919  1.00 82.56           N  
ATOM   2949  CA  TYR A1328     -18.422  18.681  43.912  1.00 73.37           C  
ATOM   2950  C   TYR A1328     -18.452  17.412  43.086  1.00 87.00           C  
ATOM   2951  O   TYR A1328     -17.774  17.311  42.069  1.00 77.15           O  
ATOM   2952  CB  TYR A1328     -18.101  19.889  43.021  1.00 62.69           C  
ATOM   2953  CG  TYR A1328     -19.176  20.286  42.041  1.00 91.54           C  
ATOM   2954  CD1 TYR A1328     -18.851  20.957  40.864  1.00 89.15           C  
ATOM   2955  CD2 TYR A1328     -20.515  20.009  42.290  1.00 80.56           C  
ATOM   2956  CE1 TYR A1328     -19.838  21.336  39.954  1.00 53.62           C  
ATOM   2957  CE2 TYR A1328     -21.507  20.386  41.385  1.00 79.91           C  
ATOM   2958  CZ  TYR A1328     -21.164  21.050  40.222  1.00 70.25           C  
ATOM   2959  OH  TYR A1328     -22.144  21.429  39.329  1.00 74.31           O  
ATOM   2960  N   PRO A1329     -19.233  16.427  43.529  1.00 69.71           N  
ATOM   2961  CA  PRO A1329     -19.210  15.108  42.894  1.00 76.88           C  
ATOM   2962  C   PRO A1329     -19.496  15.214  41.401  1.00 98.42           C  
ATOM   2963  O   PRO A1329     -18.770  14.608  40.613  1.00 75.54           O  
ATOM   2964  CB  PRO A1329     -20.344  14.359  43.592  1.00 71.47           C  
ATOM   2965  CG  PRO A1329     -20.688  15.166  44.778  1.00 93.45           C  
ATOM   2966  CD  PRO A1329     -20.359  16.577  44.453  1.00 56.30           C  
ATOM   2967  N   ALA A1330     -20.522  15.976  41.017  1.00 93.07           N  
ATOM   2968  CA  ALA A1330     -20.849  16.133  39.597  1.00 96.86           C  
ATOM   2969  C   ALA A1330     -19.589  16.301  38.751  1.00 86.30           C  
ATOM   2970  O   ALA A1330     -19.348  15.518  37.838  1.00 97.29           O  
ATOM   2971  CB  ALA A1330     -21.825  17.297  39.362  1.00 70.56           C  
ATOM   2972  N   PHE A1331     -18.770  17.297  39.068  1.00 68.26           N  
ATOM   2973  CA  PHE A1331     -17.568  17.536  38.278  1.00 62.82           C  
ATOM   2974  C   PHE A1331     -16.511  16.442  38.444  1.00 78.98           C  
ATOM   2975  O   PHE A1331     -15.950  15.934  37.468  1.00 85.78           O  
ATOM   2976  CB  PHE A1331     -16.946  18.897  38.598  1.00 66.22           C  
ATOM   2977  CG  PHE A1331     -15.716  19.182  37.791  1.00 88.46           C  
ATOM   2978  CD1 PHE A1331     -14.475  18.773  38.231  1.00 79.62           C  
ATOM   2979  CD2 PHE A1331     -15.803  19.818  36.567  1.00110.99           C  
ATOM   2980  CE1 PHE A1331     -13.341  19.017  37.474  1.00 90.80           C  
ATOM   2981  CE2 PHE A1331     -14.665  20.063  35.808  1.00110.48           C  
ATOM   2982  CZ  PHE A1331     -13.440  19.662  36.258  1.00 74.41           C  
ATOM   2983  N   THR A1332     -16.236  16.102  39.695  1.00 84.90           N  
ATOM   2984  CA  THR A1332     -15.203  15.134  40.048  1.00 75.04           C  
ATOM   2985  C   THR A1332     -15.438  13.760  39.424  1.00 77.42           C  
ATOM   2986  O   THR A1332     -14.545  13.215  38.769  1.00 69.51           O  
ATOM   2987  CB  THR A1332     -15.095  14.994  41.580  1.00 81.43           C  
ATOM   2988  OG1 THR A1332     -14.493  16.178  42.121  1.00 58.29           O  
ATOM   2989  CG2 THR A1332     -14.267  13.766  41.953  1.00 64.15           C  
ATOM   2990  N   ARG A1333     -16.632  13.200  39.633  1.00 61.49           N  
ATOM   2991  CA  ARG A1333     -16.969  11.902  39.058  1.00 68.51           C  
ATOM   2992  C   ARG A1333     -17.071  12.034  37.547  1.00 83.80           C  
ATOM   2993  O   ARG A1333     -17.034  11.040  36.824  1.00 91.70           O  
ATOM   2994  CB  ARG A1333     -18.300  11.387  39.592  1.00 71.05           C  
ATOM   2995  CG  ARG A1333     -18.591  11.753  41.013  1.00 64.28           C  
ATOM   2996  CD  ARG A1333     -20.088  11.792  41.303  1.00 62.04           C  
ATOM   2997  NE  ARG A1333     -20.609  10.490  41.711  1.00 83.81           N  
ATOM   2998  CZ  ARG A1333     -21.744  10.322  42.383  1.00 96.09           C  
ATOM   2999  NH1 ARG A1333     -22.479  11.376  42.723  1.00 55.04           N  
ATOM   3000  NH2 ARG A1333     -22.143   9.103  42.725  1.00101.29           N  
ATOM   3001  N   GLY A1334     -17.230  13.269  37.081  1.00 67.94           N  
ATOM   3002  CA  GLY A1334     -17.233  13.548  35.662  1.00 75.00           C  
ATOM   3003  C   GLY A1334     -15.864  13.220  35.107  1.00 85.22           C  
ATOM   3004  O   GLY A1334     -15.719  12.471  34.132  1.00 78.44           O  
ATOM   3005  N   VAL A1335     -14.847  13.774  35.753  1.00 68.62           N  
ATOM   3006  CA  VAL A1335     -13.470  13.494  35.378  1.00 78.32           C  
ATOM   3007  C   VAL A1335     -13.070  12.024  35.589  1.00 96.69           C  
ATOM   3008  O   VAL A1335     -12.381  11.446  34.747  1.00 72.82           O  
ATOM   3009  CB  VAL A1335     -12.510  14.385  36.149  1.00 71.72           C  
ATOM   3010  CG1 VAL A1335     -11.122  14.200  35.620  1.00 67.53           C  
ATOM   3011  CG2 VAL A1335     -12.942  15.836  36.030  1.00 74.10           C  
ATOM   3012  N   GLU A1336     -13.490  11.424  36.707  1.00 95.74           N  
ATOM   3013  CA  GLU A1336     -13.240   9.998  36.968  1.00 88.81           C  
ATOM   3014  C   GLU A1336     -13.744   9.117  35.819  1.00 88.85           C  
ATOM   3015  O   GLU A1336     -12.969   8.403  35.182  1.00 81.60           O  
ATOM   3016  CB  GLU A1336     -13.901   9.545  38.281  1.00 94.27           C  
ATOM   3017  CG  GLU A1336     -13.290  10.121  39.559  1.00133.52           C  
ATOM   3018  CD  GLU A1336     -13.972   9.614  40.830  1.00137.52           C  
ATOM   3019  OE1 GLU A1336     -14.564   8.513  40.786  1.00142.78           O  
ATOM   3020  OE2 GLU A1336     -13.919  10.317  41.869  1.00 97.98           O  
ATOM   3021  N   ASP A1337     -15.049   9.180  35.560  1.00 74.96           N  
ATOM   3022  CA  ASP A1337     -15.669   8.373  34.519  1.00 82.04           C  
ATOM   3023  C   ASP A1337     -15.260   8.830  33.114  1.00 88.73           C  
ATOM   3024  O   ASP A1337     -15.600   8.184  32.121  1.00 87.03           O  
ATOM   3025  CB  ASP A1337     -17.196   8.379  34.684  1.00 76.48           C  
ATOM   3026  CG  ASP A1337     -17.637   7.921  36.075  1.00104.72           C  
ATOM   3027  OD1 ASP A1337     -17.166   6.860  36.546  1.00 91.77           O  
ATOM   3028  OD2 ASP A1337     -18.451   8.626  36.705  1.00 99.37           O  
ATOM   3029  N   ASP A1338     -14.505   9.927  33.053  1.00 96.95           N  
ATOM   3030  CA  ASP A1338     -14.111  10.591  31.795  1.00 89.44           C  
ATOM   3031  C   ASP A1338     -15.269  10.799  30.829  1.00 95.01           C  
ATOM   3032  O   ASP A1338     -15.475  10.019  29.890  1.00103.80           O  
ATOM   3033  CB  ASP A1338     -12.970   9.861  31.086  1.00 84.48           C  
ATOM   3034  CG  ASP A1338     -12.414  10.650  29.912  1.00 91.36           C  
ATOM   3035  OD1 ASP A1338     -13.114  11.580  29.450  1.00101.66           O  
ATOM   3036  OD2 ASP A1338     -11.285  10.337  29.455  1.00 77.51           O  
ATOM   3037  N   VAL A1339     -16.008  11.875  31.060  1.00 76.01           N  
ATOM   3038  CA  VAL A1339     -17.209  12.149  30.298  1.00 81.86           C  
ATOM   3039  C   VAL A1339     -17.137  13.527  29.671  1.00 82.85           C  
ATOM   3040  O   VAL A1339     -18.111  14.014  29.096  1.00 80.49           O  
ATOM   3041  CB  VAL A1339     -18.446  12.082  31.196  1.00 76.81           C  
ATOM   3042  CG1 VAL A1339     -18.573  10.695  31.817  1.00 97.32           C  
ATOM   3043  CG2 VAL A1339     -18.370  13.153  32.271  1.00 50.03           C  
ATOM   3044  N   PHE A1340     -15.974  14.153  29.768  1.00 60.84           N  
ATOM   3045  CA  PHE A1340     -15.849  15.515  29.292  1.00 58.19           C  
ATOM   3046  C   PHE A1340     -15.154  15.631  27.952  1.00 77.21           C  
ATOM   3047  O   PHE A1340     -14.336  14.781  27.588  1.00 96.43           O  
ATOM   3048  CB  PHE A1340     -15.172  16.389  30.337  1.00 50.49           C  
ATOM   3049  CG  PHE A1340     -16.055  16.713  31.490  1.00 72.25           C  
ATOM   3050  CD1 PHE A1340     -17.221  17.426  31.295  1.00 58.35           C  
ATOM   3051  CD2 PHE A1340     -15.733  16.293  32.766  1.00 91.01           C  
ATOM   3052  CE1 PHE A1340     -18.041  17.729  32.344  1.00 77.90           C  
ATOM   3053  CE2 PHE A1340     -16.548  16.590  33.824  1.00 68.21           C  
ATOM   3054  CZ  PHE A1340     -17.709  17.312  33.613  1.00 76.52           C  
ATOM   3055  N   ILE A1341     -15.486  16.698  27.229  1.00 63.88           N  
ATOM   3056  CA  ILE A1341     -15.037  16.867  25.851  1.00 72.78           C  
ATOM   3057  C   ILE A1341     -13.658  17.499  25.823  1.00 75.91           C  
ATOM   3058  O   ILE A1341     -13.469  18.605  26.335  1.00 83.74           O  
ATOM   3059  CB  ILE A1341     -16.042  17.719  25.047  1.00 57.76           C  
ATOM   3060  CG1 ILE A1341     -17.272  16.891  24.677  1.00 64.63           C  
ATOM   3061  CG2 ILE A1341     -15.417  18.285  23.802  1.00 53.25           C  
ATOM   3062  CD1 ILE A1341     -18.255  17.653  23.824  1.00 66.64           C  
ATOM   3063  N   LYS A1342     -12.699  16.784  25.236  1.00 81.50           N  
ATOM   3064  CA  LYS A1342     -11.312  17.230  25.211  1.00 76.53           C  
ATOM   3065  C   LYS A1342     -10.875  17.518  23.795  1.00 70.95           C  
ATOM   3066  O   LYS A1342     -11.583  17.179  22.852  1.00109.91           O  
ATOM   3067  CB  LYS A1342     -10.394  16.165  25.803  1.00 88.23           C  
ATOM   3068  CG  LYS A1342     -10.483  16.005  27.320  1.00 83.54           C  
ATOM   3069  CD  LYS A1342      -9.400  15.054  27.833  1.00 86.97           C  
ATOM   3070  CE  LYS A1342     -10.004  13.897  28.609  1.00 91.91           C  
ATOM   3071  NZ  LYS A1342     -11.099  13.250  27.826  1.00 92.36           N1+
ATOM   3072  N   TYR A1343      -9.718  18.158  23.640  1.00 71.51           N  
ATOM   3073  CA  TYR A1343      -9.108  18.305  22.318  1.00 69.83           C  
ATOM   3074  C   TYR A1343      -8.620  16.931  21.864  1.00 70.12           C  
ATOM   3075  O   TYR A1343      -8.560  16.002  22.669  1.00 84.79           O  
ATOM   3076  CB  TYR A1343      -7.938  19.292  22.344  1.00 73.22           C  
ATOM   3077  CG  TYR A1343      -8.299  20.733  22.639  1.00 85.69           C  
ATOM   3078  CD1 TYR A1343      -9.033  21.491  21.735  1.00 77.86           C  
ATOM   3079  CD2 TYR A1343      -7.869  21.347  23.807  1.00 96.79           C  
ATOM   3080  CE1 TYR A1343      -9.342  22.814  21.994  1.00 93.84           C  
ATOM   3081  CE2 TYR A1343      -8.174  22.667  24.077  1.00107.01           C  
ATOM   3082  CZ  TYR A1343      -8.910  23.396  23.170  1.00118.32           C  
ATOM   3083  OH  TYR A1343      -9.208  24.713  23.447  1.00117.32           O  
ATOM   3084  N   PRO A1344      -8.263  16.801  20.577  1.00 88.48           N  
ATOM   3085  CA  PRO A1344      -7.960  15.532  19.889  1.00111.73           C  
ATOM   3086  C   PRO A1344      -6.644  14.820  20.244  1.00116.76           C  
ATOM   3087  O   PRO A1344      -6.599  13.587  20.218  1.00117.50           O  
ATOM   3088  CB  PRO A1344      -7.935  15.943  18.415  1.00 94.57           C  
ATOM   3089  CG  PRO A1344      -7.570  17.384  18.444  1.00 89.05           C  
ATOM   3090  CD  PRO A1344      -8.297  17.927  19.629  1.00 96.03           C  
ATOM   3091  N   ASN A1345      -5.589  15.567  20.540  1.00100.26           N  
ATOM   3092  CA  ASN A1345      -4.321  14.940  20.895  1.00127.93           C  
ATOM   3093  C   ASN A1345      -4.173  14.794  22.399  1.00150.19           C  
ATOM   3094  O   ASN A1345      -3.175  15.217  22.975  1.00148.16           O  
ATOM   3095  CB  ASN A1345      -3.155  15.735  20.317  1.00156.20           C  
ATOM   3096  CG  ASN A1345      -3.303  15.976  18.824  1.00159.90           C  
ATOM   3097  OD1 ASN A1345      -3.925  15.181  18.111  1.00122.45           O  
ATOM   3098  ND2 ASN A1345      -2.738  17.082  18.343  1.00160.35           N  
ATOM   3099  N   ASP A1346      -5.189  14.203  23.023  1.00165.08           N  
ATOM   3100  CA  ASP A1346      -5.222  13.980  24.469  1.00162.29           C  
ATOM   3101  C   ASP A1346      -5.425  15.254  25.289  1.00130.99           C  
ATOM   3102  O   ASP A1346      -5.826  15.174  26.459  1.00107.38           O  
ATOM   3103  CB  ASP A1346      -3.968  13.241  24.942  1.00177.82           C  
ATOM   3104  CG  ASP A1346      -3.850  11.858  24.340  1.00183.05           C  
ATOM   3105  OD1 ASP A1346      -4.240  11.686  23.161  1.00170.81           O  
ATOM   3106  OD2 ASP A1346      -3.371  10.948  25.053  1.00181.32           O  
ATOM   3107  N   GLY A1347      -5.149  16.409  24.672  1.00101.99           N  
ATOM   3108  CA  GLY A1347      -5.271  17.717  25.307  1.00110.51           C  
ATOM   3109  C   GLY A1347      -6.325  17.834  26.402  1.00107.66           C  
ATOM   3110  O   GLY A1347      -7.250  17.024  26.490  1.00102.34           O  
ATOM   3111  N   ASP A1348      -6.193  18.854  27.243  1.00 86.72           N  
ATOM   3112  CA  ASP A1348      -7.092  18.992  28.387  1.00129.35           C  
ATOM   3113  C   ASP A1348      -8.550  19.183  27.940  1.00116.44           C  
ATOM   3114  O   ASP A1348      -8.850  19.246  26.748  1.00102.84           O  
ATOM   3115  CB  ASP A1348      -6.634  20.135  29.317  1.00151.14           C  
ATOM   3116  CG  ASP A1348      -7.041  19.915  30.782  1.00140.67           C  
ATOM   3117  OD1 ASP A1348      -7.223  18.743  31.179  1.00101.28           O  
ATOM   3118  OD2 ASP A1348      -7.177  20.912  31.535  1.00110.68           O  
ATOM   3119  N   ILE A1349      -9.450  19.232  28.914  1.00102.97           N  
ATOM   3120  CA  ILE A1349     -10.839  19.577  28.679  1.00 65.23           C  
ATOM   3121  C   ILE A1349     -10.886  20.825  27.802  1.00100.22           C  
ATOM   3122  O   ILE A1349     -10.010  21.689  27.898  1.00 98.38           O  
ATOM   3123  CB  ILE A1349     -11.548  19.921  30.019  1.00 74.56           C  
ATOM   3124  CG1 ILE A1349     -11.008  19.062  31.169  1.00 76.26           C  
ATOM   3125  CG2 ILE A1349     -13.039  19.759  29.883  1.00120.43           C  
ATOM   3126  CD1 ILE A1349     -11.816  17.804  31.440  1.00 70.50           C  
ATOM   3127  N   VAL A1350     -11.897  20.925  26.943  1.00 88.26           N  
ATOM   3128  CA  VAL A1350     -12.146  22.177  26.239  1.00 77.44           C  
ATOM   3129  C   VAL A1350     -13.042  23.021  27.138  1.00 89.69           C  
ATOM   3130  O   VAL A1350     -14.214  22.682  27.357  1.00 75.34           O  
ATOM   3131  CB  VAL A1350     -12.806  21.966  24.858  1.00 95.89           C  
ATOM   3132  CG1 VAL A1350     -13.057  23.311  24.171  1.00 81.07           C  
ATOM   3133  CG2 VAL A1350     -11.939  21.063  23.976  1.00 95.01           C  
ATOM   3134  N   TRP A1351     -12.471  24.100  27.679  1.00 78.79           N  
ATOM   3135  CA  TRP A1351     -13.131  24.904  28.707  1.00 62.02           C  
ATOM   3136  C   TRP A1351     -13.910  26.065  28.134  1.00 63.58           C  
ATOM   3137  O   TRP A1351     -13.328  26.956  27.521  1.00 61.53           O  
ATOM   3138  CB  TRP A1351     -12.111  25.480  29.691  1.00 71.79           C  
ATOM   3139  CG  TRP A1351     -11.470  24.475  30.569  1.00 64.03           C  
ATOM   3140  CD1 TRP A1351     -10.190  24.022  30.494  1.00 69.18           C  
ATOM   3141  CD2 TRP A1351     -12.074  23.793  31.666  1.00 78.75           C  
ATOM   3142  NE1 TRP A1351      -9.957  23.093  31.469  1.00 68.74           N  
ATOM   3143  CE2 TRP A1351     -11.101  22.935  32.207  1.00 79.64           C  
ATOM   3144  CE3 TRP A1351     -13.342  23.828  32.247  1.00 75.08           C  
ATOM   3145  CZ2 TRP A1351     -11.355  22.119  33.301  1.00 59.81           C  
ATOM   3146  CZ3 TRP A1351     -13.594  23.012  33.324  1.00 89.69           C  
ATOM   3147  CH2 TRP A1351     -12.604  22.165  33.841  1.00 75.43           C  
ATOM   3148  N   GLY A1352     -15.218  26.072  28.363  1.00 56.19           N  
ATOM   3149  CA  GLY A1352     -16.028  27.223  28.011  1.00 76.30           C  
ATOM   3150  C   GLY A1352     -16.440  27.956  29.270  1.00 89.68           C  
ATOM   3151  O   GLY A1352     -15.994  27.601  30.358  1.00 96.71           O  
ATOM   3152  N   LYS A1353     -17.282  28.976  29.128  1.00 90.23           N  
ATOM   3153  CA  LYS A1353     -17.880  29.655  30.275  1.00 68.80           C  
ATOM   3154  C   LYS A1353     -19.376  29.844  30.042  1.00 62.37           C  
ATOM   3155  O   LYS A1353     -19.787  30.226  28.948  1.00 93.71           O  
ATOM   3156  CB  LYS A1353     -17.224  31.022  30.487  1.00 67.87           C  
ATOM   3157  CG  LYS A1353     -15.702  31.008  30.498  1.00 77.38           C  
ATOM   3158  CD  LYS A1353     -15.116  32.329  31.013  1.00 62.09           C  
ATOM   3159  CE  LYS A1353     -14.350  32.106  32.298  1.00 67.26           C  
ATOM   3160  NZ  LYS A1353     -13.684  33.348  32.800  1.00 87.29           N1+
ATOM   3161  N   VAL A1354     -20.198  29.589  31.052  1.00 70.25           N  
ATOM   3162  CA  VAL A1354     -21.630  29.852  30.911  1.00 77.61           C  
ATOM   3163  C   VAL A1354     -22.227  30.585  32.128  1.00 88.64           C  
ATOM   3164  O   VAL A1354     -21.995  31.780  32.305  1.00 99.73           O  
ATOM   3165  CB  VAL A1354     -22.428  28.567  30.583  1.00 66.04           C  
ATOM   3166  CG1 VAL A1354     -23.720  28.918  29.858  1.00 55.45           C  
ATOM   3167  CG2 VAL A1354     -21.595  27.627  29.739  1.00 45.60           C  
ATOM   3168  N   TRP A1355     -22.996  29.875  32.956  1.00 66.25           N  
ATOM   3169  CA  TRP A1355     -23.680  30.494  34.091  1.00 61.39           C  
ATOM   3170  C   TRP A1355     -22.921  30.376  35.426  1.00 87.16           C  
ATOM   3171  O   TRP A1355     -22.854  31.340  36.199  1.00 83.40           O  
ATOM   3172  CB  TRP A1355     -25.078  29.906  34.277  1.00 51.65           C  
ATOM   3173  CG  TRP A1355     -26.058  30.135  33.169  1.00 61.06           C  
ATOM   3174  CD1 TRP A1355     -26.797  29.182  32.536  1.00 84.35           C  
ATOM   3175  CD2 TRP A1355     -26.433  31.387  32.581  1.00 58.09           C  
ATOM   3176  NE1 TRP A1355     -27.594  29.754  31.585  1.00 65.76           N  
ATOM   3177  CE2 TRP A1355     -27.391  31.109  31.592  1.00 74.60           C  
ATOM   3178  CE3 TRP A1355     -26.040  32.713  32.785  1.00 66.51           C  
ATOM   3179  CZ2 TRP A1355     -27.967  32.109  30.809  1.00 81.67           C  
ATOM   3180  CZ3 TRP A1355     -26.621  33.704  32.013  1.00 71.69           C  
ATOM   3181  CH2 TRP A1355     -27.570  33.396  31.036  1.00 77.60           C  
ATOM   3182  N   PRO A1356     -22.384  29.182  35.720  1.00 67.74           N  
ATOM   3183  CA  PRO A1356     -21.667  28.947  36.979  1.00 71.91           C  
ATOM   3184  C   PRO A1356     -20.669  30.044  37.357  1.00 80.27           C  
ATOM   3185  O   PRO A1356     -19.812  30.416  36.554  1.00 99.40           O  
ATOM   3186  CB  PRO A1356     -20.930  27.633  36.702  1.00 47.19           C  
ATOM   3187  CG  PRO A1356     -21.875  26.899  35.811  1.00 87.29           C  
ATOM   3188  CD  PRO A1356     -22.524  27.942  34.935  1.00 67.69           C  
ATOM   3189  N   ASP A1357     -20.787  30.544  38.583  1.00 67.74           N  
ATOM   3190  CA  ASP A1357     -19.832  31.506  39.124  1.00 70.83           C  
ATOM   3191  C   ASP A1357     -18.606  30.857  39.792  1.00 84.72           C  
ATOM   3192  O   ASP A1357     -18.642  29.711  40.258  1.00 64.54           O  
ATOM   3193  CB  ASP A1357     -20.516  32.413  40.145  1.00 47.82           C  
ATOM   3194  CG  ASP A1357     -21.382  33.467  39.507  1.00 90.49           C  
ATOM   3195  OD1 ASP A1357     -20.823  34.321  38.778  1.00 95.37           O  
ATOM   3196  OD2 ASP A1357     -22.610  33.456  39.768  1.00 78.77           O  
ATOM   3197  N   PHE A1358     -17.515  31.609  39.842  1.00 80.42           N  
ATOM   3198  CA  PHE A1358     -16.359  31.194  40.605  1.00 60.10           C  
ATOM   3199  C   PHE A1358     -16.735  31.136  42.072  1.00 82.12           C  
ATOM   3200  O   PHE A1358     -17.746  31.704  42.480  1.00 90.64           O  
ATOM   3201  CB  PHE A1358     -15.215  32.172  40.410  1.00 66.77           C  
ATOM   3202  CG  PHE A1358     -14.451  31.958  39.149  1.00 71.59           C  
ATOM   3203  CD1 PHE A1358     -13.855  30.731  38.885  1.00 56.91           C  
ATOM   3204  CD2 PHE A1358     -14.311  32.985  38.228  1.00 73.81           C  
ATOM   3205  CE1 PHE A1358     -13.137  30.540  37.723  1.00101.09           C  
ATOM   3206  CE2 PHE A1358     -13.594  32.801  37.064  1.00 61.50           C  
ATOM   3207  CZ  PHE A1358     -13.006  31.580  36.807  1.00 97.98           C  
ATOM   3208  N   PRO A1359     -15.909  30.461  42.878  1.00 89.95           N  
ATOM   3209  CA  PRO A1359     -16.269  30.200  44.274  1.00 87.23           C  
ATOM   3210  C   PRO A1359     -16.278  31.427  45.201  1.00 85.49           C  
ATOM   3211  O   PRO A1359     -17.265  31.628  45.917  1.00110.11           O  
ATOM   3212  CB  PRO A1359     -15.211  29.183  44.716  1.00106.16           C  
ATOM   3213  CG  PRO A1359     -14.667  28.602  43.420  1.00101.01           C  
ATOM   3214  CD  PRO A1359     -14.680  29.751  42.485  1.00 85.67           C  
ATOM   3215  N   ASP A1360     -15.220  32.229  45.211  1.00 71.09           N  
ATOM   3216  CA  ASP A1360     -15.133  33.278  46.238  1.00107.18           C  
ATOM   3217  C   ASP A1360     -15.468  34.659  45.702  1.00 86.92           C  
ATOM   3218  O   ASP A1360     -15.665  35.612  46.451  1.00 83.17           O  
ATOM   3219  CB  ASP A1360     -13.760  33.279  46.926  1.00 85.34           C  
ATOM   3220  CG  ASP A1360     -13.599  32.121  47.879  1.00103.45           C  
ATOM   3221  OD1 ASP A1360     -14.318  32.116  48.898  1.00 91.67           O  
ATOM   3222  OD2 ASP A1360     -12.775  31.216  47.609  1.00113.12           O  
ATOM   3223  N   VAL A1361     -15.536  34.753  44.389  1.00 94.55           N  
ATOM   3224  CA  VAL A1361     -15.763  36.026  43.734  1.00 98.18           C  
ATOM   3225  C   VAL A1361     -17.077  36.683  44.188  1.00 87.02           C  
ATOM   3226  O   VAL A1361     -18.109  36.026  44.341  1.00 84.67           O  
ATOM   3227  CB  VAL A1361     -15.715  35.850  42.196  1.00 83.21           C  
ATOM   3228  CG1 VAL A1361     -16.967  35.138  41.694  1.00 74.85           C  
ATOM   3229  CG2 VAL A1361     -15.498  37.176  41.502  1.00 74.72           C  
ATOM   3230  N   VAL A1362     -17.017  37.988  44.418  1.00 69.13           N  
ATOM   3231  CA  VAL A1362     -18.175  38.761  44.860  1.00 82.99           C  
ATOM   3232  C   VAL A1362     -18.760  39.413  43.651  1.00 88.65           C  
ATOM   3233  O   VAL A1362     -18.044  40.054  42.890  1.00 95.97           O  
ATOM   3234  CB  VAL A1362     -17.774  39.929  45.762  1.00109.92           C  
ATOM   3235  CG1 VAL A1362     -19.044  40.643  46.285  1.00 52.55           C  
ATOM   3236  CG2 VAL A1362     -16.834  39.464  46.898  1.00 87.69           C  
ATOM   3237  N   VAL A1363     -20.063  39.284  43.467  1.00 85.59           N  
ATOM   3238  CA  VAL A1363     -20.619  39.600  42.151  1.00 93.62           C  
ATOM   3239  C   VAL A1363     -21.505  40.851  42.090  1.00 97.65           C  
ATOM   3240  O   VAL A1363     -22.536  40.934  42.773  1.00 84.64           O  
ATOM   3241  CB  VAL A1363     -21.353  38.384  41.551  1.00 81.18           C  
ATOM   3242  CG1 VAL A1363     -22.048  37.588  42.653  1.00113.81           C  
ATOM   3243  CG2 VAL A1363     -22.339  38.833  40.516  1.00 64.56           C  
ATOM   3244  N   ASN A1364     -21.079  41.812  41.260  1.00 89.53           N  
ATOM   3245  CA  ASN A1364     -21.841  43.039  40.979  1.00100.12           C  
ATOM   3246  C   ASN A1364     -22.820  42.746  39.866  1.00106.77           C  
ATOM   3247  O   ASN A1364     -22.416  42.638  38.710  1.00103.84           O  
ATOM   3248  CB  ASN A1364     -20.906  44.192  40.548  1.00103.89           C  
ATOM   3249  CG  ASN A1364     -21.628  45.541  40.429  1.00110.84           C  
ATOM   3250  OD1 ASN A1364     -22.804  45.608  40.064  1.00102.75           O  
ATOM   3251  ND2 ASN A1364     -20.909  46.621  40.730  1.00 85.35           N  
ATOM   3252  N   GLY A1365     -24.097  42.611  40.209  1.00 90.34           N  
ATOM   3253  CA  GLY A1365     -25.100  42.235  39.230  1.00112.45           C  
ATOM   3254  C   GLY A1365     -25.176  43.150  38.017  1.00116.28           C  
ATOM   3255  O   GLY A1365     -25.745  42.789  36.987  1.00 74.53           O  
ATOM   3256  N   SER A1366     -24.576  44.328  38.127  1.00127.57           N  
ATOM   3257  CA  SER A1366     -24.792  45.386  37.147  1.00100.89           C  
ATOM   3258  C   SER A1366     -23.638  45.601  36.160  1.00 85.68           C  
ATOM   3259  O   SER A1366     -23.738  46.427  35.265  1.00 84.40           O  
ATOM   3260  CB  SER A1366     -25.113  46.687  37.886  1.00 97.96           C  
ATOM   3261  OG  SER A1366     -26.236  46.510  38.735  1.00101.18           O  
ATOM   3262  N   LEU A1367     -22.548  44.860  36.327  1.00 89.96           N  
ATOM   3263  CA  LEU A1367     -21.373  45.007  35.471  1.00 98.80           C  
ATOM   3264  C   LEU A1367     -21.632  44.705  33.985  1.00120.25           C  
ATOM   3265  O   LEU A1367     -22.569  43.961  33.648  1.00 92.20           O  
ATOM   3266  CB  LEU A1367     -20.263  44.097  35.980  1.00 99.73           C  
ATOM   3267  CG  LEU A1367     -19.231  44.715  36.904  1.00101.47           C  
ATOM   3268  CD1 LEU A1367     -18.328  43.615  37.416  1.00 95.74           C  
ATOM   3269  CD2 LEU A1367     -18.431  45.777  36.148  1.00 99.18           C  
ATOM   3270  N   ASP A1368     -20.793  45.281  33.113  1.00131.56           N  
ATOM   3271  CA  ASP A1368     -20.816  44.996  31.673  1.00109.84           C  
ATOM   3272  C   ASP A1368     -20.994  43.500  31.492  1.00125.61           C  
ATOM   3273  O   ASP A1368     -20.395  42.713  32.225  1.00129.07           O  
ATOM   3274  CB  ASP A1368     -19.509  45.467  31.001  1.00 63.11           C  
ATOM   3275  N   TRP A1369     -21.819  43.090  30.537  1.00121.20           N  
ATOM   3276  CA  TRP A1369     -22.059  41.664  30.369  1.00108.81           C  
ATOM   3277  C   TRP A1369     -20.748  40.957  30.026  1.00107.04           C  
ATOM   3278  O   TRP A1369     -20.516  39.821  30.454  1.00 73.90           O  
ATOM   3279  CB  TRP A1369     -23.129  41.396  29.311  1.00 86.91           C  
ATOM   3280  CG  TRP A1369     -23.570  39.953  29.256  1.00118.29           C  
ATOM   3281  CD1 TRP A1369     -24.601  39.379  29.950  1.00131.89           C  
ATOM   3282  CD2 TRP A1369     -22.992  38.908  28.463  1.00102.58           C  
ATOM   3283  NE1 TRP A1369     -24.700  38.042  29.636  1.00103.70           N  
ATOM   3284  CE2 TRP A1369     -23.724  37.730  28.725  1.00 94.20           C  
ATOM   3285  CE3 TRP A1369     -21.923  38.854  27.557  1.00107.23           C  
ATOM   3286  CZ2 TRP A1369     -23.422  36.513  28.115  1.00115.63           C  
ATOM   3287  CZ3 TRP A1369     -21.626  37.644  26.947  1.00131.87           C  
ATOM   3288  CH2 TRP A1369     -22.373  36.491  27.230  1.00144.35           C  
ATOM   3289  N   ASP A1370     -19.885  41.643  29.279  1.00 96.82           N  
ATOM   3290  CA  ASP A1370     -18.569  41.105  28.948  1.00 83.10           C  
ATOM   3291  C   ASP A1370     -17.696  40.942  30.190  1.00 97.01           C  
ATOM   3292  O   ASP A1370     -17.150  39.863  30.435  1.00 73.67           O  
ATOM   3293  CB  ASP A1370     -17.863  41.999  27.929  1.00127.98           C  
ATOM   3294  CG  ASP A1370     -18.456  41.877  26.537  1.00133.41           C  
ATOM   3295  OD1 ASP A1370     -18.889  40.754  26.184  1.00108.04           O  
ATOM   3296  OD2 ASP A1370     -18.484  42.901  25.805  1.00 95.00           O  
ATOM   3297  N   SER A1371     -17.569  42.021  30.963  1.00138.68           N  
ATOM   3298  CA  SER A1371     -16.773  42.024  32.193  1.00130.95           C  
ATOM   3299  C   SER A1371     -17.229  40.894  33.118  1.00110.01           C  
ATOM   3300  O   SER A1371     -16.407  40.193  33.724  1.00 95.84           O  
ATOM   3301  CB  SER A1371     -16.885  43.380  32.918  1.00110.18           C  
ATOM   3302  OG  SER A1371     -16.891  44.474  32.011  1.00110.96           O  
ATOM   3303  N   GLN A1372     -18.546  40.724  33.213  1.00 77.76           N  
ATOM   3304  CA  GLN A1372     -19.129  39.675  34.033  1.00 63.50           C  
ATOM   3305  C   GLN A1372     -18.617  38.308  33.634  1.00 77.06           C  
ATOM   3306  O   GLN A1372     -18.520  37.406  34.464  1.00 86.12           O  
ATOM   3307  CB  GLN A1372     -20.642  39.665  33.895  1.00 59.53           C  
ATOM   3308  CG  GLN A1372     -21.375  40.614  34.795  1.00 70.27           C  
ATOM   3309  CD  GLN A1372     -22.584  39.959  35.417  1.00 90.96           C  
ATOM   3310  OE1 GLN A1372     -23.656  40.555  35.513  1.00 93.03           O  
ATOM   3311  NE2 GLN A1372     -22.412  38.719  35.853  1.00 85.97           N  
ATOM   3312  N   VAL A1373     -18.312  38.143  32.356  1.00 63.74           N  
ATOM   3313  CA  VAL A1373     -17.958  36.826  31.849  1.00 75.19           C  
ATOM   3314  C   VAL A1373     -16.505  36.483  32.120  1.00 86.93           C  
ATOM   3315  O   VAL A1373     -16.147  35.301  32.184  1.00 93.41           O  
ATOM   3316  CB  VAL A1373     -18.262  36.681  30.344  1.00 71.52           C  
ATOM   3317  CG1 VAL A1373     -17.609  35.419  29.777  1.00 59.68           C  
ATOM   3318  CG2 VAL A1373     -19.761  36.655  30.111  1.00 59.13           C  
ATOM   3319  N   GLU A1374     -15.660  37.498  32.284  1.00 71.12           N  
ATOM   3320  CA  GLU A1374     -14.279  37.198  32.654  1.00105.42           C  
ATOM   3321  C   GLU A1374     -14.079  37.103  34.161  1.00118.73           C  
ATOM   3322  O   GLU A1374     -13.475  36.148  34.654  1.00130.71           O  
ATOM   3323  CB  GLU A1374     -13.259  38.165  32.056  1.00 82.93           C  
ATOM   3324  CG  GLU A1374     -11.846  37.734  32.462  1.00105.04           C  
ATOM   3325  CD  GLU A1374     -10.753  38.561  31.829  1.00131.60           C  
ATOM   3326  OE1 GLU A1374      -9.723  37.967  31.432  1.00124.41           O  
ATOM   3327  OE2 GLU A1374     -10.916  39.798  31.742  1.00130.67           O  
ATOM   3328  N   LEU A1375     -14.594  38.087  34.886  1.00 93.14           N  
ATOM   3329  CA  LEU A1375     -14.335  38.183  36.313  1.00 87.93           C  
ATOM   3330  C   LEU A1375     -15.036  37.119  37.153  1.00 72.19           C  
ATOM   3331  O   LEU A1375     -14.466  36.613  38.126  1.00 91.60           O  
ATOM   3332  CB  LEU A1375     -14.712  39.573  36.812  1.00 86.80           C  
ATOM   3333  CG  LEU A1375     -13.991  40.747  36.161  1.00 73.32           C  
ATOM   3334  CD1 LEU A1375     -14.545  42.017  36.761  1.00 64.89           C  
ATOM   3335  CD2 LEU A1375     -12.475  40.658  36.372  1.00 83.92           C  
ATOM   3336  N   TYR A1376     -16.268  36.787  36.780  1.00 67.05           N  
ATOM   3337  CA  TYR A1376     -17.128  35.963  37.630  1.00 79.66           C  
ATOM   3338  C   TYR A1376     -17.288  34.519  37.152  1.00 83.58           C  
ATOM   3339  O   TYR A1376     -17.111  33.586  37.932  1.00 88.31           O  
ATOM   3340  CB  TYR A1376     -18.519  36.606  37.789  1.00 53.33           C  
ATOM   3341  CG  TYR A1376     -18.501  38.031  38.292  1.00 77.28           C  
ATOM   3342  CD1 TYR A1376     -19.664  38.789  38.341  1.00 99.39           C  
ATOM   3343  CD2 TYR A1376     -17.322  38.619  38.726  1.00 89.17           C  
ATOM   3344  CE1 TYR A1376     -19.649  40.096  38.807  1.00101.58           C  
ATOM   3345  CE2 TYR A1376     -17.299  39.923  39.192  1.00101.80           C  
ATOM   3346  CZ  TYR A1376     -18.462  40.653  39.230  1.00 97.98           C  
ATOM   3347  OH  TYR A1376     -18.429  41.942  39.694  1.00 89.06           O  
ATOM   3348  N   ARG A1377     -17.630  34.332  35.881  1.00 62.46           N  
ATOM   3349  CA  ARG A1377     -18.054  33.011  35.414  1.00 85.21           C  
ATOM   3350  C   ARG A1377     -16.919  32.000  35.458  1.00 73.41           C  
ATOM   3351  O   ARG A1377     -15.831  32.264  34.965  1.00 72.42           O  
ATOM   3352  CB  ARG A1377     -18.646  33.077  34.003  1.00 82.29           C  
ATOM   3353  CG  ARG A1377     -19.839  34.023  33.839  1.00 83.33           C  
ATOM   3354  CD  ARG A1377     -21.041  33.581  34.652  1.00 86.77           C  
ATOM   3355  NE  ARG A1377     -21.296  34.462  35.792  1.00121.60           N  
ATOM   3356  CZ  ARG A1377     -22.237  35.404  35.834  1.00120.66           C  
ATOM   3357  NH1 ARG A1377     -23.045  35.601  34.790  1.00 97.53           N  
ATOM   3358  NH2 ARG A1377     -22.372  36.146  36.933  1.00 83.20           N  
ATOM   3359  N   ALA A1378     -17.189  30.839  36.049  1.00 61.88           N  
ATOM   3360  CA  ALA A1378     -16.189  29.781  36.189  1.00 82.48           C  
ATOM   3361  C   ALA A1378     -15.888  29.097  34.864  1.00 70.51           C  
ATOM   3362  O   ALA A1378     -16.687  29.192  33.931  1.00 62.68           O  
ATOM   3363  CB  ALA A1378     -16.663  28.748  37.210  1.00 79.47           C  
ATOM   3364  N   TYR A1379     -14.747  28.408  34.784  1.00 74.06           N  
ATOM   3365  CA  TYR A1379     -14.493  27.529  33.642  1.00 79.28           C  
ATOM   3366  C   TYR A1379     -15.325  26.260  33.773  1.00 79.51           C  
ATOM   3367  O   TYR A1379     -15.352  25.615  34.823  1.00 77.42           O  
ATOM   3368  CB  TYR A1379     -13.030  27.120  33.512  1.00 60.88           C  
ATOM   3369  CG  TYR A1379     -12.025  28.220  33.249  1.00 68.69           C  
ATOM   3370  CD1 TYR A1379     -10.847  27.938  32.562  1.00 62.96           C  
ATOM   3371  CD2 TYR A1379     -12.217  29.519  33.718  1.00 73.03           C  
ATOM   3372  CE1 TYR A1379      -9.888  28.911  32.333  1.00 64.88           C  
ATOM   3373  CE2 TYR A1379     -11.253  30.516  33.488  1.00 66.13           C  
ATOM   3374  CZ  TYR A1379     -10.090  30.192  32.792  1.00 74.57           C  
ATOM   3375  OH  TYR A1379      -9.113  31.128  32.533  1.00 82.37           O  
ATOM   3376  N   VAL A1380     -15.989  25.897  32.687  1.00 71.66           N  
ATOM   3377  CA  VAL A1380     -16.901  24.768  32.688  1.00 70.88           C  
ATOM   3378  C   VAL A1380     -16.559  23.792  31.563  1.00 88.15           C  
ATOM   3379  O   VAL A1380     -16.011  24.172  30.519  1.00 75.91           O  
ATOM   3380  CB  VAL A1380     -18.351  25.237  32.523  1.00 55.90           C  
ATOM   3381  CG1 VAL A1380     -18.628  26.420  33.445  1.00 62.31           C  
ATOM   3382  CG2 VAL A1380     -18.615  25.638  31.080  1.00 69.39           C  
ATOM   3383  N   ALA A1381     -16.889  22.527  31.787  1.00 64.86           N  
ATOM   3384  CA  ALA A1381     -16.568  21.479  30.840  1.00 60.54           C  
ATOM   3385  C   ALA A1381     -17.855  21.055  30.210  1.00 80.70           C  
ATOM   3386  O   ALA A1381     -18.911  21.135  30.861  1.00 74.06           O  
ATOM   3387  CB  ALA A1381     -15.934  20.305  31.562  1.00 75.74           C  
ATOM   3388  N   PHE A1382     -17.785  20.616  28.952  1.00 69.65           N  
ATOM   3389  CA  PHE A1382     -18.984  20.094  28.295  1.00 72.86           C  
ATOM   3390  C   PHE A1382     -18.970  18.564  28.180  1.00 76.15           C  
ATOM   3391  O   PHE A1382     -18.070  17.986  27.567  1.00 73.73           O  
ATOM   3392  CB  PHE A1382     -19.212  20.761  26.939  1.00 54.18           C  
ATOM   3393  CG  PHE A1382     -19.387  22.243  27.021  1.00 45.34           C  
ATOM   3394  CD1 PHE A1382     -20.652  22.809  27.006  1.00 63.66           C  
ATOM   3395  CD2 PHE A1382     -18.290  23.073  27.115  1.00 55.33           C  
ATOM   3396  CE1 PHE A1382     -20.820  24.183  27.080  1.00 62.37           C  
ATOM   3397  CE2 PHE A1382     -18.448  24.446  27.185  1.00 80.46           C  
ATOM   3398  CZ  PHE A1382     -19.714  25.001  27.163  1.00 72.04           C  
ATOM   3399  N   PRO A1383     -19.954  17.904  28.813  1.00 62.97           N  
ATOM   3400  CA  PRO A1383     -20.034  16.445  28.704  1.00 79.58           C  
ATOM   3401  C   PRO A1383     -20.362  16.026  27.281  1.00 78.53           C  
ATOM   3402  O   PRO A1383     -21.096  16.727  26.590  1.00 80.48           O  
ATOM   3403  CB  PRO A1383     -21.176  16.064  29.670  1.00 72.39           C  
ATOM   3404  CG  PRO A1383     -21.894  17.331  30.003  1.00 54.67           C  
ATOM   3405  CD  PRO A1383     -20.912  18.455  29.793  1.00 64.46           C  
ATOM   3406  N   ASP A1384     -19.798  14.905  26.852  1.00 77.08           N  
ATOM   3407  CA  ASP A1384     -20.062  14.352  25.534  1.00 74.56           C  
ATOM   3408  C   ASP A1384     -21.165  13.306  25.648  1.00 81.91           C  
ATOM   3409  O   ASP A1384     -20.904  12.156  26.027  1.00 57.82           O  
ATOM   3410  CB  ASP A1384     -18.789  13.712  24.975  1.00 52.89           C  
ATOM   3411  CG  ASP A1384     -19.023  12.978  23.655  1.00 93.97           C  
ATOM   3412  OD1 ASP A1384     -20.188  12.755  23.244  1.00 95.33           O  
ATOM   3413  OD2 ASP A1384     -18.020  12.606  23.024  1.00 89.23           O  
ATOM   3414  N   PHE A1385     -22.390  13.691  25.298  1.00 58.40           N  
ATOM   3415  CA  PHE A1385     -23.541  12.851  25.599  1.00 50.36           C  
ATOM   3416  C   PHE A1385     -23.710  11.629  24.691  1.00 71.24           C  
ATOM   3417  O   PHE A1385     -24.632  10.843  24.885  1.00 60.35           O  
ATOM   3418  CB  PHE A1385     -24.814  13.685  25.632  1.00 71.18           C  
ATOM   3419  CG  PHE A1385     -24.929  14.576  26.843  1.00 77.06           C  
ATOM   3420  CD1 PHE A1385     -25.401  14.072  28.042  1.00 66.60           C  
ATOM   3421  CD2 PHE A1385     -24.587  15.919  26.781  1.00 75.14           C  
ATOM   3422  CE1 PHE A1385     -25.526  14.883  29.171  1.00 59.27           C  
ATOM   3423  CE2 PHE A1385     -24.714  16.733  27.897  1.00 69.98           C  
ATOM   3424  CZ  PHE A1385     -25.186  16.207  29.097  1.00 63.66           C  
ATOM   3425  N   PHE A1386     -22.822  11.469  23.710  1.00 74.40           N  
ATOM   3426  CA  PHE A1386     -22.810  10.268  22.881  1.00 48.43           C  
ATOM   3427  C   PHE A1386     -22.335   9.060  23.678  1.00 82.99           C  
ATOM   3428  O   PHE A1386     -22.814   7.935  23.481  1.00 76.11           O  
ATOM   3429  CB  PHE A1386     -21.919  10.457  21.653  1.00 70.30           C  
ATOM   3430  CG  PHE A1386     -22.536  11.323  20.585  1.00 84.10           C  
ATOM   3431  CD1 PHE A1386     -23.711  10.941  19.956  1.00 69.88           C  
ATOM   3432  CD2 PHE A1386     -21.938  12.515  20.208  1.00 67.60           C  
ATOM   3433  CE1 PHE A1386     -24.283  11.734  18.996  1.00 65.41           C  
ATOM   3434  CE2 PHE A1386     -22.500  13.307  19.240  1.00 68.37           C  
ATOM   3435  CZ  PHE A1386     -23.674  12.916  18.633  1.00 82.94           C  
ATOM   3436  N   ARG A1387     -21.408   9.315  24.600  1.00 87.78           N  
ATOM   3437  CA  ARG A1387     -20.654   8.265  25.280  1.00 66.93           C  
ATOM   3438  C   ARG A1387     -21.483   7.417  26.233  1.00 95.95           C  
ATOM   3439  O   ARG A1387     -22.202   7.951  27.087  1.00 87.41           O  
ATOM   3440  CB  ARG A1387     -19.484   8.878  26.032  1.00 60.27           C  
ATOM   3441  CG  ARG A1387     -18.598   9.726  25.165  1.00 63.63           C  
ATOM   3442  CD  ARG A1387     -17.309  10.114  25.853  1.00 75.55           C  
ATOM   3443  NE  ARG A1387     -16.638  11.172  25.106  1.00 75.12           N  
ATOM   3444  CZ  ARG A1387     -15.580  11.845  25.546  1.00102.22           C  
ATOM   3445  NH1 ARG A1387     -15.063  11.560  26.744  1.00 94.85           N  
ATOM   3446  NH2 ARG A1387     -15.045  12.806  24.787  1.00 64.81           N  
ATOM   3447  N   ASN A1388     -21.362   6.095  26.093  1.00 99.17           N  
ATOM   3448  CA  ASN A1388     -22.045   5.165  26.991  1.00 90.17           C  
ATOM   3449  C   ASN A1388     -21.739   5.511  28.456  1.00 84.18           C  
ATOM   3450  O   ASN A1388     -22.568   5.278  29.338  1.00 81.27           O  
ATOM   3451  CB  ASN A1388     -21.723   3.689  26.651  1.00 66.85           C  
ATOM   3452  CG  ASN A1388     -22.713   3.076  25.632  1.00112.63           C  
ATOM   3453  OD1 ASN A1388     -23.575   3.780  25.097  1.00124.97           O  
ATOM   3454  ND2 ASN A1388     -22.579   1.762  25.361  1.00 80.89           N  
ATOM   3455  N   SER A1389     -20.562   6.094  28.702  1.00 82.66           N  
ATOM   3456  CA  SER A1389     -20.182   6.552  30.046  1.00 59.07           C  
ATOM   3457  C   SER A1389     -20.969   7.786  30.497  1.00 79.26           C  
ATOM   3458  O   SER A1389     -21.548   7.789  31.583  1.00 81.06           O  
ATOM   3459  CB  SER A1389     -18.678   6.827  30.144  1.00 61.11           C  
ATOM   3460  OG  SER A1389     -18.282   7.949  29.372  1.00 91.13           O  
ATOM   3461  N   THR A1390     -20.999   8.828  29.667  1.00 83.27           N  
ATOM   3462  CA  THR A1390     -21.696  10.069  30.014  1.00 71.91           C  
ATOM   3463  C   THR A1390     -23.166   9.833  30.356  1.00 79.29           C  
ATOM   3464  O   THR A1390     -23.785  10.594  31.113  1.00 51.78           O  
ATOM   3465  CB  THR A1390     -21.591  11.102  28.897  1.00 66.71           C  
ATOM   3466  OG1 THR A1390     -20.212  11.291  28.559  1.00 76.92           O  
ATOM   3467  CG2 THR A1390     -22.185  12.425  29.351  1.00 57.43           C  
ATOM   3468  N   ALA A1391     -23.724   8.769  29.795  1.00 68.24           N  
ATOM   3469  CA  ALA A1391     -25.051   8.342  30.196  1.00 68.24           C  
ATOM   3470  C   ALA A1391     -25.162   7.968  31.702  1.00 78.15           C  
ATOM   3471  O   ALA A1391     -26.058   8.478  32.366  1.00 59.13           O  
ATOM   3472  CB  ALA A1391     -25.521   7.216  29.314  1.00 62.90           C  
ATOM   3473  N   LYS A1392     -24.280   7.099  32.232  1.00 67.41           N  
ATOM   3474  CA  LYS A1392     -24.338   6.717  33.664  1.00103.86           C  
ATOM   3475  C   LYS A1392     -24.125   7.924  34.541  1.00 96.79           C  
ATOM   3476  O   LYS A1392     -24.899   8.175  35.468  1.00 97.68           O  
ATOM   3477  CB  LYS A1392     -23.307   5.623  34.048  1.00 39.52           C  
ATOM   3478  N   TRP A1393     -23.056   8.658  34.243  1.00 66.68           N  
ATOM   3479  CA  TRP A1393     -22.710   9.862  34.976  1.00 69.55           C  
ATOM   3480  C   TRP A1393     -23.911  10.780  35.092  1.00 83.99           C  
ATOM   3481  O   TRP A1393     -24.384  11.073  36.193  1.00105.34           O  
ATOM   3482  CB  TRP A1393     -21.579  10.581  34.269  1.00 63.40           C  
ATOM   3483  CG  TRP A1393     -21.258  11.914  34.849  1.00 74.88           C  
ATOM   3484  CD1 TRP A1393     -20.543  12.161  35.982  1.00 80.17           C  
ATOM   3485  CD2 TRP A1393     -21.612  13.193  34.311  1.00 68.78           C  
ATOM   3486  NE1 TRP A1393     -20.436  13.510  36.185  1.00 76.17           N  
ATOM   3487  CE2 TRP A1393     -21.084  14.167  35.172  1.00 62.26           C  
ATOM   3488  CE3 TRP A1393     -22.323  13.609  33.181  1.00 72.69           C  
ATOM   3489  CZ2 TRP A1393     -21.251  15.533  34.945  1.00 73.50           C  
ATOM   3490  CZ3 TRP A1393     -22.486  14.962  32.961  1.00 59.86           C  
ATOM   3491  CH2 TRP A1393     -21.958  15.907  33.838  1.00 43.05           C  
ATOM   3492  N   TRP A1394     -24.401  11.217  33.941  1.00 90.18           N  
ATOM   3493  CA  TRP A1394     -25.579  12.065  33.862  1.00 90.98           C  
ATOM   3494  C   TRP A1394     -26.743  11.442  34.640  1.00 82.46           C  
ATOM   3495  O   TRP A1394     -27.353  12.099  35.477  1.00 82.12           O  
ATOM   3496  CB  TRP A1394     -25.940  12.313  32.386  1.00 87.47           C  
ATOM   3497  CG  TRP A1394     -26.970  13.378  32.148  1.00 66.84           C  
ATOM   3498  CD1 TRP A1394     -28.206  13.206  31.604  1.00 63.12           C  
ATOM   3499  CD2 TRP A1394     -26.851  14.775  32.437  1.00 62.69           C  
ATOM   3500  NE1 TRP A1394     -28.865  14.403  31.543  1.00 61.90           N  
ATOM   3501  CE2 TRP A1394     -28.054  15.383  32.048  1.00 45.84           C  
ATOM   3502  CE3 TRP A1394     -25.847  15.570  32.998  1.00 74.48           C  
ATOM   3503  CZ2 TRP A1394     -28.283  16.741  32.201  1.00 51.52           C  
ATOM   3504  CZ3 TRP A1394     -26.072  16.923  33.143  1.00 52.33           C  
ATOM   3505  CH2 TRP A1394     -27.279  17.494  32.753  1.00 56.84           C  
ATOM   3506  N   LYS A1395     -27.030  10.170  34.378  1.00 78.67           N  
ATOM   3507  CA  LYS A1395     -28.176   9.506  34.988  1.00 71.80           C  
ATOM   3508  C   LYS A1395     -28.027   9.411  36.502  1.00 91.51           C  
ATOM   3509  O   LYS A1395     -29.019   9.413  37.247  1.00 60.78           O  
ATOM   3510  CB  LYS A1395     -28.381   8.117  34.384  1.00 53.98           C  
ATOM   3511  CG  LYS A1395     -29.238   8.081  33.127  1.00 60.44           C  
ATOM   3512  CD  LYS A1395     -29.497   6.638  32.740  1.00 87.75           C  
ATOM   3513  CE  LYS A1395     -29.765   6.443  31.256  1.00 95.39           C  
ATOM   3514  NZ  LYS A1395     -29.548   5.004  30.874  1.00 66.21           N1+
ATOM   3515  N   ARG A1396     -26.780   9.333  36.950  1.00100.94           N  
ATOM   3516  CA  ARG A1396     -26.483   9.258  38.373  1.00 82.59           C  
ATOM   3517  C   ARG A1396     -26.793  10.576  39.039  1.00 79.60           C  
ATOM   3518  O   ARG A1396     -27.673  10.659  39.873  1.00 68.73           O  
ATOM   3519  CB  ARG A1396     -25.014   8.948  38.592  1.00 69.46           C  
ATOM   3520  CG  ARG A1396     -24.776   8.125  39.809  1.00 53.41           C  
ATOM   3521  CD  ARG A1396     -23.383   8.314  40.346  1.00 74.96           C  
ATOM   3522  NE  ARG A1396     -22.332   7.679  39.559  1.00 61.19           N  
ATOM   3523  CZ  ARG A1396     -21.472   8.355  38.799  1.00 96.66           C  
ATOM   3524  NH1 ARG A1396     -21.576   9.685  38.711  1.00 76.45           N  
ATOM   3525  NH2 ARG A1396     -20.521   7.703  38.120  1.00 60.77           N  
ATOM   3526  N   GLU A1397     -26.047  11.607  38.662  1.00 80.41           N  
ATOM   3527  CA  GLU A1397     -26.279  12.953  39.160  1.00 57.92           C  
ATOM   3528  C   GLU A1397     -27.771  13.237  39.312  1.00 80.04           C  
ATOM   3529  O   GLU A1397     -28.202  13.796  40.310  1.00 76.34           O  
ATOM   3530  CB  GLU A1397     -25.638  13.968  38.214  1.00 51.57           C  
ATOM   3531  CG  GLU A1397     -24.455  14.706  38.819  1.00 91.97           C  
ATOM   3532  CD  GLU A1397     -23.463  13.787  39.499  1.00102.53           C  
ATOM   3533  OE1 GLU A1397     -23.034  14.122  40.631  1.00 77.40           O  
ATOM   3534  OE2 GLU A1397     -23.110  12.740  38.901  1.00 82.39           O  
ATOM   3535  N   ILE A1398     -28.556  12.834  38.320  1.00 73.60           N  
ATOM   3536  CA  ILE A1398     -29.992  13.072  38.327  1.00 56.13           C  
ATOM   3537  C   ILE A1398     -30.634  12.248  39.422  1.00 69.20           C  
ATOM   3538  O   ILE A1398     -31.525  12.717  40.124  1.00 95.23           O  
ATOM   3539  CB  ILE A1398     -30.645  12.705  36.960  1.00 94.42           C  
ATOM   3540  CG1 ILE A1398     -29.943  13.417  35.803  1.00 95.76           C  
ATOM   3541  CG2 ILE A1398     -32.123  13.073  36.937  1.00 70.53           C  
ATOM   3542  CD1 ILE A1398     -30.356  14.862  35.633  1.00 64.44           C  
ATOM   3543  N   GLU A1399     -30.181  11.008  39.553  1.00 74.91           N  
ATOM   3544  CA  GLU A1399     -30.615  10.130  40.638  1.00 76.22           C  
ATOM   3545  C   GLU A1399     -30.457  10.799  41.998  1.00 92.14           C  
ATOM   3546  O   GLU A1399     -31.413  10.924  42.759  1.00 81.45           O  
ATOM   3547  CB  GLU A1399     -29.798   8.843  40.614  1.00 75.61           C  
ATOM   3548  CG  GLU A1399     -29.649   8.175  41.956  1.00 67.18           C  
ATOM   3549  CD  GLU A1399     -30.967   7.664  42.471  1.00120.60           C  
ATOM   3550  OE1 GLU A1399     -31.256   7.880  43.669  1.00149.80           O  
ATOM   3551  OE2 GLU A1399     -31.711   7.051  41.672  1.00 99.66           O  
ATOM   3552  N   GLU A1400     -29.239  11.235  42.288  1.00 86.67           N  
ATOM   3553  CA  GLU A1400     -28.916  11.800  43.582  1.00 68.67           C  
ATOM   3554  C   GLU A1400     -29.455  13.207  43.792  1.00 59.64           C  
ATOM   3555  O   GLU A1400     -29.412  13.731  44.891  1.00 98.78           O  
ATOM   3556  CB  GLU A1400     -27.411  11.726  43.824  1.00 80.02           C  
ATOM   3557  CG  GLU A1400     -26.945  10.294  44.045  1.00103.13           C  
ATOM   3558  CD  GLU A1400     -25.450  10.138  43.927  1.00 95.73           C  
ATOM   3559  OE1 GLU A1400     -24.733  11.148  44.126  1.00 61.68           O  
ATOM   3560  OE2 GLU A1400     -24.994   9.007  43.625  1.00 53.63           O  
ATOM   3561  N   LEU A1401     -29.981  13.823  42.750  1.00 86.67           N  
ATOM   3562  CA  LEU A1401     -30.715  15.060  42.948  1.00 85.48           C  
ATOM   3563  C   LEU A1401     -32.045  14.682  43.570  1.00 91.64           C  
ATOM   3564  O   LEU A1401     -32.537  15.355  44.477  1.00 79.11           O  
ATOM   3565  CB  LEU A1401     -30.936  15.781  41.618  1.00 62.39           C  
ATOM   3566  CG  LEU A1401     -31.385  17.241  41.668  1.00 75.11           C  
ATOM   3567  CD1 LEU A1401     -31.011  17.992  40.391  1.00 72.52           C  
ATOM   3568  CD2 LEU A1401     -32.868  17.317  41.911  1.00105.71           C  
ATOM   3569  N   TYR A1402     -32.601  13.575  43.085  1.00 77.16           N  
ATOM   3570  CA  TYR A1402     -33.920  13.102  43.492  1.00 96.27           C  
ATOM   3571  C   TYR A1402     -33.886  12.433  44.862  1.00 91.33           C  
ATOM   3572  O   TYR A1402     -34.726  12.685  45.725  1.00 94.94           O  
ATOM   3573  CB  TYR A1402     -34.439  12.115  42.457  1.00 65.11           C  
ATOM   3574  CG  TYR A1402     -35.927  11.899  42.493  1.00 70.24           C  
ATOM   3575  CD1 TYR A1402     -36.798  12.909  42.120  1.00 90.32           C  
ATOM   3576  CD2 TYR A1402     -36.462  10.676  42.867  1.00 57.07           C  
ATOM   3577  CE1 TYR A1402     -38.160  12.710  42.130  1.00 95.32           C  
ATOM   3578  CE2 TYR A1402     -37.826  10.470  42.883  1.00 35.62           C  
ATOM   3579  CZ  TYR A1402     -38.669  11.489  42.513  1.00 71.96           C  
ATOM   3580  OH  TYR A1402     -40.026  11.290  42.513  1.00 86.74           O  
ATOM   3581  N   ASN A1403     -32.913  11.557  45.043  1.00 90.21           N  
ATOM   3582  CA  ASN A1403     -32.690  10.909  46.320  1.00 45.32           C  
ATOM   3583  C   ASN A1403     -31.283  11.251  46.754  1.00 77.79           C  
ATOM   3584  O   ASN A1403     -30.326  10.577  46.347  1.00 60.92           O  
ATOM   3585  CB  ASN A1403     -32.817   9.402  46.163  1.00 52.54           C  
ATOM   3586  CG  ASN A1403     -34.130   8.998  45.537  1.00 86.29           C  
ATOM   3587  OD1 ASN A1403     -35.188   9.468  45.952  1.00 58.33           O  
ATOM   3588  ND2 ASN A1403     -34.072   8.138  44.517  1.00106.16           N  
ATOM   3589  N   ASN A1404     -31.159  12.307  47.560  1.00 91.20           N  
ATOM   3590  CA  ASN A1404     -29.861  12.776  48.037  1.00 80.31           C  
ATOM   3591  C   ASN A1404     -29.227  11.754  48.961  1.00 85.42           C  
ATOM   3592  O   ASN A1404     -29.809  11.398  49.979  1.00 98.61           O  
ATOM   3593  CB  ASN A1404     -30.005  14.119  48.751  1.00 57.62           C  
ATOM   3594  CG  ASN A1404     -28.698  14.881  48.825  1.00 82.51           C  
ATOM   3595  OD1 ASN A1404     -27.621  14.303  48.692  1.00 81.42           O  
ATOM   3596  ND2 ASN A1404     -28.787  16.190  49.039  1.00 96.23           N  
ATOM   3597  N   PRO A1405     -28.034  11.263  48.602  1.00107.59           N  
ATOM   3598  CA  PRO A1405     -27.404  10.223  49.418  1.00110.30           C  
ATOM   3599  C   PRO A1405     -27.102  10.746  50.817  1.00119.43           C  
ATOM   3600  O   PRO A1405     -27.326  10.052  51.815  1.00103.36           O  
ATOM   3601  CB  PRO A1405     -26.111   9.916  48.652  1.00104.25           C  
ATOM   3602  CG  PRO A1405     -25.841  11.140  47.840  1.00 97.81           C  
ATOM   3603  CD  PRO A1405     -27.190  11.666  47.464  1.00104.57           C  
ATOM   3604  N   GLN A1406     -26.627  11.983  50.883  1.00107.40           N  
ATOM   3605  CA  GLN A1406     -26.186  12.563  52.138  1.00107.38           C  
ATOM   3606  C   GLN A1406     -27.320  13.222  52.920  1.00113.20           C  
ATOM   3607  O   GLN A1406     -27.468  12.987  54.112  1.00133.24           O  
ATOM   3608  CB  GLN A1406     -25.065  13.573  51.884  1.00113.36           C  
ATOM   3609  CG  GLN A1406     -23.942  13.058  50.989  1.00136.19           C  
ATOM   3610  CD  GLN A1406     -22.946  12.176  51.722  1.00147.53           C  
ATOM   3611  OE1 GLN A1406     -21.790  12.047  51.309  1.00126.52           O  
ATOM   3612  NE2 GLN A1406     -23.387  11.564  52.817  1.00152.23           N  
ATOM   3613  N   ASN A1407     -28.122  14.045  52.260  1.00105.59           N  
ATOM   3614  CA  ASN A1407     -29.107  14.839  52.977  1.00119.07           C  
ATOM   3615  C   ASN A1407     -30.540  14.618  52.513  1.00102.47           C  
ATOM   3616  O   ASN A1407     -31.128  15.490  51.887  1.00 90.31           O  
ATOM   3617  CB  ASN A1407     -28.763  16.327  52.866  1.00137.90           C  
ATOM   3618  CG  ASN A1407     -27.360  16.647  53.346  1.00127.05           C  
ATOM   3619  OD1 ASN A1407     -26.394  15.979  52.976  1.00115.13           O  
ATOM   3620  ND2 ASN A1407     -27.243  17.679  54.176  1.00129.39           N  
ATOM   3621  N   PRO A1408     -31.110  13.453  52.828  1.00 81.07           N  
ATOM   3622  CA  PRO A1408     -32.472  13.081  52.420  1.00 91.25           C  
ATOM   3623  C   PRO A1408     -33.525  14.166  52.638  1.00112.27           C  
ATOM   3624  O   PRO A1408     -34.612  14.116  52.047  1.00113.07           O  
ATOM   3625  CB  PRO A1408     -32.761  11.869  53.292  1.00 64.72           C  
ATOM   3626  CG  PRO A1408     -31.420  11.209  53.385  1.00 95.27           C  
ATOM   3627  CD  PRO A1408     -30.387  12.317  53.417  1.00 59.29           C  
ATOM   3628  N   GLU A1409     -33.203  15.136  53.482  1.00131.83           N  
ATOM   3629  CA  GLU A1409     -34.092  16.267  53.728  1.00145.44           C  
ATOM   3630  C   GLU A1409     -33.986  17.335  52.626  1.00121.22           C  
ATOM   3631  O   GLU A1409     -34.924  18.096  52.380  1.00108.99           O  
ATOM   3632  CB  GLU A1409     -33.810  16.863  55.115  1.00130.44           C  
ATOM   3633  CG  GLU A1409     -32.489  16.408  55.747  1.00125.98           C  
ATOM   3634  CD  GLU A1409     -31.370  17.454  55.636  1.00130.34           C  
ATOM   3635  OE1 GLU A1409     -31.668  18.666  55.724  1.00118.61           O  
ATOM   3636  OE2 GLU A1409     -30.186  17.071  55.460  1.00 94.42           O  
ATOM   3637  N   ARG A1410     -32.834  17.376  51.966  1.00 67.36           N  
ATOM   3638  CA  ARG A1410     -32.586  18.307  50.867  1.00111.49           C  
ATOM   3639  C   ARG A1410     -32.826  17.682  49.468  1.00125.01           C  
ATOM   3640  O   ARG A1410     -32.271  18.135  48.474  1.00 84.97           O  
ATOM   3641  CB  ARG A1410     -31.158  18.893  50.981  1.00 73.14           C  
ATOM   3642  N   SER A1411     -33.660  16.646  49.398  1.00121.68           N  
ATOM   3643  CA  SER A1411     -34.004  16.019  48.122  1.00 67.89           C  
ATOM   3644  C   SER A1411     -35.101  16.774  47.399  1.00 97.25           C  
ATOM   3645  O   SER A1411     -36.135  17.106  47.987  1.00107.17           O  
ATOM   3646  CB  SER A1411     -34.453  14.565  48.318  1.00 64.16           C  
ATOM   3647  OG  SER A1411     -33.344  13.705  48.528  1.00 81.77           O  
ATOM   3648  N   LEU A1412     -34.872  17.026  46.114  1.00104.73           N  
ATOM   3649  CA  LEU A1412     -35.856  17.668  45.255  1.00 87.67           C  
ATOM   3650  C   LEU A1412     -36.623  16.620  44.463  1.00 99.89           C  
ATOM   3651  O   LEU A1412     -36.046  15.945  43.617  1.00 78.63           O  
ATOM   3652  CB  LEU A1412     -35.138  18.574  44.279  1.00 54.66           C  
ATOM   3653  CG  LEU A1412     -34.241  19.589  44.958  1.00 64.60           C  
ATOM   3654  CD1 LEU A1412     -33.459  20.326  43.913  1.00 60.46           C  
ATOM   3655  CD2 LEU A1412     -35.095  20.541  45.765  1.00 78.00           C  
ATOM   3656  N   LYS A1413     -37.920  16.484  44.719  1.00109.27           N  
ATOM   3657  CA  LYS A1413     -38.706  15.470  44.026  1.00 86.98           C  
ATOM   3658  C   LYS A1413     -39.353  16.011  42.752  1.00 84.68           C  
ATOM   3659  O   LYS A1413     -40.561  16.255  42.714  1.00 93.06           O  
ATOM   3660  CB  LYS A1413     -39.781  14.899  44.949  1.00 90.78           C  
ATOM   3661  CG  LYS A1413     -39.245  14.164  46.145  1.00 74.22           C  
ATOM   3662  CD  LYS A1413     -38.484  12.920  45.747  1.00 70.40           C  
ATOM   3663  CE  LYS A1413     -37.762  12.346  46.952  1.00 66.97           C  
ATOM   3664  NZ  LYS A1413     -37.019  11.112  46.627  1.00 85.61           N1+
ATOM   3665  N   PHE A1414     -38.556  16.179  41.703  1.00 81.43           N  
ATOM   3666  CA  PHE A1414     -39.047  16.734  40.444  1.00 68.88           C  
ATOM   3667  C   PHE A1414     -39.815  15.685  39.644  1.00 78.88           C  
ATOM   3668  O   PHE A1414     -39.645  14.488  39.885  1.00 67.45           O  
ATOM   3669  CB  PHE A1414     -37.863  17.225  39.636  1.00 47.47           C  
ATOM   3670  CG  PHE A1414     -36.847  16.157  39.346  1.00 60.33           C  
ATOM   3671  CD1 PHE A1414     -37.184  15.049  38.602  1.00 67.57           C  
ATOM   3672  CD2 PHE A1414     -35.551  16.276  39.787  1.00 77.66           C  
ATOM   3673  CE1 PHE A1414     -36.259  14.073  38.313  1.00 53.84           C  
ATOM   3674  CE2 PHE A1414     -34.621  15.299  39.504  1.00 85.06           C  
ATOM   3675  CZ  PHE A1414     -34.981  14.196  38.765  1.00 50.81           C  
ATOM   3676  N   ASP A1415     -40.643  16.124  38.693  1.00 64.39           N  
ATOM   3677  CA  ASP A1415     -41.406  15.195  37.845  1.00 74.73           C  
ATOM   3678  C   ASP A1415     -40.961  15.187  36.379  1.00 93.08           C  
ATOM   3679  O   ASP A1415     -41.306  14.276  35.614  1.00 55.12           O  
ATOM   3680  CB  ASP A1415     -42.886  15.532  37.874  1.00 73.17           C  
ATOM   3681  CG  ASP A1415     -43.448  15.558  39.254  1.00 80.03           C  
ATOM   3682  OD1 ASP A1415     -43.647  14.464  39.826  1.00 60.18           O  
ATOM   3683  OD2 ASP A1415     -43.705  16.675  39.743  1.00 80.39           O  
ATOM   3684  N   GLY A1416     -40.224  16.225  35.995  1.00100.41           N  
ATOM   3685  CA  GLY A1416     -39.731  16.375  34.641  1.00 77.62           C  
ATOM   3686  C   GLY A1416     -38.547  17.320  34.576  1.00 77.18           C  
ATOM   3687  O   GLY A1416     -38.363  18.169  35.443  1.00 80.45           O  
ATOM   3688  N   MET A1417     -37.740  17.172  33.534  1.00 60.50           N  
ATOM   3689  CA  MET A1417     -36.533  17.970  33.393  1.00 51.65           C  
ATOM   3690  C   MET A1417     -36.504  18.877  32.162  1.00 72.03           C  
ATOM   3691  O   MET A1417     -36.862  18.479  31.053  1.00 64.78           O  
ATOM   3692  CB  MET A1417     -35.307  17.067  33.363  1.00 47.82           C  
ATOM   3693  CG  MET A1417     -34.086  17.773  33.859  1.00 84.23           C  
ATOM   3694  SD  MET A1417     -34.250  17.965  35.633  1.00 76.20           S  
ATOM   3695  CE  MET A1417     -33.811  16.304  36.110  1.00 37.89           C  
ATOM   3696  N   TRP A1418     -36.026  20.092  32.368  1.00 65.59           N  
ATOM   3697  CA  TRP A1418     -35.925  21.084  31.324  1.00 36.76           C  
ATOM   3698  C   TRP A1418     -34.442  21.273  30.980  1.00 66.19           C  
ATOM   3699  O   TRP A1418     -33.787  22.151  31.518  1.00 73.70           O  
ATOM   3700  CB  TRP A1418     -36.556  22.366  31.861  1.00 51.30           C  
ATOM   3701  CG  TRP A1418     -36.331  23.622  31.085  1.00 70.21           C  
ATOM   3702  CD1 TRP A1418     -36.002  23.733  29.773  1.00 70.40           C  
ATOM   3703  CD2 TRP A1418     -36.429  24.961  31.592  1.00 64.40           C  
ATOM   3704  NE1 TRP A1418     -35.888  25.059  29.426  1.00 60.39           N  
ATOM   3705  CE2 TRP A1418     -36.143  25.830  30.527  1.00 62.22           C  
ATOM   3706  CE3 TRP A1418     -36.736  25.505  32.845  1.00 61.65           C  
ATOM   3707  CZ2 TRP A1418     -36.150  27.209  30.672  1.00 83.88           C  
ATOM   3708  CZ3 TRP A1418     -36.740  26.870  32.988  1.00 75.32           C  
ATOM   3709  CH2 TRP A1418     -36.451  27.710  31.909  1.00 73.21           C  
ATOM   3710  N   ILE A1419     -33.898  20.420  30.116  1.00 52.57           N  
ATOM   3711  CA  ILE A1419     -32.530  20.610  29.622  1.00 71.48           C  
ATOM   3712  C   ILE A1419     -32.461  21.797  28.661  1.00 78.18           C  
ATOM   3713  O   ILE A1419     -33.244  21.888  27.716  1.00 86.24           O  
ATOM   3714  CB  ILE A1419     -31.954  19.346  28.919  1.00 80.39           C  
ATOM   3715  CG1 ILE A1419     -32.888  18.851  27.803  1.00 47.01           C  
ATOM   3716  CG2 ILE A1419     -31.655  18.239  29.939  1.00 60.04           C  
ATOM   3717  CD1 ILE A1419     -32.513  17.487  27.286  1.00 61.35           C  
ATOM   3718  N   ASP A1420     -31.513  22.695  28.897  1.00 70.13           N  
ATOM   3719  CA  ASP A1420     -31.436  23.936  28.140  1.00 60.34           C  
ATOM   3720  C   ASP A1420     -29.990  24.366  27.963  1.00 61.09           C  
ATOM   3721  O   ASP A1420     -29.078  23.739  28.510  1.00 64.21           O  
ATOM   3722  CB  ASP A1420     -32.265  25.022  28.839  1.00 46.69           C  
ATOM   3723  CG  ASP A1420     -31.611  26.396  28.803  1.00 88.46           C  
ATOM   3724  OD1 ASP A1420     -30.949  26.778  29.794  1.00111.53           O  
ATOM   3725  OD2 ASP A1420     -31.775  27.100  27.790  1.00 96.41           O  
ATOM   3726  N   MET A1421     -29.783  25.415  27.178  1.00 62.39           N  
ATOM   3727  CA  MET A1421     -28.460  25.987  27.008  1.00 58.90           C  
ATOM   3728  C   MET A1421     -27.551  24.981  26.310  1.00 59.07           C  
ATOM   3729  O   MET A1421     -26.328  25.123  26.296  1.00 65.04           O  
ATOM   3730  CB  MET A1421     -27.897  26.366  28.370  1.00 54.08           C  
ATOM   3731  CG  MET A1421     -27.011  27.587  28.362  1.00 84.01           C  
ATOM   3732  SD  MET A1421     -27.979  29.035  27.963  1.00 65.57           S  
ATOM   3733  CE  MET A1421     -29.308  28.887  29.143  1.00115.33           C  
ATOM   3734  N   ASN A1422     -28.182  23.975  25.712  1.00 52.78           N  
ATOM   3735  CA  ASN A1422     -27.498  22.838  25.110  1.00 53.26           C  
ATOM   3736  C   ASN A1422     -27.356  22.873  23.591  1.00 64.97           C  
ATOM   3737  O   ASN A1422     -27.755  21.927  22.924  1.00 56.04           O  
ATOM   3738  CB  ASN A1422     -28.247  21.554  25.483  1.00 37.59           C  
ATOM   3739  CG  ASN A1422     -29.655  21.509  24.916  1.00 62.27           C  
ATOM   3740  OD1 ASN A1422     -30.189  22.522  24.468  1.00 88.95           O  
ATOM   3741  ND2 ASN A1422     -30.261  20.327  24.927  1.00 57.36           N  
ATOM   3742  N   GLU A1423     -26.790  23.938  23.034  1.00 86.09           N  
ATOM   3743  CA  GLU A1423     -26.625  23.995  21.579  1.00 76.02           C  
ATOM   3744  C   GLU A1423     -25.383  23.275  21.040  1.00 79.87           C  
ATOM   3745  O   GLU A1423     -25.454  22.716  19.941  1.00 88.31           O  
ATOM   3746  CB  GLU A1423     -26.686  25.425  21.033  1.00 49.62           C  
ATOM   3747  CG  GLU A1423     -27.108  26.467  22.037  1.00 89.29           C  
ATOM   3748  CD  GLU A1423     -28.525  26.279  22.490  1.00 78.59           C  
ATOM   3749  OE1 GLU A1423     -29.346  25.775  21.701  1.00 89.20           O  
ATOM   3750  OE2 GLU A1423     -28.809  26.631  23.643  1.00 70.44           O  
ATOM   3751  N   PRO A1424     -24.260  23.243  21.807  1.00 56.50           N  
ATOM   3752  CA  PRO A1424     -24.039  23.710  23.182  1.00 64.10           C  
ATOM   3753  C   PRO A1424     -23.665  25.171  23.244  1.00 68.23           C  
ATOM   3754  O   PRO A1424     -22.751  25.589  22.548  1.00 55.73           O  
ATOM   3755  CB  PRO A1424     -22.837  22.882  23.636  1.00 42.72           C  
ATOM   3756  CG  PRO A1424     -22.064  22.665  22.416  1.00 51.09           C  
ATOM   3757  CD  PRO A1424     -23.069  22.532  21.300  1.00 63.18           C  
ATOM   3758  N   SER A1425     -24.351  25.933  24.084  1.00 92.26           N  
ATOM   3759  CA  SER A1425     -24.085  27.357  24.195  1.00 56.25           C  
ATOM   3760  C   SER A1425     -22.930  27.656  25.138  1.00 70.72           C  
ATOM   3761  O   SER A1425     -22.753  26.984  26.171  1.00 90.24           O  
ATOM   3762  CB  SER A1425     -25.331  28.106  24.654  1.00 58.24           C  
ATOM   3763  OG  SER A1425     -25.010  29.465  24.884  1.00 69.44           O  
ATOM   3764  N   SER A1426     -22.156  28.681  24.785  1.00 47.87           N  
ATOM   3765  CA  SER A1426     -21.022  29.124  25.608  1.00 71.22           C  
ATOM   3766  C   SER A1426     -20.771  30.618  25.392  1.00 90.20           C  
ATOM   3767  O   SER A1426     -20.972  31.122  24.283  1.00 89.83           O  
ATOM   3768  CB  SER A1426     -19.768  28.307  25.284  1.00 60.26           C  
ATOM   3769  OG  SER A1426     -18.589  28.953  25.730  1.00 77.62           O  
ATOM   3770  N   PHE A1427     -20.351  31.318  26.450  1.00 71.97           N  
ATOM   3771  CA  PHE A1427     -20.211  32.779  26.414  1.00 49.03           C  
ATOM   3772  C   PHE A1427     -18.810  33.220  26.022  1.00 70.44           C  
ATOM   3773  O   PHE A1427     -18.467  34.392  26.146  1.00 74.69           O  
ATOM   3774  CB  PHE A1427     -20.556  33.408  27.759  1.00 46.54           C  
ATOM   3775  CG  PHE A1427     -21.980  33.172  28.213  1.00 56.92           C  
ATOM   3776  CD1 PHE A1427     -22.924  32.675  27.362  1.00 71.14           C  
ATOM   3777  CD2 PHE A1427     -22.361  33.480  29.506  1.00103.42           C  
ATOM   3778  CE1 PHE A1427     -24.220  32.479  27.793  1.00 81.21           C  
ATOM   3779  CE2 PHE A1427     -23.650  33.286  29.931  1.00 98.68           C  
ATOM   3780  CZ  PHE A1427     -24.577  32.786  29.073  1.00 68.21           C  
ATOM   3781  N   VAL A1428     -17.993  32.273  25.578  1.00 61.39           N  
ATOM   3782  CA  VAL A1428     -16.744  32.598  24.882  1.00 84.78           C  
ATOM   3783  C   VAL A1428     -16.649  31.848  23.550  1.00 99.64           C  
ATOM   3784  O   VAL A1428     -17.033  30.676  23.436  1.00 94.24           O  
ATOM   3785  CB  VAL A1428     -15.494  32.303  25.724  1.00 72.68           C  
ATOM   3786  CG1 VAL A1428     -15.324  33.354  26.791  1.00 83.31           C  
ATOM   3787  CG2 VAL A1428     -15.580  30.914  26.329  1.00 86.66           C  
ATOM   3788  N   ASN A1429     -16.146  32.533  22.535  1.00 70.49           N  
ATOM   3789  CA  ASN A1429     -16.107  31.942  21.217  1.00 74.87           C  
ATOM   3790  C   ASN A1429     -15.042  30.835  21.164  1.00 78.36           C  
ATOM   3791  O   ASN A1429     -13.849  31.104  21.145  1.00 52.94           O  
ATOM   3792  CB  ASN A1429     -15.931  33.032  20.137  1.00 71.10           C  
ATOM   3793  CG  ASN A1429     -17.101  34.060  20.122  1.00116.35           C  
ATOM   3794  OD1 ASN A1429     -18.270  33.698  20.277  1.00104.21           O  
ATOM   3795  ND2 ASN A1429     -16.774  35.337  19.936  1.00 84.94           N  
ATOM   3796  N   GLY A1430     -15.492  29.583  21.201  1.00 80.91           N  
ATOM   3797  CA  GLY A1430     -14.604  28.432  21.106  1.00 54.99           C  
ATOM   3798  C   GLY A1430     -14.229  27.848  22.453  1.00 83.44           C  
ATOM   3799  O   GLY A1430     -15.048  27.254  23.159  1.00 92.61           O  
ATOM   3800  N   ALA A1431     -12.963  28.015  22.801  1.00 89.27           N  
ATOM   3801  CA  ALA A1431     -12.477  27.703  24.133  1.00 63.37           C  
ATOM   3802  C   ALA A1431     -12.269  29.006  24.881  1.00 92.99           C  
ATOM   3803  O   ALA A1431     -12.931  30.007  24.604  1.00108.41           O  
ATOM   3804  CB  ALA A1431     -11.177  26.932  24.067  1.00112.28           C  
ATOM   3805  N   VAL A1432     -11.322  29.011  25.807  1.00104.01           N  
ATOM   3806  CA  VAL A1432     -11.312  30.074  26.788  1.00 92.62           C  
ATOM   3807  C   VAL A1432     -10.170  31.098  26.645  1.00 99.73           C  
ATOM   3808  O   VAL A1432     -10.426  32.257  26.313  1.00117.04           O  
ATOM   3809  CB  VAL A1432     -11.448  29.492  28.236  1.00 94.19           C  
ATOM   3810  CG1 VAL A1432     -10.155  28.826  28.681  1.00114.67           C  
ATOM   3811  CG2 VAL A1432     -11.902  30.563  29.236  1.00 71.32           C  
ATOM   3812  N   SER A1433      -8.922  30.693  26.868  1.00 93.58           N  
ATOM   3813  CA  SER A1433      -7.897  31.698  27.167  1.00121.61           C  
ATOM   3814  C   SER A1433      -6.986  32.010  26.003  1.00120.60           C  
ATOM   3815  O   SER A1433      -6.911  33.160  25.568  1.00120.20           O  
ATOM   3816  CB  SER A1433      -7.085  31.338  28.422  1.00155.50           C  
ATOM   3817  OG  SER A1433      -6.238  32.413  28.806  1.00160.39           O  
ATOM   3818  N   PRO A1434      -6.268  30.994  25.508  1.00140.10           N  
ATOM   3819  CA  PRO A1434      -5.507  31.227  24.278  1.00126.80           C  
ATOM   3820  C   PRO A1434      -6.439  31.126  23.064  1.00119.28           C  
ATOM   3821  O   PRO A1434      -6.230  31.831  22.074  1.00115.12           O  
ATOM   3822  CB  PRO A1434      -4.474  30.099  24.286  1.00109.93           C  
ATOM   3823  CG  PRO A1434      -5.150  28.986  25.056  1.00143.19           C  
ATOM   3824  CD  PRO A1434      -6.062  29.640  26.061  1.00130.58           C  
ATOM   3825  N   GLY A1435      -7.463  30.278  23.157  1.00102.51           N  
ATOM   3826  CA  GLY A1435      -8.424  30.119  22.082  1.00 97.70           C  
ATOM   3827  C   GLY A1435      -8.523  28.706  21.533  1.00 94.45           C  
ATOM   3828  O   GLY A1435      -8.724  27.754  22.292  1.00 80.83           O  
ATOM   3829  N   CYS A1436      -8.361  28.571  20.215  1.00 83.98           N  
ATOM   3830  CA  CYS A1436      -8.652  27.313  19.517  1.00108.32           C  
ATOM   3831  C   CYS A1436      -7.500  26.688  18.711  1.00114.95           C  
ATOM   3832  O   CYS A1436      -7.186  25.508  18.878  1.00 95.39           O  
ATOM   3833  CB  CYS A1436      -9.839  27.516  18.575  1.00 89.46           C  
ATOM   3834  SG  CYS A1436     -11.407  27.753  19.404  1.00122.00           S  
ATOM   3835  N   ARG A1437      -6.910  27.482  17.821  1.00121.50           N  
ATOM   3836  CA  ARG A1437      -5.963  27.005  16.804  1.00141.38           C  
ATOM   3837  C   ARG A1437      -6.572  25.991  15.809  1.00146.11           C  
ATOM   3838  O   ARG A1437      -6.577  24.782  16.063  1.00129.77           O  
ATOM   3839  CB  ARG A1437      -4.655  26.483  17.433  1.00131.14           C  
ATOM   3840  CG  ARG A1437      -4.684  25.037  17.926  1.00143.80           C  
ATOM   3841  CD  ARG A1437      -4.623  24.935  19.456  1.00155.26           C  
ATOM   3842  NE  ARG A1437      -5.103  23.634  19.933  1.00143.29           N  
ATOM   3843  CZ  ARG A1437      -5.103  23.241  21.205  1.00129.82           C  
ATOM   3844  NH1 ARG A1437      -4.649  24.042  22.160  1.00132.71           N  
ATOM   3845  NH2 ARG A1437      -5.556  22.036  21.525  1.00110.92           N  
ATOM   3846  N   ASP A1438      -7.092  26.495  14.685  1.00131.77           N  
ATOM   3847  CA  ASP A1438      -7.577  25.627  13.601  1.00119.31           C  
ATOM   3848  C   ASP A1438      -8.298  26.322  12.417  1.00111.91           C  
ATOM   3849  O   ASP A1438      -8.672  27.494  12.486  1.00 94.95           O  
ATOM   3850  CB  ASP A1438      -8.447  24.495  14.162  1.00110.03           C  
ATOM   3851  CG  ASP A1438      -8.254  23.182  13.408  1.00141.89           C  
ATOM   3852  OD1 ASP A1438      -8.204  23.204  12.154  1.00142.53           O  
ATOM   3853  OD2 ASP A1438      -8.145  22.126  14.071  1.00132.95           O  
ATOM   3854  N   ALA A1439      -8.469  25.570  11.330  1.00 91.60           N  
ATOM   3855  CA  ALA A1439      -9.188  26.029  10.153  1.00 90.63           C  
ATOM   3856  C   ALA A1439     -10.313  25.043   9.874  1.00109.63           C  
ATOM   3857  O   ALA A1439     -10.863  24.995   8.770  1.00 81.34           O  
ATOM   3858  CB  ALA A1439      -8.255  26.123   8.953  1.00 82.31           C  
ATOM   3859  N   SER A1440     -10.625  24.238  10.886  1.00108.23           N  
ATOM   3860  CA  SER A1440     -11.793  23.364  10.867  1.00102.68           C  
ATOM   3861  C   SER A1440     -12.930  24.174  11.471  1.00 94.28           C  
ATOM   3862  O   SER A1440     -14.061  23.705  11.621  1.00 93.15           O  
ATOM   3863  CB  SER A1440     -11.531  22.120  11.726  1.00 80.88           C  
ATOM   3864  OG  SER A1440     -12.450  21.079  11.438  1.00 68.89           O  
ATOM   3865  N   LEU A1441     -12.607  25.423  11.779  1.00 83.00           N  
ATOM   3866  CA  LEU A1441     -13.345  26.204  12.753  1.00112.92           C  
ATOM   3867  C   LEU A1441     -13.717  27.549  12.166  1.00110.97           C  
ATOM   3868  O   LEU A1441     -14.887  27.883  11.997  1.00 85.75           O  
ATOM   3869  CB  LEU A1441     -12.427  26.430  13.950  1.00110.64           C  
ATOM   3870  CG  LEU A1441     -12.970  27.042  15.230  1.00 80.75           C  
ATOM   3871  CD1 LEU A1441     -13.545  25.946  16.050  1.00 67.31           C  
ATOM   3872  CD2 LEU A1441     -11.844  27.706  15.983  1.00108.93           C  
ATOM   3873  N   ASN A1442     -12.696  28.339  11.881  1.00111.54           N  
ATOM   3874  CA  ASN A1442     -12.920  29.605  11.243  1.00 96.82           C  
ATOM   3875  C   ASN A1442     -12.726  29.386   9.769  1.00105.42           C  
ATOM   3876  O   ASN A1442     -12.111  28.398   9.370  1.00 87.87           O  
ATOM   3877  CB  ASN A1442     -11.946  30.638  11.773  1.00 83.14           C  
ATOM   3878  CG  ASN A1442     -12.553  32.004  11.826  1.00 99.34           C  
ATOM   3879  OD1 ASN A1442     -13.022  32.526  10.802  1.00 89.82           O  
ATOM   3880  ND2 ASN A1442     -12.589  32.592  13.030  1.00 75.12           N  
ATOM   3881  N   HIS A1443     -13.286  30.282   8.962  1.00159.10           N  
ATOM   3882  CA  HIS A1443     -13.193  30.210   7.500  1.00175.59           C  
ATOM   3883  C   HIS A1443     -13.317  28.803   6.909  1.00124.95           C  
ATOM   3884  O   HIS A1443     -12.839  28.581   5.799  1.00117.51           O  
ATOM   3885  CB  HIS A1443     -11.879  30.840   6.991  1.00206.67           C  
ATOM   3886  CG  HIS A1443     -11.885  32.339   6.945  1.00208.10           C  
ATOM   3887  ND1 HIS A1443     -12.316  33.051   5.845  1.00191.07           N  
ATOM   3888  CD2 HIS A1443     -11.489  33.260   7.856  1.00204.85           C  
ATOM   3889  CE1 HIS A1443     -12.201  34.345   6.087  1.00188.16           C  
ATOM   3890  NE2 HIS A1443     -11.701  34.499   7.300  1.00192.64           N  
ATOM   3891  N   PRO A1444     -13.950  27.852   7.630  1.00 93.72           N  
ATOM   3892  CA  PRO A1444     -13.994  26.525   7.006  1.00101.75           C  
ATOM   3893  C   PRO A1444     -14.488  26.689   5.585  1.00129.72           C  
ATOM   3894  O   PRO A1444     -15.675  26.954   5.393  1.00139.02           O  
ATOM   3895  CB  PRO A1444     -15.038  25.777   7.838  1.00 77.40           C  
ATOM   3896  CG  PRO A1444     -15.877  26.845   8.430  1.00 84.66           C  
ATOM   3897  CD  PRO A1444     -14.926  27.963   8.726  1.00 86.74           C  
ATOM   3898  N   PRO A1445     -13.592  26.492   4.606  1.00106.75           N  
ATOM   3899  CA  PRO A1445     -13.672  26.922   3.206  1.00 88.35           C  
ATOM   3900  C   PRO A1445     -14.906  27.775   2.862  1.00 98.28           C  
ATOM   3901  O   PRO A1445     -14.735  28.871   2.326  1.00 76.91           O  
ATOM   3902  CB  PRO A1445     -13.657  25.588   2.447  1.00127.15           C  
ATOM   3903  CG  PRO A1445     -13.069  24.552   3.478  1.00105.93           C  
ATOM   3904  CD  PRO A1445     -12.700  25.331   4.719  1.00 80.48           C  
ATOM   3905  N   TYR A1446     -16.110  27.285   3.151  1.00 92.71           N  
ATOM   3906  CA  TYR A1446     -17.313  28.093   3.005  1.00 67.72           C  
ATOM   3907  C   TYR A1446     -17.981  28.291   4.368  1.00 90.09           C  
ATOM   3908  O   TYR A1446     -18.341  27.319   5.036  1.00 93.74           O  
ATOM   3909  CB  TYR A1446     -18.275  27.431   2.021  1.00 67.63           C  
ATOM   3910  CG  TYR A1446     -19.629  28.104   1.942  1.00 63.44           C  
ATOM   3911  CD1 TYR A1446     -19.760  29.389   1.458  1.00 70.99           C  
ATOM   3912  CD2 TYR A1446     -20.774  27.449   2.349  1.00 63.91           C  
ATOM   3913  CE1 TYR A1446     -20.992  30.004   1.389  1.00 72.86           C  
ATOM   3914  CE2 TYR A1446     -22.006  28.056   2.284  1.00 67.12           C  
ATOM   3915  CZ  TYR A1446     -22.113  29.337   1.803  1.00 72.42           C  
ATOM   3916  OH  TYR A1446     -23.349  29.955   1.724  1.00 81.21           O  
ATOM   3917  N   MET A1447     -18.121  29.546   4.792  1.00 78.26           N  
ATOM   3918  CA  MET A1447     -18.816  29.857   6.044  1.00 66.19           C  
ATOM   3919  C   MET A1447     -20.254  30.160   5.717  1.00 80.71           C  
ATOM   3920  O   MET A1447     -20.553  31.235   5.202  1.00 84.65           O  
ATOM   3921  CB  MET A1447     -18.219  31.089   6.724  1.00 82.82           C  
ATOM   3922  CG  MET A1447     -17.547  30.819   8.077  1.00 75.68           C  
ATOM   3923  SD  MET A1447     -18.616  30.029   9.287  1.00105.45           S  
ATOM   3924  CE  MET A1447     -19.769  31.349   9.657  1.00 56.28           C  
ATOM   3925  N   PRO A1448     -21.155  29.213   6.008  1.00 68.51           N  
ATOM   3926  CA  PRO A1448     -22.573  29.404   5.685  1.00 59.47           C  
ATOM   3927  C   PRO A1448     -23.065  30.778   6.152  1.00 65.11           C  
ATOM   3928  O   PRO A1448     -22.347  31.494   6.839  1.00 73.44           O  
ATOM   3929  CB  PRO A1448     -23.256  28.268   6.440  1.00 68.99           C  
ATOM   3930  CG  PRO A1448     -22.217  27.189   6.485  1.00 80.36           C  
ATOM   3931  CD  PRO A1448     -20.883  27.889   6.593  1.00 45.57           C  
ATOM   3932  N   HIS A1449     -24.271  31.154   5.753  1.00 66.99           N  
ATOM   3933  CA  HIS A1449     -24.793  32.471   6.086  1.00 63.52           C  
ATOM   3934  C   HIS A1449     -25.426  32.459   7.473  1.00 85.18           C  
ATOM   3935  O   HIS A1449     -26.649  32.604   7.634  1.00 65.06           O  
ATOM   3936  CB  HIS A1449     -25.790  32.937   5.019  1.00 78.50           C  
ATOM   3937  CG  HIS A1449     -25.143  33.352   3.734  1.00 84.70           C  
ATOM   3938  ND1 HIS A1449     -25.629  34.379   2.952  1.00 75.36           N  
ATOM   3939  CD2 HIS A1449     -24.034  32.892   3.105  1.00 73.99           C  
ATOM   3940  CE1 HIS A1449     -24.849  34.532   1.899  1.00 85.50           C  
ATOM   3941  NE2 HIS A1449     -23.871  33.644   1.971  1.00 71.78           N  
ATOM   3942  N   LEU A1450     -24.580  32.264   8.478  1.00 75.34           N  
ATOM   3943  CA  LEU A1450     -25.034  32.271   9.859  1.00 73.11           C  
ATOM   3944  C   LEU A1450     -24.893  33.654  10.465  1.00 75.15           C  
ATOM   3945  O   LEU A1450     -24.329  34.565   9.857  1.00 83.36           O  
ATOM   3946  CB  LEU A1450     -24.228  31.286  10.698  1.00 63.27           C  
ATOM   3947  CG  LEU A1450     -23.885  29.944  10.065  1.00 69.00           C  
ATOM   3948  CD1 LEU A1450     -22.855  29.227  10.917  1.00 43.63           C  
ATOM   3949  CD2 LEU A1450     -25.133  29.099   9.892  1.00 67.41           C  
ATOM   3950  N   GLU A1451     -25.414  33.796  11.675  1.00 57.77           N  
ATOM   3951  CA  GLU A1451     -25.197  34.990  12.471  1.00 69.80           C  
ATOM   3952  C   GLU A1451     -23.712  35.085  12.842  1.00 83.95           C  
ATOM   3953  O   GLU A1451     -23.010  34.073  12.949  1.00 66.35           O  
ATOM   3954  CB  GLU A1451     -26.060  34.936  13.729  1.00 69.66           C  
ATOM   3955  CG  GLU A1451     -26.021  36.201  14.553  1.00101.84           C  
ATOM   3956  CD  GLU A1451     -26.870  37.298  13.960  1.00101.22           C  
ATOM   3957  OE1 GLU A1451     -26.921  38.394  14.564  1.00105.09           O  
ATOM   3958  OE2 GLU A1451     -27.487  37.055  12.898  1.00 92.51           O  
ATOM   3959  N   SER A1452     -23.229  36.306  13.021  1.00 79.75           N  
ATOM   3960  CA  SER A1452     -21.821  36.514  13.305  1.00 83.24           C  
ATOM   3961  C   SER A1452     -20.948  35.695  12.363  1.00 89.41           C  
ATOM   3962  O   SER A1452     -20.039  34.992  12.810  1.00 92.06           O  
ATOM   3963  CB  SER A1452     -21.514  36.144  14.756  1.00 76.55           C  
ATOM   3964  OG  SER A1452     -22.343  36.867  15.652  1.00 89.09           O  
ATOM   3965  N   ARG A1453     -21.229  35.780  11.065  1.00 75.01           N  
ATOM   3966  CA  ARG A1453     -20.468  35.018  10.084  1.00 71.22           C  
ATOM   3967  C   ARG A1453     -18.984  35.258  10.289  1.00 83.45           C  
ATOM   3968  O   ARG A1453     -18.168  34.348  10.143  1.00 79.67           O  
ATOM   3969  CB  ARG A1453     -20.856  35.406   8.649  1.00 64.92           C  
ATOM   3970  CG  ARG A1453     -21.421  34.236   7.817  1.00 98.23           C  
ATOM   3971  CD  ARG A1453     -20.713  34.024   6.466  1.00 80.65           C  
ATOM   3972  NE  ARG A1453     -21.324  34.799   5.382  1.00 79.99           N  
ATOM   3973  CZ  ARG A1453     -21.400  34.402   4.112  1.00 81.06           C  
ATOM   3974  NH1 ARG A1453     -20.911  33.223   3.737  1.00 75.28           N  
ATOM   3975  NH2 ARG A1453     -21.983  35.182   3.214  1.00 86.09           N  
ATOM   3976  N   ASP A1454     -18.643  36.493  10.636  1.00 79.74           N  
ATOM   3977  CA  ASP A1454     -17.248  36.902  10.709  1.00 72.58           C  
ATOM   3978  C   ASP A1454     -16.504  36.221  11.853  1.00 85.11           C  
ATOM   3979  O   ASP A1454     -15.282  36.340  11.971  1.00 66.77           O  
ATOM   3980  CB  ASP A1454     -17.136  38.426  10.832  1.00 79.18           C  
ATOM   3981  CG  ASP A1454     -18.002  38.991  11.935  1.00105.57           C  
ATOM   3982  OD1 ASP A1454     -19.105  38.451  12.153  1.00113.37           O  
ATOM   3983  OD2 ASP A1454     -17.582  39.974  12.579  1.00104.83           O  
ATOM   3984  N   ARG A1455     -17.242  35.498  12.689  1.00 88.00           N  
ATOM   3985  CA  ARG A1455     -16.646  34.845  13.843  1.00 43.78           C  
ATOM   3986  C   ARG A1455     -16.336  33.367  13.600  1.00 52.84           C  
ATOM   3987  O   ARG A1455     -15.836  32.683  14.480  1.00101.87           O  
ATOM   3988  CB  ARG A1455     -17.553  35.013  15.063  1.00 88.43           C  
ATOM   3989  CG  ARG A1455     -17.987  36.454  15.344  1.00 87.17           C  
ATOM   3990  CD  ARG A1455     -16.830  37.447  15.380  1.00 83.30           C  
ATOM   3991  NE  ARG A1455     -15.787  37.109  16.351  1.00110.37           N  
ATOM   3992  CZ  ARG A1455     -15.783  37.502  17.623  1.00131.85           C  
ATOM   3993  NH1 ARG A1455     -16.784  38.238  18.097  1.00141.69           N  
ATOM   3994  NH2 ARG A1455     -14.780  37.149  18.422  1.00102.05           N  
ATOM   3995  N   GLY A1456     -16.613  32.868  12.404  1.00102.89           N  
ATOM   3996  CA  GLY A1456     -16.448  31.448  12.150  1.00 99.69           C  
ATOM   3997  C   GLY A1456     -17.458  30.648  12.959  1.00 88.86           C  
ATOM   3998  O   GLY A1456     -18.278  31.228  13.692  1.00 66.03           O  
ATOM   3999  N   LEU A1457     -17.392  29.321  12.833  1.00 63.28           N  
ATOM   4000  CA  LEU A1457     -18.331  28.421  13.496  1.00 60.82           C  
ATOM   4001  C   LEU A1457     -18.192  28.473  15.018  1.00 86.07           C  
ATOM   4002  O   LEU A1457     -19.177  28.254  15.738  1.00 58.64           O  
ATOM   4003  CB  LEU A1457     -18.142  26.992  12.984  1.00 35.04           C  
ATOM   4004  CG  LEU A1457     -18.332  26.820  11.475  1.00 65.54           C  
ATOM   4005  CD1 LEU A1457     -18.038  25.385  11.028  1.00 63.29           C  
ATOM   4006  CD2 LEU A1457     -19.724  27.252  11.053  1.00 42.81           C  
ATOM   4007  N   SER A1458     -16.970  28.777  15.472  1.00 83.58           N  
ATOM   4008  CA  SER A1458     -16.604  28.900  16.887  1.00 67.34           C  
ATOM   4009  C   SER A1458     -17.569  29.767  17.690  1.00100.44           C  
ATOM   4010  O   SER A1458     -17.895  29.447  18.833  1.00 93.71           O  
ATOM   4011  CB  SER A1458     -15.178  29.452  17.016  1.00 52.10           C  
ATOM   4012  N   SER A1459     -18.024  30.862  17.086  1.00 98.78           N  
ATOM   4013  CA  SER A1459     -18.913  31.811  17.757  1.00 82.39           C  
ATOM   4014  C   SER A1459     -19.945  31.197  18.697  1.00 70.86           C  
ATOM   4015  O   SER A1459     -20.720  30.328  18.300  1.00 89.10           O  
ATOM   4016  CB  SER A1459     -19.652  32.667  16.744  1.00 74.82           C  
ATOM   4017  OG  SER A1459     -20.593  33.485  17.411  1.00 89.79           O  
ATOM   4018  N   LYS A1460     -19.946  31.687  19.934  1.00 75.04           N  
ATOM   4019  CA  LYS A1460     -20.903  31.304  20.974  1.00 73.00           C  
ATOM   4020  C   LYS A1460     -21.055  29.798  21.197  1.00 73.64           C  
ATOM   4021  O   LYS A1460     -22.158  29.320  21.439  1.00 76.86           O  
ATOM   4022  CB  LYS A1460     -22.274  31.956  20.732  1.00 67.33           C  
ATOM   4023  CG  LYS A1460     -22.358  33.419  21.177  1.00 58.35           C  
ATOM   4024  CD  LYS A1460     -23.750  33.767  21.730  1.00 94.18           C  
ATOM   4025  CE  LYS A1460     -24.579  34.603  20.753  1.00 94.88           C  
ATOM   4026  NZ  LYS A1460     -25.192  35.821  21.382  1.00 85.92           N1+
ATOM   4027  N   THR A1461     -19.949  29.061  21.124  1.00 65.35           N  
ATOM   4028  CA  THR A1461     -19.967  27.623  21.397  1.00 57.15           C  
ATOM   4029  C   THR A1461     -18.571  26.977  21.356  1.00 71.94           C  
ATOM   4030  O   THR A1461     -17.555  27.670  21.358  1.00 76.43           O  
ATOM   4031  CB  THR A1461     -20.943  26.876  20.463  1.00 75.63           C  
ATOM   4032  OG1 THR A1461     -20.721  25.461  20.548  1.00 73.63           O  
ATOM   4033  CG2 THR A1461     -20.759  27.332  19.038  1.00 33.14           C  
ATOM   4034  N   LEU A1462     -18.540  25.648  21.341  1.00 55.29           N  
ATOM   4035  CA  LEU A1462     -17.303  24.877  21.420  1.00 64.97           C  
ATOM   4036  C   LEU A1462     -16.391  24.973  20.203  1.00 76.90           C  
ATOM   4037  O   LEU A1462     -16.840  25.168  19.072  1.00 86.18           O  
ATOM   4038  CB  LEU A1462     -17.634  23.399  21.595  1.00 68.63           C  
ATOM   4039  CG  LEU A1462     -18.037  22.871  22.945  1.00 60.73           C  
ATOM   4040  CD1 LEU A1462     -17.602  21.405  23.009  1.00 65.43           C  
ATOM   4041  CD2 LEU A1462     -17.332  23.714  23.991  1.00 69.39           C  
ATOM   4042  N   CYS A1463     -15.103  24.771  20.448  1.00 90.45           N  
ATOM   4043  CA  CYS A1463     -14.150  24.575  19.370  1.00 77.14           C  
ATOM   4044  C   CYS A1463     -14.559  23.411  18.459  1.00 62.83           C  
ATOM   4045  O   CYS A1463     -14.928  22.333  18.915  1.00 85.75           O  
ATOM   4046  CB  CYS A1463     -12.743  24.380  19.939  1.00 68.13           C  
ATOM   4047  SG  CYS A1463     -11.903  25.957  20.259  1.00107.85           S  
ATOM   4048  N   MET A1464     -14.493  23.650  17.159  1.00 84.29           N  
ATOM   4049  CA  MET A1464     -14.986  22.705  16.162  1.00 88.50           C  
ATOM   4050  C   MET A1464     -14.131  21.438  16.128  1.00 90.76           C  
ATOM   4051  O   MET A1464     -14.599  20.354  15.765  1.00 80.88           O  
ATOM   4052  CB  MET A1464     -15.017  23.383  14.787  1.00 50.25           C  
ATOM   4053  CG  MET A1464     -16.398  23.423  14.118  1.00 67.50           C  
ATOM   4054  SD  MET A1464     -17.751  24.116  15.083  1.00 80.54           S  
ATOM   4055  CE  MET A1464     -18.662  22.625  15.428  1.00 63.85           C  
ATOM   4056  N   GLU A1465     -12.873  21.596  16.516  1.00 71.47           N  
ATOM   4057  CA  GLU A1465     -11.917  20.499  16.537  1.00 70.94           C  
ATOM   4058  C   GLU A1465     -12.137  19.590  17.733  1.00 90.36           C  
ATOM   4059  O   GLU A1465     -11.547  18.507  17.812  1.00 89.59           O  
ATOM   4060  CB  GLU A1465     -10.493  21.050  16.613  1.00 88.00           C  
ATOM   4061  CG  GLU A1465     -10.241  21.978  17.801  1.00 72.13           C  
ATOM   4062  CD  GLU A1465     -10.079  23.434  17.380  1.00110.33           C  
ATOM   4063  OE1 GLU A1465     -11.034  24.016  16.802  1.00 97.92           O  
ATOM   4064  OE2 GLU A1465      -8.983  23.989  17.617  1.00122.61           O  
ATOM   4065  N   SER A1466     -12.964  20.046  18.674  1.00 71.44           N  
ATOM   4066  CA  SER A1466     -13.223  19.283  19.893  1.00 68.80           C  
ATOM   4067  C   SER A1466     -13.557  17.845  19.544  1.00 78.53           C  
ATOM   4068  O   SER A1466     -14.326  17.587  18.615  1.00 84.02           O  
ATOM   4069  CB  SER A1466     -14.369  19.900  20.704  1.00 56.16           C  
ATOM   4070  OG  SER A1466     -14.025  21.179  21.201  1.00 94.58           O  
ATOM   4071  N   GLN A1467     -12.983  16.907  20.283  1.00 75.52           N  
ATOM   4072  CA  GLN A1467     -13.216  15.505  19.986  1.00 80.13           C  
ATOM   4073  C   GLN A1467     -14.453  15.016  20.702  1.00 67.62           C  
ATOM   4074  O   GLN A1467     -14.685  15.362  21.855  1.00 89.41           O  
ATOM   4075  CB  GLN A1467     -12.031  14.657  20.423  1.00 68.73           C  
ATOM   4076  CG  GLN A1467     -12.094  13.228  19.927  1.00 75.67           C  
ATOM   4077  CD  GLN A1467     -10.978  12.910  18.950  1.00105.48           C  
ATOM   4078  OE1 GLN A1467     -10.200  13.785  18.562  1.00108.94           O  
ATOM   4079  NE2 GLN A1467     -10.892  11.652  18.551  1.00105.79           N  
ATOM   4080  N   GLN A1468     -15.253  14.224  20.006  1.00 70.50           N  
ATOM   4081  CA  GLN A1468     -16.309  13.479  20.656  1.00 71.42           C  
ATOM   4082  C   GLN A1468     -16.215  12.022  20.213  1.00 83.05           C  
ATOM   4083  O   GLN A1468     -15.458  11.680  19.301  1.00 84.90           O  
ATOM   4084  CB  GLN A1468     -17.694  14.083  20.379  1.00 64.37           C  
ATOM   4085  CG  GLN A1468     -17.899  15.494  20.952  1.00 53.33           C  
ATOM   4086  CD  GLN A1468     -19.350  15.957  20.858  1.00 75.66           C  
ATOM   4087  OE1 GLN A1468     -20.241  15.341  21.442  1.00 76.51           O  
ATOM   4088  NE2 GLN A1468     -19.592  17.038  20.113  1.00 53.85           N  
ATOM   4089  N   ILE A1469     -16.976  11.168  20.881  1.00 74.59           N  
ATOM   4090  CA  ILE A1469     -16.917   9.741  20.652  1.00 72.34           C  
ATOM   4091  C   ILE A1469     -18.322   9.205  20.498  1.00 68.75           C  
ATOM   4092  O   ILE A1469     -19.178   9.449  21.337  1.00 69.05           O  
ATOM   4093  CB  ILE A1469     -16.268   9.043  21.843  1.00 79.57           C  
ATOM   4094  CG1 ILE A1469     -14.765   9.335  21.879  1.00 64.45           C  
ATOM   4095  CG2 ILE A1469     -16.551   7.545  21.793  1.00 91.94           C  
ATOM   4096  CD1 ILE A1469     -14.047   8.643  23.011  1.00 56.41           C  
ATOM   4097  N   LEU A1470     -18.582   8.481  19.425  1.00 73.16           N  
ATOM   4098  CA  LEU A1470     -19.938   8.003  19.224  1.00 81.12           C  
ATOM   4099  C   LEU A1470     -20.153   6.767  20.078  1.00 92.83           C  
ATOM   4100  O   LEU A1470     -19.204   6.254  20.671  1.00 69.37           O  
ATOM   4101  CB  LEU A1470     -20.218   7.745  17.741  1.00 66.88           C  
ATOM   4102  CG  LEU A1470     -19.847   8.926  16.828  1.00 78.82           C  
ATOM   4103  CD1 LEU A1470     -20.038   8.539  15.382  1.00 61.69           C  
ATOM   4104  CD2 LEU A1470     -20.628  10.200  17.134  1.00 82.11           C  
ATOM   4105  N   PRO A1471     -21.407   6.305  20.170  1.00 97.19           N  
ATOM   4106  CA  PRO A1471     -21.698   5.113  20.965  1.00 91.74           C  
ATOM   4107  C   PRO A1471     -20.847   3.925  20.530  1.00108.67           C  
ATOM   4108  O   PRO A1471     -20.292   3.262  21.397  1.00 70.16           O  
ATOM   4109  CB  PRO A1471     -23.181   4.863  20.690  1.00 69.25           C  
ATOM   4110  CG  PRO A1471     -23.726   6.210  20.400  1.00 88.30           C  
ATOM   4111  CD  PRO A1471     -22.633   6.916  19.633  1.00 82.70           C  
ATOM   4112  N   ASP A1472     -20.721   3.668  19.228  1.00125.33           N  
ATOM   4113  CA  ASP A1472     -19.891   2.545  18.769  1.00115.39           C  
ATOM   4114  C   ASP A1472     -18.462   2.628  19.328  1.00109.03           C  
ATOM   4115  O   ASP A1472     -17.869   1.618  19.701  1.00 96.25           O  
ATOM   4116  CB  ASP A1472     -19.898   2.395  17.233  1.00 92.31           C  
ATOM   4117  CG  ASP A1472     -19.305   3.601  16.512  1.00111.64           C  
ATOM   4118  OD1 ASP A1472     -18.426   4.273  17.086  1.00102.04           O  
ATOM   4119  OD2 ASP A1472     -19.711   3.874  15.357  1.00105.89           O  
ATOM   4120  N   GLY A1473     -17.924   3.839  19.413  1.00106.37           N  
ATOM   4121  CA  GLY A1473     -16.591   4.029  19.944  1.00 70.61           C  
ATOM   4122  C   GLY A1473     -15.688   4.796  19.000  1.00 82.94           C  
ATOM   4123  O   GLY A1473     -14.545   5.093  19.348  1.00 78.99           O  
ATOM   4124  N   SER A1474     -16.185   5.123  17.809  1.00 73.70           N  
ATOM   4125  CA  SER A1474     -15.363   5.846  16.836  1.00 84.29           C  
ATOM   4126  C   SER A1474     -15.279   7.339  17.142  1.00 93.07           C  
ATOM   4127  O   SER A1474     -16.119   7.899  17.862  1.00 81.47           O  
ATOM   4128  CB  SER A1474     -15.820   5.594  15.388  1.00 95.17           C  
ATOM   4129  OG  SER A1474     -17.191   5.903  15.205  1.00 78.82           O  
ATOM   4130  N   LEU A1475     -14.247   7.971  16.594  1.00 75.65           N  
ATOM   4131  CA  LEU A1475     -13.956   9.366  16.892  1.00 80.12           C  
ATOM   4132  C   LEU A1475     -14.588  10.357  15.909  1.00 90.21           C  
ATOM   4133  O   LEU A1475     -14.569  10.169  14.694  1.00 88.66           O  
ATOM   4134  CB  LEU A1475     -12.452   9.567  16.939  1.00 56.28           C  
ATOM   4135  CG  LEU A1475     -11.745   8.568  17.847  1.00 78.67           C  
ATOM   4136  CD1 LEU A1475     -10.246   8.826  17.851  1.00 65.39           C  
ATOM   4137  CD2 LEU A1475     -12.324   8.625  19.265  1.00 97.36           C  
ATOM   4138  N   VAL A1476     -15.143  11.426  16.455  1.00108.28           N  
ATOM   4139  CA  VAL A1476     -15.771  12.447  15.645  1.00 77.39           C  
ATOM   4140  C   VAL A1476     -15.285  13.782  16.171  1.00 87.85           C  
ATOM   4141  O   VAL A1476     -14.921  13.896  17.343  1.00106.27           O  
ATOM   4142  CB  VAL A1476     -17.289  12.371  15.788  1.00 66.76           C  
ATOM   4143  CG1 VAL A1476     -17.943  13.419  14.932  1.00 83.68           C  
ATOM   4144  CG2 VAL A1476     -17.768  10.980  15.417  1.00 54.52           C  
ATOM   4145  N   GLN A1477     -15.255  14.789  15.309  1.00 67.16           N  
ATOM   4146  CA  GLN A1477     -14.957  16.148  15.757  1.00 76.37           C  
ATOM   4147  C   GLN A1477     -16.224  16.992  15.836  1.00 58.66           C  
ATOM   4148  O   GLN A1477     -17.216  16.730  15.145  1.00 54.52           O  
ATOM   4149  CB  GLN A1477     -13.915  16.821  14.871  1.00 72.30           C  
ATOM   4150  CG  GLN A1477     -12.486  16.520  15.263  1.00 83.87           C  
ATOM   4151  CD  GLN A1477     -11.511  17.134  14.294  1.00103.92           C  
ATOM   4152  OE1 GLN A1477     -11.762  17.151  13.086  1.00 82.86           O  
ATOM   4153  NE2 GLN A1477     -10.405  17.666  14.810  1.00 89.87           N  
ATOM   4154  N   HIS A1478     -16.199  17.997  16.696  1.00 70.88           N  
ATOM   4155  CA  HIS A1478     -17.411  18.723  16.961  1.00 76.99           C  
ATOM   4156  C   HIS A1478     -17.974  19.280  15.650  1.00 75.62           C  
ATOM   4157  O   HIS A1478     -19.192  19.316  15.449  1.00 75.63           O  
ATOM   4158  CB  HIS A1478     -17.170  19.804  18.005  1.00 52.82           C  
ATOM   4159  CG  HIS A1478     -18.425  20.292  18.644  1.00 59.55           C  
ATOM   4160  ND1 HIS A1478     -18.852  21.599  18.554  1.00 49.08           N  
ATOM   4161  CD2 HIS A1478     -19.372  19.633  19.349  1.00 58.92           C  
ATOM   4162  CE1 HIS A1478     -19.999  21.728  19.195  1.00 68.89           C  
ATOM   4163  NE2 HIS A1478     -20.334  20.550  19.691  1.00 90.84           N  
ATOM   4164  N   TYR A1479     -17.077  19.677  14.753  1.00 61.08           N  
ATOM   4165  CA  TYR A1479     -17.443  20.147  13.415  1.00 63.95           C  
ATOM   4166  C   TYR A1479     -18.596  19.389  12.735  1.00 67.02           C  
ATOM   4167  O   TYR A1479     -19.459  20.000  12.115  1.00 67.50           O  
ATOM   4168  CB  TYR A1479     -16.217  20.079  12.522  1.00 55.62           C  
ATOM   4169  CG  TYR A1479     -16.395  20.643  11.127  1.00 72.14           C  
ATOM   4170  CD1 TYR A1479     -16.637  19.798  10.040  1.00 61.54           C  
ATOM   4171  CD2 TYR A1479     -16.285  22.016  10.890  1.00 54.99           C  
ATOM   4172  CE1 TYR A1479     -16.777  20.303   8.759  1.00 77.67           C  
ATOM   4173  CE2 TYR A1479     -16.426  22.532   9.616  1.00 92.92           C  
ATOM   4174  CZ  TYR A1479     -16.671  21.668   8.549  1.00 97.19           C  
ATOM   4175  OH  TYR A1479     -16.812  22.159   7.269  1.00 78.95           O  
ATOM   4176  N   ASN A1480     -18.602  18.063  12.830  1.00 53.49           N  
ATOM   4177  CA  ASN A1480     -19.694  17.279  12.262  1.00 65.48           C  
ATOM   4178  C   ASN A1480     -20.904  17.039  13.151  1.00 77.67           C  
ATOM   4179  O   ASN A1480     -21.994  16.796  12.627  1.00 65.08           O  
ATOM   4180  CB  ASN A1480     -19.189  15.929  11.802  1.00 68.92           C  
ATOM   4181  CG  ASN A1480     -18.130  16.056  10.792  1.00 76.16           C  
ATOM   4182  OD1 ASN A1480     -18.203  16.915   9.912  1.00 63.58           O  
ATOM   4183  ND2 ASN A1480     -17.104  15.232  10.915  1.00 77.63           N  
ATOM   4184  N   VAL A1481     -20.727  17.066  14.474  1.00 55.40           N  
ATOM   4185  CA  VAL A1481     -21.837  16.697  15.360  1.00 69.57           C  
ATOM   4186  C   VAL A1481     -22.408  17.832  16.218  1.00 68.45           C  
ATOM   4187  O   VAL A1481     -23.303  17.615  17.029  1.00 53.65           O  
ATOM   4188  CB  VAL A1481     -21.496  15.476  16.239  1.00 51.28           C  
ATOM   4189  CG1 VAL A1481     -21.428  14.228  15.389  1.00 66.18           C  
ATOM   4190  CG2 VAL A1481     -20.194  15.698  16.963  1.00 65.65           C  
ATOM   4191  N   HIS A1482     -21.909  19.043  16.020  1.00 59.55           N  
ATOM   4192  CA  HIS A1482     -22.411  20.176  16.775  1.00 46.91           C  
ATOM   4193  C   HIS A1482     -23.936  20.225  16.797  1.00 34.50           C  
ATOM   4194  O   HIS A1482     -24.529  20.219  17.874  1.00 78.58           O  
ATOM   4195  CB  HIS A1482     -21.859  21.470  16.210  1.00 66.93           C  
ATOM   4196  CG  HIS A1482     -22.425  22.690  16.855  1.00 58.74           C  
ATOM   4197  ND1 HIS A1482     -21.732  23.423  17.789  1.00 71.28           N  
ATOM   4198  CD2 HIS A1482     -23.619  23.305  16.704  1.00 61.63           C  
ATOM   4199  CE1 HIS A1482     -22.471  24.444  18.181  1.00 61.81           C  
ATOM   4200  NE2 HIS A1482     -23.620  24.396  17.537  1.00 56.90           N  
ATOM   4201  N   ASN A1483     -24.576  20.283  15.625  1.00 52.78           N  
ATOM   4202  CA  ASN A1483     -26.047  20.360  15.544  1.00 55.49           C  
ATOM   4203  C   ASN A1483     -26.703  19.173  16.222  1.00 57.93           C  
ATOM   4204  O   ASN A1483     -27.903  19.180  16.511  1.00 61.00           O  
ATOM   4205  CB  ASN A1483     -26.543  20.442  14.103  1.00 35.19           C  
ATOM   4206  CG  ASN A1483     -26.098  21.699  13.399  1.00 67.63           C  
ATOM   4207  OD1 ASN A1483     -25.641  22.651  14.027  1.00 82.50           O  
ATOM   4208  ND2 ASN A1483     -26.242  21.713  12.075  1.00 91.70           N  
ATOM   4209  N   LEU A1484     -25.897  18.155  16.485  1.00 29.16           N  
ATOM   4210  CA  LEU A1484     -26.390  16.952  17.131  1.00 76.58           C  
ATOM   4211  C   LEU A1484     -26.296  16.985  18.659  1.00 79.38           C  
ATOM   4212  O   LEU A1484     -26.803  16.089  19.325  1.00 66.74           O  
ATOM   4213  CB  LEU A1484     -25.611  15.755  16.598  1.00 58.77           C  
ATOM   4214  CG  LEU A1484     -26.352  14.850  15.629  1.00 59.83           C  
ATOM   4215  CD1 LEU A1484     -27.508  15.621  14.974  1.00 58.25           C  
ATOM   4216  CD2 LEU A1484     -25.366  14.293  14.610  1.00 49.07           C  
ATOM   4217  N   TYR A1485     -25.649  18.010  19.206  1.00 81.40           N  
ATOM   4218  CA  TYR A1485     -25.309  18.015  20.625  1.00 81.65           C  
ATOM   4219  C   TYR A1485     -26.512  17.909  21.537  1.00 68.09           C  
ATOM   4220  O   TYR A1485     -26.649  16.951  22.284  1.00 57.31           O  
ATOM   4221  CB  TYR A1485     -24.514  19.259  21.012  1.00 97.99           C  
ATOM   4222  CG  TYR A1485     -24.036  19.215  22.446  1.00 73.75           C  
ATOM   4223  CD1 TYR A1485     -24.814  19.721  23.477  1.00 85.52           C  
ATOM   4224  CD2 TYR A1485     -22.816  18.633  22.770  1.00 63.82           C  
ATOM   4225  CE1 TYR A1485     -24.376  19.661  24.794  1.00 83.26           C  
ATOM   4226  CE2 TYR A1485     -22.371  18.570  24.068  1.00 56.85           C  
ATOM   4227  CZ  TYR A1485     -23.148  19.089  25.081  1.00 79.91           C  
ATOM   4228  OH  TYR A1485     -22.703  19.029  26.381  1.00 61.18           O  
ATOM   4229  N   GLY A1486     -27.372  18.913  21.496  1.00 75.53           N  
ATOM   4230  CA  GLY A1486     -28.563  18.894  22.320  1.00 80.07           C  
ATOM   4231  C   GLY A1486     -29.370  17.629  22.096  1.00 84.82           C  
ATOM   4232  O   GLY A1486     -29.956  17.070  23.026  1.00 82.55           O  
ATOM   4233  N   TRP A1487     -29.409  17.178  20.850  1.00 80.61           N  
ATOM   4234  CA  TRP A1487     -30.097  15.940  20.529  1.00 69.29           C  
ATOM   4235  C   TRP A1487     -29.452  14.763  21.258  1.00 68.08           C  
ATOM   4236  O   TRP A1487     -30.153  13.880  21.766  1.00 63.93           O  
ATOM   4237  CB  TRP A1487     -30.083  15.702  19.019  1.00 83.66           C  
ATOM   4238  CG  TRP A1487     -30.557  14.346  18.620  1.00 52.21           C  
ATOM   4239  CD1 TRP A1487     -31.837  13.983  18.268  1.00 52.48           C  
ATOM   4240  CD2 TRP A1487     -29.764  13.161  18.519  1.00 37.66           C  
ATOM   4241  NE1 TRP A1487     -31.879  12.639  17.959  1.00 41.89           N  
ATOM   4242  CE2 TRP A1487     -30.618  12.116  18.096  1.00 53.79           C  
ATOM   4243  CE3 TRP A1487     -28.412  12.884  18.737  1.00 55.96           C  
ATOM   4244  CZ2 TRP A1487     -30.164  10.813  17.904  1.00 45.22           C  
ATOM   4245  CZ3 TRP A1487     -27.960  11.591  18.544  1.00 49.00           C  
ATOM   4246  CH2 TRP A1487     -28.834  10.569  18.132  1.00 41.42           C  
ATOM   4247  N   SER A1488     -28.118  14.769  21.332  1.00 63.68           N  
ATOM   4248  CA  SER A1488     -27.364  13.657  21.923  1.00 53.79           C  
ATOM   4249  C   SER A1488     -27.678  13.477  23.403  1.00 82.82           C  
ATOM   4250  O   SER A1488     -27.463  12.397  23.959  1.00 72.46           O  
ATOM   4251  CB  SER A1488     -25.849  13.821  21.705  1.00 57.20           C  
ATOM   4252  OG  SER A1488     -25.227  14.623  22.698  1.00 70.22           O  
ATOM   4253  N   GLN A1489     -28.216  14.540  24.008  1.00 60.82           N  
ATOM   4254  CA  GLN A1489     -28.419  14.654  25.446  1.00 63.21           C  
ATOM   4255  C   GLN A1489     -29.856  14.337  25.786  1.00 77.69           C  
ATOM   4256  O   GLN A1489     -30.183  14.032  26.932  1.00 60.89           O  
ATOM   4257  CB  GLN A1489     -28.085  16.087  25.881  1.00 58.25           C  
ATOM   4258  CG  GLN A1489     -28.386  16.437  27.323  1.00 56.96           C  
ATOM   4259  CD  GLN A1489     -28.433  17.937  27.549  1.00 78.69           C  
ATOM   4260  OE1 GLN A1489     -29.076  18.657  26.789  1.00 70.96           O  
ATOM   4261  NE2 GLN A1489     -27.746  18.416  28.589  1.00 60.57           N  
ATOM   4262  N   THR A1490     -30.712  14.401  24.775  1.00 68.40           N  
ATOM   4263  CA  THR A1490     -32.147  14.276  24.990  1.00 59.01           C  
ATOM   4264  C   THR A1490     -32.609  12.908  25.521  1.00 77.75           C  
ATOM   4265  O   THR A1490     -33.217  12.847  26.582  1.00 70.36           O  
ATOM   4266  CB  THR A1490     -32.936  14.671  23.740  1.00 61.48           C  
ATOM   4267  OG1 THR A1490     -32.540  15.987  23.316  1.00 66.98           O  
ATOM   4268  CG2 THR A1490     -34.434  14.650  24.032  1.00 21.76           C  
ATOM   4269  N   ARG A1491     -32.331  11.814  24.814  1.00 87.12           N  
ATOM   4270  CA  ARG A1491     -32.792  10.505  25.291  1.00 47.45           C  
ATOM   4271  C   ARG A1491     -32.318  10.168  26.702  1.00 70.50           C  
ATOM   4272  O   ARG A1491     -33.133   9.811  27.550  1.00 83.67           O  
ATOM   4273  CB  ARG A1491     -32.393   9.362  24.357  1.00 71.06           C  
ATOM   4274  CG  ARG A1491     -33.107   8.040  24.682  1.00 71.58           C  
ATOM   4275  CD  ARG A1491     -32.209   6.840  24.439  1.00 44.23           C  
ATOM   4276  NE  ARG A1491     -31.162   7.196  23.496  1.00101.07           N  
ATOM   4277  CZ  ARG A1491     -29.959   6.638  23.477  1.00115.95           C  
ATOM   4278  NH1 ARG A1491     -29.661   5.683  24.366  1.00 48.26           N  
ATOM   4279  NH2 ARG A1491     -29.062   7.044  22.571  1.00106.51           N  
ATOM   4280  N   PRO A1492     -31.002  10.269  26.964  1.00 79.64           N  
ATOM   4281  CA  PRO A1492     -30.556   9.887  28.312  1.00 84.96           C  
ATOM   4282  C   PRO A1492     -31.325  10.640  29.406  1.00 85.88           C  
ATOM   4283  O   PRO A1492     -31.917   9.995  30.268  1.00 87.27           O  
ATOM   4284  CB  PRO A1492     -29.078  10.275  28.318  1.00 41.38           C  
ATOM   4285  CG  PRO A1492     -28.684  10.362  26.864  1.00 46.58           C  
ATOM   4286  CD  PRO A1492     -29.906  10.826  26.151  1.00 44.42           C  
ATOM   4287  N   THR A1493     -31.321  11.972  29.364  1.00 55.79           N  
ATOM   4288  CA  THR A1493     -32.187  12.781  30.217  1.00 39.04           C  
ATOM   4289  C   THR A1493     -33.615  12.234  30.339  1.00 56.95           C  
ATOM   4290  O   THR A1493     -34.125  12.071  31.432  1.00 61.22           O  
ATOM   4291  CB  THR A1493     -32.280  14.207  29.690  1.00 59.83           C  
ATOM   4292  OG1 THR A1493     -31.053  14.892  29.954  1.00 41.02           O  
ATOM   4293  CG2 THR A1493     -33.435  14.947  30.349  1.00 34.76           C  
ATOM   4294  N   TYR A1494     -34.262  11.968  29.212  1.00 64.08           N  
ATOM   4295  CA  TYR A1494     -35.579  11.344  29.211  1.00 53.55           C  
ATOM   4296  C   TYR A1494     -35.571  10.102  30.079  1.00 60.12           C  
ATOM   4297  O   TYR A1494     -36.388   9.963  30.979  1.00 63.42           O  
ATOM   4298  CB  TYR A1494     -35.988  10.977  27.784  1.00 36.64           C  
ATOM   4299  CG  TYR A1494     -37.292  10.208  27.644  1.00 55.43           C  
ATOM   4300  CD1 TYR A1494     -38.518  10.814  27.895  1.00 46.43           C  
ATOM   4301  CD2 TYR A1494     -37.294   8.885  27.210  1.00 55.68           C  
ATOM   4302  CE1 TYR A1494     -39.705  10.110  27.756  1.00 56.09           C  
ATOM   4303  CE2 TYR A1494     -38.475   8.169  27.056  1.00 28.59           C  
ATOM   4304  CZ  TYR A1494     -39.673   8.781  27.341  1.00 69.98           C  
ATOM   4305  OH  TYR A1494     -40.836   8.056  27.189  1.00 37.34           O  
ATOM   4306  N   GLU A1495     -34.643   9.196  29.795  1.00 67.50           N  
ATOM   4307  CA  GLU A1495     -34.503   7.961  30.554  1.00 65.23           C  
ATOM   4308  C   GLU A1495     -34.187   8.250  32.014  1.00 76.39           C  
ATOM   4309  O   GLU A1495     -34.762   7.649  32.911  1.00 82.69           O  
ATOM   4310  CB  GLU A1495     -33.427   7.068  29.935  1.00 60.47           C  
ATOM   4311  CG  GLU A1495     -33.782   6.572  28.543  1.00 72.86           C  
ATOM   4312  CD  GLU A1495     -32.642   5.845  27.844  1.00102.22           C  
ATOM   4313  OE1 GLU A1495     -32.919   5.133  26.849  1.00 95.08           O  
ATOM   4314  OE2 GLU A1495     -31.474   5.992  28.273  1.00 87.75           O  
ATOM   4315  N   ALA A1496     -33.274   9.181  32.250  1.00 77.37           N  
ATOM   4316  CA  ALA A1496     -32.920   9.561  33.610  1.00 59.43           C  
ATOM   4317  C   ALA A1496     -34.178   9.825  34.438  1.00 69.77           C  
ATOM   4318  O   ALA A1496     -34.389   9.210  35.490  1.00 86.66           O  
ATOM   4319  CB  ALA A1496     -32.008  10.790  33.602  1.00 41.71           C  
ATOM   4320  N   VAL A1497     -35.016  10.737  33.955  1.00 57.21           N  
ATOM   4321  CA  VAL A1497     -36.259  11.077  34.636  1.00 59.05           C  
ATOM   4322  C   VAL A1497     -37.142   9.848  34.837  1.00 68.03           C  
ATOM   4323  O   VAL A1497     -37.796   9.698  35.858  1.00 57.71           O  
ATOM   4324  CB  VAL A1497     -37.048  12.135  33.853  1.00 48.98           C  
ATOM   4325  CG1 VAL A1497     -38.428  12.292  34.430  1.00 56.42           C  
ATOM   4326  CG2 VAL A1497     -36.316  13.469  33.863  1.00 55.97           C  
ATOM   4327  N   GLN A1498     -37.155   8.954  33.861  1.00 57.89           N  
ATOM   4328  CA  GLN A1498     -38.007   7.776  33.946  1.00 72.18           C  
ATOM   4329  C   GLN A1498     -37.543   6.807  35.026  1.00 86.86           C  
ATOM   4330  O   GLN A1498     -38.337   6.313  35.816  1.00 84.18           O  
ATOM   4331  CB  GLN A1498     -38.035   7.057  32.606  1.00 75.31           C  
ATOM   4332  CG  GLN A1498     -38.659   7.853  31.490  1.00 89.83           C  
ATOM   4333  CD  GLN A1498     -39.717   7.057  30.789  1.00 89.29           C  
ATOM   4334  OE1 GLN A1498     -40.861   7.488  30.693  1.00 73.84           O  
ATOM   4335  NE2 GLN A1498     -39.353   5.870  30.318  1.00 70.29           N  
ATOM   4336  N   GLU A1499     -36.249   6.526  35.036  1.00 80.12           N  
ATOM   4337  CA  GLU A1499     -35.670   5.588  35.980  1.00 71.48           C  
ATOM   4338  C   GLU A1499     -35.884   6.054  37.410  1.00 86.53           C  
ATOM   4339  O   GLU A1499     -36.345   5.294  38.261  1.00 93.71           O  
ATOM   4340  CB  GLU A1499     -34.176   5.402  35.690  1.00 68.96           C  
ATOM   4341  CG  GLU A1499     -33.912   4.847  34.290  1.00 69.00           C  
ATOM   4342  CD  GLU A1499     -32.440   4.726  33.948  1.00 97.43           C  
ATOM   4343  OE1 GLU A1499     -31.605   4.907  34.861  1.00 91.59           O  
ATOM   4344  OE2 GLU A1499     -32.123   4.448  32.766  1.00108.95           O  
ATOM   4345  N   VAL A1500     -35.564   7.316  37.666  1.00 82.61           N  
ATOM   4346  CA  VAL A1500     -35.653   7.876  39.015  1.00 66.16           C  
ATOM   4347  C   VAL A1500     -37.077   8.081  39.553  1.00 68.13           C  
ATOM   4348  O   VAL A1500     -37.328   7.849  40.726  1.00 90.27           O  
ATOM   4349  CB  VAL A1500     -34.901   9.207  39.098  1.00 65.86           C  
ATOM   4350  CG1 VAL A1500     -35.814  10.297  39.612  1.00 58.98           C  
ATOM   4351  CG2 VAL A1500     -33.678   9.066  39.966  1.00 63.89           C  
ATOM   4352  N   THR A1501     -38.003   8.522  38.708  1.00 91.94           N  
ATOM   4353  CA  THR A1501     -39.354   8.820  39.170  1.00 85.10           C  
ATOM   4354  C   THR A1501     -40.296   7.642  39.001  1.00 79.93           C  
ATOM   4355  O   THR A1501     -41.401   7.640  39.546  1.00 89.38           O  
ATOM   4356  CB  THR A1501     -39.970  10.013  38.427  1.00 90.48           C  
ATOM   4357  OG1 THR A1501     -40.265   9.637  37.072  1.00 66.02           O  
ATOM   4358  CG2 THR A1501     -39.025  11.206  38.469  1.00 58.96           C  
ATOM   4359  N   GLY A1502     -39.866   6.649  38.235  1.00 54.79           N  
ATOM   4360  CA  GLY A1502     -40.675   5.467  38.000  1.00 71.56           C  
ATOM   4361  C   GLY A1502     -41.896   5.797  37.170  1.00 90.53           C  
ATOM   4362  O   GLY A1502     -42.768   4.959  36.944  1.00 74.89           O  
ATOM   4363  N   GLN A1503     -41.957   7.039  36.713  1.00102.81           N  
ATOM   4364  CA  GLN A1503     -43.063   7.484  35.888  1.00 78.02           C  
ATOM   4365  C   GLN A1503     -42.576   7.891  34.506  1.00 89.45           C  
ATOM   4366  O   GLN A1503     -41.380   7.818  34.209  1.00 98.01           O  
ATOM   4367  CB  GLN A1503     -43.787   8.641  36.556  1.00 79.70           C  
ATOM   4368  CG  GLN A1503     -44.509   8.237  37.810  1.00 94.11           C  
ATOM   4369  CD  GLN A1503     -45.699   9.119  38.091  1.00 99.66           C  
ATOM   4370  OE1 GLN A1503     -45.572  10.334  38.230  1.00 79.37           O  
ATOM   4371  NE2 GLN A1503     -46.872   8.509  38.166  1.00 94.01           N  
ATOM   4372  N   ARG A1504     -43.518   8.309  33.668  1.00 73.27           N  
ATOM   4373  CA  ARG A1504     -43.240   8.639  32.276  1.00 78.47           C  
ATOM   4374  C   ARG A1504     -42.493   9.971  32.156  1.00 73.38           C  
ATOM   4375  O   ARG A1504     -41.499  10.100  31.430  1.00 42.09           O  
ATOM   4376  CB  ARG A1504     -44.557   8.622  31.499  1.00 70.62           C  
ATOM   4377  CG  ARG A1504     -44.804   9.765  30.568  1.00 76.11           C  
ATOM   4378  CD  ARG A1504     -46.305   9.955  30.333  1.00 86.79           C  
ATOM   4379  NE  ARG A1504     -47.051   8.707  30.173  1.00 62.88           N  
ATOM   4380  CZ  ARG A1504     -48.376   8.644  30.039  1.00 80.28           C  
ATOM   4381  NH1 ARG A1504     -49.105   9.751  30.039  1.00 68.58           N  
ATOM   4382  NH2 ARG A1504     -48.983   7.478  29.900  1.00 66.38           N  
ATOM   4383  N   GLY A1505     -42.945  10.953  32.917  1.00 66.81           N  
ATOM   4384  CA  GLY A1505     -42.219  12.198  33.017  1.00 74.96           C  
ATOM   4385  C   GLY A1505     -42.296  12.937  31.710  1.00 82.01           C  
ATOM   4386  O   GLY A1505     -43.140  12.620  30.863  1.00 59.51           O  
ATOM   4387  N   VAL A1506     -41.428  13.930  31.549  1.00 28.30           N  
ATOM   4388  CA  VAL A1506     -41.435  14.737  30.332  1.00 82.44           C  
ATOM   4389  C   VAL A1506     -40.142  15.538  30.250  1.00 60.18           C  
ATOM   4390  O   VAL A1506     -39.564  15.869  31.270  1.00 55.84           O  
ATOM   4391  CB  VAL A1506     -42.668  15.666  30.268  1.00 54.37           C  
ATOM   4392  CG1 VAL A1506     -42.488  16.831  31.187  1.00 23.40           C  
ATOM   4393  CG2 VAL A1506     -42.866  16.152  28.860  1.00 71.72           C  
ATOM   4394  N   VAL A1507     -39.665  15.806  29.040  1.00 50.18           N  
ATOM   4395  CA  VAL A1507     -38.465  16.615  28.874  1.00 53.37           C  
ATOM   4396  C   VAL A1507     -38.704  17.746  27.889  1.00 72.14           C  
ATOM   4397  O   VAL A1507     -39.224  17.538  26.810  1.00 76.04           O  
ATOM   4398  CB  VAL A1507     -37.303  15.781  28.361  1.00 52.72           C  
ATOM   4399  CG1 VAL A1507     -36.127  16.665  28.021  1.00 30.67           C  
ATOM   4400  CG2 VAL A1507     -36.927  14.762  29.373  1.00 31.13           C  
ATOM   4401  N   ILE A1508     -38.338  18.952  28.277  1.00 56.07           N  
ATOM   4402  CA  ILE A1508     -38.356  20.080  27.372  1.00 52.68           C  
ATOM   4403  C   ILE A1508     -36.895  20.322  27.022  1.00 56.71           C  
ATOM   4404  O   ILE A1508     -36.062  20.430  27.914  1.00 65.82           O  
ATOM   4405  CB  ILE A1508     -38.901  21.353  28.054  1.00 58.80           C  
ATOM   4406  CG1 ILE A1508     -40.403  21.271  28.323  1.00 48.75           C  
ATOM   4407  CG2 ILE A1508     -38.657  22.541  27.173  1.00 74.08           C  
ATOM   4408  CD1 ILE A1508     -40.869  19.970  28.872  1.00 70.85           C  
ATOM   4409  N   THR A1509     -36.556  20.396  25.740  1.00 61.96           N  
ATOM   4410  CA  THR A1509     -35.184  20.739  25.392  1.00 60.07           C  
ATOM   4411  C   THR A1509     -35.139  21.905  24.439  1.00 49.40           C  
ATOM   4412  O   THR A1509     -36.118  22.174  23.744  1.00 86.55           O  
ATOM   4413  CB  THR A1509     -34.403  19.547  24.819  1.00 72.03           C  
ATOM   4414  OG1 THR A1509     -33.119  19.987  24.344  1.00 57.71           O  
ATOM   4415  CG2 THR A1509     -35.183  18.892  23.697  1.00 42.48           C  
ATOM   4416  N   ARG A1510     -34.007  22.603  24.414  1.00 61.89           N  
ATOM   4417  CA  ARG A1510     -33.856  23.756  23.535  1.00 72.39           C  
ATOM   4418  C   ARG A1510     -33.334  23.389  22.132  1.00 69.43           C  
ATOM   4419  O   ARG A1510     -33.986  23.681  21.130  1.00 68.41           O  
ATOM   4420  CB  ARG A1510     -32.984  24.824  24.195  1.00 53.34           C  
ATOM   4421  CG  ARG A1510     -33.165  26.180  23.578  1.00 47.15           C  
ATOM   4422  CD  ARG A1510     -32.685  27.262  24.485  1.00 46.66           C  
ATOM   4423  NE  ARG A1510     -31.257  27.480  24.355  1.00 51.29           N  
ATOM   4424  CZ  ARG A1510     -30.637  28.561  24.815  1.00 73.30           C  
ATOM   4425  NH1 ARG A1510     -31.341  29.507  25.426  1.00 57.71           N  
ATOM   4426  NH2 ARG A1510     -29.322  28.705  24.657  1.00 75.95           N  
ATOM   4427  N   SER A1511     -32.171  22.745  22.065  1.00 57.23           N  
ATOM   4428  CA  SER A1511     -31.615  22.327  20.781  1.00 37.79           C  
ATOM   4429  C   SER A1511     -32.270  21.038  20.291  1.00 58.16           C  
ATOM   4430  O   SER A1511     -32.312  20.019  20.991  1.00 69.91           O  
ATOM   4431  CB  SER A1511     -30.093  22.175  20.863  1.00 76.69           C  
ATOM   4432  OG  SER A1511     -29.539  21.612  19.680  1.00 56.48           O  
ATOM   4433  N   THR A1512     -32.800  21.101  19.077  1.00 92.81           N  
ATOM   4434  CA  THR A1512     -33.445  19.956  18.464  1.00 61.50           C  
ATOM   4435  C   THR A1512     -32.758  19.550  17.176  1.00 68.60           C  
ATOM   4436  O   THR A1512     -31.886  20.270  16.665  1.00 63.27           O  
ATOM   4437  CB  THR A1512     -34.876  20.269  18.152  1.00 57.14           C  
ATOM   4438  OG1 THR A1512     -35.054  21.692  18.178  1.00 54.86           O  
ATOM   4439  CG2 THR A1512     -35.770  19.617  19.178  1.00 56.52           C  
ATOM   4440  N   PHE A1513     -33.156  18.381  16.677  1.00 55.54           N  
ATOM   4441  CA  PHE A1513     -32.701  17.855  15.385  1.00 65.94           C  
ATOM   4442  C   PHE A1513     -33.675  16.773  14.974  1.00 64.41           C  
ATOM   4443  O   PHE A1513     -34.322  16.190  15.822  1.00 82.23           O  
ATOM   4444  CB  PHE A1513     -31.302  17.269  15.497  1.00 56.15           C  
ATOM   4445  CG  PHE A1513     -30.704  16.872  14.180  1.00 51.28           C  
ATOM   4446  CD1 PHE A1513     -30.116  17.821  13.357  1.00 74.35           C  
ATOM   4447  CD2 PHE A1513     -30.722  15.556  13.767  1.00 74.38           C  
ATOM   4448  CE1 PHE A1513     -29.567  17.468  12.149  1.00 65.56           C  
ATOM   4449  CE2 PHE A1513     -30.175  15.198  12.558  1.00 65.96           C  
ATOM   4450  CZ  PHE A1513     -29.597  16.156  11.750  1.00 51.88           C  
ATOM   4451  N   PRO A1514     -33.793  16.486  13.676  1.00 74.98           N  
ATOM   4452  CA  PRO A1514     -34.857  15.533  13.387  1.00 72.31           C  
ATOM   4453  C   PRO A1514     -34.733  14.259  14.221  1.00 65.03           C  
ATOM   4454  O   PRO A1514     -33.653  13.679  14.333  1.00 50.54           O  
ATOM   4455  CB  PRO A1514     -34.670  15.265  11.905  1.00 53.69           C  
ATOM   4456  CG  PRO A1514     -34.101  16.529  11.401  1.00 60.73           C  
ATOM   4457  CD  PRO A1514     -33.147  16.963  12.449  1.00 66.21           C  
ATOM   4458  N   SER A1515     -35.866  13.875  14.806  1.00 53.28           N  
ATOM   4459  CA  SER A1515     -36.032  12.763  15.755  1.00 74.31           C  
ATOM   4460  C   SER A1515     -35.949  13.217  17.216  1.00 59.62           C  
ATOM   4461  O   SER A1515     -36.516  12.578  18.089  1.00 55.78           O  
ATOM   4462  CB  SER A1515     -35.144  11.533  15.461  1.00 53.91           C  
ATOM   4463  OG  SER A1515     -33.833  11.654  15.972  1.00 51.35           O  
ATOM   4464  N   SER A1516     -35.262  14.329  17.462  1.00 75.35           N  
ATOM   4465  CA  SER A1516     -35.186  14.944  18.786  1.00 38.09           C  
ATOM   4466  C   SER A1516     -36.534  14.842  19.509  1.00 47.87           C  
ATOM   4467  O   SER A1516     -36.590  14.400  20.649  1.00 73.46           O  
ATOM   4468  CB  SER A1516     -34.747  16.418  18.668  1.00 50.07           C  
ATOM   4469  OG  SER A1516     -34.134  16.918  19.854  1.00 88.15           O  
ATOM   4470  N   GLY A1517     -37.620  15.219  18.845  1.00 53.04           N  
ATOM   4471  CA  GLY A1517     -38.939  15.144  19.453  1.00 69.07           C  
ATOM   4472  C   GLY A1517     -39.433  13.749  19.811  1.00 55.67           C  
ATOM   4473  O   GLY A1517     -40.563  13.567  20.241  1.00 53.31           O  
ATOM   4474  N   ARG A1518     -38.598  12.747  19.623  1.00 44.63           N  
ATOM   4475  CA  ARG A1518     -38.972  11.385  19.983  1.00 72.64           C  
ATOM   4476  C   ARG A1518     -38.938  11.139  21.510  1.00 90.23           C  
ATOM   4477  O   ARG A1518     -39.601  10.237  22.014  1.00 58.94           O  
ATOM   4478  CB  ARG A1518     -38.066  10.394  19.234  1.00 43.98           C  
ATOM   4479  CG  ARG A1518     -38.576   8.980  19.237  1.00 61.94           C  
ATOM   4480  CD  ARG A1518     -38.122   8.289  17.994  1.00 62.85           C  
ATOM   4481  NE  ARG A1518     -36.801   7.706  18.110  1.00 53.94           N  
ATOM   4482  CZ  ARG A1518     -36.590   6.507  18.633  1.00 81.05           C  
ATOM   4483  NH1 ARG A1518     -37.629   5.819  19.096  1.00 58.79           N  
ATOM   4484  NH2 ARG A1518     -35.357   5.999  18.707  1.00 54.11           N  
ATOM   4485  N   TRP A1519     -38.176  11.959  22.232  1.00 96.88           N  
ATOM   4486  CA  TRP A1519     -37.975  11.807  23.674  1.00 60.72           C  
ATOM   4487  C   TRP A1519     -38.290  13.108  24.414  1.00 54.90           C  
ATOM   4488  O   TRP A1519     -38.294  13.137  25.636  1.00 74.97           O  
ATOM   4489  CB  TRP A1519     -36.526  11.431  23.965  1.00 60.66           C  
ATOM   4490  CG  TRP A1519     -35.880  10.642  22.891  1.00 74.22           C  
ATOM   4491  CD1 TRP A1519     -35.188  11.119  21.788  1.00 92.35           C  
ATOM   4492  CD2 TRP A1519     -35.849   9.236  22.802  1.00 62.13           C  
ATOM   4493  NE1 TRP A1519     -34.730  10.070  21.019  1.00 48.90           N  
ATOM   4494  CE2 TRP A1519     -35.126   8.900  21.622  1.00 99.85           C  
ATOM   4495  CE3 TRP A1519     -36.356   8.211  23.597  1.00 71.10           C  
ATOM   4496  CZ2 TRP A1519     -34.909   7.578  21.234  1.00131.39           C  
ATOM   4497  CZ3 TRP A1519     -36.142   6.894  23.204  1.00130.58           C  
ATOM   4498  CH2 TRP A1519     -35.424   6.591  22.036  1.00150.21           C  
ATOM   4499  N   ALA A1520     -38.567  14.174  23.666  1.00 67.83           N  
ATOM   4500  CA  ALA A1520     -38.755  15.489  24.260  1.00 60.88           C  
ATOM   4501  C   ALA A1520     -39.772  16.362  23.539  1.00 39.27           C  
ATOM   4502  O   ALA A1520     -40.265  16.026  22.473  1.00 63.36           O  
ATOM   4503  CB  ALA A1520     -37.435  16.212  24.330  1.00 28.24           C  
ATOM   4504  N   GLY A1521     -40.070  17.496  24.150  1.00 40.15           N  
ATOM   4505  CA  GLY A1521     -40.888  18.534  23.560  1.00 36.83           C  
ATOM   4506  C   GLY A1521     -39.945  19.703  23.424  1.00 62.96           C  
ATOM   4507  O   GLY A1521     -38.729  19.530  23.615  1.00 41.48           O  
ATOM   4508  N   HIS A1522     -40.478  20.886  23.130  1.00 26.05           N  
ATOM   4509  CA  HIS A1522     -39.612  22.029  22.841  1.00 50.22           C  
ATOM   4510  C   HIS A1522     -40.386  23.308  23.048  1.00 66.41           C  
ATOM   4511  O   HIS A1522     -41.598  23.365  22.835  1.00 52.88           O  
ATOM   4512  CB  HIS A1522     -39.097  21.930  21.402  1.00 47.21           C  
ATOM   4513  CG  HIS A1522     -38.205  23.056  20.974  1.00 51.34           C  
ATOM   4514  ND1 HIS A1522     -38.591  23.994  20.041  1.00 58.87           N  
ATOM   4515  CD2 HIS A1522     -36.928  23.362  21.302  1.00 63.18           C  
ATOM   4516  CE1 HIS A1522     -37.602  24.842  19.831  1.00 38.01           C  
ATOM   4517  NE2 HIS A1522     -36.577  24.477  20.579  1.00 49.97           N  
ATOM   4518  N   TRP A1523     -39.690  24.336  23.493  1.00 50.50           N  
ATOM   4519  CA  TRP A1523     -40.323  25.622  23.703  1.00 47.19           C  
ATOM   4520  C   TRP A1523     -39.532  26.509  22.771  1.00 47.49           C  
ATOM   4521  O   TRP A1523     -38.384  26.210  22.472  1.00 52.32           O  
ATOM   4522  CB  TRP A1523     -40.254  26.057  25.201  1.00 37.89           C  
ATOM   4523  CG  TRP A1523     -39.057  26.896  25.585  1.00 43.81           C  
ATOM   4524  CD1 TRP A1523     -38.997  28.266  25.673  1.00 65.45           C  
ATOM   4525  CD2 TRP A1523     -37.755  26.421  25.920  1.00 36.18           C  
ATOM   4526  NE1 TRP A1523     -37.732  28.663  26.042  1.00 59.03           N  
ATOM   4527  CE2 TRP A1523     -36.952  27.546  26.191  1.00 50.88           C  
ATOM   4528  CE3 TRP A1523     -37.186  25.157  26.010  1.00 36.65           C  
ATOM   4529  CZ2 TRP A1523     -35.623  27.433  26.538  1.00 48.55           C  
ATOM   4530  CZ3 TRP A1523     -35.870  25.052  26.345  1.00 46.37           C  
ATOM   4531  CH2 TRP A1523     -35.100  26.178  26.608  1.00 56.56           C  
ATOM   4532  N   LEU A1524     -40.143  27.578  22.286  1.00 74.66           N  
ATOM   4533  CA  LEU A1524     -39.574  28.319  21.165  1.00 72.68           C  
ATOM   4534  C   LEU A1524     -38.476  29.308  21.532  1.00 68.63           C  
ATOM   4535  O   LEU A1524     -37.974  30.034  20.675  1.00 71.10           O  
ATOM   4536  CB  LEU A1524     -40.687  28.986  20.356  1.00 68.49           C  
ATOM   4537  CG  LEU A1524     -41.444  27.981  19.479  1.00 48.11           C  
ATOM   4538  CD1 LEU A1524     -42.768  28.532  19.000  1.00 59.35           C  
ATOM   4539  CD2 LEU A1524     -40.553  27.568  18.319  1.00 58.47           C  
ATOM   4540  N   GLY A1525     -38.094  29.328  22.803  1.00 52.46           N  
ATOM   4541  CA  GLY A1525     -36.924  30.084  23.217  1.00 48.65           C  
ATOM   4542  C   GLY A1525     -37.156  31.538  23.576  1.00 73.27           C  
ATOM   4543  O   GLY A1525     -38.282  31.961  23.867  1.00 50.46           O  
ATOM   4544  N   ASP A1526     -36.070  32.303  23.511  1.00 29.13           N  
ATOM   4545  CA  ASP A1526     -36.005  33.671  24.037  1.00 45.25           C  
ATOM   4546  C   ASP A1526     -36.739  34.751  23.227  1.00 67.28           C  
ATOM   4547  O   ASP A1526     -36.117  35.694  22.702  1.00 45.23           O  
ATOM   4548  CB  ASP A1526     -34.541  34.066  24.254  1.00 46.26           C  
ATOM   4549  CG  ASP A1526     -33.826  33.124  25.222  1.00 86.48           C  
ATOM   4550  OD1 ASP A1526     -34.525  32.550  26.085  1.00 57.28           O  
ATOM   4551  OD2 ASP A1526     -32.587  32.942  25.106  1.00 87.43           O  
ATOM   4552  N   ASN A1527     -38.063  34.631  23.149  1.00 34.10           N  
ATOM   4553  CA  ASN A1527     -38.843  35.697  22.551  1.00 47.45           C  
ATOM   4554  C   ASN A1527     -38.750  36.982  23.364  1.00 64.64           C  
ATOM   4555  O   ASN A1527     -38.107  37.011  24.403  1.00 80.36           O  
ATOM   4556  CB  ASN A1527     -40.297  35.277  22.310  1.00 62.18           C  
ATOM   4557  CG  ASN A1527     -40.977  34.767  23.548  1.00 76.02           C  
ATOM   4558  OD1 ASN A1527     -40.557  35.059  24.662  1.00 81.71           O  
ATOM   4559  ND2 ASN A1527     -42.051  34.006  23.361  1.00 70.03           N  
ATOM   4560  N   THR A1528     -39.356  38.051  22.867  1.00 65.47           N  
ATOM   4561  CA  THR A1528     -39.413  39.312  23.594  1.00 81.35           C  
ATOM   4562  C   THR A1528     -40.872  39.681  23.788  1.00 84.50           C  
ATOM   4563  O   THR A1528     -41.724  39.237  23.026  1.00 70.40           O  
ATOM   4564  CB  THR A1528     -38.667  40.446  22.851  1.00 67.39           C  
ATOM   4565  OG1 THR A1528     -37.259  40.350  23.110  1.00 95.41           O  
ATOM   4566  CG2 THR A1528     -39.144  41.806  23.319  1.00 76.65           C  
ATOM   4567  N   ALA A1529     -41.173  40.466  24.816  1.00 67.96           N  
ATOM   4568  CA  ALA A1529     -42.541  40.913  25.018  1.00 80.49           C  
ATOM   4569  C   ALA A1529     -42.899  41.978  23.988  1.00 93.08           C  
ATOM   4570  O   ALA A1529     -42.894  43.175  24.292  1.00 66.10           O  
ATOM   4571  CB  ALA A1529     -42.738  41.441  26.428  1.00 76.26           C  
ATOM   4572  N   ALA A1530     -43.202  41.527  22.772  1.00100.28           N  
ATOM   4573  CA  ALA A1530     -43.626  42.404  21.684  1.00 73.02           C  
ATOM   4574  C   ALA A1530     -44.714  41.729  20.871  1.00 71.25           C  
ATOM   4575  O   ALA A1530     -44.822  40.505  20.867  1.00 85.01           O  
ATOM   4576  CB  ALA A1530     -42.455  42.766  20.804  1.00 54.85           C  
ATOM   4577  N   TRP A1531     -45.510  42.530  20.171  1.00 78.57           N  
ATOM   4578  CA  TRP A1531     -46.720  42.026  19.528  1.00 68.28           C  
ATOM   4579  C   TRP A1531     -46.483  41.056  18.377  1.00 83.65           C  
ATOM   4580  O   TRP A1531     -47.248  40.101  18.210  1.00 78.46           O  
ATOM   4581  CB  TRP A1531     -47.593  43.183  19.079  1.00 65.28           C  
ATOM   4582  CG  TRP A1531     -48.328  43.791  20.201  1.00 79.62           C  
ATOM   4583  CD1 TRP A1531     -47.972  44.894  20.916  1.00 76.71           C  
ATOM   4584  CD2 TRP A1531     -49.548  43.318  20.772  1.00 76.02           C  
ATOM   4585  NE1 TRP A1531     -48.904  45.143  21.898  1.00 83.51           N  
ATOM   4586  CE2 TRP A1531     -49.881  44.186  21.827  1.00 75.31           C  
ATOM   4587  CE3 TRP A1531     -50.392  42.241  20.494  1.00 93.23           C  
ATOM   4588  CZ2 TRP A1531     -51.020  44.011  22.599  1.00 83.33           C  
ATOM   4589  CZ3 TRP A1531     -51.524  42.072  21.259  1.00 77.27           C  
ATOM   4590  CH2 TRP A1531     -51.829  42.949  22.298  1.00 57.61           C  
ATOM   4591  N   ASP A1532     -45.434  41.293  17.590  1.00 63.02           N  
ATOM   4592  CA  ASP A1532     -45.160  40.424  16.452  1.00 79.22           C  
ATOM   4593  C   ASP A1532     -44.912  39.002  16.906  1.00 84.92           C  
ATOM   4594  O   ASP A1532     -45.189  38.049  16.178  1.00 92.79           O  
ATOM   4595  CB  ASP A1532     -43.978  40.933  15.632  1.00 69.52           C  
ATOM   4596  CG  ASP A1532     -42.694  40.891  16.387  1.00 90.08           C  
ATOM   4597  OD1 ASP A1532     -42.364  41.899  17.047  1.00 93.10           O  
ATOM   4598  OD2 ASP A1532     -42.016  39.848  16.316  1.00 97.15           O  
ATOM   4599  N   GLN A1533     -44.410  38.875  18.128  1.00 88.49           N  
ATOM   4600  CA  GLN A1533     -43.949  37.596  18.642  1.00 74.41           C  
ATOM   4601  C   GLN A1533     -45.083  36.628  18.967  1.00 58.25           C  
ATOM   4602  O   GLN A1533     -44.849  35.428  19.097  1.00 70.26           O  
ATOM   4603  CB  GLN A1533     -43.014  37.796  19.836  1.00 47.22           C  
ATOM   4604  CG  GLN A1533     -41.736  38.597  19.515  1.00 66.68           C  
ATOM   4605  CD  GLN A1533     -40.520  37.713  19.194  1.00 83.21           C  
ATOM   4606  OE1 GLN A1533     -40.575  36.492  19.337  1.00 98.87           O  
ATOM   4607  NE2 GLN A1533     -39.416  38.337  18.763  1.00 66.78           N  
ATOM   4608  N   LEU A1534     -46.310  37.132  19.072  1.00 59.72           N  
ATOM   4609  CA  LEU A1534     -47.451  36.233  19.270  1.00 67.62           C  
ATOM   4610  C   LEU A1534     -47.659  35.381  18.041  1.00 86.30           C  
ATOM   4611  O   LEU A1534     -47.623  34.155  18.120  1.00 88.11           O  
ATOM   4612  CB  LEU A1534     -48.743  36.977  19.615  1.00 58.25           C  
ATOM   4613  CG  LEU A1534     -48.956  37.392  21.074  1.00 60.39           C  
ATOM   4614  CD1 LEU A1534     -48.349  38.750  21.340  1.00 50.10           C  
ATOM   4615  CD2 LEU A1534     -50.426  37.407  21.392  1.00 47.77           C  
ATOM   4616  N   LYS A1535     -47.864  36.037  16.900  1.00 89.60           N  
ATOM   4617  CA  LYS A1535     -48.065  35.339  15.631  1.00 53.05           C  
ATOM   4618  C   LYS A1535     -46.943  34.338  15.339  1.00 69.01           C  
ATOM   4619  O   LYS A1535     -47.204  33.210  14.928  1.00 78.66           O  
ATOM   4620  CB  LYS A1535     -48.167  36.349  14.499  1.00 87.25           C  
ATOM   4621  CG  LYS A1535     -48.647  35.780  13.166  1.00 80.01           C  
ATOM   4622  CD  LYS A1535     -48.326  36.763  12.067  1.00 56.17           C  
ATOM   4623  CE  LYS A1535     -49.272  36.645  10.900  1.00 95.24           C  
ATOM   4624  NZ  LYS A1535     -48.925  37.660   9.865  1.00110.35           N1+
ATOM   4625  N   LYS A1536     -45.698  34.758  15.556  1.00 54.06           N  
ATOM   4626  CA  LYS A1536     -44.531  33.906  15.317  1.00 57.42           C  
ATOM   4627  C   LYS A1536     -44.597  32.586  16.066  1.00 79.72           C  
ATOM   4628  O   LYS A1536     -44.066  31.576  15.609  1.00 78.13           O  
ATOM   4629  CB  LYS A1536     -43.241  34.611  15.724  1.00 51.53           C  
ATOM   4630  CG  LYS A1536     -43.152  36.064  15.334  1.00 76.41           C  
ATOM   4631  CD  LYS A1536     -43.210  36.250  13.844  1.00 62.68           C  
ATOM   4632  CE  LYS A1536     -42.667  37.599  13.467  1.00 34.76           C  
ATOM   4633  NZ  LYS A1536     -41.202  37.616  13.707  1.00 75.31           N1+
ATOM   4634  N   SER A1537     -45.228  32.603  17.234  1.00 63.11           N  
ATOM   4635  CA  SER A1537     -45.361  31.393  18.026  1.00 52.26           C  
ATOM   4636  C   SER A1537     -46.323  30.413  17.361  1.00 70.16           C  
ATOM   4637  O   SER A1537     -46.147  29.192  17.445  1.00 52.02           O  
ATOM   4638  CB  SER A1537     -45.826  31.724  19.440  1.00 56.72           C  
ATOM   4639  OG  SER A1537     -47.218  31.977  19.490  1.00 53.11           O  
ATOM   4640  N   ILE A1538     -47.344  30.955  16.698  1.00 71.56           N  
ATOM   4641  CA  ILE A1538     -48.295  30.132  15.961  1.00 52.70           C  
ATOM   4642  C   ILE A1538     -47.546  29.426  14.849  1.00 69.19           C  
ATOM   4643  O   ILE A1538     -47.708  28.233  14.631  1.00 68.42           O  
ATOM   4644  CB  ILE A1538     -49.433  30.946  15.339  1.00 46.44           C  
ATOM   4645  CG1 ILE A1538     -50.136  31.803  16.382  1.00 70.88           C  
ATOM   4646  CG2 ILE A1538     -50.438  30.013  14.731  1.00 54.51           C  
ATOM   4647  CD1 ILE A1538     -51.363  32.510  15.855  1.00 77.94           C  
ATOM   4648  N   ILE A1539     -46.709  30.171  14.143  1.00 34.26           N  
ATOM   4649  CA  ILE A1539     -45.864  29.566  13.132  1.00 55.15           C  
ATOM   4650  C   ILE A1539     -44.976  28.502  13.751  1.00 68.83           C  
ATOM   4651  O   ILE A1539     -45.098  27.324  13.422  1.00 66.00           O  
ATOM   4652  CB  ILE A1539     -44.981  30.612  12.459  1.00 59.03           C  
ATOM   4653  CG1 ILE A1539     -45.844  31.610  11.687  1.00 44.55           C  
ATOM   4654  CG2 ILE A1539     -43.978  29.937  11.552  1.00 56.05           C  
ATOM   4655  CD1 ILE A1539     -45.102  32.854  11.320  1.00 49.79           C  
ATOM   4656  N   GLY A1540     -44.093  28.929  14.653  1.00 59.29           N  
ATOM   4657  CA  GLY A1540     -43.172  28.034  15.324  1.00 60.49           C  
ATOM   4658  C   GLY A1540     -43.786  26.687  15.637  1.00 68.03           C  
ATOM   4659  O   GLY A1540     -43.248  25.642  15.279  1.00 70.00           O  
ATOM   4660  N   MET A1541     -44.931  26.711  16.303  1.00 54.10           N  
ATOM   4661  CA  MET A1541     -45.618  25.481  16.660  1.00 40.45           C  
ATOM   4662  C   MET A1541     -45.921  24.647  15.449  1.00 46.29           C  
ATOM   4663  O   MET A1541     -45.455  23.520  15.336  1.00 77.13           O  
ATOM   4664  CB  MET A1541     -46.890  25.796  17.442  1.00 60.26           C  
ATOM   4665  CG  MET A1541     -46.595  26.240  18.873  1.00 59.71           C  
ATOM   4666  SD  MET A1541     -48.098  26.413  19.818  1.00 63.98           S  
ATOM   4667  CE  MET A1541     -48.820  27.822  19.039  1.00 79.07           C  
ATOM   4668  N   MET A1542     -46.684  25.227  14.531  1.00 78.91           N  
ATOM   4669  CA  MET A1542     -46.994  24.612  13.246  1.00 60.99           C  
ATOM   4670  C   MET A1542     -45.771  23.972  12.611  1.00 66.93           C  
ATOM   4671  O   MET A1542     -45.776  22.787  12.302  1.00 63.42           O  
ATOM   4672  CB  MET A1542     -47.557  25.663  12.310  1.00 53.55           C  
ATOM   4673  CG  MET A1542     -48.636  26.545  12.925  1.00101.94           C  
ATOM   4674  SD  MET A1542     -49.780  26.946  11.616  1.00 64.51           S  
ATOM   4675  CE  MET A1542     -49.562  25.392  10.824  1.00112.71           C  
ATOM   4676  N   GLU A1543     -44.717  24.754  12.419  1.00 59.95           N  
ATOM   4677  CA  GLU A1543     -43.503  24.222  11.819  1.00 50.94           C  
ATOM   4678  C   GLU A1543     -43.006  23.016  12.600  1.00 74.70           C  
ATOM   4679  O   GLU A1543     -42.611  22.004  12.020  1.00 64.38           O  
ATOM   4680  CB  GLU A1543     -42.393  25.281  11.745  1.00 48.50           C  
ATOM   4681  CG  GLU A1543     -42.767  26.563  11.026  1.00 66.60           C  
ATOM   4682  CD  GLU A1543     -41.634  27.587  10.981  1.00 92.11           C  
ATOM   4683  OE1 GLU A1543     -40.857  27.749  11.963  1.00 76.22           O  
ATOM   4684  OE2 GLU A1543     -41.540  28.249   9.932  1.00 79.96           O  
ATOM   4685  N   PHE A1544     -43.025  23.117  13.922  1.00 70.44           N  
ATOM   4686  CA  PHE A1544     -42.500  22.024  14.723  1.00 59.63           C  
ATOM   4687  C   PHE A1544     -43.314  20.734  14.579  1.00 59.94           C  
ATOM   4688  O   PHE A1544     -42.733  19.655  14.563  1.00 66.83           O  
ATOM   4689  CB  PHE A1544     -42.197  22.446  16.181  1.00 55.45           C  
ATOM   4690  CG  PHE A1544     -40.754  22.858  16.386  1.00 33.08           C  
ATOM   4691  CD1 PHE A1544     -40.331  24.142  16.073  1.00 53.07           C  
ATOM   4692  CD2 PHE A1544     -39.805  21.939  16.810  1.00 48.76           C  
ATOM   4693  CE1 PHE A1544     -38.993  24.515  16.208  1.00 42.71           C  
ATOM   4694  CE2 PHE A1544     -38.467  22.310  16.951  1.00 71.50           C  
ATOM   4695  CZ  PHE A1544     -38.065  23.608  16.644  1.00 46.04           C  
ATOM   4696  N   SER A1545     -44.634  20.839  14.417  1.00 64.89           N  
ATOM   4697  CA  SER A1545     -45.457  19.653  14.136  1.00 69.74           C  
ATOM   4698  C   SER A1545     -44.930  18.940  12.905  1.00 71.88           C  
ATOM   4699  O   SER A1545     -44.810  17.720  12.892  1.00 66.23           O  
ATOM   4700  CB  SER A1545     -46.913  20.023  13.895  1.00 59.26           C  
ATOM   4701  OG  SER A1545     -47.284  21.135  14.680  1.00 69.30           O  
ATOM   4702  N   LEU A1546     -44.629  19.716  11.866  1.00 53.65           N  
ATOM   4703  CA  LEU A1546     -43.956  19.187  10.683  1.00 76.62           C  
ATOM   4704  C   LEU A1546     -42.636  18.512  11.044  1.00 70.11           C  
ATOM   4705  O   LEU A1546     -42.346  17.430  10.547  1.00 60.41           O  
ATOM   4706  CB  LEU A1546     -43.688  20.291   9.656  1.00 68.13           C  
ATOM   4707  CG  LEU A1546     -44.875  20.972   8.974  1.00 53.67           C  
ATOM   4708  CD1 LEU A1546     -44.403  22.126   8.102  1.00 28.42           C  
ATOM   4709  CD2 LEU A1546     -45.642  19.961   8.161  1.00 80.35           C  
ATOM   4710  N   PHE A1547     -41.839  19.160  11.896  1.00 59.79           N  
ATOM   4711  CA  PHE A1547     -40.516  18.648  12.278  1.00 68.11           C  
ATOM   4712  C   PHE A1547     -40.571  17.409  13.169  1.00 78.38           C  
ATOM   4713  O   PHE A1547     -39.538  16.786  13.423  1.00 58.40           O  
ATOM   4714  CB  PHE A1547     -39.669  19.731  12.944  1.00 50.66           C  
ATOM   4715  CG  PHE A1547     -39.411  20.915  12.070  1.00 62.95           C  
ATOM   4716  CD1 PHE A1547     -39.160  20.758  10.718  1.00 58.30           C  
ATOM   4717  CD2 PHE A1547     -39.441  22.189  12.592  1.00 71.39           C  
ATOM   4718  CE1 PHE A1547     -38.923  21.846   9.915  1.00 70.98           C  
ATOM   4719  CE2 PHE A1547     -39.214  23.286  11.786  1.00 64.30           C  
ATOM   4720  CZ  PHE A1547     -38.950  23.115  10.452  1.00 69.19           C  
ATOM   4721  N   GLY A1548     -41.774  17.068  13.636  1.00 43.87           N  
ATOM   4722  CA  GLY A1548     -42.016  15.812  14.321  1.00 54.55           C  
ATOM   4723  C   GLY A1548     -42.020  15.921  15.836  1.00 79.41           C  
ATOM   4724  O   GLY A1548     -41.703  14.948  16.531  1.00 53.86           O  
ATOM   4725  N   ILE A1549     -42.400  17.105  16.324  1.00 52.13           N  
ATOM   4726  CA  ILE A1549     -42.370  17.461  17.731  1.00 32.98           C  
ATOM   4727  C   ILE A1549     -43.697  18.098  18.151  1.00 56.77           C  
ATOM   4728  O   ILE A1549     -43.911  19.303  17.939  1.00 42.79           O  
ATOM   4729  CB  ILE A1549     -41.214  18.460  18.052  1.00 47.51           C  
ATOM   4730  CG1 ILE A1549     -39.859  17.852  17.714  1.00 36.96           C  
ATOM   4731  CG2 ILE A1549     -41.199  18.860  19.524  1.00 57.13           C  
ATOM   4732  CD1 ILE A1549     -38.690  18.771  18.039  1.00 45.61           C  
ATOM   4733  N   SER A1550     -44.557  17.290  18.782  1.00 63.80           N  
ATOM   4734  CA  SER A1550     -45.936  17.667  19.145  1.00 52.08           C  
ATOM   4735  C   SER A1550     -46.087  18.598  20.350  1.00 72.49           C  
ATOM   4736  O   SER A1550     -47.022  19.394  20.400  1.00 85.03           O  
ATOM   4737  CB  SER A1550     -46.792  16.406  19.372  1.00 49.14           C  
ATOM   4738  OG  SER A1550     -46.521  15.796  20.628  1.00 99.22           O  
ATOM   4739  N   TYR A1551     -45.174  18.491  21.313  1.00 59.78           N  
ATOM   4740  CA  TYR A1551     -45.296  19.210  22.582  1.00 86.13           C  
ATOM   4741  C   TYR A1551     -44.472  20.502  22.594  1.00 78.98           C  
ATOM   4742  O   TYR A1551     -43.304  20.502  23.023  1.00 47.67           O  
ATOM   4743  CB  TYR A1551     -44.863  18.282  23.725  1.00 74.09           C  
ATOM   4744  CG  TYR A1551     -45.096  18.798  25.129  1.00 51.74           C  
ATOM   4745  CD1 TYR A1551     -46.363  19.140  25.562  1.00 68.93           C  
ATOM   4746  CD2 TYR A1551     -44.051  18.900  26.039  1.00 71.86           C  
ATOM   4747  CE1 TYR A1551     -46.581  19.595  26.851  1.00 68.23           C  
ATOM   4748  CE2 TYR A1551     -44.262  19.358  27.338  1.00 55.75           C  
ATOM   4749  CZ  TYR A1551     -45.532  19.699  27.732  1.00 72.58           C  
ATOM   4750  OH  TYR A1551     -45.769  20.153  29.001  1.00 59.21           O  
ATOM   4751  N   THR A1552     -45.071  21.600  22.126  1.00 40.12           N  
ATOM   4752  CA  THR A1552     -44.318  22.857  21.994  1.00 49.97           C  
ATOM   4753  C   THR A1552     -45.135  24.093  22.302  1.00 52.79           C  
ATOM   4754  O   THR A1552     -46.350  24.033  22.379  1.00 61.36           O  
ATOM   4755  CB  THR A1552     -43.750  23.054  20.576  1.00 48.23           C  
ATOM   4756  OG1 THR A1552     -44.820  23.337  19.670  1.00 41.05           O  
ATOM   4757  CG2 THR A1552     -42.985  21.823  20.102  1.00 58.44           C  
ATOM   4758  N   GLY A1553     -44.446  25.214  22.467  1.00 50.57           N  
ATOM   4759  CA  GLY A1553     -45.081  26.485  22.754  1.00 40.52           C  
ATOM   4760  C   GLY A1553     -44.043  27.589  22.884  1.00 63.30           C  
ATOM   4761  O   GLY A1553     -42.839  27.317  22.795  1.00 37.41           O  
ATOM   4762  N   ALA A1554     -44.505  28.826  23.088  1.00 48.91           N  
ATOM   4763  CA  ALA A1554     -43.625  29.955  23.403  1.00 47.03           C  
ATOM   4764  C   ALA A1554     -43.809  30.428  24.844  1.00 71.44           C  
ATOM   4765  O   ALA A1554     -44.793  30.057  25.514  1.00 58.60           O  
ATOM   4766  CB  ALA A1554     -43.901  31.089  22.472  1.00 69.82           C  
ATOM   4767  N   ASP A1555     -42.872  31.257  25.312  1.00 66.02           N  
ATOM   4768  CA  ASP A1555     -42.947  31.808  26.675  1.00 69.10           C  
ATOM   4769  C   ASP A1555     -44.028  32.866  26.736  1.00 63.31           C  
ATOM   4770  O   ASP A1555     -43.813  34.015  26.362  1.00 69.52           O  
ATOM   4771  CB  ASP A1555     -41.608  32.404  27.159  1.00 38.21           C  
ATOM   4772  CG  ASP A1555     -40.524  31.347  27.346  1.00 83.54           C  
ATOM   4773  OD1 ASP A1555     -40.895  30.148  27.484  1.00 73.39           O  
ATOM   4774  OD2 ASP A1555     -39.315  31.723  27.350  1.00 48.96           O  
ATOM   4775  N   ILE A1556     -45.191  32.460  27.215  1.00 58.62           N  
ATOM   4776  CA  ILE A1556     -46.341  33.337  27.299  1.00 65.37           C  
ATOM   4777  C   ILE A1556     -46.004  34.690  27.913  1.00 57.52           C  
ATOM   4778  O   ILE A1556     -45.285  34.772  28.886  1.00 71.57           O  
ATOM   4779  CB  ILE A1556     -47.475  32.651  28.056  1.00 59.10           C  
ATOM   4780  CG1 ILE A1556     -47.802  31.318  27.377  1.00 48.64           C  
ATOM   4781  CG2 ILE A1556     -48.688  33.538  28.109  1.00 62.97           C  
ATOM   4782  CD1 ILE A1556     -49.092  30.702  27.818  1.00 60.04           C  
ATOM   4783  N   CYS A1557     -46.499  35.750  27.293  1.00 73.21           N  
ATOM   4784  CA  CYS A1557     -46.285  37.123  27.747  1.00 77.52           C  
ATOM   4785  C   CYS A1557     -44.900  37.668  27.424  1.00 77.07           C  
ATOM   4786  O   CYS A1557     -44.676  38.882  27.468  1.00 51.06           O  
ATOM   4787  CB  CYS A1557     -46.620  37.280  29.224  1.00 45.13           C  
ATOM   4788  SG  CYS A1557     -48.363  36.904  29.617  1.00 98.35           S  
ATOM   4789  N   GLY A1558     -43.981  36.780  27.065  1.00 53.35           N  
ATOM   4790  CA  GLY A1558     -42.707  37.232  26.547  1.00 55.78           C  
ATOM   4791  C   GLY A1558     -41.565  37.203  27.537  1.00 81.59           C  
ATOM   4792  O   GLY A1558     -41.573  37.892  28.568  1.00 85.77           O  
ATOM   4793  N   PHE A1559     -40.564  36.400  27.205  1.00 70.09           N  
ATOM   4794  CA  PHE A1559     -39.365  36.297  28.013  1.00 54.62           C  
ATOM   4795  C   PHE A1559     -38.691  37.659  28.186  1.00 58.01           C  
ATOM   4796  O   PHE A1559     -38.942  38.368  29.162  1.00 72.24           O  
ATOM   4797  CB  PHE A1559     -38.420  35.282  27.382  1.00 48.59           C  
ATOM   4798  CG  PHE A1559     -37.222  34.975  28.208  1.00 68.22           C  
ATOM   4799  CD1 PHE A1559     -37.257  33.959  29.136  1.00 82.70           C  
ATOM   4800  CD2 PHE A1559     -36.056  35.696  28.052  1.00 59.43           C  
ATOM   4801  CE1 PHE A1559     -36.148  33.666  29.897  1.00 84.22           C  
ATOM   4802  CE2 PHE A1559     -34.940  35.405  28.801  1.00 66.98           C  
ATOM   4803  CZ  PHE A1559     -34.985  34.392  29.730  1.00 62.75           C  
ATOM   4804  N   PHE A1560     -37.853  38.025  27.226  1.00 60.63           N  
ATOM   4805  CA  PHE A1560     -37.119  39.283  27.272  1.00 58.56           C  
ATOM   4806  C   PHE A1560     -38.036  40.489  27.385  1.00 61.16           C  
ATOM   4807  O   PHE A1560     -39.043  40.590  26.690  1.00 86.86           O  
ATOM   4808  CB  PHE A1560     -36.243  39.445  26.030  1.00 70.52           C  
ATOM   4809  CG  PHE A1560     -35.031  38.566  26.018  1.00 67.19           C  
ATOM   4810  CD1 PHE A1560     -34.119  38.612  27.051  1.00 61.62           C  
ATOM   4811  CD2 PHE A1560     -34.795  37.705  24.966  1.00 62.50           C  
ATOM   4812  CE1 PHE A1560     -32.999  37.813  27.034  1.00 73.24           C  
ATOM   4813  CE2 PHE A1560     -33.678  36.910  24.949  1.00 60.44           C  
ATOM   4814  CZ  PHE A1560     -32.779  36.964  25.982  1.00 81.57           C  
ATOM   4815  N   GLN A1561     -37.669  41.406  28.268  1.00 93.23           N  
ATOM   4816  CA  GLN A1561     -38.385  42.668  28.422  1.00 91.74           C  
ATOM   4817  C   GLN A1561     -39.663  42.613  29.275  1.00 93.39           C  
ATOM   4818  O   GLN A1561     -40.205  41.531  29.587  1.00 70.22           O  
ATOM   4819  CB  GLN A1561     -38.637  43.315  27.061  1.00 59.16           C  
ATOM   4820  CG  GLN A1561     -37.377  43.937  26.475  1.00 67.88           C  
ATOM   4821  CD  GLN A1561     -37.584  44.440  25.060  1.00113.00           C  
ATOM   4822  OE1 GLN A1561     -38.716  44.544  24.580  1.00112.72           O  
ATOM   4823  NE2 GLN A1561     -36.489  44.753  24.380  1.00138.06           N  
ATOM   4824  N   ASP A1562     -40.113  43.802  29.669  1.00 64.13           N  
ATOM   4825  CA  ASP A1562     -41.238  43.944  30.579  1.00 80.26           C  
ATOM   4826  C   ASP A1562     -42.545  43.715  29.839  1.00 65.92           C  
ATOM   4827  O   ASP A1562     -42.770  44.276  28.777  1.00 83.31           O  
ATOM   4828  CB  ASP A1562     -41.226  45.333  31.236  1.00 94.03           C  
ATOM   4829  CG  ASP A1562     -40.224  45.443  32.393  1.00 99.15           C  
ATOM   4830  OD1 ASP A1562     -39.091  44.929  32.279  1.00133.78           O  
ATOM   4831  OD2 ASP A1562     -40.575  46.048  33.426  1.00 89.13           O  
ATOM   4832  N   ALA A1563     -43.401  42.874  30.396  1.00 63.50           N  
ATOM   4833  CA  ALA A1563     -44.710  42.626  29.807  1.00 80.13           C  
ATOM   4834  C   ALA A1563     -45.633  43.830  29.968  1.00 82.64           C  
ATOM   4835  O   ALA A1563     -45.590  44.527  30.971  1.00 91.45           O  
ATOM   4836  CB  ALA A1563     -45.346  41.390  30.439  1.00 74.15           C  
ATOM   4837  N   GLU A1564     -46.476  44.084  28.982  1.00 88.25           N  
ATOM   4838  CA  GLU A1564     -47.500  45.112  29.142  1.00 95.81           C  
ATOM   4839  C   GLU A1564     -48.831  44.411  29.402  1.00 99.92           C  
ATOM   4840  O   GLU A1564     -48.973  43.229  29.091  1.00 80.57           O  
ATOM   4841  CB  GLU A1564     -47.554  46.059  27.920  1.00 52.71           C  
ATOM   4842  CG  GLU A1564     -48.420  45.588  26.769  1.00119.26           C  
ATOM   4843  CD  GLU A1564     -49.784  46.270  26.734  1.00161.79           C  
ATOM   4844  OE1 GLU A1564     -50.248  46.740  27.800  1.00157.24           O  
ATOM   4845  OE2 GLU A1564     -50.383  46.338  25.635  1.00174.50           O  
ATOM   4846  N   TYR A1565     -49.787  45.119  29.999  1.00 98.04           N  
ATOM   4847  CA  TYR A1565     -51.072  44.519  30.375  1.00 90.62           C  
ATOM   4848  C   TYR A1565     -51.842  43.889  29.200  1.00102.40           C  
ATOM   4849  O   TYR A1565     -52.062  42.674  29.190  1.00 66.55           O  
ATOM   4850  CB  TYR A1565     -51.934  45.548  31.100  1.00 79.64           C  
ATOM   4851  CG  TYR A1565     -53.194  45.013  31.740  1.00 93.27           C  
ATOM   4852  CD1 TYR A1565     -54.403  45.041  31.066  1.00104.09           C  
ATOM   4853  CD2 TYR A1565     -53.184  44.517  33.032  1.00101.89           C  
ATOM   4854  CE1 TYR A1565     -55.566  44.575  31.651  1.00 89.17           C  
ATOM   4855  CE2 TYR A1565     -54.343  44.044  33.624  1.00101.73           C  
ATOM   4856  CZ  TYR A1565     -55.531  44.075  32.923  1.00 90.89           C  
ATOM   4857  OH  TYR A1565     -56.691  43.614  33.491  1.00 94.68           O  
ATOM   4858  N   GLU A1566     -52.238  44.704  28.217  1.00109.26           N  
ATOM   4859  CA  GLU A1566     -53.076  44.232  27.101  1.00100.90           C  
ATOM   4860  C   GLU A1566     -52.450  43.098  26.280  1.00 99.01           C  
ATOM   4861  O   GLU A1566     -53.121  42.114  25.956  1.00 99.95           O  
ATOM   4862  CB  GLU A1566     -53.487  45.391  26.182  1.00111.65           C  
ATOM   4863  CG  GLU A1566     -54.646  45.063  25.225  1.00104.23           C  
ATOM   4864  CD  GLU A1566     -55.026  46.237  24.324  1.00117.75           C  
ATOM   4865  OE1 GLU A1566     -56.190  46.285  23.856  1.00113.16           O  
ATOM   4866  OE2 GLU A1566     -54.162  47.112  24.087  1.00116.33           O  
ATOM   4867  N   MET A1567     -51.172  43.236  25.940  1.00 98.64           N  
ATOM   4868  CA  MET A1567     -50.470  42.194  25.193  1.00 81.95           C  
ATOM   4869  C   MET A1567     -50.532  40.880  25.938  1.00 79.87           C  
ATOM   4870  O   MET A1567     -50.629  39.811  25.337  1.00 67.82           O  
ATOM   4871  CB  MET A1567     -49.011  42.577  24.976  1.00 68.70           C  
ATOM   4872  CG  MET A1567     -48.211  41.581  24.153  1.00 77.40           C  
ATOM   4873  SD  MET A1567     -46.590  42.233  23.645  1.00 71.72           S  
ATOM   4874  CE  MET A1567     -45.755  42.299  25.224  1.00 54.68           C  
ATOM   4875  N   CYS A1568     -50.488  40.975  27.261  1.00 85.59           N  
ATOM   4876  CA  CYS A1568     -50.419  39.799  28.107  1.00 82.03           C  
ATOM   4877  C   CYS A1568     -51.778  39.138  28.297  1.00 84.50           C  
ATOM   4878  O   CYS A1568     -51.864  37.922  28.469  1.00 78.79           O  
ATOM   4879  CB  CYS A1568     -49.799  40.153  29.454  1.00 73.32           C  
ATOM   4880  SG  CYS A1568     -48.864  38.809  30.150  1.00 67.51           S  
ATOM   4881  N   VAL A1569     -52.843  39.930  28.262  1.00 88.71           N  
ATOM   4882  CA  VAL A1569     -54.177  39.353  28.313  1.00 94.64           C  
ATOM   4883  C   VAL A1569     -54.386  38.555  27.049  1.00 95.07           C  
ATOM   4884  O   VAL A1569     -54.970  37.472  27.082  1.00 77.99           O  
ATOM   4885  CB  VAL A1569     -55.277  40.414  28.382  1.00 86.05           C  
ATOM   4886  CG1 VAL A1569     -56.579  39.769  28.805  1.00 74.08           C  
ATOM   4887  CG2 VAL A1569     -54.889  41.506  29.345  1.00 91.33           C  
ATOM   4888  N   ARG A1570     -53.894  39.109  25.940  1.00106.33           N  
ATOM   4889  CA  ARG A1570     -54.035  38.502  24.623  1.00114.01           C  
ATOM   4890  C   ARG A1570     -53.174  37.256  24.486  1.00104.63           C  
ATOM   4891  O   ARG A1570     -53.543  36.315  23.781  1.00 75.09           O  
ATOM   4892  CB  ARG A1570     -53.668  39.505  23.527  1.00 95.79           C  
ATOM   4893  CG  ARG A1570     -54.676  40.611  23.321  1.00 76.84           C  
ATOM   4894  CD  ARG A1570     -56.070  40.040  23.160  1.00 56.35           C  
ATOM   4895  NE  ARG A1570     -57.005  41.037  22.654  1.00 76.15           N  
ATOM   4896  CZ  ARG A1570     -58.323  40.890  22.675  1.00100.41           C  
ATOM   4897  NH1 ARG A1570     -58.858  39.789  23.191  1.00 82.40           N  
ATOM   4898  NH2 ARG A1570     -59.106  41.845  22.188  1.00109.65           N  
ATOM   4899  N   TRP A1571     -52.029  37.257  25.167  1.00 86.45           N  
ATOM   4900  CA  TRP A1571     -51.065  36.170  25.037  1.00 66.93           C  
ATOM   4901  C   TRP A1571     -51.462  34.996  25.909  1.00 75.80           C  
ATOM   4902  O   TRP A1571     -51.270  33.847  25.536  1.00 87.81           O  
ATOM   4903  CB  TRP A1571     -49.649  36.645  25.359  1.00 52.90           C  
ATOM   4904  CG  TRP A1571     -48.582  35.928  24.575  1.00 60.12           C  
ATOM   4905  CD1 TRP A1571     -48.656  34.675  24.056  1.00 59.26           C  
ATOM   4906  CD2 TRP A1571     -47.295  36.436  24.207  1.00 43.54           C  
ATOM   4907  NE1 TRP A1571     -47.493  34.363  23.397  1.00 42.85           N  
ATOM   4908  CE2 TRP A1571     -46.644  35.431  23.470  1.00 53.42           C  
ATOM   4909  CE3 TRP A1571     -46.636  37.643  24.421  1.00 54.01           C  
ATOM   4910  CZ2 TRP A1571     -45.359  35.594  22.954  1.00 51.44           C  
ATOM   4911  CZ3 TRP A1571     -45.364  37.805  23.901  1.00 81.91           C  
ATOM   4912  CH2 TRP A1571     -44.739  36.785  23.176  1.00 60.37           C  
ATOM   4913  N   MET A1572     -52.035  35.286  27.069  1.00 67.85           N  
ATOM   4914  CA  MET A1572     -52.526  34.227  27.926  1.00 61.84           C  
ATOM   4915  C   MET A1572     -53.682  33.521  27.234  1.00 76.48           C  
ATOM   4916  O   MET A1572     -53.894  32.331  27.420  1.00 87.76           O  
ATOM   4917  CB  MET A1572     -52.963  34.778  29.281  1.00 66.57           C  
ATOM   4918  CG  MET A1572     -51.832  35.192  30.219  1.00 63.96           C  
ATOM   4919  SD  MET A1572     -51.090  33.774  31.005  1.00 84.63           S  
ATOM   4920  CE  MET A1572     -52.561  32.882  31.484  1.00 79.51           C  
ATOM   4921  N   GLN A1573     -54.424  34.258  26.421  1.00 77.45           N  
ATOM   4922  CA  GLN A1573     -55.561  33.678  25.723  1.00 77.00           C  
ATOM   4923  C   GLN A1573     -55.068  32.808  24.584  1.00 74.47           C  
ATOM   4924  O   GLN A1573     -55.617  31.742  24.323  1.00101.08           O  
ATOM   4925  CB  GLN A1573     -56.518  34.763  25.215  1.00 75.45           C  
ATOM   4926  CG  GLN A1573     -57.218  35.542  26.323  1.00 96.37           C  
ATOM   4927  CD  GLN A1573     -57.954  36.773  25.828  1.00 80.65           C  
ATOM   4928  OE1 GLN A1573     -57.683  37.276  24.747  1.00 96.20           O  
ATOM   4929  NE2 GLN A1573     -58.887  37.266  26.628  1.00 89.54           N
[truncated: 756,306 more chars]
