# Supplementary material for: UPLC-ESI/MSn metabolic profiling of Cedrela odorata L. and Toona ciliata M. Roem and in vitro investigation of their anti-diabetic activity supported with molecular docking studies
Source: Front Chem. 2024 Nov 15;12:1462309. doi: 10.3389/fchem.2024.1462309 (PMC11604428; doi:10.3389/fchem.2024.1462309)
Supplement: Supplementary file 1 [file DataSheet2.zip › Raw data_docking/alpha-glucosidase/acarbose/acarbose.sdf]

Unnamed
  Chem3D Core 16.002242412053D

 87 90  0  0  0  0  0  0  0  0999 V2000
   -0.6405    1.2371   -0.3506 O   0  0  0  0  0  0  0  0  0  0  0  0
    1.3558    2.0113    0.2566 O   0  0  0  0  0  0  0  0  0  0  0  0
   -3.2434    0.3868    0.5484 O   0  0  0  0  0  0  0  0  0  0  0  0
   -4.7856   -0.2069   -0.9473 O   0  0  0  0  0  0  0  0  0  0  0  0
    2.4759    2.4156   -3.1191 O   0  0  0  0  0  0  0  0  0  0  0  0
    1.1254   -0.3905   -1.3118 O   0  0  0  0  0  0  0  0  0  0  0  0
   -3.1789    3.7990   -0.4978 O   0  0  0  0  0  0  0  0  0  0  0  0
   -6.6852   -2.9573    0.4634 O   0  0  0  0  0  0  0  0  0  0  0  0
   -2.7714    0.7017   -2.2926 O   0  0  0  0  0  0  0  0  0  0  0  0
    4.2168   -1.9173    0.8547 O   0  0  0  0  0  0  0  0  0  0  0  0
    5.9703   -2.7687   -2.1834 O   0  0  0  0  0  0  0  0  0  0  0  0
   -7.3098    1.0519   -0.3484 O   0  0  0  0  0  0  0  0  0  0  0  0
    6.8204   -2.6639    1.3170 O   0  0  0  0  0  0  0  0  0  0  0  0
   -2.3892    3.0645    2.8664 O   0  0  0  0  0  0  0  0  0  0  0  0
   -9.4567   -0.7637   -0.3304 O   0  0  0  0  0  0  0  0  0  0  0  0
   -8.2806   -3.0659   -1.0839 O   0  0  0  0  0  0  0  0  0  0  0  0
   -4.3003   -4.2612   -0.1221 O   0  0  0  0  0  0  0  0  0  0  0  0
    8.8346   -0.8635    1.5796 O   0  0  0  0  0  0  0  0  0  0  0  0
    3.7635    0.4212   -0.2988 N   0  0  0  0  0  0  0  0  0  0  0  0
    3.3775    1.6355   -1.0324 C   0  0  0  0  0  0  0  0  0  0  0  0
    2.5302    1.2993   -2.2638 C   0  0  0  0  0  0  0  0  0  0  0  0
   -1.6038    2.1231    0.1597 C   0  0  0  0  0  0  0  0  0  0  0  0
    1.1211    0.9005   -1.8743 C   0  0  0  0  0  0  0  0  0  0  0  0
    2.6174    2.5366   -0.0454 C   0  0  0  0  0  0  0  0  0  0  0  0
    0.5216    1.8533   -0.8684 C   0  0  0  0  0  0  0  0  0  0  0  0
   -2.4610    2.6838   -0.9707 C   0  0  0  0  0  0  0  0  0  0  0  0
   -2.4443    1.3490    1.1786 C   0  0  0  0  0  0  0  0  0  0  0  0
    4.7749   -0.4315   -0.9296 C   0  0  0  0  0  0  0  0  0  0  0  0
   -3.4424    1.6528   -1.4974 C   0  0  0  0  0  0  0  0  0  0  0  0
   -4.1560    0.9253   -0.3825 C   0  0  0  0  0  0  0  0  0  0  0  0
    4.5059   -1.8795   -0.5223 C   0  0  0  0  0  0  0  0  0  0  0  0
   -5.7654   -0.7955   -0.1330 C   0  0  0  0  0  0  0  0  0  0  0  0
    5.6964   -2.7783   -0.8013 C   0  0  0  0  0  0  0  0  0  0  0  0
   -7.1434   -0.3263   -0.5718 C   0  0  0  0  0  0  0  0  0  0  0  0
    2.5467    4.0209   -0.4142 C   0  0  0  0  0  0  0  0  0  0  0  0
   -5.6978   -2.3149   -0.3002 C   0  0  0  0  0  0  0  0  0  0  0  0
    6.1505    0.0123   -0.4994 C   0  0  0  0  0  0  0  0  0  0  0  0
    6.9317   -2.3105   -0.0497 C   0  0  0  0  0  0  0  0  0  0  0  0
   -3.2476    2.1817    2.1723 C   0  0  0  0  0  0  0  0  0  0  0  0
   -8.1983   -1.0578    0.2276 C   0  0  0  0  0  0  0  0  0  0  0  0
    7.1299   -0.8195   -0.1146 C   0  0  0  0  0  0  0  0  0  0  0  0
   -8.0021   -2.5466    0.1999 C   0  0  0  0  0  0  0  0  0  0  0  0
   -4.3465   -2.8719    0.1368 C   0  0  0  0  0  0  0  0  0  0  0  0
    8.4831   -0.3110    0.3182 C   0  0  0  0  0  0  0  0  0  0  0  0
    4.3097    2.1624   -1.3498 H   0  0  0  0  0  0  0  0  0  0  0  0
    2.9809    0.4922   -2.8835 H   0  0  0  0  0  0  0  0  0  0  0  0
   -1.0713    2.9489    0.6865 H   0  0  0  0  0  0  0  0  0  0  0  0
    0.4656    0.8411   -2.7756 H   0  0  0  0  0  0  0  0  0  0  0  0
    3.1807    2.5153    0.9242 H   0  0  0  0  0  0  0  0  0  0  0  0
    0.2866    2.8332   -1.3307 H   0  0  0  0  0  0  0  0  0  0  0  0
   -1.8424    3.0737   -1.8108 H   0  0  0  0  0  0  0  0  0  0  0  0
   -1.7304    0.7629    1.8147 H   0  0  0  0  0  0  0  0  0  0  0  0
    4.7349   -0.3560   -2.0398 H   0  0  0  0  0  0  0  0  0  0  0  0
   -4.1920    2.1362   -2.1683 H   0  0  0  0  0  0  0  0  0  0  0  0
    2.9072   -0.1490   -0.0945 H   0  0  0  0  0  0  0  0  0  0  0  0
   -4.9014    1.5788    0.1145 H   0  0  0  0  0  0  0  0  0  0  0  0
    3.5964   -2.2596   -1.0459 H   0  0  0  0  0  0  0  0  0  0  0  0
   -5.5928   -0.5538    0.9409 H   0  0  0  0  0  0  0  0  0  0  0  0
    5.4598   -3.8363   -0.5403 H   0  0  0  0  0  0  0  0  0  0  0  0
   -7.2876   -0.5015   -1.6631 H   0  0  0  0  0  0  0  0  0  0  0  0
   -5.8435   -2.5772   -1.3757 H   0  0  0  0  0  0  0  0  0  0  0  0
    2.0324    4.6033    0.3849 H   0  0  0  0  0  0  0  0  0  0  0  0
    2.0061    4.2283   -1.3606 H   0  0  0  0  0  0  0  0  0  0  0  0
    3.5698    4.4470   -0.5277 H   0  0  0  0  0  0  0  0  0  0  0  0
    6.3541    1.0954   -0.5288 H   0  0  0  0  0  0  0  0  0  0  0  0
    7.8335   -2.8308   -0.4471 H   0  0  0  0  0  0  0  0  0  0  0  0
   -4.0394    2.8063    1.7121 H   0  0  0  0  0  0  0  0  0  0  0  0
   -3.7324    1.5310    2.9351 H   0  0  0  0  0  0  0  0  0  0  0  0
   -8.1988   -0.6974    1.2830 H   0  0  0  0  0  0  0  0  0  0  0  0
    3.3225    2.5209   -3.5589 H   0  0  0  0  0  0  0  0  0  0  0  0
   -8.6767   -3.0652    0.9186 H   0  0  0  0  0  0  0  0  0  0  0  0
    0.2664   -0.5361   -0.9045 H   0  0  0  0  0  0  0  0  0  0  0  0
   -2.5699    4.4862   -0.2181 H   0  0  0  0  0  0  0  0  0  0  0  0
   -3.3604   -0.0495   -2.4130 H   0  0  0  0  0  0  0  0  0  0  0  0
   -4.1739   -2.7229    1.2257 H   0  0  0  0  0  0  0  0  0  0  0  0
   -3.4994   -2.4195   -0.4245 H   0  0  0  0  0  0  0  0  0  0  0  0
    4.9818   -1.5586    1.3145 H   0  0  0  0  0  0  0  0  0  0  0  0
    8.5146    0.7952    0.4218 H   0  0  0  0  0  0  0  0  0  0  0  0
    9.2605   -0.6250   -0.4128 H   0  0  0  0  0  0  0  0  0  0  0  0
    6.4403   -3.5713   -2.4204 H   0  0  0  0  0  0  0  0  0  0  0  0
   -8.2267    1.2785   -0.5268 H   0  0  0  0  0  0  0  0  0  0  0  0
    7.5433   -2.2485    1.7928 H   0  0  0  0  0  0  0  0  0  0  0  0
   -2.8817    3.5110    3.5589 H   0  0  0  0  0  0  0  0  0  0  0  0
   -9.6228   -1.3916   -1.0413 H   0  0  0  0  0  0  0  0  0  0  0  0
   -7.8393   -3.9130   -1.1709 H   0  0  0  0  0  0  0  0  0  0  0  0
   -3.4398   -4.6033    0.1312 H   0  0  0  0  0  0  0  0  0  0  0  0
    9.6228   -0.4365    1.9178 H   0  0  0  0  0  0  0  0  0  0  0  0
  1 22  1  0      
  1 25  1  0      
  2 24  1  0      
  2 25  1  0      
  3 27  1  0      
  3 30  1  0      
  4 30  1  0      
  4 32  1  0      
  5 21  1  0      
  5 70  1  0      
  6 23  1  0      
  6 72  1  0      
  7 26  1  0      
  7 73  1  0      
  8 36  1  0      
  8 42  1  0      
  9 29  1  0      
  9 74  1  0      
 10 31  1  0      
 10 77  1  0      
 11 33  1  0      
 11 80  1  0      
 12 34  1  0      
 12 81  1  0      
 13 38  1  0      
 13 82  1  0      
 14 39  1  0      
 14 83  1  0      
 15 40  1  0      
 15 84  1  0      
 16 42  1  0      
 16 85  1  0      
 17 43  1  0      
 17 86  1  0      
 18 44  1  0      
 18 87  1  0      
 19 20  1  0      
 19 28  1  0      
 19 55  1  0      
 20 21  1  0      
 20 24  1  0      
 20 45  1  0      
 21 23  1  0      
 21 46  1  0      
 22 26  1  0      
 22 27  1  0      
 22 47  1  0      
 23 25  1  0      
 23 48  1  0      
 24 35  1  0      
 24 49  1  0      
 25 50  1  0      
 26 29  1  0      
 26 51  1  0      
 27 39  1  0      
 27 52  1  0      
 28 31  1  0      
 28 37  1  0      
 28 53  1  0      
 29 30  1  0      
 29 54  1  0      
 30 56  1  0      
 31 33  1  0      
 31 57  1  0      
 32 34  1  0      
 32 36  1  0      
 32 58  1  0      
 33 38  1  0      
 33 59  1  0      
 34 40  1  0      
 34 60  1  0      
 35 62  1  0      
 35 63  1  0      
 35 64  1  0      
 36 43  1  0      
 36 61  1  0      
 37 41  2  0      
 37 65  1  0      
 38 41  1  0      
 38 66  1  0      
 39 67  1  0      
 39 68  1  0      
 40 42  1  0      
 40 69  1  0      
 41 44  1  0      
 42 71  1  0      
 43 75  1  0      
 43 76  1  0      
 44 78  1  0      
 44 79  1  0      
M  END
>  <PUBCHEM_COMPOUND_CID> (1)
41774

>  <PUBCHEM_CONFORMER_RMSD> (1)
1.2

>  <PUBCHEM_CONFORMER_DIVERSEORDER> (1)
2
32
33
16
29
21
17
36
20
12
30
34
35
27
15
39
37
26
18
4
24
19
23
9
8
38
10
3
7
6
31
13
25
14
28
11
22
5
1

>  <PUBCHEM_MMFF94_PARTIAL_CHARGES> (1)
58
1 -0.56
10 -0.68
11 -0.68
12 -0.68
13 -0.68
14 -0.68
15 -0.68
16 -0.68
17 -0.68
18 -0.68
19 -0.9
2 -0.56
20 0.27
21 0.28
22 0.28
23 0.28
24 0.28
25 0.56
26 0.28
27 0.28
28 0.41
29 0.28
3 -0.56
30 0.56
31 0.28
32 0.28
33 0.28
34 0.28
36 0.28
37 -0.29
38 0.42
39 0.28
4 -0.56
40 0.28
41 -0.28
42 0.56
43 0.28
44 0.42
5 -0.68
55 0.36
6 -0.68
65 0.15
7 -0.68
70 0.4
72 0.4
73 0.4
74 0.4
77 0.4
8 -0.56
80 0.4
81 0.4
82 0.4
83 0.4
84 0.4
85 0.4
86 0.4
87 0.4
9 -0.68

>  <PUBCHEM_EFFECTIVE_ROTOR_COUNT> (1)
13.4

>  <PUBCHEM_PHARMACOPHORE_FEATURES> (1)
37
1 1 acceptor
1 10 acceptor
1 10 donor
1 11 acceptor
1 11 donor
1 12 acceptor
1 12 donor
1 13 acceptor
1 13 donor
1 14 acceptor
1 14 donor
1 15 acceptor
1 15 donor
1 16 acceptor
1 16 donor
1 17 acceptor
1 17 donor
1 18 acceptor
1 18 donor
1 19 cation
1 19 donor
1 2 acceptor
1 3 acceptor
1 4 acceptor
1 5 acceptor
1 5 donor
1 6 acceptor
1 6 donor
1 7 acceptor
1 7 donor
1 8 acceptor
1 9 acceptor
1 9 donor
6 2 20 21 23 24 25 rings
6 28 31 33 37 38 41 rings
6 3 22 26 27 29 30 rings
6 8 32 34 36 40 42 rings

>  <PUBCHEM_HEAVY_ATOM_COUNT> (1)
44

>  <PUBCHEM_ATOM_DEF_STEREO_COUNT> (1)
18

>  <PUBCHEM_ATOM_UDEF_STEREO_COUNT> (1)
1

>  <PUBCHEM_BOND_DEF_STEREO_COUNT> (1)
0

>  <PUBCHEM_BOND_UDEF_STEREO_COUNT> (1)
0

>  <PUBCHEM_ISOTOPIC_ATOM_COUNT> (1)
0

>  <PUBCHEM_COMPONENT_COUNT> (1)
1

>  <PUBCHEM_CACTVS_TAUTO_COUNT> (1)
1

>  <PUBCHEM_CONFORMER_ID> (1)
0000A32E00000002

>  <PUBCHEM_MMFF94_ENERGY> (1)
121.661

>  <PUBCHEM_FEATURE_SELFOVERLAP> (1)
188.023

>  <PUBCHEM_SHAPE_FINGERPRINT> (1)
10 15 16630524016705248908
10369192 42 7997976765539864739
10674148 151 17603301549661464029
10677351 14 18113625595290864292
11135609 12 18409445916613172012
11135609 201 10879990233462788677
11135609 99 18410856602990662350
12013929 94 18412266151855349048
12120059 9 17775001298429232655
13560911 43 18412259532683518344
13782708 43 18410577283723550244
13811026 1 18334575758629992720
14040222 275 17458924668542455148
14068700 675 17967252000665845637
14664723 55 8358255977732622294
15064986 266 18411976936831431653
15510800 12 18272941487716405014
18603816 31 18059285570225156703
18608769 82 18335416894122039330
19302320 297 11239992369854300386
19841028 212 18409165524020967618
2026 5 18115303372235348386
20505436 4 9151174229537198557
21033650 10 16660638502203393045
21130935 74 18200314291722598778
23576562 1 11170496663762932651
3178227 256 18059855078065513726
3383291 50 18343019990873808414
439807 62 18408324392998448389
4461854 278 17346880065980640742
504579 68 14056720153946390576
5718773 13 18410012139004624908
58083652 198 17417805184775329553
6081469 158 18333731330169895389
6691757 9 15410885263237745933
9896288 288 17630899200870563833
9962374 69 18059563741506287926

>  <PUBCHEM_SHAPE_MULTIPOLES> (1)
794.87
30.43
3.93
1.61
11.37
0.46
-0.12
25.94
-1.49
-1.57
-0.97
-0.05
-0.81
0.29

>  <PUBCHEM_SHAPE_SELFOVERLAP> (1)
1651.98

>  <PUBCHEM_SHAPE_VOLUME> (1)
441.4

>  <PUBCHEM_COORDINATE_TYPE> (1)
2
5
10

$$$$
