# Supplementary material for: UPLC-ESI/MSn metabolic profiling of Cedrela odorata L. and Toona ciliata M. Roem and in vitro investigation of their anti-diabetic activity supported with molecular docking studies
Source: Front Chem. 2024 Nov 15;12:1462309. doi: 10.3389/fchem.2024.1462309 (PMC11604428; doi:10.3389/fchem.2024.1462309)
Supplement: Supplementary file 1 [file DataSheet2.zip › Raw data_docking/alpha-glucosidase/acarbose/acarbose.sdf.csv]

Ligand	Binding Affinity	rmsd/ub	rmsd/lb
3TOP.mini_Unnamed_uff_E=871.17	-7.6	0.0	0.0
3TOP.mini_Unnamed_uff_E=871.17	-7.4	30.762	28.24
3TOP.mini_Unnamed_uff_E=871.17	-7.4	30.778	28.331
3TOP.mini_Unnamed_uff_E=871.17	-7.3	30.379	27.967
3TOP.mini_Unnamed_uff_E=871.17	-7.3	29.122	26.752
3TOP.mini_Unnamed_uff_E=871.17	-7.2	6.785	3.521
3TOP.mini_Unnamed_uff_E=871.17	-7.2	31.54	29.279
3TOP.mini_Unnamed_uff_E=871.17	-7.1	30.888	28.455
3TOP.mini_Unnamed_uff_E=871.17	-7.1	42.12	38.481
