# Supplementary material for: UPLC-ESI/MSn metabolic profiling of Cedrela odorata L. and Toona ciliata M. Roem and in vitro investigation of their anti-diabetic activity supported with molecular docking studies
Source: Front Chem. 2024 Nov 15;12:1462309. doi: 10.3389/fchem.2024.1462309 (PMC11604428; doi:10.3389/fchem.2024.1462309)
Supplement: Supplementary file 1 [file DataSheet2.zip › Raw data_docking/alpha-glucosidase/acarbose/discovery.xlsx]

## Sheet: Sheet1
N:UNK1:H - A:ASP965:OD1	Yes	0 255 0	Ligand Non-bond Monitor	2.52532	Hydrogen Bond	Conventional Hydrogen Bond	N:UNK1:H	H-Donor	A:ASP965:OD1	H-Acceptor	131.73	90.413
N:UNK1:H - A:TYR967:O	Yes	0 255 0	Ligand Non-bond Monitor	2.5341	Hydrogen Bond	Conventional Hydrogen Bond	N:UNK1:H	H-Donor	A:TYR967:O	H-Acceptor	113.673	128.157
N:UNK1:H - A:GLY992:O	Yes	0 255 0	Ligand Non-bond Monitor	2.22108	Hydrogen Bond	Conventional Hydrogen Bond	N:UNK1:H	H-Donor	A:GLY992:O	H-Acceptor	122.229	150.691
N:UNK1:H - N:UNK1:O	Yes	0 255 0	Ligand Non-bond Monitor	2.20429	Hydrogen Bond	Conventional Hydrogen Bond	N:UNK1:H	H-Donor	N:UNK1:O	H-Acceptor	103.613	97.68
N:UNK1:H - N:UNK1:O	Yes	0 255 0	Ligand Non-bond Monitor	2.56118	Hydrogen Bond	Conventional Hydrogen Bond	N:UNK1:H	H-Donor	N:UNK1:O	H-Acceptor	102.69	90.553
N:UNK1:H - N:UNK1:O	Yes	0 255 0	Ligand Non-bond Monitor	2.14356	Hydrogen Bond	Conventional Hydrogen Bond	N:UNK1:H	H-Donor	N:UNK1:O	H-Acceptor	126.61	99.505
A:ARG1453:HE - N:UNK1:O	Yes	0 255 0	Ligand Non-bond Monitor	1.98173	Hydrogen Bond	Conventional Hydrogen Bond	A:ARG1453:HE	H-Donor	N:UNK1:O	H-Acceptor	163.688	92.895
A:ASP1454:HN - N:UNK1:O	Yes	0 255 0	Ligand Non-bond Monitor	2.34722	Hydrogen Bond	Conventional Hydrogen Bond	A:ASP1454:HN	H-Donor	N:UNK1:O	H-Acceptor	126.897	93.062
A:HIS1449:CE1 - N:UNK1:O	Yes	220 255 220	Ligand Non-bond Monitor	3.57152	Hydrogen Bond	Carbon Hydrogen Bond	A:HIS1449:CE1	H-Donor	N:UNK1:O	H-Acceptor			49.766	93.173
