# Supplementary material for: UPLC-ESI/MSn metabolic profiling of Cedrela odorata L. and Toona ciliata M. Roem and in vitro investigation of their anti-diabetic activity supported with molecular docking studies
Source: Front Chem. 2024 Nov 15;12:1462309. doi: 10.3389/fchem.2024.1462309 (PMC11604428; doi:10.3389/fchem.2024.1462309)
Supplement: Supplementary file 1 [file DataSheet2.zip › Raw data_docking/alpha-glucosidase/acarbose/Ligands/Unnamed_uff_E=871.17.pdbqt]

REMARK  22 active torsions:
REMARK  status: ('A' for Active; 'I' for Inactive)
REMARK    1  A    between atoms: O_1  and  C_22 
REMARK    2  A    between atoms: O_1  and  C_25 
REMARK    3  A    between atoms: O_4  and  C_30 
REMARK    4  A    between atoms: O_4  and  C_32 
REMARK    5  A    between atoms: O_5  and  C_21 
REMARK    6  A    between atoms: O_6  and  C_23 
REMARK    7  A    between atoms: O_7  and  C_26 
REMARK    8  A    between atoms: O_9  and  C_29 
REMARK    9  A    between atoms: O_10  and  C_31 
REMARK   10  A    between atoms: O_11  and  C_33 
REMARK   11  A    between atoms: O_12  and  C_34 
REMARK   12  A    between atoms: O_13  and  C_38 
REMARK   13  A    between atoms: O_14  and  C_39 
REMARK   14  A    between atoms: O_15  and  C_40 
REMARK   15  A    between atoms: O_16  and  C_42 
REMARK   16  A    between atoms: O_17  and  C_43 
REMARK   17  A    between atoms: O_18  and  C_44 
REMARK   18  A    between atoms: N_19  and  C_20 
REMARK   19  A    between atoms: N_19  and  C_28 
REMARK   20  A    between atoms: C_27  and  C_39 
REMARK   21  A    between atoms: C_36  and  C_43 
REMARK   22  A    between atoms: C_41  and  C_44 
ROOT
HETATM    1  O   UNK N   1      -3.226   0.362   0.582  0.00  0.00    -0.348 OA
HETATM    2  C   UNK N   1      -1.598   2.158   0.156  0.00  0.00     0.187 C 
HETATM    3  C   UNK N   1      -2.522   2.746  -0.936  0.00  0.00     0.183 C 
HETATM    4  C   UNK N   1      -2.433   1.372   1.204  0.00  0.00     0.180 C 
HETATM    5  C   UNK N   1      -3.385   1.616  -1.521  0.00  0.00     0.204 C 
HETATM    6  C   UNK N   1      -4.136   0.883  -0.385  0.00  0.00     0.292 C 
ENDROOT
BRANCH   2   7
HETATM    7  O   UNK N   1      -0.711   1.222  -0.431  0.00  0.00    -0.348 OA
BRANCH   7   8
HETATM    8  C   UNK N   1       0.512   1.801  -0.844  0.00  0.00     0.292 C 
HETATM    9  O   UNK N   1       1.346   1.989   0.297  0.00  0.00    -0.351 OA
HETATM   10  C   UNK N   1       2.616   2.550  -0.031  0.00  0.00     0.156 C 
HETATM   11  C   UNK N   1       3.405   1.626  -0.997  0.00  0.00     0.281 C 
HETATM   12  C   UNK N   1       2.527   4.029  -0.453  0.00  0.00     0.042 C 
HETATM   13  C   UNK N   1       2.546   1.333  -2.267  0.00  0.00     0.187 C 
HETATM   14  C   UNK N   1       1.147   0.829  -1.868  0.00  0.00     0.204 C 
BRANCH  11  15
HETATM   15  N   UNK N   1       3.762   0.405  -0.246  0.00  0.00     0.104 N 
HETATM   16  H   UNK N   1       2.932  -0.100   0.130  0.00  0.00     0.317 HD
BRANCH  15  17
HETATM   17  C   UNK N   1       4.778  -0.469  -0.867  0.00  0.00     0.275 C 
HETATM   18  C   UNK N   1       4.518  -1.953  -0.471  0.00  0.00     0.186 C 
HETATM   19  C   UNK N   1       5.735  -2.809  -0.825  0.00  0.00     0.182 C 
HETATM   20  C   UNK N   1       6.956  -2.343   0.002  0.00  0.00     0.180 C 
HETATM   21  C   UNK N   1       7.156  -0.830  -0.060  0.00  0.00    -0.027 C 
HETATM   22  C   UNK N   1       6.170   0.005  -0.480  0.00  0.00     0.018 C 
BRANCH  18  23
HETATM   23  O   UNK N   1       4.199  -2.111   0.896  0.00  0.00    -0.390 OA
HETATM   24  H   UNK N   1       4.688  -1.430   1.426  0.00  0.00     0.210 HD
ENDBRANCH  18  23
BRANCH  19  25
HETATM   25  O   UNK N   1       6.001  -2.674  -2.201  0.00  0.00    -0.390 OA
HETATM   26  H   UNK N   1       6.484  -3.493  -2.486  0.00  0.00     0.210 HD
ENDBRANCH  19  25
BRANCH  20  27
HETATM   27  O   UNK N   1       6.806  -2.750   1.340  0.00  0.00    -0.388 OA
HETATM   28  H   UNK N   1       7.707  -2.763   1.753  0.00  0.00     0.210 HD
ENDBRANCH  20  27
BRANCH  21  29
HETATM   29  C   UNK N   1       8.502  -0.253   0.322  0.00  0.00     0.201 C 
BRANCH  29  30
HETATM   30  O   UNK N   1       8.794  -0.550   1.659  0.00  0.00    -0.397 OA
HETATM   31  H   UNK N   1       9.740  -0.287   1.801  0.00  0.00     0.209 HD
ENDBRANCH  29  30
ENDBRANCH  21  29
ENDBRANCH  15  17
ENDBRANCH  11  15
BRANCH  13  32
HETATM   32  O   UNK N   1       2.401   2.499  -3.033  0.00  0.00    -0.391 OA
HETATM   33  H   UNK N   1       3.251   2.628  -3.531  0.00  0.00     0.210 HD
ENDBRANCH  13  32
BRANCH  14  34
HETATM   34  O   UNK N   1       1.236  -0.470  -1.340  0.00  0.00    -0.388 OA
HETATM   35  H   UNK N   1       0.316  -0.841  -1.298  0.00  0.00     0.210 HD
ENDBRANCH  14  34
ENDBRANCH   7   8
ENDBRANCH   2   7
BRANCH   3  36
HETATM   36  O   UNK N   1      -3.350   3.748  -0.408  0.00  0.00    -0.390 OA
HETATM   37  H   UNK N   1      -2.771   4.535  -0.232  0.00  0.00     0.210 HD
ENDBRANCH   3  36
BRANCH   4  38
HETATM   38  C   UNK N   1      -3.248   2.229   2.199  0.00  0.00     0.198 C 
BRANCH  38  39
HETATM   39  O   UNK N   1      -2.389   3.092   2.892  0.00  0.00    -0.398 OA
HETATM   40  H   UNK N   1      -2.941   3.533   3.589  0.00  0.00     0.209 HD
ENDBRANCH  38  39
ENDBRANCH   4  38
BRANCH   5  41
HETATM   41  O   UNK N   1      -2.562   0.712  -2.217  0.00  0.00    -0.388 OA
HETATM   42  H   UNK N   1      -3.151   0.163  -2.798  0.00  0.00     0.210 HD
ENDBRANCH   5  41
BRANCH   6  43
HETATM   43  O   UNK N   1      -4.849  -0.181  -0.985  0.00  0.00    -0.348 OA
BRANCH  43  44
HETATM   44  C   UNK N   1      -5.800  -0.774  -0.115  0.00  0.00     0.187 C 
HETATM   45  C   UNK N   1      -7.214  -0.326  -0.532  0.00  0.00     0.183 C 
HETATM   46  C   UNK N   1      -8.256  -1.119   0.282  0.00  0.00     0.204 C 
HETATM   47  C   UNK N   1      -7.998  -2.636   0.149  0.00  0.00     0.288 C 
HETATM   48  O   UNK N   1      -6.679  -2.950   0.568  0.00  0.00    -0.349 OA
HETATM   49  C   UNK N   1      -5.708  -2.315  -0.255  0.00  0.00     0.180 C 
BRANCH  45  50
HETATM   50  O   UNK N   1      -7.359   1.052  -0.308  0.00  0.00    -0.390 OA
HETATM   51  H   UNK N   1      -8.200   1.333  -0.755  0.00  0.00     0.210 HD
ENDBRANCH  45  50
BRANCH  46  52
HETATM   52  O   UNK N   1      -9.570  -0.790  -0.096  0.00  0.00    -0.388 OA
HETATM   53  H   UNK N   1      -9.683  -1.035  -1.052  0.00  0.00     0.210 HD
ENDBRANCH  46  52
BRANCH  47  54
HETATM   54  O   UNK N   1      -8.234  -3.086  -1.164  0.00  0.00    -0.369 OA
HETATM   55  H   UNK N   1      -8.017  -4.055  -1.171  0.00  0.00     0.212 HD
ENDBRANCH  47  54
BRANCH  49  56
HETATM   56  C   UNK N   1      -4.326  -2.841   0.145  0.00  0.00     0.198 C 
BRANCH  56  57
HETATM   57  O   UNK N   1      -4.294  -4.230  -0.035  0.00  0.00    -0.398 OA
HETATM   58  H   UNK N   1      -3.371  -4.520   0.188  0.00  0.00     0.209 HD
ENDBRANCH  56  57
ENDBRANCH  49  56
ENDBRANCH  43  44
ENDBRANCH   6  43
TORSDOF 22
