# Supplementary material for: UPLC-ESI/MSn metabolic profiling of Cedrela odorata L. and Toona ciliata M. Roem and in vitro investigation of their anti-diabetic activity supported with molecular docking studies
Source: Front Chem. 2024 Nov 15;12:1462309. doi: 10.3389/fchem.2024.1462309 (PMC11604428; doi:10.3389/fchem.2024.1462309)
Supplement: Supplementary file 1 [file DataSheet2.zip › Raw data_docking/alpha-glucosidase/acarbose/Macromolecules/3TOP.mini/3TOP.mini.pdbqt]

ATOM      1  N   ASP A 960     -33.303  35.235 -15.743  1.00 64.41    -0.057 N 
ATOM      2  CA  ASP A 960     -32.832  35.976 -14.536  1.00101.28     0.266 C 
ATOM      3  C   ASP A 960     -32.804  35.120 -13.251  1.00 98.33     0.259 C 
ATOM      4  O   ASP A 960     -31.889  35.176 -12.427  1.00 66.34    -0.271 OA
ATOM      5  CB  ASP A 960     -33.700  37.215 -14.285  1.00103.06     0.137 C 
ATOM      6  CG  ASP A 960     -32.901  38.326 -13.594  1.00100.01     0.188 C 
ATOM      7  OD1 ASP A 960     -31.690  38.434 -13.881  1.00 77.73    -0.647 OA
ATOM      8  OD2 ASP A 960     -33.523  39.089 -12.821  1.00 92.03    -0.647 OA
ATOM      9  H1  ASP A 960     -33.491  34.279 -15.513  1.00 99.99     0.276 HD
ATOM     10  H2  ASP A 960     -34.100  35.644 -16.166  1.00 99.99     0.276 HD
ATOM     11  H3  ASP A 960     -32.614  35.238 -16.468  1.00 99.99     0.276 HD
ATOM     12  N   GLU A 961     -33.866  34.356 -13.060  1.00 98.50    -0.338 N 
ATOM     13  CA  GLU A 961     -33.884  33.171 -12.195  1.00 73.90     0.160 C 
ATOM     14  C   GLU A 961     -33.006  32.155 -12.922  1.00 89.73     0.251 C 
ATOM     15  O   GLU A 961     -32.376  32.529 -13.919  1.00 93.45    -0.271 OA
ATOM     16  CB  GLU A 961     -35.302  32.634 -12.186  1.00 58.58     0.043 C 
ATOM     17  CG  GLU A 961     -36.288  33.490 -11.394  1.00116.60     0.100 C 
ATOM     18  CD  GLU A 961     -36.969  34.601 -12.196  1.00116.49     0.185 C 
ATOM     19  OE1 GLU A 961     -36.291  35.282 -12.993  1.00106.81    -0.647 OA
ATOM     20  OE2 GLU A 961     -38.172  34.792 -11.956  1.00 86.87    -0.647 OA
ATOM     21  H   GLU A 961     -34.739  34.533 -13.524  1.00 99.99     0.164 HD
ATOM     22  N   GLU A 962     -32.947  30.912 -12.463  1.00 98.31    -0.338 N 
ATOM     23  CA  GLU A 962     -32.087  29.897 -13.127  1.00 94.33     0.160 C 
ATOM     24  C   GLU A 962     -30.598  30.245 -12.961  1.00 94.59     0.251 C 
ATOM     25  O   GLU A 962     -29.741  29.380 -13.158  1.00 86.83    -0.271 OA
ATOM     26  CB  GLU A 962     -32.403  29.724 -14.624  1.00 45.46     0.043 C 
ATOM     27  CG  GLU A 962     -33.753  29.051 -14.870  1.00101.51     0.100 C 
ATOM     28  CD  GLU A 962     -34.201  29.021 -16.331  1.00102.86     0.185 C 
ATOM     29  OE1 GLU A 962     -33.688  29.840 -17.125  1.00109.27    -0.647 OA
ATOM     30  OE2 GLU A 962     -35.113  28.210 -16.597  1.00 92.60    -0.647 OA
ATOM     31  H   GLU A 962     -33.281  30.650 -11.556  1.00 99.99     0.164 HD
ATOM     32  N   LYS A 963     -30.304  31.501 -12.647  1.00 82.22    -0.338 N 
ATOM     33  CA  LYS A 963     -29.002  32.003 -12.203  1.00 90.44     0.159 C 
ATOM     34  C   LYS A 963     -28.765  31.412 -10.822  1.00 99.73     0.251 C 
ATOM     35  O   LYS A 963     -29.539  31.623  -9.885  1.00 78.39    -0.271 OA
ATOM     36  CB  LYS A 963     -29.012  33.526 -12.093  1.00 58.61     0.032 C 
ATOM     37  CG  LYS A 963     -28.539  34.198 -13.378  1.00 74.81     0.004 C 
ATOM     38  CD  LYS A 963     -28.662  35.714 -13.234  1.00103.05     0.032 C 
ATOM     39  CE  LYS A 963     -28.461  36.397 -14.586  1.00 81.34     0.206 C 
ATOM     40  NZ  LYS A 963     -28.894  37.799 -14.539  1.00 76.46    -0.064 N 
ATOM     41  H   LYS A 963     -31.001  32.224 -12.734  1.00 99.99     0.164 HD
ATOM     42  HZ1 LYS A 963     -28.753  38.219 -15.435  1.00 99.99     0.275 HD
ATOM     43  HZ2 LYS A 963     -29.868  37.833 -14.306  1.00 99.99     0.275 HD
ATOM     44  HZ3 LYS A 963     -28.371  38.297 -13.848  1.00 99.99     0.275 HD
ATOM     45  N   ILE A 964     -27.781  30.533 -10.799  1.00 72.13    -0.338 N 
ATOM     46  CA  ILE A 964     -27.435  29.822  -9.562  1.00 55.82     0.159 C 
ATOM     47  C   ILE A 964     -26.178  30.478  -9.009  1.00 78.97     0.251 C 
ATOM     48  O   ILE A 964     -25.128  30.358  -9.609  1.00 71.75    -0.271 OA
ATOM     49  CB  ILE A 964     -27.276  28.309  -9.827  1.00 65.77     0.029 C 
ATOM     50  CG1 ILE A 964     -28.595  27.681 -10.317  1.00 65.38     0.002 C 
ATOM     51  CG2 ILE A 964     -26.708  27.546  -8.621  1.00 46.43     0.002 C 
ATOM     52  CD  ILE A 964     -29.840  28.024  -9.480  1.00 53.92     0.000 C 
ATOM     53  H   ILE A 964     -27.193  30.371 -11.591  1.00 99.99     0.164 HD
ATOM     54  N   ASP A 965     -26.354  31.311  -7.984  1.00 94.86    -0.337 N 
ATOM     55  CA  ASP A 965     -25.234  32.056  -7.383  1.00 87.19     0.170 C 
ATOM     56  C   ASP A 965     -23.929  31.248  -7.324  1.00 64.59     0.252 C 
ATOM     57  O   ASP A 965     -23.844  30.245  -6.626  1.00103.00    -0.271 OA
ATOM     58  CB  ASP A 965     -25.634  32.527  -5.980  1.00 96.81     0.129 C 
ATOM     59  CG  ASP A 965     -24.507  33.270  -5.253  1.00 98.23     0.188 C 
ATOM     60  OD1 ASP A 965     -23.620  33.835  -5.939  1.00 74.08    -0.647 OA
ATOM     61  OD2 ASP A 965     -24.534  33.224  -4.009  1.00 88.94    -0.647 OA
ATOM     62  H   ASP A 965     -27.251  31.450  -7.571  1.00 99.99     0.164 HD
ATOM     63  N   CYS A 966     -22.918  31.786  -7.991  1.00 76.38    -0.337 N 
ATOM     64  CA  CYS A 966     -21.604  31.139  -8.044  1.00 84.42     0.171 C 
ATOM     65  C   CYS A 966     -20.673  31.594  -6.910  1.00 92.42     0.252 C 
ATOM     66  O   CYS A 966     -19.780  30.864  -6.497  1.00 84.97    -0.271 OA
ATOM     67  CB  CYS A 966     -21.024  31.436  -9.416  1.00 80.98     0.100 C 
ATOM     68  SG  CYS A 966     -19.455  30.568  -9.708  1.00106.13    -0.080 SA
ATOM     69  H   CYS A 966     -23.004  32.639  -8.514  1.00 99.99     0.164 HD
ATOM     70  N   TYR A 967     -20.917  32.809  -6.417  1.00 77.67    -0.337 N 
ATOM     71  CA  TYR A 967     -20.149  33.358  -5.291  1.00 94.38     0.164 C 
ATOM     72  C   TYR A 967     -21.063  33.696  -4.104  1.00102.40     0.254 C 
ATOM     73  O   TYR A 967     -21.447  34.859  -3.918  1.00100.27    -0.270 OA
ATOM     74  CB  TYR A 967     -19.365  34.586  -5.746  1.00 69.55     0.056 C 
ATOM     75  CG  TYR A 967     -17.862  34.406  -5.488  1.00 76.27    -0.044 A 
ATOM     76  CD1 TYR A 967     -17.335  34.546  -4.229  1.00115.52     0.011 A 
ATOM     77  CD2 TYR A 967     -17.056  34.203  -6.589  1.00 96.98     0.011 A 
ATOM     78  CE1 TYR A 967     -15.954  34.432  -4.030  1.00108.94     0.037 A 
ATOM     79  CE2 TYR A 967     -15.645  34.151  -6.397  1.00102.02     0.037 A 
ATOM     80  CZ  TYR A 967     -15.134  34.224  -5.151  1.00 92.37     0.065 A 
ATOM     81  OH  TYR A 967     -13.810  33.931  -4.937  1.00 97.85    -0.361 OA
ATOM     82  H   TYR A 967     -21.714  33.343  -6.693  1.00 99.99     0.164 HD
ATOM     83  HH  TYR A 967     -13.392  33.639  -5.803  1.00 99.99     0.217 HD
ATOM     84  N   PRO A 968     -21.398  32.692  -3.295  1.00 86.03    -0.312 N 
ATOM     85  CA  PRO A 968     -22.066  32.930  -2.006  1.00 77.13     0.163 C 
ATOM     86  C   PRO A 968     -21.036  33.107  -0.885  1.00 94.91     0.251 C 
ATOM     87  O   PRO A 968     -21.406  33.286   0.278  1.00 88.38    -0.271 OA
ATOM     88  CB  PRO A 968     -22.868  31.661  -1.783  1.00 78.30     0.034 C 
ATOM     89  CG  PRO A 968     -22.014  30.553  -2.403  1.00 84.91     0.027 C 
ATOM     90  CD  PRO A 968     -21.296  31.238  -3.567  1.00 68.41     0.105 C 
ATOM     91  N   ASP A 969     -19.760  32.990  -1.249  1.00 90.49    -0.337 N 
ATOM     92  CA  ASP A 969     -18.631  33.042  -0.308  1.00 85.18     0.170 C 
ATOM     93  C   ASP A 969     -18.704  34.344   0.496  1.00 76.67     0.251 C 
ATOM     94  O   ASP A 969     -19.306  35.326   0.073  1.00 82.54    -0.271 OA
ATOM     95  CB  ASP A 969     -17.295  32.921  -1.056  1.00 84.45     0.129 C 
ATOM     96  CG  ASP A 969     -17.135  31.587  -1.802  1.00106.64     0.188 C 
ATOM     97  OD1 ASP A 969     -16.108  30.924  -1.560  1.00118.47    -0.647 OA
ATOM     98  OD2 ASP A 969     -18.029  31.280  -2.623  1.00 79.68    -0.647 OA
ATOM     99  H   ASP A 969     -19.505  32.815  -2.204  1.00 99.99     0.164 HD
ATOM    100  N   GLU A 970     -18.176  34.272   1.713  1.00 83.36    -0.337 N 
ATOM    101  CA  GLU A 970     -18.198  35.440   2.607  1.00 95.45     0.160 C 
ATOM    102  C   GLU A 970     -17.370  36.600   2.028  1.00 91.50     0.251 C 
ATOM    103  O   GLU A 970     -17.779  37.746   2.079  1.00 72.84    -0.271 OA
ATOM    104  CB  GLU A 970     -17.670  35.019   3.976  1.00 81.84     0.043 C 
ATOM    105  CG  GLU A 970     -17.759  36.144   5.014  1.00 87.91     0.100 C 
ATOM    106  CD  GLU A 970     -17.002  35.816   6.306  1.00 97.55     0.185 C 
ATOM    107  OE1 GLU A 970     -17.085  36.657   7.226  1.00 81.84    -0.647 OA
ATOM    108  OE2 GLU A 970     -16.288  34.785   6.333  1.00 95.52    -0.647 OA
ATOM    109  H   GLU A 970     -17.775  33.437   2.082  1.00 99.99     0.164 HD
ATOM    110  N   ASN A 971     -16.217  36.231   1.451  1.00 85.50    -0.337 N 
ATOM    111  CA  ASN A 971     -15.273  37.192   0.871  1.00 96.58     0.169 C 
ATOM    112  C   ASN A 971     -14.749  36.717  -0.483  1.00 97.93     0.251 C 
ATOM    113  O   ASN A 971     -14.620  35.526  -0.729  1.00108.52    -0.271 OA
ATOM    114  CB  ASN A 971     -14.079  37.380   1.808  1.00 93.43     0.119 C 
ATOM    115  CG  ASN A 971     -14.434  38.214   3.040  1.00113.68     0.230 C 
ATOM    116  OD1 ASN A 971     -15.357  39.011   3.068  1.00105.83    -0.273 OA
ATOM    117  ND2 ASN A 971     -13.647  38.055   4.080  1.00123.04    -0.369 N 
ATOM    118  H   ASN A 971     -15.963  35.278   1.331  1.00 99.99     0.164 HD
ATOM    119 1HD2 ASN A 971     -13.847  38.608   4.885  1.00 99.99     0.159 HD
ATOM    120 2HD2 ASN A 971     -12.871  37.435   4.046  1.00 99.99     0.159 HD
ATOM    121  N   GLY A 972     -14.469  37.724  -1.324  1.00 95.43    -0.336 N 
ATOM    122  CA  GLY A 972     -13.762  37.473  -2.592  1.00 96.54     0.189 C 
ATOM    123  C   GLY A 972     -14.638  37.418  -3.849  1.00 86.91     0.253 C 
ATOM    124  O   GLY A 972     -14.107  37.177  -4.931  1.00117.16    -0.270 OA
ATOM    125  H   GLY A 972     -14.622  38.693  -1.106  1.00 99.99     0.164 HD
ATOM    126  N   ALA A 973     -15.947  37.638  -3.719  1.00 95.14    -0.337 N 
ATOM    127  CA  ALA A 973     -16.810  37.829  -4.902  1.00 95.47     0.159 C 
ATOM    128  C   ALA A 973     -16.349  39.083  -5.654  1.00109.11     0.251 C 
ATOM    129  O   ALA A 973     -16.217  40.160  -5.082  1.00 94.20    -0.271 OA
ATOM    130  CB  ALA A 973     -18.276  37.971  -4.492  1.00 92.65     0.034 C 
ATOM    131  H   ALA A 973     -16.425  37.585  -2.844  1.00 99.99     0.164 HD
ATOM    132  N   SER A 974     -15.997  38.872  -6.917  1.00111.31    -0.336 N 
ATOM    133  CA  SER A 974     -15.425  39.919  -7.784  1.00119.93     0.189 C 
ATOM    134  C   SER A 974     -15.477  39.362  -9.204  1.00104.09     0.253 C 
ATOM    135  O   SER A 974     -15.338  38.155  -9.384  1.00 77.01    -0.270 OA
ATOM    136  CB  SER A 974     -13.958  40.219  -7.416  1.00118.45     0.169 C 
ATOM    137  OG  SER A 974     -13.016  39.341  -8.055  1.00 97.85    -0.380 OA
ATOM    138  H   SER A 974     -16.087  37.978  -7.359  1.00 99.99     0.164 HD
ATOM    139  HG  SER A 974     -12.100  39.537  -7.705  1.00 99.99     0.211 HD
ATOM    140  N   ALA A 975     -15.552  40.254 -10.185  1.00112.07    -0.337 N 
ATOM    141  CA  ALA A 975     -15.583  39.839 -11.600  1.00117.14     0.159 C 
ATOM    142  C   ALA A 975     -14.469  38.855 -11.997  1.00103.21     0.251 C 
ATOM    143  O   ALA A 975     -14.762  37.755 -12.445  1.00 68.78    -0.271 OA
ATOM    144  CB  ALA A 975     -15.548  41.067 -12.510  1.00 87.47     0.034 C 
ATOM    145  H   ALA A 975     -15.761  41.214 -10.009  1.00 99.99     0.164 HD
ATOM    146  N   GLU A 976     -13.231  39.147 -11.574  1.00 89.48    -0.338 N 
ATOM    147  CA  GLU A 976     -12.095  38.291 -11.952  1.00101.07     0.160 C 
ATOM    148  C   GLU A 976     -12.025  36.977 -11.155  1.00112.94     0.251 C 
ATOM    149  O   GLU A 976     -11.862  35.916 -11.737  1.00 89.94    -0.271 OA
ATOM    150  CB  GLU A 976     -10.755  39.033 -11.927  1.00 84.22     0.043 C 
ATOM    151  CG  GLU A 976     -10.210  39.415 -10.544  1.00106.11     0.100 C 
ATOM    152  CD  GLU A 976      -8.696  39.672 -10.568  1.00140.81     0.185 C 
ATOM    153  OE1 GLU A 976      -8.116  39.744 -11.674  1.00151.96    -0.647 OA
ATOM    154  OE2 GLU A 976      -8.149  39.798  -9.453  1.00108.14    -0.647 OA
ATOM    155  H   GLU A 976     -13.048  39.865 -10.911  1.00 99.99     0.164 HD
ATOM    156  N   ASN A 977     -12.231  37.077  -9.832  1.00118.21    -0.337 N 
ATOM    157  CA  ASN A 977     -12.346  35.889  -8.965  1.00 94.96     0.169 C 
ATOM    158  C   ASN A 977     -13.519  34.981  -9.378  1.00100.65     0.251 C 
ATOM    159  O   ASN A 977     -13.393  33.759  -9.346  1.00 76.30    -0.271 OA
ATOM    160  CB  ASN A 977     -12.427  36.285  -7.481  1.00 83.77     0.119 C 
ATOM    161  CG  ASN A 977     -11.106  36.078  -6.724  1.00122.35     0.230 C 
ATOM    162  OD1 ASN A 977     -10.366  35.135  -6.959  1.00132.76    -0.273 OA
ATOM    163  ND2 ASN A 977     -10.791  36.941  -5.777  1.00 72.01    -0.369 N 
ATOM    164  H   ASN A 977     -12.294  37.953  -9.359  1.00 99.99     0.164 HD
ATOM    165 1HD2 ASN A 977      -9.946  36.766  -5.272  1.00 99.99     0.159 HD
ATOM    166 2HD2 ASN A 977     -11.419  37.662  -5.506  1.00 99.99     0.159 HD
ATOM    167  N   CYS A 978     -14.588  35.570  -9.911  1.00113.55    -0.337 N 
ATOM    168  CA  CYS A 978     -15.731  34.816 -10.462  1.00 96.56     0.171 C 
ATOM    169  C   CYS A 978     -15.375  34.050 -11.735  1.00110.03     0.252 C 
ATOM    170  O   CYS A 978     -15.774  32.898 -11.871  1.00100.01    -0.271 OA
ATOM    171  CB  CYS A 978     -16.847  35.769 -10.843  1.00 88.87     0.100 C 
ATOM    172  SG  CYS A 978     -18.304  35.012 -11.663  1.00125.34    -0.080 SA
ATOM    173  H   CYS A 978     -14.694  36.572  -9.947  1.00 99.99     0.164 HD
ATOM    174  N   THR A 979     -14.654  34.721 -12.638  1.00121.45    -0.336 N 
ATOM    175  CA  THR A 979     -14.228  34.096 -13.905  1.00111.15     0.186 C 
ATOM    176  C   THR A 979     -13.335  32.885 -13.611  1.00110.08     0.253 C 
ATOM    177  O   THR A 979     -13.298  31.945 -14.395  1.00 96.81    -0.270 OA
ATOM    178  CB  THR A 979     -13.461  35.087 -14.798  1.00109.98     0.140 C 
ATOM    179  OG1 THR A 979     -14.290  36.216 -15.079  1.00123.85    -0.382 OA
ATOM    180  CG2 THR A 979     -12.995  34.467 -16.123  1.00 97.91     0.034 C 
ATOM    181  H   THR A 979     -14.328  35.658 -12.499  1.00 99.99     0.164 HD
ATOM    182  HG1 THR A 979     -13.800  36.825 -15.699  1.00 99.99     0.210 HD
ATOM    183  N   ALA A 980     -12.566  32.959 -12.521  1.00 92.39    -0.337 N 
ATOM    184  CA  ALA A 980     -11.630  31.881 -12.160  1.00 94.82     0.159 C 
ATOM    185  C   ALA A 980     -12.325  30.539 -11.855  1.00 97.46     0.251 C 
ATOM    186  O   ALA A 980     -11.684  29.491 -11.896  1.00 87.61    -0.271 OA
ATOM    187  CB  ALA A 980     -10.701  32.340 -11.035  1.00 67.09     0.034 C 
ATOM    188  H   ALA A 980     -12.660  33.693 -11.849  1.00 99.99     0.164 HD
ATOM    189  N   ARG A 981     -13.602  30.571 -11.477  1.00 95.02    -0.338 N 
ATOM    190  CA  ARG A 981     -14.462  29.374 -11.601  1.00 97.52     0.159 C 
ATOM    191  C   ARG A 981     -15.150  29.411 -12.976  1.00109.25     0.251 C 
ATOM    192  O   ARG A 981     -15.125  30.429 -13.640  1.00102.68    -0.271 OA
ATOM    193  CB  ARG A 981     -15.537  29.390 -10.531  1.00125.89     0.034 C 
ATOM    194  CG  ARG A 981     -16.218  28.032 -10.371  1.00163.94     0.027 C 
ATOM    195  CD  ARG A 981     -17.399  28.197  -9.420  1.00151.68     0.116 C 
ATOM    196  NE  ARG A 981     -17.915  26.963  -8.808  1.00 85.31    -0.212 N 
ATOM    197  CZ  ARG A 981     -17.195  26.028  -8.184  1.00118.47     0.666 C 
ATOM    198  NH1 ARG A 981     -15.874  26.072  -8.163  1.00118.83    -0.235 N 
ATOM    199  NH2 ARG A 981     -17.778  25.030  -7.548  1.00145.14    -0.235 N 
ATOM    200  H   ARG A 981     -14.050  31.393 -11.119  1.00 99.99     0.164 HD
ATOM    201  HE  ARG A 981     -18.909  26.889  -8.814  1.00 99.99     0.178 HD
ATOM    202 1HH1 ARG A 981     -15.324  25.420  -7.647  1.00 99.99     0.174 HD
ATOM    203 2HH1 ARG A 981     -15.430  26.878  -8.555  1.00 99.99     0.174 HD
ATOM    204 1HH2 ARG A 981     -17.205  24.366  -7.072  1.00 99.99     0.174 HD
ATOM    205 2HH2 ARG A 981     -18.770  24.930  -7.553  1.00 99.99     0.174 HD
ATOM    206  N   GLY A 982     -15.882  28.335 -13.327  1.00111.79    -0.336 N 
ATOM    207  CA  GLY A 982     -16.569  28.240 -14.635  1.00127.82     0.189 C 
ATOM    208  C   GLY A 982     -17.806  29.154 -14.715  1.00121.09     0.253 C 
ATOM    209  O   GLY A 982     -18.885  28.708 -15.102  1.00110.18    -0.270 OA
ATOM    210  H   GLY A 982     -16.141  27.624 -12.667  1.00 99.99     0.164 HD
ATOM    211  N   CYS A 983     -17.646  30.402 -14.291  1.00107.60    -0.337 N 
ATOM    212  CA  CYS A 983     -18.752  31.321 -13.988  1.00105.66     0.171 C 
ATOM    213  C   CYS A 983     -18.685  32.689 -14.667  1.00 96.98     0.252 C 
ATOM    214  O   CYS A 983     -17.619  33.209 -14.984  1.00106.62    -0.271 OA
ATOM    215  CB  CYS A 983     -18.828  31.485 -12.475  1.00 80.34     0.100 C 
ATOM    216  SG  CYS A 983     -19.582  30.033 -11.668  1.00121.09    -0.080 SA
ATOM    217  H   CYS A 983     -16.720  30.771 -14.110  1.00 99.99     0.164 HD
ATOM    218  N   ILE A 984     -19.874  33.281 -14.772  1.00 78.41    -0.337 N 
ATOM    219  CA  ILE A 984     -20.068  34.577 -15.444  1.00 88.42     0.159 C 
ATOM    220  C   ILE A 984     -20.494  35.675 -14.468  1.00 92.28     0.251 C 
ATOM    221  O   ILE A 984     -21.466  35.512 -13.734  1.00 86.13    -0.271 OA
ATOM    222  CB  ILE A 984     -21.036  34.402 -16.636  1.00 80.47     0.029 C 
ATOM    223  CG1 ILE A 984     -20.378  33.569 -17.747  1.00102.01     0.002 C 
ATOM    224  CG2 ILE A 984     -21.613  35.704 -17.213  1.00 60.63     0.002 C 
ATOM    225  CD  ILE A 984     -18.927  33.926 -18.107  1.00 98.24     0.000 C 
ATOM    226  H   ILE A 984     -20.699  32.861 -14.387  1.00 99.99     0.164 HD
ATOM    227  N   TRP A 985     -19.851  36.828 -14.643  1.00 94.15    -0.337 N 
ATOM    228  CA  TRP A 985     -20.119  38.001 -13.795  1.00 82.12     0.164 C 
ATOM    229  C   TRP A 985     -20.878  39.062 -14.603  1.00 80.38     0.251 C 
ATOM    230  O   TRP A 985     -20.461  39.458 -15.692  1.00105.10    -0.271 OA
ATOM    231  CB  TRP A 985     -18.787  38.549 -13.278  1.00 62.47     0.059 C 
ATOM    232  CG  TRP A 985     -18.901  39.038 -11.826  1.00132.25    -0.016 A 
ATOM    233  CD1 TRP A 985     -18.835  38.268 -10.751  1.00145.31     0.097 A 
ATOM    234  CD2 TRP A 985     -19.051  40.321 -11.363  1.00121.89    -0.001 A 
ATOM    235  NE1 TRP A 985     -18.906  38.977  -9.635  1.00 96.69    -0.365 N 
ATOM    236  CE2 TRP A 985     -19.041  40.248  -9.971  1.00115.03     0.042 A 
ATOM    237  CE3 TRP A 985     -19.176  41.546 -12.001  1.00 78.51     0.014 A 
ATOM    238  CZ2 TRP A 985     -19.150  41.402  -9.217  1.00 89.21     0.030 A 
ATOM    239  CZ3 TRP A 985     -19.332  42.689 -11.250  1.00133.01     0.001 A 
ATOM    240  CH2 TRP A 985     -19.319  42.619  -9.850  1.00132.15     0.002 A 
ATOM    241  H   TRP A 985     -19.162  36.958 -15.357  1.00 99.99     0.164 HD
ATOM    242  HE1 TRP A 985     -18.879  38.593  -8.709  1.00 99.99     0.165 HD
ATOM    243  N   GLU A 986     -21.997  39.504 -14.041  1.00 99.12    -0.338 N 
ATOM    244  CA  GLU A 986     -22.917  40.447 -14.705  1.00101.75     0.160 C 
ATOM    245  C   GLU A 986     -23.812  41.097 -13.643  1.00103.04     0.251 C 
ATOM    246  O   GLU A 986     -24.737  40.479 -13.129  1.00101.54    -0.271 OA
ATOM    247  CB  GLU A 986     -23.771  39.681 -15.729  1.00 87.87     0.043 C 
ATOM    248  CG  GLU A 986     -24.812  40.554 -16.446  1.00106.40     0.100 C 
ATOM    249  CD  GLU A 986     -25.971  39.750 -17.052  1.00131.61     0.185 C 
ATOM    250  OE1 GLU A 986     -26.005  38.509 -16.872  1.00141.69    -0.647 OA
ATOM    251  OE2 GLU A 986     -26.821  40.401 -17.698  1.00120.22    -0.647 OA
ATOM    252  H   GLU A 986     -22.303  39.163 -13.145  1.00 99.99     0.164 HD
ATOM    253  N   ALA A 987     -23.481  42.351 -13.324  1.00 88.26    -0.338 N 
ATOM    254  CA  ALA A 987     -24.240  43.150 -12.344  1.00 99.30     0.159 C 
ATOM    255  C   ALA A 987     -25.738  43.215 -12.684  1.00109.46     0.251 C 
ATOM    256  O   ALA A 987     -26.152  42.936 -13.810  1.00 98.56    -0.271 OA
ATOM    257  CB  ALA A 987     -23.672  44.571 -12.318  1.00 67.58     0.034 C 
ATOM    258  H   ALA A 987     -22.731  42.831 -13.771  1.00 99.99     0.164 HD
ATOM    259  N   SER A 988     -26.539  43.481 -11.660  1.00101.06    -0.336 N 
ATOM    260  CA  SER A 988     -27.980  43.716 -11.864  1.00109.21     0.189 C 
ATOM    261  C   SER A 988     -28.544  44.795 -10.934  1.00121.00     0.254 C 
ATOM    262  O   SER A 988     -28.015  45.045  -9.858  1.00 76.89    -0.270 OA
ATOM    263  CB  SER A 988     -28.730  42.399 -11.702  1.00 83.98     0.169 C 
ATOM    264  OG  SER A 988     -30.127  42.573 -11.970  1.00111.72    -0.380 OA
ATOM    265  H   SER A 988     -26.218  43.507 -10.713  1.00 99.99     0.164 HD
ATOM    266  HG  SER A 988     -30.589  41.687 -11.865  1.00 99.99     0.211 HD
ATOM    267  N   ASN A 989     -29.646  45.389 -11.397  1.00133.62    -0.337 N 
ATOM    268  CA  ASN A 989     -30.397  46.382 -10.606  1.00140.09     0.169 C 
ATOM    269  C   ASN A 989     -31.608  45.775  -9.878  1.00130.78     0.251 C 
ATOM    270  O   ASN A 989     -32.354  46.473  -9.194  1.00105.51    -0.271 OA
ATOM    271  CB  ASN A 989     -30.859  47.538 -11.501  1.00160.46     0.119 C 
ATOM    272  CG  ASN A 989     -29.708  48.441 -11.956  1.00151.31     0.230 C 
ATOM    273  OD1 ASN A 989     -28.605  48.448 -11.431  1.00134.11    -0.273 OA
ATOM    274  ND2 ASN A 989     -29.971  49.232 -12.974  1.00125.19    -0.369 N 
ATOM    275  H   ASN A 989     -30.076  45.090 -12.247  1.00 99.99     0.164 HD
ATOM    276 1HD2 ASN A 989     -29.238  49.833 -13.280  1.00 99.99     0.159 HD
ATOM    277 2HD2 ASN A 989     -30.875  49.242 -13.387  1.00 99.99     0.159 HD
ATOM    278  N   SER A 990     -31.732  44.454  -9.962  1.00139.48    -0.336 N 
ATOM    279  CA  SER A 990     -32.856  43.724  -9.350  1.00128.66     0.189 C 
ATOM    280  C   SER A 990     -32.337  43.081  -8.063  1.00122.06     0.254 C 
ATOM    281  O   SER A 990     -31.349  42.352  -8.074  1.00100.72    -0.270 OA
ATOM    282  CB  SER A 990     -33.357  42.607 -10.277  1.00120.07     0.169 C 
ATOM    283  OG  SER A 990     -33.259  42.987 -11.655  1.00122.21    -0.380 OA
ATOM    284  H   SER A 990     -31.115  43.891 -10.517  1.00 99.99     0.164 HD
ATOM    285  HG  SER A 990     -33.625  42.258 -12.234  1.00 99.99     0.211 HD
ATOM    286  N   SER A 991     -32.935  43.438  -6.933  1.00121.96    -0.335 N 
ATOM    287  CA  SER A 991     -32.558  42.819  -5.644  1.00118.14     0.189 C 
ATOM    288  C   SER A 991     -32.632  41.285  -5.696  1.00116.65     0.254 C 
ATOM    289  O   SER A 991     -33.544  40.710  -6.274  1.00 97.23    -0.270 OA
ATOM    290  CB  SER A 991     -33.469  43.292  -4.511  1.00115.36     0.169 C 
ATOM    291  OG  SER A 991     -33.268  44.689  -4.288  1.00135.41    -0.380 OA
ATOM    292  H   SER A 991     -33.523  44.243  -6.867  1.00 99.99     0.164 HD
ATOM    293  HG  SER A 991     -33.845  44.984  -3.526  1.00 99.99     0.211 HD
ATOM    294  N   GLY A 992     -31.548  40.677  -5.182  1.00 94.04    -0.336 N 
ATOM    295  CA  GLY A 992     -31.489  39.214  -5.026  1.00101.54     0.189 C 
ATOM    296  C   GLY A 992     -30.603  38.464  -6.024  1.00110.00     0.253 C 
ATOM    297  O   GLY A 992     -29.832  37.587  -5.619  1.00122.87    -0.270 OA
ATOM    298  H   GLY A 992     -30.774  41.161  -4.770  1.00 99.99     0.164 HD
ATOM    299  N   VAL A 993     -30.639  38.876  -7.281  1.00 85.88    -0.337 N 
ATOM    300  CA  VAL A 993     -29.864  38.210  -8.347  1.00 72.06     0.160 C 
ATOM    301  C   VAL A 993     -28.352  38.212  -8.067  1.00 79.58     0.254 C 
ATOM    302  O   VAL A 993     -27.790  39.232  -7.657  1.00 72.06    -0.270 OA
ATOM    303  CB  VAL A 993     -30.125  38.738  -9.762  1.00 76.63     0.029 C 
ATOM    304  CG1 VAL A 993     -31.363  38.083 -10.369  1.00 72.89     0.002 C 
ATOM    305  CG2 VAL A 993     -30.318  40.245  -9.766  1.00 95.80     0.002 C 
ATOM    306  H   VAL A 993     -31.053  39.749  -7.554  1.00 99.99     0.164 HD
ATOM    307  N   PRO A 994     -27.734  37.040  -8.246  1.00 72.95    -0.312 N 
ATOM    308  CA  PRO A 994     -26.290  36.854  -8.041  1.00 72.15     0.163 C 
ATOM    309  C   PRO A 994     -25.460  37.472  -9.171  1.00 86.75     0.251 C 
ATOM    310  O   PRO A 994     -25.580  37.076 -10.323  1.00 80.87    -0.271 OA
ATOM    311  CB  PRO A 994     -26.127  35.338  -8.004  1.00 64.90     0.034 C 
ATOM    312  CG  PRO A 994     -27.257  34.800  -8.881  1.00 64.99     0.027 C 
ATOM    313  CD  PRO A 994     -28.399  35.760  -8.575  1.00 60.40     0.105 C 
ATOM    314  N   PHE A 995     -24.495  38.314  -8.785  1.00 90.25    -0.337 N 
ATOM    315  CA  PHE A 995     -23.567  38.888  -9.784  1.00 91.13     0.164 C 
ATOM    316  C   PHE A 995     -22.765  37.805 -10.495  1.00 85.53     0.251 C 
ATOM    317  O   PHE A 995     -22.641  37.835 -11.721  1.00 79.70    -0.271 OA
ATOM    318  CB  PHE A 995     -22.639  39.932  -9.158  1.00 84.91     0.056 C 
ATOM    319  CG  PHE A 995     -23.335  41.286  -8.934  1.00 92.32    -0.044 A 
ATOM    320  CD1 PHE A 995     -22.548  42.387  -8.659  1.00 97.80     0.008 A 
ATOM    321  CD2 PHE A 995     -24.712  41.424  -9.005  1.00 84.19     0.008 A 
ATOM    322  CE1 PHE A 995     -23.144  43.637  -8.442  1.00 98.12     0.001 A 
ATOM    323  CE2 PHE A 995     -25.312  42.662  -8.792  1.00 87.35     0.001 A 
ATOM    324  CZ  PHE A 995     -24.519  43.762  -8.513  1.00 97.75     0.000 A 
ATOM    325  H   PHE A 995     -24.337  38.572  -7.835  1.00 99.99     0.164 HD
ATOM    326  N   CYS A 996     -22.343  36.818  -9.722  1.00101.24    -0.337 N 
ATOM    327  CA  CYS A 996     -21.699  35.630 -10.294  1.00 76.05     0.171 C 
ATOM    328  C   CYS A 996     -22.740  34.508 -10.421  1.00 62.21     0.252 C 
ATOM    329  O   CYS A 996     -23.499  34.241  -9.481  1.00 81.89    -0.271 OA
ATOM    330  CB  CYS A 996     -20.536  35.254  -9.374  1.00 46.54     0.100 C 
ATOM    331  SG  CYS A 996     -19.287  34.132 -10.107  1.00127.96    -0.080 SA
ATOM    332  H   CYS A 996     -22.399  36.852  -8.721  1.00 99.99     0.164 HD
ATOM    333  N   TYR A 997     -22.715  33.816 -11.548  1.00 84.71    -0.337 N 
ATOM    334  CA  TYR A 997     -23.618  32.668 -11.770  1.00 89.23     0.164 C 
ATOM    335  C   TYR A 997     -22.994  31.578 -12.643  1.00 84.97     0.251 C 
ATOM    336  O   TYR A 997     -21.963  31.780 -13.284  1.00 97.21    -0.271 OA
ATOM    337  CB  TYR A 997     -25.003  33.079 -12.293  1.00 64.00     0.056 C 
ATOM    338  CG  TYR A 997     -24.948  33.849 -13.619  1.00 83.71    -0.044 A 
ATOM    339  CD1 TYR A 997     -24.707  33.180 -14.800  1.00122.09     0.011 A 
ATOM    340  CD2 TYR A 997     -25.167  35.210 -13.598  1.00 88.42     0.011 A 
ATOM    341  CE1 TYR A 997     -24.675  33.896 -16.004  1.00118.97     0.037 A 
ATOM    342  CE2 TYR A 997     -25.145  35.928 -14.803  1.00121.00     0.037 A 
ATOM    343  CZ  TYR A 997     -24.911  35.258 -15.985  1.00120.86     0.065 A 
ATOM    344  OH  TYR A 997     -24.902  35.950 -17.165  1.00 98.03    -0.361 OA
ATOM    345  H   TYR A 997     -22.054  34.003 -12.284  1.00 99.99     0.164 HD
ATOM    346  HH  TYR A 997     -25.134  36.909 -16.979  1.00 99.99     0.217 HD
ATOM    347  N   PHE A 998     -23.659  30.429 -12.631  1.00 85.79    -0.337 N 
ATOM    348  CA  PHE A 998     -23.215  29.248 -13.383  1.00 98.58     0.164 C 
ATOM    349  C   PHE A 998     -23.665  29.321 -14.839  1.00101.37     0.251 C 
ATOM    350  O   PHE A 998     -24.820  29.625 -15.137  1.00103.95    -0.271 OA
ATOM    351  CB  PHE A 998     -23.784  27.987 -12.736  1.00119.80     0.056 C 
ATOM    352  CG  PHE A 998     -22.930  27.516 -11.551  1.00131.12    -0.044 A 
ATOM    353  CD1 PHE A 998     -22.056  26.469 -11.717  1.00112.83     0.008 A 
ATOM    354  CD2 PHE A 998     -23.045  28.140 -10.335  1.00108.22     0.008 A 
ATOM    355  CE1 PHE A 998     -21.289  26.045 -10.617  1.00 60.19     0.001 A 
ATOM    356  CE2 PHE A 998     -22.286  27.735  -9.230  1.00 88.02     0.001 A 
ATOM    357  CZ  PHE A 998     -21.401  26.684  -9.398  1.00 85.29     0.000 A 
ATOM    358  H   PHE A 998     -24.557  30.346 -12.202  1.00 99.99     0.164 HD
ATOM    359  N   VAL A 999     -22.736  28.960 -15.706  1.00 96.14    -0.338 N 
ATOM    360  CA  VAL A 999     -23.014  28.843 -17.150  1.00107.24     0.159 C 
ATOM    361  C   VAL A 999     -22.903  27.397 -17.638  1.00 99.87     0.251 C 
ATOM    362  O   VAL A 999     -23.570  27.013 -18.594  1.00 91.21    -0.271 OA
ATOM    363  CB  VAL A 999     -22.198  29.798 -18.037  1.00 76.73     0.029 C 
ATOM    364  CG1 VAL A 999     -22.861  31.176 -18.034  1.00 54.62     0.002 C 
ATOM    365  CG2 VAL A 999     -20.721  29.887 -17.634  1.00108.08     0.002 C 
ATOM    366  H   VAL A 999     -21.816  28.680 -15.426  1.00 99.99     0.164 HD
ATOM    367  N   ASN A1000     -22.179  26.579 -16.873  1.00 89.22    -0.337 N 
ATOM    368  CA  ASN A1000     -22.026  25.144 -17.162  1.00 99.42     0.169 C 
ATOM    369  C   ASN A1000     -21.479  24.372 -15.958  1.00101.02     0.251 C 
ATOM    370  O   ASN A1000     -20.827  24.918 -15.070  1.00106.43    -0.271 OA
ATOM    371  CB  ASN A1000     -21.183  24.884 -18.421  1.00100.67     0.119 C 
ATOM    372  CG  ASN A1000     -19.795  25.528 -18.387  1.00111.06     0.230 C 
ATOM    373  OD1 ASN A1000     -19.615  26.724 -18.220  1.00122.26    -0.273 OA
ATOM    374  ND2 ASN A1000     -18.785  24.712 -18.582  1.00 92.02    -0.369 N 
ATOM    375  H   ASN A1000     -21.663  26.898 -16.078  1.00 99.99     0.164 HD
ATOM    376 1HD2 ASN A1000     -17.876  25.117 -18.559  1.00 99.99     0.159 HD
ATOM    377 2HD2 ASN A1000     -18.932  23.738 -18.712  1.00 99.99     0.159 HD
ATOM    378  N   ASP A1001     -21.910  23.121 -15.911  1.00104.25    -0.337 N 
ATOM    379  CA  ASP A1001     -21.613  22.169 -14.821  1.00116.14     0.170 C 
ATOM    380  C   ASP A1001     -20.134  21.736 -14.775  1.00104.20     0.251 C 
ATOM    381  O   ASP A1001     -19.331  22.079 -15.629  1.00 79.53    -0.271 OA
ATOM    382  CB  ASP A1001     -22.545  20.955 -14.957  1.00123.33     0.129 C 
ATOM    383  CG  ASP A1001     -22.361  20.137 -16.244  1.00130.90     0.188 C 
ATOM    384  OD1 ASP A1001     -21.809  20.696 -17.217  1.00120.86    -0.647 OA
ATOM    385  OD2 ASP A1001     -22.863  18.996 -16.253  1.00134.50    -0.647 OA
ATOM    386  H   ASP A1001     -22.319  22.707 -16.725  1.00 99.99     0.164 HD
ATOM    387  N   LEU A1002     -19.829  20.964 -13.732  1.00100.54    -0.338 N 
ATOM    388  CA  LEU A1002     -18.470  20.439 -13.506  1.00102.72     0.159 C 
ATOM    389  C   LEU A1002     -18.391  18.943 -13.158  1.00100.87     0.251 C 
ATOM    390  O   LEU A1002     -17.303  18.388 -13.029  1.00 97.83    -0.271 OA
ATOM    391  CB  LEU A1002     -17.679  21.326 -12.525  1.00 81.98     0.032 C 
ATOM    392  CG  LEU A1002     -18.295  21.611 -11.145  1.00 96.28     0.002 C 
ATOM    393  CD1 LEU A1002     -17.227  22.265 -10.272  1.00 88.62     0.000 C 
ATOM    394  CD2 LEU A1002     -19.476  22.586 -11.200  1.00 99.70     0.000 C 
ATOM    395  H   LEU A1002     -20.469  20.826 -12.983  1.00 99.99     0.164 HD
ATOM    396  N   TYR A1003     -19.547  18.325 -12.935  1.00 73.86    -0.337 N 
ATOM    397  CA  TYR A1003     -19.644  16.863 -12.790  1.00 84.46     0.164 C 
ATOM    398  C   TYR A1003     -20.487  16.258 -13.920  1.00 89.23     0.251 C 
ATOM    399  O   TYR A1003     -21.366  16.907 -14.484  1.00 95.85    -0.271 OA
ATOM    400  CB  TYR A1003     -20.238  16.523 -11.424  1.00 92.01     0.056 C 
ATOM    401  CG  TYR A1003     -19.203  16.597 -10.294  1.00 82.14    -0.044 A 
ATOM    402  CD1 TYR A1003     -18.996  17.792  -9.628  1.00 94.86     0.011 A 
ATOM    403  CD2 TYR A1003     -18.512  15.459  -9.904  1.00 85.48     0.011 A 
ATOM    404  CE1 TYR A1003     -18.096  17.852  -8.563  1.00 83.84     0.037 A 
ATOM    405  CE2 TYR A1003     -17.604  15.513  -8.843  1.00104.69     0.037 A 
ATOM    406  CZ  TYR A1003     -17.400  16.712  -8.179  1.00 92.12     0.065 A 
ATOM    407  OH  TYR A1003     -16.474  16.797  -7.181  1.00102.04    -0.361 OA
ATOM    408  H   TYR A1003     -20.411  18.805 -12.804  1.00 99.99     0.164 HD
ATOM    409  HH  TYR A1003     -16.084  15.887  -6.986  1.00 99.99     0.217 HD
ATOM    410  N   SER A1004     -20.163  15.022 -14.268  1.00 89.63    -0.336 N 
ATOM    411  CA  SER A1004     -20.809  14.298 -15.375  1.00 99.76     0.189 C 
ATOM    412  C   SER A1004     -21.214  12.909 -14.918  1.00 99.83     0.253 C 
ATOM    413  O   SER A1004     -20.390  12.145 -14.410  1.00100.31    -0.270 OA
ATOM    414  CB  SER A1004     -19.878  14.135 -16.575  1.00 79.25     0.169 C 
ATOM    415  OG  SER A1004     -19.572  15.431 -17.070  1.00112.59    -0.380 OA
ATOM    416  H   SER A1004     -19.449  14.507 -13.778  1.00 99.99     0.164 HD
ATOM    417  HG  SER A1004     -19.828  16.118 -16.386  1.00 99.99     0.211 HD
ATOM    418  N   VAL A1005     -22.522  12.708 -14.908  1.00 81.86    -0.337 N 
ATOM    419  CA  VAL A1005     -23.090  11.373 -14.655  1.00 89.53     0.159 C 
ATOM    420  C   VAL A1005     -22.678  10.414 -15.788  1.00 94.57     0.251 C 
ATOM    421  O   VAL A1005     -22.575  10.810 -16.943  1.00 99.99    -0.271 OA
ATOM    422  CB  VAL A1005     -24.613  11.469 -14.469  1.00 83.17     0.029 C 
ATOM    423  CG1 VAL A1005     -25.317  12.098 -15.669  1.00107.96     0.002 C 
ATOM    424  CG2 VAL A1005     -25.226  10.104 -14.166  1.00 79.72     0.002 C 
ATOM    425  H   VAL A1005     -23.180  13.408 -15.189  1.00 99.99     0.164 HD
ATOM    426  N   SER A1006     -22.447   9.161 -15.407  1.00 89.98    -0.336 N 
ATOM    427  CA  SER A1006     -21.958   8.169 -16.374  1.00 99.70     0.189 C 
ATOM    428  C   SER A1006     -22.794   6.887 -16.508  1.00130.01     0.254 C 
ATOM    429  O   SER A1006     -23.596   6.763 -17.426  1.00173.49    -0.270 OA
ATOM    430  CB  SER A1006     -20.470   7.874 -16.137  1.00 65.96     0.169 C 
ATOM    431  OG  SER A1006     -20.260   7.038 -14.992  1.00 87.60    -0.380 OA
ATOM    432  H   SER A1006     -22.422   8.915 -14.437  1.00 99.99     0.164 HD
ATOM    433  HG  SER A1006     -19.289   6.788 -14.963  1.00 99.99     0.211 HD
ATOM    434  N   ASP A1007     -22.726   6.013 -15.505  1.00 75.63    -0.337 N 
ATOM    435  CA  ASP A1007     -23.170   4.626 -15.690  1.00 82.64     0.170 C 
ATOM    436  C   ASP A1007     -24.515   4.423 -14.996  1.00 89.44     0.251 C 
ATOM    437  O   ASP A1007     -24.621   3.716 -13.992  1.00 99.37    -0.271 OA
ATOM    438  CB  ASP A1007     -22.096   3.651 -15.185  1.00103.93     0.129 C 
ATOM    439  CG  ASP A1007     -22.292   2.241 -15.760  1.00125.63     0.188 C 
ATOM    440  OD1 ASP A1007     -23.450   1.877 -16.065  1.00146.25    -0.647 OA
ATOM    441  OD2 ASP A1007     -21.269   1.533 -15.857  1.00132.14    -0.647 OA
ATOM    442  H   ASP A1007     -22.353   6.253 -14.611  1.00 99.99     0.164 HD
ATOM    443  N   VAL A1008     -25.499   5.140 -15.511  1.00 61.74    -0.338 N 
ATOM    444  CA  VAL A1008     -26.881   5.057 -15.002  1.00 71.03     0.159 C 
ATOM    445  C   VAL A1008     -27.407   3.619 -15.179  1.00 65.57     0.251 C 
ATOM    446  O   VAL A1008     -27.194   2.987 -16.204  1.00 72.29    -0.271 OA
ATOM    447  CB  VAL A1008     -27.795   6.048 -15.736  1.00 62.26     0.029 C 
ATOM    448  CG1 VAL A1008     -29.114   6.162 -14.982  1.00 52.44     0.002 C 
ATOM    449  CG2 VAL A1008     -27.216   7.461 -15.819  1.00 65.74     0.002 C 
ATOM    450  H   VAL A1008     -25.352   5.818 -16.238  1.00 99.99     0.164 HD
ATOM    451  N   GLN A1009     -28.103   3.149 -14.141  1.00 71.03    -0.338 N 
ATOM    452  CA  GLN A1009     -28.660   1.787 -14.099  1.00 74.62     0.160 C 
ATOM    453  C   GLN A1009     -29.915   1.823 -13.221  1.00 68.27     0.251 C 
ATOM    454  O   GLN A1009     -29.943   2.466 -12.174  1.00 92.48    -0.271 OA
ATOM    455  CB  GLN A1009     -27.677   0.806 -13.444  1.00 51.75     0.042 C 
ATOM    456  CG  GLN A1009     -26.241   0.855 -13.985  1.00 94.70     0.090 C 
ATOM    457  CD  GLN A1009     -25.314  -0.144 -13.292  1.00130.48     0.227 C 
ATOM    458  OE1 GLN A1009     -25.723  -1.129 -12.695  1.00128.29    -0.273 OA
ATOM    459  NE2 GLN A1009     -24.025   0.102 -13.378  1.00139.64    -0.369 N 
ATOM    460  H   GLN A1009     -28.218   3.673 -13.299  1.00 99.99     0.164 HD
ATOM    461 1HE2 GLN A1009     -23.404  -0.553 -12.956  1.00 99.99     0.159 HD
ATOM    462 2HE2 GLN A1009     -23.710   0.909 -13.866  1.00 99.99     0.159 HD
ATOM    463  N   TYR A1010     -30.924   1.080 -13.655  1.00 64.91    -0.337 N 
ATOM    464  CA  TYR A1010     -32.209   1.019 -12.937  1.00 80.38     0.164 C 
ATOM    465  C   TYR A1010     -32.459  -0.444 -12.582  1.00 89.81     0.251 C 
ATOM    466  O   TYR A1010     -31.837  -1.338 -13.150  1.00 86.12    -0.271 OA
ATOM    467  CB  TYR A1010     -33.368   1.521 -13.811  1.00 78.75     0.056 C 
ATOM    468  CG  TYR A1010     -33.264   3.010 -14.177  1.00 75.96    -0.044 A 
ATOM    469  CD1 TYR A1010     -32.197   3.454 -14.931  1.00 84.54     0.011 A 
ATOM    470  CD2 TYR A1010     -34.244   3.903 -13.780  1.00 73.32     0.011 A 
ATOM    471  CE1 TYR A1010     -32.100   4.795 -15.279  1.00 69.34     0.037 A 
ATOM    472  CE2 TYR A1010     -34.144   5.260 -14.123  1.00 85.03     0.037 A 
ATOM    473  CZ  TYR A1010     -33.067   5.694 -14.874  1.00 87.37     0.065 A 
ATOM    474  OH  TYR A1010     -32.902   7.014 -15.185  1.00 87.44    -0.361 OA
ATOM    475  H   TYR A1010     -30.821   0.406 -14.388  1.00 99.99     0.164 HD
ATOM    476  HH  TYR A1010     -33.727   7.518 -14.946  1.00 99.99     0.217 HD
ATOM    477  N   ASN A1011     -33.190  -0.647 -11.494  1.00 80.68    -0.337 N 
ATOM    478  CA  ASN A1011     -33.720  -1.995 -11.221  1.00 61.68     0.169 C 
ATOM    479  C   ASN A1011     -35.108  -1.945 -10.565  1.00 77.79     0.251 C 
ATOM    480  O   ASN A1011     -35.659  -0.884 -10.327  1.00 58.93    -0.271 OA
ATOM    481  CB  ASN A1011     -32.696  -2.836 -10.443  1.00 76.86     0.119 C 
ATOM    482  CG  ASN A1011     -32.399  -2.292  -9.048  1.00100.48     0.230 C 
ATOM    483  OD1 ASN A1011     -33.173  -2.459  -8.119  1.00 84.82    -0.273 OA
ATOM    484  ND2 ASN A1011     -31.317  -1.559  -8.925  1.00 88.10    -0.369 N 
ATOM    485  H   ASN A1011     -33.381   0.065 -10.816  1.00 99.99     0.164 HD
ATOM    486 1HD2 ASN A1011     -31.082  -1.215  -8.020  1.00 99.99     0.159 HD
ATOM    487 2HD2 ASN A1011     -30.706  -1.441  -9.706  1.00 99.99     0.159 HD
ATOM    488  N   SER A1012     -35.571  -3.140 -10.171  1.00 73.74    -0.336 N 
ATOM    489  CA  SER A1012     -36.892  -3.322  -9.548  1.00 71.61     0.189 C 
ATOM    490  C   SER A1012     -37.060  -2.525  -8.240  1.00 87.39     0.254 C 
ATOM    491  O   SER A1012     -38.154  -2.091  -7.897  1.00 66.97    -0.270 OA
ATOM    492  CB  SER A1012     -37.069  -4.819  -9.271  1.00 69.99     0.169 C 
ATOM    493  OG  SER A1012     -38.434  -5.116  -8.987  1.00 79.37    -0.380 OA
ATOM    494  H   SER A1012     -35.027  -3.967 -10.263  1.00 99.99     0.164 HD
ATOM    495  HG  SER A1012     -38.524  -6.095  -8.796  1.00 99.99     0.211 HD
ATOM    496  N   HIS A1013     -35.936  -2.266  -7.565  1.00 89.53    -0.337 N 
ATOM    497  CA  HIS A1013     -35.926  -1.691  -6.208  1.00 91.54     0.165 C 
ATOM    498  C   HIS A1013     -35.159  -0.375  -6.009  1.00 93.50     0.251 C 
ATOM    499  O   HIS A1013     -35.155   0.169  -4.906  1.00 92.47    -0.271 OA
ATOM    500  CB  HIS A1013     -35.366  -2.750  -5.258  1.00 82.39     0.077 C 
ATOM    501  CG  HIS A1013     -36.335  -3.923  -5.116  1.00 88.37     0.057 A 
ATOM    502  ND1 HIS A1013     -37.633  -3.809  -4.860  1.00 85.05    -0.338 N 
ATOM    503  CD2 HIS A1013     -36.048  -5.212  -5.259  1.00 80.13     0.113 A 
ATOM    504  CE1 HIS A1013     -38.152  -5.033  -4.830  1.00107.27     0.175 A 
ATOM    505  NE2 HIS A1013     -37.173  -5.900  -5.084  1.00109.73    -0.223 NA
ATOM    506  H   HIS A1013     -35.029  -2.495  -7.924  1.00 99.99     0.164 HD
ATOM    507  HD1 HIS A1013     -38.122  -2.947  -4.742  1.00 99.99     0.167 HD
ATOM    508  N   GLY A1014     -34.487   0.105  -7.063  1.00 86.65    -0.336 N 
ATOM    509  CA  GLY A1014     -33.734   1.365  -6.936  1.00 74.92     0.189 C 
ATOM    510  C   GLY A1014     -33.197   1.882  -8.264  1.00 86.39     0.253 C 
ATOM    511  O   GLY A1014     -33.854   1.820  -9.299  1.00108.56    -0.270 OA
ATOM    512  H   GLY A1014     -34.364  -0.382  -7.935  1.00 99.99     0.164 HD
ATOM    513  N   ALA A1015     -31.964   2.374  -8.164  1.00 75.06    -0.337 N 
ATOM    514  CA  ALA A1015     -31.247   3.031  -9.272  1.00 93.69     0.159 C 
ATOM    515  C   ALA A1015     -29.896   3.532  -8.760  1.00 77.28     0.251 C 
ATOM    516  O   ALA A1015     -29.748   3.865  -7.581  1.00104.15    -0.271 OA
ATOM    517  CB  ALA A1015     -32.023   4.240  -9.818  1.00 68.56     0.034 C 
ATOM    518  H   ALA A1015     -31.441   2.305  -7.310  1.00 99.99     0.164 HD
ATOM    519  N   THR A1016     -28.920   3.511  -9.651  1.00 60.63    -0.336 N 
ATOM    520  CA  THR A1016     -27.550   3.950  -9.327  1.00 61.14     0.186 C 
ATOM    521  C   THR A1016     -26.812   4.429 -10.574  1.00 68.09     0.253 C 
ATOM    522  O   THR A1016     -26.855   3.781 -11.619  1.00 94.21    -0.270 OA
ATOM    523  CB  THR A1016     -26.741   2.843  -8.613  1.00 72.65     0.140 C 
ATOM    524  OG1 THR A1016     -25.357   3.205  -8.587  1.00 83.88    -0.382 OA
ATOM    525  CG2 THR A1016     -26.930   1.439  -9.207  1.00 46.54     0.034 C 
ATOM    526  H   THR A1016     -29.028   3.081 -10.555  1.00 99.99     0.164 HD
ATOM    527  HG1 THR A1016     -24.805   2.500  -8.130  1.00 99.99     0.210 HD
ATOM    528  N   ALA A1017     -26.208   5.599 -10.444  1.00 64.24    -0.337 N 
ATOM    529  CA  ALA A1017     -25.316   6.127 -11.486  1.00 92.94     0.159 C 
ATOM    530  C   ALA A1017     -23.948   6.447 -10.870  1.00 79.69     0.251 C 
ATOM    531  O   ALA A1017     -23.725   6.255  -9.675  1.00 75.81    -0.271 OA
ATOM    532  CB  ALA A1017     -25.967   7.365 -12.102  1.00 69.87     0.034 C 
ATOM    533  H   ALA A1017     -26.164   6.067  -9.558  1.00 99.99     0.164 HD
ATOM    534  N   ASP A1018     -23.057   6.997 -11.686  1.00 79.27    -0.337 N 
ATOM    535  CA  ASP A1018     -21.739   7.440 -11.201  1.00 71.72     0.170 C 
ATOM    536  C   ASP A1018     -21.483   8.876 -11.630  1.00 83.80     0.251 C 
ATOM    537  O   ASP A1018     -21.963   9.294 -12.684  1.00 99.31    -0.271 OA
ATOM    538  CB  ASP A1018     -20.623   6.526 -11.707  1.00 72.68     0.129 C 
ATOM    539  CG  ASP A1018     -20.642   5.144 -11.044  1.00117.83     0.188 C 
ATOM    540  OD1 ASP A1018     -21.151   5.039  -9.907  1.00140.13    -0.647 OA
ATOM    541  OD2 ASP A1018     -20.087   4.227 -11.685  1.00103.93    -0.647 OA
ATOM    542  H   ASP A1018     -23.313   7.329 -12.593  1.00 99.99     0.164 HD
ATOM    543  N   ILE A1019     -20.820   9.618 -10.757  1.00 73.26    -0.338 N 
ATOM    544  CA  ILE A1019     -20.583  11.048 -11.017  1.00 67.45     0.159 C 
ATOM    545  C   ILE A1019     -19.077  11.317 -11.016  1.00 81.19     0.251 C 
ATOM    546  O   ILE A1019     -18.371  10.916 -10.090  1.00 75.10    -0.271 OA
ATOM    547  CB  ILE A1019     -21.305  11.921  -9.976  1.00 62.26     0.029 C 
ATOM    548  CG1 ILE A1019     -22.697  11.331  -9.656  1.00 69.66     0.002 C 
ATOM    549  CG2 ILE A1019     -21.298  13.378 -10.459  1.00 81.14     0.002 C 
ATOM    550  CD  ILE A1019     -23.891  12.257  -9.450  1.00 78.08     0.000 C 
ATOM    551  H   ILE A1019     -20.583   9.298  -9.836  1.00 99.99     0.164 HD
ATOM    552  N   SER A1020     -18.613  11.997 -12.053  1.00 98.83    -0.336 N 
ATOM    553  CA  SER A1020     -17.174  12.283 -12.222  1.00 87.02     0.189 C 
ATOM    554  C   SER A1020     -16.936  13.722 -12.670  1.00 95.99     0.253 C 
ATOM    555  O   SER A1020     -17.764  14.292 -13.366  1.00 88.63    -0.270 OA
ATOM    556  CB  SER A1020     -16.562  11.344 -13.264  1.00 89.74     0.169 C 
ATOM    557  OG  SER A1020     -16.574  10.001 -12.771  1.00 88.22    -0.380 OA
ATOM    558  H   SER A1020     -19.207  12.325 -12.796  1.00 99.99     0.164 HD
ATOM    559  HG  SER A1020     -16.948   9.990 -11.841  1.00 99.99     0.211 HD
ATOM    560  N   LEU A1021     -15.831  14.300 -12.208  1.00 80.56    -0.337 N 
ATOM    561  CA  LEU A1021     -15.417  15.653 -12.644  1.00104.18     0.159 C 
ATOM    562  C   LEU A1021     -15.162  15.786 -14.154  1.00124.49     0.251 C 
ATOM    563  O   LEU A1021     -14.847  14.807 -14.816  1.00 88.00    -0.271 OA
ATOM    564  CB  LEU A1021     -14.154  16.128 -11.923  1.00 70.45     0.032 C 
ATOM    565  CG  LEU A1021     -14.382  16.719 -10.531  1.00 91.10     0.002 C 
ATOM    566  CD1 LEU A1021     -13.037  17.179  -9.965  1.00 71.48     0.000 C 
ATOM    567  CD2 LEU A1021     -15.340  17.906 -10.607  1.00105.18     0.000 C 
ATOM    568  H   LEU A1021     -15.258  13.843 -11.528  1.00 99.99     0.164 HD
ATOM    569  N   LYS A1022     -15.239  17.040 -14.630  1.00139.03    -0.338 N 
ATOM    570  CA  LYS A1022     -14.974  17.403 -16.037  1.00107.34     0.159 C 
ATOM    571  C   LYS A1022     -14.866  18.936 -16.266  1.00143.06     0.251 C 
ATOM    572  O   LYS A1022     -15.814  19.703 -16.306  1.00155.38    -0.271 OA
ATOM    573  CB  LYS A1022     -15.984  16.739 -16.992  1.00104.42     0.032 C 
ATOM    574  CG  LYS A1022     -17.389  17.336 -16.918  1.00102.43     0.004 C 
ATOM    575  CD  LYS A1022     -17.612  18.306 -18.081  1.00 92.56     0.032 C 
ATOM    576  CE  LYS A1022     -18.675  19.348 -17.741  1.00 75.66     0.206 C 
ATOM    577  NZ  LYS A1022     -19.998  18.817 -18.067  1.00 99.74    -0.064 N 
ATOM    578  H   LYS A1022     -15.524  17.798 -14.045  1.00 99.99     0.164 HD
ATOM    579  HZ1 LYS A1022     -20.689  19.515 -17.860  1.00 99.99     0.275 HD
ATOM    580  HZ2 LYS A1022     -20.024  18.611 -19.044  1.00 99.99     0.275 HD
ATOM    581  HZ3 LYS A1022     -20.173  17.986 -17.544  1.00 99.99     0.275 HD
ATOM    582  N   SER A1023     -13.688  19.490 -16.079  1.00163.62    -0.336 N 
ATOM    583  CA  SER A1023     -12.542  18.840 -15.440  1.00159.97     0.189 C 
ATOM    584  C   SER A1023     -12.177  19.644 -14.194  1.00157.96     0.254 C 
ATOM    585  O   SER A1023     -12.761  20.694 -13.905  1.00130.86    -0.270 OA
ATOM    586  CB  SER A1023     -11.392  18.723 -16.443  1.00126.46     0.169 C 
ATOM    587  OG  SER A1023     -11.746  17.715 -17.391  1.00108.84    -0.380 OA
ATOM    588  H   SER A1023     -13.576  20.452 -16.317  1.00 99.99     0.164 HD
ATOM    589  HG  SER A1023     -11.017  17.599 -18.065  1.00 99.99     0.211 HD
ATOM    590  N   SER A1024     -11.180  19.150 -13.479  1.00160.93    -0.335 N 
ATOM    591  CA  SER A1024     -10.707  19.776 -12.229  1.00161.35     0.189 C 
ATOM    592  C   SER A1024     -10.227  21.229 -12.341  1.00160.12     0.253 C 
ATOM    593  O   SER A1024     -10.152  21.897 -11.314  1.00141.42    -0.270 OA
ATOM    594  CB  SER A1024      -9.623  18.923 -11.568  1.00143.68     0.169 C 
ATOM    595  OG  SER A1024      -8.679  18.484 -12.549  1.00114.61    -0.380 OA
ATOM    596  H   SER A1024     -10.659  18.342 -13.760  1.00 99.99     0.164 HD
ATOM    597  HG  SER A1024      -7.965  17.954 -12.086  1.00 99.99     0.211 HD
ATOM    598  N   VAL A1025     -10.137  21.755 -13.568  1.00170.21    -0.337 N 
ATOM    599  CA  VAL A1025      -9.727  23.147 -13.859  1.00169.95     0.159 C 
ATOM    600  C   VAL A1025     -10.520  24.165 -13.012  1.00148.55     0.251 C 
ATOM    601  O   VAL A1025      -9.943  25.101 -12.477  1.00110.85    -0.271 OA
ATOM    602  CB  VAL A1025      -9.928  23.511 -15.347  1.00157.69     0.029 C 
ATOM    603  CG1 VAL A1025      -9.184  24.807 -15.691  1.00154.30     0.002 C 
ATOM    604  CG2 VAL A1025      -9.503  22.408 -16.324  1.00139.17     0.002 C 
ATOM    605  H   VAL A1025     -10.346  21.218 -14.384  1.00 99.99     0.164 HD
ATOM    606  N   TYR A1026     -11.801  23.860 -12.789  1.00138.78    -0.337 N 
ATOM    607  CA  TYR A1026     -12.714  24.785 -12.098  1.00113.32     0.164 C 
ATOM    608  C   TYR A1026     -13.213  24.248 -10.757  1.00122.46     0.251 C 
ATOM    609  O   TYR A1026     -13.400  25.002  -9.813  1.00 94.85    -0.271 OA
ATOM    610  CB  TYR A1026     -13.910  25.124 -12.986  1.00 93.76     0.056 C 
ATOM    611  CG  TYR A1026     -13.451  25.819 -14.273  1.00119.40    -0.044 A 
ATOM    612  CD1 TYR A1026     -13.129  27.160 -14.243  1.00128.03     0.011 A 
ATOM    613  CD2 TYR A1026     -13.366  25.099 -15.447  1.00125.83     0.011 A 
ATOM    614  CE1 TYR A1026     -12.725  27.808 -15.415  1.00134.73     0.037 A 
ATOM    615  CE2 TYR A1026     -12.955  25.739 -16.623  1.00138.12     0.037 A 
ATOM    616  CZ  TYR A1026     -12.650  27.090 -16.594  1.00134.72     0.065 A 
ATOM    617  OH  TYR A1026     -12.268  27.722 -17.744  1.00115.49    -0.361 OA
ATOM    618  H   TYR A1026     -12.169  22.959 -12.999  1.00 99.99     0.164 HD
ATOM    619  HH  TYR A1026     -12.275  27.079 -18.503  1.00 99.99     0.217 HD
ATOM    620  N   ALA A1027     -13.330  22.925 -10.646  1.00126.13    -0.338 N 
ATOM    621  CA  ALA A1027     -13.717  22.305  -9.367  1.00101.91     0.159 C 
ATOM    622  C   ALA A1027     -12.676  22.588  -8.278  1.00106.86     0.251 C 
ATOM    623  O   ALA A1027     -13.027  22.937  -7.160  1.00122.82    -0.271 OA
ATOM    624  CB  ALA A1027     -13.851  20.804  -9.551  1.00105.38     0.034 C 
ATOM    625  H   ALA A1027     -13.044  22.293 -11.358  1.00 99.99     0.164 HD
ATOM    626  N   ASN A1028     -11.405  22.595  -8.696  1.00111.01    -0.337 N 
ATOM    627  CA  ASN A1028     -10.289  22.995  -7.822  1.00110.50     0.169 C 
ATOM    628  C   ASN A1028     -10.310  24.478  -7.427  1.00110.28     0.251 C 
ATOM    629  O   ASN A1028      -9.589  24.885  -6.523  1.00 76.59    -0.271 OA
ATOM    630  CB  ASN A1028      -8.958  22.670  -8.502  1.00108.22     0.119 C 
ATOM    631  CG  ASN A1028      -8.644  21.172  -8.484  1.00122.27     0.230 C 
ATOM    632  OD1 ASN A1028      -9.446  20.303  -8.173  1.00131.50    -0.273 OA
ATOM    633  ND2 ASN A1028      -7.418  20.854  -8.834  1.00130.53    -0.369 N 
ATOM    634  H   ASN A1028     -11.131  22.317  -9.618  1.00 99.99     0.164 HD
ATOM    635 1HD2 ASN A1028      -7.170  19.892  -8.809  1.00 99.99     0.159 HD
ATOM    636 2HD2 ASN A1028      -6.777  21.570  -9.093  1.00 99.99     0.159 HD
ATOM    637  N   ALA A1029     -11.131  25.259  -8.130  1.00115.45    -0.338 N 
ATOM    638  CA  ALA A1029     -11.177  26.719  -7.975  1.00 97.15     0.159 C 
ATOM    639  C   ALA A1029     -12.034  27.206  -6.796  1.00106.41     0.251 C 
ATOM    640  O   ALA A1029     -11.961  28.376  -6.440  1.00115.89    -0.271 OA
ATOM    641  CB  ALA A1029     -11.646  27.371  -9.279  1.00109.41     0.034 C 
ATOM    642  H   ALA A1029     -11.866  24.889  -8.704  1.00 99.99     0.164 HD
ATOM    643  N   PHE A1030     -12.819  26.313  -6.182  1.00 94.72    -0.337 N 
ATOM    644  CA  PHE A1030     -13.693  26.753  -5.079  1.00 87.55     0.164 C 
ATOM    645  C   PHE A1030     -13.659  25.873  -3.819  1.00105.37     0.254 C 
ATOM    646  O   PHE A1030     -13.390  24.684  -3.928  1.00112.16    -0.270 OA
ATOM    647  CB  PHE A1030     -15.116  27.003  -5.569  1.00 79.41     0.056 C 
ATOM    648  CG  PHE A1030     -15.324  28.488  -5.879  1.00153.47    -0.044 A 
ATOM    649  CD1 PHE A1030     -15.245  28.956  -7.170  1.00151.88     0.008 A 
ATOM    650  CD2 PHE A1030     -15.593  29.386  -4.863  1.00134.49     0.008 A 
ATOM    651  CE1 PHE A1030     -15.464  30.302  -7.409  1.00121.23     0.001 A 
ATOM    652  CE2 PHE A1030     -15.808  30.717  -5.068  1.00 74.68     0.001 A 
ATOM    653  CZ  PHE A1030     -15.754  31.128  -6.368  1.00116.54     0.000 A 
ATOM    654  H   PHE A1030     -12.678  25.325  -6.253  1.00 99.99     0.164 HD
ATOM    655  N   PRO A1031     -14.028  26.463  -2.654  1.00 89.96    -0.312 N 
ATOM    656  CA  PRO A1031     -13.940  25.929  -1.312  1.00 76.89     0.163 C 
ATOM    657  C   PRO A1031     -12.943  24.815  -1.083  1.00100.41     0.251 C 
ATOM    658  O   PRO A1031     -11.754  25.079  -0.976  1.00112.55    -0.271 OA
ATOM    659  CB  PRO A1031     -15.414  25.649  -0.977  1.00 97.84     0.034 C 
ATOM    660  CG  PRO A1031     -16.195  26.698  -1.762  1.00 69.36     0.027 C 
ATOM    661  CD  PRO A1031     -15.046  27.463  -2.394  1.00 73.10     0.105 C 
ATOM    662  N   SER A1032     -13.471  23.622  -0.862  1.00 90.76    -0.336 N 
ATOM    663  CA  SER A1032     -12.603  22.512  -0.481  1.00108.18     0.189 C 
ATOM    664  C   SER A1032     -12.079  21.764  -1.710  1.00123.07     0.254 C 
ATOM    665  O   SER A1032     -12.448  22.035  -2.848  1.00131.75    -0.270 OA
ATOM    666  CB  SER A1032     -13.388  21.620   0.474  1.00106.96     0.169 C 
ATOM    667  OG  SER A1032     -12.470  20.831   1.229  1.00122.00    -0.380 OA
ATOM    668  H   SER A1032     -14.453  23.456  -0.910  1.00 99.99     0.164 HD
ATOM    669  HG  SER A1032     -12.936  20.297   1.930  1.00 99.99     0.211 HD
ATOM    670  N   THR A1033     -11.211  20.802  -1.433  1.00 98.26    -0.336 N 
ATOM    671  CA  THR A1033     -10.696  19.881  -2.457  1.00 99.44     0.187 C 
ATOM    672  C   THR A1033     -11.846  18.956  -2.889  1.00 92.58     0.257 C 
ATOM    673  O   THR A1033     -12.383  18.202  -2.053  1.00100.52    -0.270 OA
ATOM    674  CB  THR A1033      -9.489  19.075  -1.956  1.00102.49     0.140 C 
ATOM    675  OG1 THR A1033      -9.877  18.229  -0.871  1.00110.67    -0.382 OA
ATOM    676  CG2 THR A1033      -8.352  19.995  -1.498  1.00101.05     0.034 C 
ATOM    677  H   THR A1033     -10.955  20.580  -0.493  1.00 99.99     0.164 HD
ATOM    678  HG1 THR A1033      -9.109  17.636  -0.636  1.00 99.99     0.210 HD
ATOM    679  N   PRO A1034     -12.349  19.131  -4.110  1.00 86.24    -0.312 N 
ATOM    680  CA  PRO A1034     -13.477  18.336  -4.635  1.00 93.01     0.163 C 
ATOM    681  C   PRO A1034     -13.199  16.839  -4.476  1.00 77.04     0.251 C 
ATOM    682  O   PRO A1034     -12.050  16.408  -4.408  1.00 71.53    -0.271 OA
ATOM    683  CB  PRO A1034     -13.595  18.731  -6.106  1.00 75.96     0.034 C 
ATOM    684  CG  PRO A1034     -12.197  19.235  -6.462  1.00 64.84     0.027 C 
ATOM    685  CD  PRO A1034     -11.749  19.948  -5.189  1.00 79.35     0.105 C 
ATOM    686  N   VAL A1035     -14.262  16.070  -4.315  1.00 82.81    -0.338 N 
ATOM    687  CA  VAL A1035     -14.113  14.604  -4.214  1.00 95.18     0.159 C 
ATOM    688  C   VAL A1035     -14.458  13.934  -5.548  1.00104.77     0.251 C 
ATOM    689  O   VAL A1035     -15.397  14.310  -6.245  1.00 88.75    -0.271 OA
ATOM    690  CB  VAL A1035     -14.939  13.993  -3.078  1.00 90.88     0.029 C 
ATOM    691  CG1 VAL A1035     -14.406  14.356  -1.693  1.00137.98     0.002 C 
ATOM    692  CG2 VAL A1035     -16.352  14.514  -3.164  1.00 73.64     0.002 C 
ATOM    693  H   VAL A1035     -15.194  16.429  -4.202  1.00 99.99     0.164 HD
ATOM    694  N   ASN A1036     -13.642  12.922  -5.844  1.00115.22    -0.337 N 
ATOM    695  CA  ASN A1036     -13.699  12.251  -7.143  1.00 79.04     0.169 C 
ATOM    696  C   ASN A1036     -13.263  10.779  -7.060  1.00 97.40     0.255 C 
ATOM    697  O   ASN A1036     -12.302  10.459  -6.365  1.00107.26    -0.270 OA
ATOM    698  CB  ASN A1036     -12.791  12.987  -8.124  1.00 67.09     0.119 C 
ATOM    699  CG  ASN A1036     -13.438  13.178  -9.497  1.00 93.91     0.230 C 
ATOM    700  OD1 ASN A1036     -14.503  12.697  -9.859  1.00 88.53    -0.273 OA
ATOM    701  ND2 ASN A1036     -12.761  13.971 -10.286  1.00 54.99    -0.369 N 
ATOM    702  H   ASN A1036     -12.967  12.560  -5.208  1.00 99.99     0.164 HD
ATOM    703 1HD2 ASN A1036     -13.128  14.167 -11.190  1.00 99.99     0.159 HD
ATOM    704 2HD2 ASN A1036     -11.935  14.414  -9.954  1.00 99.99     0.159 HD
ATOM    705  N   PRO A1037     -14.098   9.920  -7.663  1.00 91.63    -0.312 N 
ATOM    706  CA  PRO A1037     -15.421  10.299  -8.180  1.00 67.05     0.163 C 
ATOM    707  C   PRO A1037     -16.447  10.154  -7.050  1.00 92.59     0.251 C 
ATOM    708  O   PRO A1037     -16.131   9.747  -5.936  1.00 83.15    -0.271 OA
ATOM    709  CB  PRO A1037     -15.649   9.324  -9.332  1.00 73.18     0.034 C 
ATOM    710  CG  PRO A1037     -14.998   8.044  -8.813  1.00 88.59     0.027 C 
ATOM    711  CD  PRO A1037     -13.761   8.540  -8.052  1.00 91.15     0.105 C 
ATOM    712  N   LEU A1038     -17.670  10.528  -7.387  1.00 91.45    -0.338 N 
ATOM    713  CA  LEU A1038     -18.817  10.331  -6.492  1.00 84.01     0.159 C 
ATOM    714  C   LEU A1038     -19.634   9.107  -6.921  1.00 86.73     0.251 C 
ATOM    715  O   LEU A1038     -19.287   8.421  -7.883  1.00 96.30    -0.271 OA
ATOM    716  CB  LEU A1038     -19.652  11.614  -6.532  1.00 94.67     0.032 C 
ATOM    717  CG  LEU A1038     -18.856  12.800  -5.994  1.00 81.74     0.002 C 
ATOM    718  CD1 LEU A1038     -19.623  14.092  -6.251  1.00 67.87     0.000 C 
ATOM    719  CD2 LEU A1038     -18.629  12.589  -4.500  1.00 85.51     0.000 C 
ATOM    720  H   LEU A1038     -17.881  10.918  -8.285  1.00 99.99     0.164 HD
ATOM    721  N   ARG A1039     -20.738   8.883  -6.216  1.00 76.25    -0.338 N 
ATOM    722  CA  ARG A1039     -21.689   7.799  -6.525  1.00 81.43     0.159 C 
ATOM    723  C   ARG A1039     -23.072   8.083  -5.929  1.00 73.33     0.251 C 
ATOM    724  O   ARG A1039     -23.195   8.451  -4.757  1.00102.68    -0.271 OA
ATOM    725  CB  ARG A1039     -21.094   6.471  -6.036  1.00 72.81     0.034 C 
ATOM    726  CG  ARG A1039     -22.091   5.381  -5.652  1.00 79.25     0.027 C 
ATOM    727  CD  ARG A1039     -21.857   4.114  -6.453  1.00 95.99     0.116 C 
ATOM    728  NE  ARG A1039     -22.801   3.114  -5.939  1.00120.47    -0.212 N 
ATOM    729  CZ  ARG A1039     -23.006   1.906  -6.456  1.00131.35     0.666 C 
ATOM    730  NH1 ARG A1039     -22.342   1.519  -7.535  1.00141.44    -0.235 N 
ATOM    731  NH2 ARG A1039     -23.888   1.081  -5.910  1.00104.03    -0.235 N 
ATOM    732  H   ARG A1039     -20.930   9.398  -5.377  1.00 99.99     0.164 HD
ATOM    733  HE  ARG A1039     -23.324   3.405  -5.136  1.00 99.99     0.178 HD
ATOM    734 1HH1 ARG A1039     -22.466   0.613  -7.926  1.00 99.99     0.174 HD
ATOM    735 2HH1 ARG A1039     -21.685   2.163  -7.930  1.00 99.99     0.174 HD
ATOM    736 1HH2 ARG A1039     -24.014   0.170  -6.295  1.00 99.99     0.174 HD
ATOM    737 2HH2 ARG A1039     -24.387   1.352  -5.087  1.00 99.99     0.174 HD
ATOM    738  N   LEU A1040     -24.076   7.780  -6.742  1.00 74.61    -0.338 N 
ATOM    739  CA  LEU A1040     -25.483   7.978  -6.366  1.00 71.39     0.159 C 
ATOM    740  C   LEU A1040     -26.228   6.642  -6.243  1.00 73.71     0.251 C 
ATOM    741  O   LEU A1040     -26.294   5.872  -7.194  1.00 76.69    -0.271 OA
ATOM    742  CB  LEU A1040     -26.101   8.932  -7.400  1.00 53.67     0.032 C 
ATOM    743  CG  LEU A1040     -27.606   8.823  -7.689  1.00 66.21     0.002 C 
ATOM    744  CD1 LEU A1040     -28.490   8.933  -6.444  1.00 72.77     0.000 C 
ATOM    745  CD2 LEU A1040     -27.966   9.945  -8.652  1.00 82.66     0.000 C 
ATOM    746  H   LEU A1040     -23.932   7.342  -7.636  1.00 99.99     0.164 HD
ATOM    747  N   ASP A1041     -26.917   6.503  -5.109  1.00 74.89    -0.337 N 
ATOM    748  CA  ASP A1041     -27.789   5.345  -4.842  1.00 65.36     0.170 C 
ATOM    749  C   ASP A1041     -29.198   5.794  -4.459  1.00 72.54     0.251 C 
ATOM    750  O   ASP A1041     -29.390   6.407  -3.406  1.00 85.43    -0.271 OA
ATOM    751  CB  ASP A1041     -27.213   4.479  -3.717  1.00 65.26     0.129 C 
ATOM    752  CG  ASP A1041     -25.948   3.726  -4.129  1.00 95.57     0.188 C 
ATOM    753  OD1 ASP A1041     -25.733   2.637  -3.560  1.00 86.06    -0.647 OA
ATOM    754  OD2 ASP A1041     -25.128   4.298  -4.871  1.00104.03    -0.647 OA
ATOM    755  H   ASP A1041     -26.844   7.172  -4.364  1.00 99.99     0.164 HD
ATOM    756  N   VAL A1042     -30.133   5.559  -5.367  1.00 73.75    -0.338 N 
ATOM    757  CA  VAL A1042     -31.567   5.791  -5.096  1.00 67.12     0.159 C 
ATOM    758  C   VAL A1042     -32.143   4.448  -4.624  1.00 65.13     0.251 C 
ATOM    759  O   VAL A1042     -31.748   3.385  -5.111  1.00 80.59    -0.271 OA
ATOM    760  CB  VAL A1042     -32.312   6.283  -6.354  1.00 69.02     0.029 C 
ATOM    761  CG1 VAL A1042     -33.801   6.523  -6.079  1.00 33.46     0.002 C 
ATOM    762  CG2 VAL A1042     -31.725   7.583  -6.905  1.00 48.11     0.002 C 
ATOM    763  H   VAL A1042     -29.940   5.059  -6.221  1.00 99.99     0.164 HD
ATOM    764  N   THR A1043     -33.024   4.514  -3.637  1.00 66.53    -0.336 N 
ATOM    765  CA  THR A1043     -33.654   3.313  -3.058  1.00 62.56     0.186 C 
ATOM    766  C   THR A1043     -35.161   3.535  -2.932  1.00 68.08     0.253 C 
ATOM    767  O   THR A1043     -35.606   4.431  -2.210  1.00 81.31    -0.270 OA
ATOM    768  CB  THR A1043     -33.079   2.991  -1.668  1.00 89.04     0.140 C 
ATOM    769  OG1 THR A1043     -31.649   2.959  -1.708  1.00 63.93    -0.382 OA
ATOM    770  CG2 THR A1043     -33.590   1.638  -1.161  1.00 60.25     0.034 C 
ATOM    771  H   THR A1043     -33.286   5.394  -3.217  1.00 99.99     0.164 HD
ATOM    772  HG1 THR A1043     -31.330   3.119  -2.642  1.00 99.99     0.210 HD
ATOM    773  N   TYR A1044     -35.899   2.556  -3.444  1.00 76.57    -0.337 N 
ATOM    774  CA  TYR A1044     -37.364   2.575  -3.329  1.00 86.92     0.164 C 
ATOM    775  C   TYR A1044     -37.737   1.784  -2.072  1.00 79.42     0.251 C 
ATOM    776  O   TYR A1044     -37.898   0.563  -2.102  1.00 94.09    -0.271 OA
ATOM    777  CB  TYR A1044     -38.003   1.939  -4.569  1.00 90.74     0.056 C 
ATOM    778  CG  TYR A1044     -37.530   2.503  -5.910  1.00 84.16    -0.044 A 
ATOM    779  CD1 TYR A1044     -37.258   3.847  -6.072  1.00 86.95     0.011 A 
ATOM    780  CD2 TYR A1044     -37.324   1.627  -6.955  1.00 87.49     0.011 A 
ATOM    781  CE1 TYR A1044     -36.779   4.327  -7.285  1.00104.17     0.037 A 
ATOM    782  CE2 TYR A1044     -36.836   2.092  -8.174  1.00 89.24     0.037 A 
ATOM    783  CZ  TYR A1044     -36.574   3.445  -8.333  1.00 91.27     0.065 A 
ATOM    784  OH  TYR A1044     -36.161   3.914  -9.542  1.00 71.61    -0.361 OA
ATOM    785  H   TYR A1044     -35.517   1.723  -3.863  1.00 99.99     0.164 HD
ATOM    786  HH  TYR A1044     -35.997   3.135 -10.149  1.00 99.99     0.217 HD
ATOM    787  N   HIS A1045     -37.688   2.469  -0.932  1.00 82.27    -0.337 N 
ATOM    788  CA  HIS A1045     -38.010   1.816   0.354  1.00 83.91     0.165 C 
ATOM    789  C   HIS A1045     -39.455   1.308   0.384  1.00 76.45     0.251 C 
ATOM    790  O   HIS A1045     -39.710   0.108   0.375  1.00 88.80    -0.271 OA
ATOM    791  CB  HIS A1045     -37.718   2.705   1.563  1.00 65.30     0.077 C 
ATOM    792  CG  HIS A1045     -36.222   2.915   1.756  1.00 75.94     0.057 A 
ATOM    793  ND1 HIS A1045     -35.658   4.106   1.864  1.00 72.10    -0.338 N 
ATOM    794  CD2 HIS A1045     -35.283   1.987   1.925  1.00 46.33     0.113 A 
ATOM    795  CE1 HIS A1045     -34.378   3.907   2.130  1.00 58.37     0.175 A 
ATOM    796  NE2 HIS A1045     -34.128   2.606   2.154  1.00 72.64    -0.223 NA
ATOM    797  H   HIS A1045     -37.365   3.417  -0.894  1.00 99.99     0.164 HD
ATOM    798  HD1 HIS A1045     -36.111   4.985   1.732  1.00 99.99     0.167 HD
ATOM    799  N   LYS A1046     -40.388   2.247   0.471  1.00 69.82    -0.338 N 
ATOM    800  CA  LYS A1046     -41.817   1.913   0.387  1.00 90.81     0.159 C 
ATOM    801  C   LYS A1046     -42.380   2.524  -0.905  1.00 97.27     0.251 C 
ATOM    802  O   LYS A1046     -41.674   3.180  -1.679  1.00 75.21    -0.271 OA
ATOM    803  CB  LYS A1046     -42.507   2.491   1.629  1.00104.94     0.032 C 
ATOM    804  CG  LYS A1046     -41.899   1.986   2.944  1.00101.72     0.004 C 
ATOM    805  CD  LYS A1046     -42.232   2.920   4.110  1.00 92.06     0.032 C 
ATOM    806  CE  LYS A1046     -43.708   2.887   4.515  1.00 72.77     0.206 C 
ATOM    807  NZ  LYS A1046     -43.987   1.842   5.510  1.00 83.49    -0.064 N 
ATOM    808  H   LYS A1046     -40.175   3.198   0.689  1.00 99.99     0.164 HD
ATOM    809  HZ1 LYS A1046     -44.964   1.850   5.726  1.00 99.99     0.275 HD
ATOM    810  HZ2 LYS A1046     -43.725   0.939   5.171  1.00 99.99     0.275 HD
ATOM    811  HZ3 LYS A1046     -43.479   2.046   6.349  1.00 99.99     0.275 HD
ATOM    812  N   ASN A1047     -43.692   2.411  -1.064  1.00 72.47    -0.337 N 
ATOM    813  CA  ASN A1047     -44.387   3.065  -2.190  1.00 66.90     0.169 C 
ATOM    814  C   ASN A1047     -44.542   4.571  -1.997  1.00 86.54     0.251 C 
ATOM    815  O   ASN A1047     -44.731   5.305  -2.966  1.00106.90    -0.271 OA
ATOM    816  CB  ASN A1047     -45.764   2.445  -2.424  1.00 49.08     0.119 C 
ATOM    817  CG  ASN A1047     -45.650   0.978  -2.830  1.00 98.27     0.230 C 
ATOM    818  OD1 ASN A1047     -46.535   0.166  -2.630  1.00 56.04    -0.273 OA
ATOM    819  ND2 ASN A1047     -44.539   0.617  -3.430  1.00 82.16    -0.369 N 
ATOM    820  H   ASN A1047     -44.285   1.973  -0.385  1.00 99.99     0.164 HD
ATOM    821 1HD2 ASN A1047     -44.438  -0.337  -3.580  1.00 99.99     0.159 HD
ATOM    822 2HD2 ASN A1047     -43.805   1.262  -3.631  1.00 99.99     0.159 HD
ATOM    823  N   GLU A1048     -44.414   4.998  -0.747  1.00 85.35    -0.337 N 
ATOM    824  CA  GLU A1048     -44.649   6.402  -0.378  1.00 70.22     0.160 C 
ATOM    825  C   GLU A1048     -43.353   7.129   0.010  1.00 62.44     0.251 C 
ATOM    826  O   GLU A1048     -43.374   8.336   0.249  1.00 57.55    -0.271 OA
ATOM    827  CB  GLU A1048     -45.645   6.488   0.790  1.00 57.91     0.043 C 
ATOM    828  CG  GLU A1048     -46.795   5.465   0.768  1.00 84.93     0.100 C 
ATOM    829  CD  GLU A1048     -46.443   4.191   1.550  1.00103.74     0.185 C 
ATOM    830  OE1 GLU A1048     -46.400   3.113   0.914  1.00110.61    -0.647 OA
ATOM    831  OE2 GLU A1048     -46.063   4.339   2.729  1.00102.42    -0.647 OA
ATOM    832  H   GLU A1048     -44.255   4.375   0.021  1.00 99.99     0.164 HD
ATOM    833  N   MET A1049     -42.234   6.399  -0.001  1.00 43.78    -0.337 N 
ATOM    834  CA  MET A1049     -40.973   6.943   0.514  1.00 49.81     0.160 C 
ATOM    835  C   MET A1049     -39.748   6.470  -0.273  1.00 48.92     0.251 C 
ATOM    836  O   MET A1049     -39.590   5.301  -0.619  1.00 59.46    -0.271 OA
ATOM    837  CB  MET A1049     -40.874   6.660   2.016  1.00 58.42     0.043 C 
ATOM    838  CG  MET A1049     -39.667   7.340   2.670  1.00 56.95     0.060 C 
ATOM    839  SD  MET A1049     -38.306   6.170   3.005  1.00 71.80    -0.139 SA
ATOM    840  CE  MET A1049     -39.059   5.299   4.364  1.00110.87     0.069 C 
ATOM    841  H   MET A1049     -42.145   5.552  -0.525  1.00 99.99     0.164 HD
ATOM    842  N   LEU A1050     -38.859   7.442  -0.392  1.00 44.45    -0.338 N 
ATOM    843  CA  LEU A1050     -37.614   7.370  -1.143  1.00 47.18     0.159 C 
ATOM    844  C   LEU A1050     -36.423   7.726  -0.282  1.00 64.91     0.251 C 
ATOM    845  O   LEU A1050     -36.569   8.468   0.684  1.00 83.83    -0.271 OA
ATOM    846  CB  LEU A1050     -37.644   8.453  -2.217  1.00 78.42     0.032 C 
ATOM    847  CG  LEU A1050     -38.331   8.044  -3.507  1.00 53.55     0.002 C 
ATOM    848  CD1 LEU A1050     -37.858   9.012  -4.580  1.00 69.94     0.000 C 
ATOM    849  CD2 LEU A1050     -37.861   6.654  -3.904  1.00100.09     0.000 C 
ATOM    850  H   LEU A1050     -39.001   8.330   0.056  1.00 99.99     0.164 HD
ATOM    851  N   GLN A1051     -35.270   7.237  -0.708  1.00 40.23    -0.338 N 
ATOM    852  CA  GLN A1051     -34.025   7.910  -0.337  1.00 83.45     0.160 C 
ATOM    853  C   GLN A1051     -33.066   7.875  -1.522  1.00 86.02     0.251 C 
ATOM    854  O   GLN A1051     -33.034   6.899  -2.274  1.00 75.71    -0.271 OA
ATOM    855  CB  GLN A1051     -33.390   7.323   0.933  1.00 64.85     0.042 C 
ATOM    856  CG  GLN A1051     -32.442   6.139   0.713  1.00 72.90     0.090 C 
ATOM    857  CD  GLN A1051     -31.500   5.954   1.901  1.00 83.32     0.227 C 
ATOM    858  OE1 GLN A1051     -30.746   6.841   2.270  1.00 74.70    -0.273 OA
ATOM    859  NE2 GLN A1051     -31.459   4.757   2.444  1.00 70.99    -0.369 N 
ATOM    860  H   GLN A1051     -35.173   6.404  -1.260  1.00 99.99     0.164 HD
ATOM    861 1HE2 GLN A1051     -30.843   4.631   3.216  1.00 99.99     0.159 HD
ATOM    862 2HE2 GLN A1051     -32.047   4.012   2.127  1.00 99.99     0.159 HD
ATOM    863  N   PHE A1052     -32.357   8.970  -1.699  1.00 58.87    -0.337 N 
ATOM    864  CA  PHE A1052     -31.225   8.976  -2.629  1.00 79.77     0.164 C 
ATOM    865  C   PHE A1052     -30.057   9.651  -1.927  1.00 70.49     0.251 C 
ATOM    866  O   PHE A1052     -30.230  10.665  -1.241  1.00 82.44    -0.271 OA
ATOM    867  CB  PHE A1052     -31.573   9.637  -3.966  1.00 67.58     0.056 C 
ATOM    868  CG  PHE A1052     -32.001  11.101  -3.846  1.00 68.46    -0.044 A 
ATOM    869  CD1 PHE A1052     -31.053  12.094  -3.994  1.00 67.50     0.008 A 
ATOM    870  CD2 PHE A1052     -33.329  11.401  -3.613  1.00 58.95     0.008 A 
ATOM    871  CE1 PHE A1052     -31.444  13.432  -3.905  1.00 54.51     0.001 A 
ATOM    872  CE2 PHE A1052     -33.720  12.740  -3.523  1.00 49.62     0.001 A 
ATOM    873  CZ  PHE A1052     -32.775  13.742  -3.670  1.00 66.17     0.000 A 
ATOM    874  H   PHE A1052     -32.405   9.751  -1.067  1.00 99.99     0.164 HD
ATOM    875  N   LYS A1053     -28.915   8.999  -2.033  1.00 45.76    -0.338 N 
ATOM    876  CA  LYS A1053     -27.691   9.491  -1.393  1.00 55.79     0.159 C 
ATOM    877  C   LYS A1053     -26.569   9.614  -2.421  1.00 66.33     0.251 C 
ATOM    878  O   LYS A1053     -26.331   8.703  -3.214  1.00 84.08    -0.271 OA
ATOM    879  CB  LYS A1053     -27.287   8.519  -0.286  1.00 61.56     0.032 C 
ATOM    880  CG  LYS A1053     -26.080   8.989   0.540  1.00 69.18     0.004 C 
ATOM    881  CD  LYS A1053     -25.468   7.857   1.373  1.00 66.46     0.032 C 
ATOM    882  CE  LYS A1053     -26.499   7.189   2.286  1.00 82.04     0.206 C 
ATOM    883  NZ  LYS A1053     -25.886   6.235   3.213  1.00 74.90    -0.064 N 
ATOM    884  H   LYS A1053     -28.837   8.135  -2.540  1.00 99.99     0.164 HD
ATOM    885  HZ1 LYS A1053     -26.610   5.824   3.766  1.00 99.99     0.275 HD
ATOM    886  HZ2 LYS A1053     -25.390   5.524   2.717  1.00 99.99     0.275 HD
ATOM    887  HZ3 LYS A1053     -25.261   6.733   3.817  1.00 99.99     0.275 HD
ATOM    888  N   ILE A1054     -25.850  10.723  -2.295  1.00 66.30    -0.338 N 
ATOM    889  CA  ILE A1054     -24.621  10.949  -3.072  1.00 72.92     0.159 C 
ATOM    890  C   ILE A1054     -23.481  10.928  -2.056  1.00 83.24     0.251 C 
ATOM    891  O   ILE A1054     -23.478  11.705  -1.099  1.00 85.01    -0.271 OA
ATOM    892  CB  ILE A1054     -24.623  12.288  -3.833  1.00 61.15     0.029 C 
ATOM    893  CG1 ILE A1054     -25.822  12.359  -4.793  1.00 58.79     0.002 C 
ATOM    894  CG2 ILE A1054     -23.288  12.466  -4.584  1.00 75.91     0.002 C 
ATOM    895  CD  ILE A1054     -25.986  13.707  -5.506  1.00 41.57     0.000 C 
ATOM    896  H   ILE A1054     -26.054  11.398  -1.580  1.00 99.99     0.164 HD
ATOM    897  N   TYR A1055     -22.562  10.003  -2.289  1.00 62.32    -0.337 N 
ATOM    898  CA  TYR A1055     -21.401   9.872  -1.400  1.00 80.86     0.164 C 
ATOM    899  C   TYR A1055     -20.098   9.593  -2.156  1.00 75.41     0.251 C 
ATOM    900  O   TYR A1055     -20.049   9.540  -3.381  1.00102.57    -0.271 OA
ATOM    901  CB  TYR A1055     -21.709   8.804  -0.341  1.00 87.88     0.056 C 
ATOM    902  CG  TYR A1055     -22.034   7.437  -0.958  1.00 86.65    -0.044 A 
ATOM    903  CD1 TYR A1055     -23.339   7.148  -1.302  1.00 82.74     0.011 A 
ATOM    904  CD2 TYR A1055     -21.037   6.500  -1.129  1.00 86.58     0.011 A 
ATOM    905  CE1 TYR A1055     -23.661   5.892  -1.822  1.00 88.30     0.037 A 
ATOM    906  CE2 TYR A1055     -21.350   5.239  -1.647  1.00 87.12     0.037 A 
ATOM    907  CZ  TYR A1055     -22.660   4.954  -1.994  1.00 84.57     0.065 A 
ATOM    908  OH  TYR A1055     -22.963   3.732  -2.518  1.00 79.06    -0.361 OA
ATOM    909  H   TYR A1055     -22.657   9.300  -3.004  1.00 99.99     0.164 HD
ATOM    910  HH  TYR A1055     -23.945   3.666  -2.671  1.00 99.99     0.217 HD
ATOM    911  N   ASP A1056     -19.058   9.416  -1.346  1.00 92.98    -0.337 N 
ATOM    912  CA  ASP A1056     -17.738   9.015  -1.827  1.00 69.56     0.170 C 
ATOM    913  C   ASP A1056     -17.611   7.514  -1.527  1.00 92.56     0.255 C 
ATOM    914  O   ASP A1056     -17.714   7.120  -0.367  1.00101.60    -0.270 OA
ATOM    915  CB  ASP A1056     -16.672   9.823  -1.084  1.00 79.13     0.129 C 
ATOM    916  CG  ASP A1056     -15.248   9.534  -1.566  1.00 91.79     0.188 C 
ATOM    917  OD1 ASP A1056     -15.005   8.426  -2.092  1.00 90.25    -0.647 OA
ATOM    918  OD2 ASP A1056     -14.391  10.415  -1.367  1.00 86.88    -0.647 OA
ATOM    919  H   ASP A1056     -19.152   9.431  -0.353  1.00 99.99     0.164 HD
ATOM    920  N   PRO A1057     -17.501   6.701  -2.583  1.00 93.10    -0.312 N 
ATOM    921  CA  PRO A1057     -17.399   5.238  -2.456  1.00 99.50     0.163 C 
ATOM    922  C   PRO A1057     -16.018   4.801  -1.940  1.00110.00     0.251 C 
ATOM    923  O   PRO A1057     -15.882   3.705  -1.407  1.00105.67    -0.271 OA
ATOM    924  CB  PRO A1057     -17.635   4.693  -3.865  1.00 80.64     0.034 C 
ATOM    925  CG  PRO A1057     -18.038   5.905  -4.705  1.00 68.28     0.027 C 
ATOM    926  CD  PRO A1057     -17.421   7.105  -3.997  1.00 88.03     0.105 C 
ATOM    927  N   ASN A1058     -15.006   5.641  -2.160  1.00116.59    -0.337 N 
ATOM    928  CA  ASN A1058     -13.603   5.371  -1.793  1.00123.48     0.169 C 
ATOM    929  C   ASN A1058     -13.359   5.639  -0.299  1.00106.61     0.251 C 
ATOM    930  O   ASN A1058     -13.315   4.714   0.502  1.00101.02    -0.271 OA
ATOM    931  CB  ASN A1058     -12.671   6.205  -2.682  1.00132.51     0.119 C 
ATOM    932  CG  ASN A1058     -12.928   5.961  -4.169  1.00128.30     0.230 C 
ATOM    933  OD1 ASN A1058     -13.130   4.853  -4.638  1.00 91.43    -0.273 OA
ATOM    934  ND2 ASN A1058     -12.965   7.038  -4.921  1.00131.01    -0.369 N 
ATOM    935  H   ASN A1058     -15.153   6.545  -2.564  1.00 99.99     0.164 HD
ATOM    936 1HD2 ASN A1058     -13.127   6.900  -5.893  1.00 99.99     0.159 HD
ATOM    937 2HD2 ASN A1058     -12.816   7.943  -4.536  1.00 99.99     0.159 HD
ATOM    938  N   LYS A1059     -13.161   6.913   0.051  1.00102.12    -0.338 N 
ATOM    939  CA  LYS A1059     -13.046   7.330   1.459  1.00 86.92     0.159 C 
ATOM    940  C   LYS A1059     -14.449   7.255   2.090  1.00 92.00     0.251 C 
ATOM    941  O   LYS A1059     -15.455   7.443   1.403  1.00 80.39    -0.271 OA
ATOM    942  CB  LYS A1059     -12.463   8.751   1.503  1.00 88.65     0.032 C 
ATOM    943  CG  LYS A1059     -11.522   8.989   2.693  1.00135.88     0.004 C 
ATOM    944  CD  LYS A1059     -12.247   9.117   4.037  1.00142.39     0.032 C 
ATOM    945  CE  LYS A1059     -11.263   9.276   5.196  1.00120.77     0.206 C 
ATOM    946  NZ  LYS A1059     -11.945   9.199   6.497  1.00110.66    -0.064 N 
ATOM    947  H   LYS A1059     -13.181   7.650  -0.619  1.00 99.99     0.164 HD
ATOM    948  HZ1 LYS A1059     -11.276   9.320   7.230  1.00 99.99     0.275 HD
ATOM    949  HZ2 LYS A1059     -12.644   9.912   6.566  1.00 99.99     0.275 HD
ATOM    950  HZ3 LYS A1059     -12.385   8.306   6.601  1.00 99.99     0.275 HD
ATOM    951  N   ASN A1060     -14.494   7.027   3.397  1.00 89.64    -0.337 N 
ATOM    952  CA  ASN A1060     -15.768   6.872   4.123  1.00 85.09     0.169 C 
ATOM    953  C   ASN A1060     -16.111   8.169   4.870  1.00 90.96     0.251 C 
ATOM    954  O   ASN A1060     -15.560   8.461   5.939  1.00 78.58    -0.271 OA
ATOM    955  CB  ASN A1060     -15.657   5.690   5.089  1.00 93.31     0.119 C 
ATOM    956  CG  ASN A1060     -17.039   5.240   5.564  1.00109.74     0.230 C 
ATOM    957  OD1 ASN A1060     -17.687   5.854   6.396  1.00107.70    -0.273 OA
ATOM    958  ND2 ASN A1060     -17.519   4.166   4.975  1.00 82.91    -0.369 N 
ATOM    959  H   ASN A1060     -13.672   7.040   3.967  1.00 99.99     0.164 HD
ATOM    960 1HD2 ASN A1060     -18.420   3.850   5.257  1.00 99.99     0.159 HD
ATOM    961 2HD2 ASN A1060     -16.986   3.693   4.280  1.00 99.99     0.159 HD
ATOM    962  N   ARG A1061     -16.945   8.978   4.239  1.00 95.77    -0.338 N 
ATOM    963  CA  ARG A1061     -17.282  10.324   4.749  1.00 66.12     0.159 C 
ATOM    964  C   ARG A1061     -18.134  10.269   6.025  1.00 89.79     0.251 C 
ATOM    965  O   ARG A1061     -18.809   9.281   6.294  1.00 79.64    -0.271 OA
ATOM    966  CB  ARG A1061     -18.053  11.119   3.703  1.00 64.45     0.034 C 
ATOM    967  CG  ARG A1061     -17.258  11.375   2.425  1.00 68.72     0.027 C 
ATOM    968  CD  ARG A1061     -18.068  12.277   1.486  1.00 80.14     0.116 C 
ATOM    969  NE  ARG A1061     -18.189  13.641   2.038  1.00 69.47    -0.212 N 
ATOM    970  CZ  ARG A1061     -17.184  14.494   2.218  1.00 64.42     0.666 C 
ATOM    971  NH1 ARG A1061     -15.940  14.159   1.917  1.00 68.93    -0.235 N 
ATOM    972  NH2 ARG A1061     -17.423  15.699   2.696  1.00 52.41    -0.235 N 
ATOM    973  H   ARG A1061     -17.510   8.659   3.475  1.00 99.99     0.164 HD
ATOM    974  HE  ARG A1061     -19.094  13.913   2.384  1.00 99.99     0.178 HD
ATOM    975 1HH1 ARG A1061     -15.188  14.791   2.101  1.00 99.99     0.174 HD
ATOM    976 2HH1 ARG A1061     -15.763  13.233   1.593  1.00 99.99     0.174 HD
ATOM    977 1HH2 ARG A1061     -16.667  16.340   2.849  1.00 99.99     0.174 HD
ATOM    978 2HH2 ARG A1061     -18.349  15.986   2.930  1.00 99.99     0.174 HD
ATOM    979  N   TYR A1062     -18.107  11.364   6.791  1.00 34.66    -0.337 N 
ATOM    980  CA  TYR A1062     -19.013  11.501   7.946  1.00 77.09     0.164 C 
ATOM    981  C   TYR A1062     -20.488  11.378   7.526  1.00 68.92     0.251 C 
ATOM    982  O   TYR A1062     -21.004  12.162   6.734  1.00 82.61    -0.271 OA
ATOM    983  CB  TYR A1062     -18.774  12.829   8.679  1.00 79.21     0.056 C 
ATOM    984  CG  TYR A1062     -19.891  13.125   9.688  1.00 72.03    -0.044 A 
ATOM    985  CD1 TYR A1062     -20.003  12.394  10.862  1.00 68.21     0.011 A 
ATOM    986  CD2 TYR A1062     -20.842  14.083   9.372  1.00 93.36     0.011 A 
ATOM    987  CE1 TYR A1062     -21.061  12.638  11.733  1.00 77.54     0.037 A 
ATOM    988  CE2 TYR A1062     -21.902  14.327  10.231  1.00 93.96     0.037 A 
ATOM    989  CZ  TYR A1062     -22.008  13.603  11.416  1.00 79.62     0.065 A 
ATOM    990  OH  TYR A1062     -23.036  13.855  12.264  1.00 56.43    -0.361 OA
ATOM    991  H   TYR A1062     -17.434  12.090   6.667  1.00 99.99     0.164 HD
ATOM    992  HH  TYR A1062     -23.572  14.607  11.866  1.00 99.99     0.217 HD
ATOM    993  N   GLU A1063     -21.166  10.436   8.178  1.00 69.58    -0.338 N 
ATOM    994  CA  GLU A1063     -22.620  10.293   8.001  1.00 81.75     0.160 C 
ATOM    995  C   GLU A1063     -23.328  10.414   9.354  1.00 91.96     0.251 C 
ATOM    996  O   GLU A1063     -22.881   9.853  10.347  1.00 84.75    -0.271 OA
ATOM    997  CB  GLU A1063     -22.979   8.968   7.324  1.00 70.75     0.043 C 
ATOM    998  CG  GLU A1063     -22.410   8.852   5.903  1.00 70.24     0.100 C 
ATOM    999  CD  GLU A1063     -23.277   7.936   5.034  1.00 91.25     0.185 C 
ATOM   1000  OE1 GLU A1063     -24.519   8.036   5.158  1.00 80.01    -0.647 OA
ATOM   1001  OE2 GLU A1063     -22.698   7.214   4.196  1.00 94.30    -0.647 OA
ATOM   1002  H   GLU A1063     -20.742   9.820   8.842  1.00 99.99     0.164 HD
ATOM   1003  N   VAL A1064     -24.466  11.119   9.334  1.00 71.98    -0.338 N 
ATOM   1004  CA  VAL A1064     -25.252  11.395  10.551  1.00 68.58     0.160 C 
ATOM   1005  C   VAL A1064     -25.610  10.102  11.305  1.00 71.82     0.254 C 
ATOM   1006  O   VAL A1064     -26.395   9.298  10.771  1.00 93.11    -0.270 OA
ATOM   1007  CB  VAL A1064     -26.477  12.267  10.206  1.00 58.57     0.029 C 
ATOM   1008  CG1 VAL A1064     -27.640  12.180  11.199  1.00 70.01     0.002 C 
ATOM   1009  CG2 VAL A1064     -26.035  13.723  10.210  1.00 71.07     0.002 C 
ATOM   1010  H   VAL A1064     -24.883  11.428   8.485  1.00 99.99     0.164 HD
ATOM   1011  N   PRO A1065     -25.244  10.043  12.578  1.00 80.05    -0.312 N 
ATOM   1012  CA  PRO A1065     -25.477   8.871  13.443  1.00 59.32     0.163 C 
ATOM   1013  C   PRO A1065     -26.816   8.939  14.200  1.00 75.20     0.251 C 
ATOM   1014  O   PRO A1065     -26.836   8.810  15.433  1.00 74.33    -0.271 OA
ATOM   1015  CB  PRO A1065     -24.269   8.910  14.382  1.00 44.06     0.034 C 
ATOM   1016  CG  PRO A1065     -24.098  10.407  14.649  1.00 54.36     0.027 C 
ATOM   1017  CD  PRO A1065     -24.360  11.014  13.274  1.00 72.68     0.105 C 
ATOM   1018  N   VAL A1066     -27.912   9.261  13.525  1.00 54.84    -0.338 N 
ATOM   1019  CA  VAL A1066     -29.229   9.230  14.194  1.00 70.15     0.160 C 
ATOM   1020  C   VAL A1066     -30.110   8.122  13.591  1.00 63.02     0.254 C 
ATOM   1021  O   VAL A1066     -30.422   8.185  12.380  1.00 81.79    -0.270 OA
ATOM   1022  CB  VAL A1066     -29.919  10.612  14.373  1.00 65.02     0.029 C 
ATOM   1023  CG1 VAL A1066     -28.935  11.783  14.473  1.00 82.50     0.002 C 
ATOM   1024  CG2 VAL A1066     -31.057  10.948  13.403  1.00 42.33     0.002 C 
ATOM   1025  H   VAL A1066     -27.913   9.681  12.613  1.00 99.99     0.164 HD
ATOM   1026  N   PRO A1067     -30.458   7.115  14.372  1.00 84.40    -0.312 N 
ATOM   1027  CA  PRO A1067     -31.189   5.915  13.908  1.00 86.11     0.163 C 
ATOM   1028  C   PRO A1067     -32.522   6.323  13.269  1.00 86.19     0.251 C 
ATOM   1029  O   PRO A1067     -33.226   7.186  13.773  1.00 91.68    -0.271 OA
ATOM   1030  CB  PRO A1067     -31.484   5.107  15.169  1.00 73.50     0.034 C 
ATOM   1031  CG  PRO A1067     -30.403   5.548  16.154  1.00 90.49     0.027 C 
ATOM   1032  CD  PRO A1067     -30.209   7.027  15.835  1.00 77.59     0.105 C 
ATOM   1033  N   LEU A1068     -32.805   5.690  12.135  1.00 79.45    -0.338 N 
ATOM   1034  CA  LEU A1068     -34.110   5.815  11.462  1.00 68.87     0.159 C 
ATOM   1035  C   LEU A1068     -34.581   4.378  11.209  1.00 74.71     0.251 C 
ATOM   1036  O   LEU A1068     -33.758   3.462  11.148  1.00 69.56    -0.271 OA
ATOM   1037  CB  LEU A1068     -33.936   6.505  10.103  1.00 69.13     0.032 C 
ATOM   1038  CG  LEU A1068     -33.049   7.754  10.133  1.00 89.47     0.002 C 
ATOM   1039  CD1 LEU A1068     -32.414   7.931   8.756  1.00 42.73     0.000 C 
ATOM   1040  CD2 LEU A1068     -33.831   9.011  10.518  1.00 60.05     0.000 C 
ATOM   1041  H   LEU A1068     -32.187   5.038  11.702  1.00 99.99     0.164 HD
ATOM   1042  N   ASN A1069     -35.889   4.158  11.158  1.00 34.11    -0.337 N 
ATOM   1043  CA  ASN A1069     -36.362   2.828  10.736  1.00 90.92     0.169 C 
ATOM   1044  C   ASN A1069     -36.734   2.782   9.250  1.00 94.87     0.251 C 
ATOM   1045  O   ASN A1069     -37.401   3.635   8.671  1.00 79.77    -0.271 OA
ATOM   1046  CB  ASN A1069     -37.490   2.288  11.620  1.00 62.79     0.119 C 
ATOM   1047  CG  ASN A1069     -38.778   3.077  11.441  1.00 67.53     0.230 C 
ATOM   1048  OD1 ASN A1069     -38.743   4.258  11.159  1.00 81.27    -0.273 OA
ATOM   1049  ND2 ASN A1069     -39.898   2.397  11.546  1.00 62.38    -0.369 N 
ATOM   1050  H   ASN A1069     -36.582   4.792  11.518  1.00 99.99     0.164 HD
ATOM   1051 1HD2 ASN A1069     -40.744   2.910  11.426  1.00 99.99     0.159 HD
ATOM   1052 2HD2 ASN A1069     -39.876   1.429  11.764  1.00 99.99     0.159 HD
ATOM   1053  N   ILE A1070     -36.228   1.720   8.650  1.00 89.38    -0.338 N 
ATOM   1054  CA  ILE A1070     -36.376   1.470   7.217  1.00 78.87     0.160 C 
ATOM   1055  C   ILE A1070     -36.864   0.025   7.092  1.00 90.63     0.254 C 
ATOM   1056  O   ILE A1070     -36.361  -0.827   7.853  1.00107.70    -0.270 OA
ATOM   1057  CB  ILE A1070     -35.004   1.694   6.551  1.00 69.31     0.029 C 
ATOM   1058  CG1 ILE A1070     -34.599   3.175   6.648  1.00 75.75     0.002 C 
ATOM   1059  CG2 ILE A1070     -34.999   1.202   5.101  1.00 96.03     0.002 C 
ATOM   1060  CD  ILE A1070     -33.190   3.503   6.136  1.00 82.11     0.000 C 
ATOM   1061  H   ILE A1070     -35.772   0.983   9.148  1.00 99.99     0.164 HD
ATOM   1062  N   PRO A1071     -37.740  -0.268   6.137  1.00 89.37    -0.312 N 
ATOM   1063  CA  PRO A1071     -38.134  -1.653   5.815  1.00115.07     0.163 C 
ATOM   1064  C   PRO A1071     -36.846  -2.470   5.670  1.00119.34     0.251 C 
ATOM   1065  O   PRO A1071     -35.877  -1.993   5.084  1.00 74.63    -0.271 OA
ATOM   1066  CB  PRO A1071     -38.821  -1.547   4.458  1.00111.10     0.034 C 
ATOM   1067  CG  PRO A1071     -39.471  -0.167   4.506  1.00106.42     0.027 C 
ATOM   1068  CD  PRO A1071     -38.470   0.695   5.272  1.00100.08     0.105 C 
ATOM   1069  N   SER A1072     -36.837  -3.643   6.297  1.00110.55    -0.336 N 
ATOM   1070  CA  SER A1072     -35.677  -4.560   6.292  1.00 99.98     0.189 C 
ATOM   1071  C   SER A1072     -35.002  -4.634   4.917  1.00114.17     0.253 C 
ATOM   1072  O   SER A1072     -33.814  -4.357   4.791  1.00 82.01    -0.270 OA
ATOM   1073  CB  SER A1072     -36.098  -5.952   6.786  1.00 92.40     0.169 C 
ATOM   1074  OG  SER A1072     -37.507  -6.155   6.598  1.00112.41    -0.380 OA
ATOM   1075  H   SER A1072     -37.643  -4.030   6.743  1.00 99.99     0.164 HD
ATOM   1076  HG  SER A1072     -37.766  -7.052   6.959  1.00 99.99     0.211 HD
ATOM   1077  N   MET A1073     -35.807  -4.919   3.894  1.00107.95    -0.337 N 
ATOM   1078  CA  MET A1073     -35.398  -4.703   2.499  1.00100.42     0.160 C 
ATOM   1079  C   MET A1073     -36.487  -3.888   1.768  1.00103.78     0.254 C 
ATOM   1080  O   MET A1073     -37.657  -3.935   2.194  1.00 90.49    -0.270 OA
ATOM   1081  CB  MET A1073     -35.210  -6.019   1.737  1.00107.97     0.043 C 
ATOM   1082  CG  MET A1073     -34.647  -7.195   2.529  1.00100.32     0.060 C 
ATOM   1083  SD  MET A1073     -35.439  -8.721   1.909  1.00132.25    -0.139 SA
ATOM   1084  CE  MET A1073     -37.159  -8.377   2.240  1.00 54.50     0.069 C 
ATOM   1085  H   MET A1073     -36.706  -5.337   4.011  1.00 99.99     0.164 HD
ATOM   1086  N   PRO A1074     -36.131  -3.218   0.671  1.00 89.99    -0.312 N 
ATOM   1087  CA  PRO A1074     -37.042  -2.433  -0.196  1.00 59.72     0.163 C 
ATOM   1088  C   PRO A1074     -38.352  -3.182  -0.486  1.00 74.48     0.251 C 
ATOM   1089  O   PRO A1074     -38.355  -4.213  -1.153  1.00 89.65    -0.271 OA
ATOM   1090  CB  PRO A1074     -36.258  -2.268  -1.499  1.00 73.78     0.034 C 
ATOM   1091  CG  PRO A1074     -34.800  -2.203  -1.059  1.00 66.80     0.027 C 
ATOM   1092  CD  PRO A1074     -34.744  -3.134   0.144  1.00 87.23     0.105 C 
ATOM   1093  N   SER A1075     -39.469  -2.602  -0.051  1.00 74.41    -0.336 N 
ATOM   1094  CA  SER A1075     -40.803  -3.224  -0.204  1.00 83.74     0.189 C 
ATOM   1095  C   SER A1075     -41.779  -2.479  -1.140  1.00 94.47     0.254 C 
ATOM   1096  O   SER A1075     -42.995  -2.511  -0.992  1.00 50.83    -0.270 OA
ATOM   1097  CB  SER A1075     -41.435  -3.459   1.177  1.00 85.26     0.169 C 
ATOM   1098  OG  SER A1075     -41.588  -2.225   1.888  1.00108.40    -0.380 OA
ATOM   1099  H   SER A1075     -39.446  -1.722   0.434  1.00 99.99     0.164 HD
ATOM   1100  HG  SER A1075     -41.257  -1.468   1.326  1.00 99.99     0.211 HD
ATOM   1101  N   SER A1076     -41.212  -1.800  -2.136  1.00104.28    -0.335 N 
ATOM   1102  CA  SER A1076     -41.984  -1.091  -3.177  1.00 88.41     0.189 C 
ATOM   1103  C   SER A1076     -42.545  -2.052  -4.237  1.00 93.37     0.254 C 
ATOM   1104  O   SER A1076     -41.872  -2.987  -4.650  1.00 90.48    -0.270 OA
ATOM   1105  CB  SER A1076     -41.093  -0.037  -3.838  1.00 79.57     0.169 C 
ATOM   1106  OG  SER A1076     -39.831  -0.624  -4.167  1.00100.46    -0.380 OA
ATOM   1107  H   SER A1076     -40.222  -1.747  -2.232  1.00 99.99     0.164 HD
ATOM   1108  HG  SER A1076     -39.829  -1.580  -3.892  1.00 99.99     0.211 HD
ATOM   1109  N   THR A1077     -43.797  -1.823  -4.641  1.00 83.15    -0.336 N 
ATOM   1110  CA  THR A1077     -44.476  -2.648  -5.640  1.00 76.14     0.187 C 
ATOM   1111  C   THR A1077     -44.875  -1.798  -6.860  1.00 81.92     0.257 C 
ATOM   1112  O   THR A1077     -45.557  -0.782  -6.676  1.00 67.73    -0.270 OA
ATOM   1113  CB  THR A1077     -45.650  -3.407  -4.987  1.00 58.51     0.140 C 
ATOM   1114  OG1 THR A1077     -46.219  -4.296  -5.944  1.00137.02    -0.382 OA
ATOM   1115  CG2 THR A1077     -46.753  -2.525  -4.390  1.00 66.26     0.034 C 
ATOM   1116  H   THR A1077     -44.420  -1.179  -4.237  1.00 99.99     0.164 HD
ATOM   1117  HG1 THR A1077     -45.690  -4.298  -6.795  1.00 99.99     0.210 HD
ATOM   1118  N   PRO A1078     -44.498  -2.235  -8.061  1.00 92.27    -0.312 N 
ATOM   1119  CA  PRO A1078     -44.789  -1.583  -9.363  1.00 81.35     0.163 C 
ATOM   1120  C   PRO A1078     -46.191  -0.970  -9.521  1.00 70.63     0.251 C 
ATOM   1121  O   PRO A1078     -46.355   0.040 -10.197  1.00 72.51    -0.271 OA
ATOM   1122  CB  PRO A1078     -44.593  -2.704 -10.381  1.00 44.54     0.034 C 
ATOM   1123  CG  PRO A1078     -43.446  -3.519  -9.788  1.00 61.57     0.027 C 
ATOM   1124  CD  PRO A1078     -43.685  -3.453  -8.282  1.00 95.25     0.105 C 
ATOM   1125  N   GLU A1079     -47.181  -1.606  -8.909  1.00 66.63    -0.338 N 
ATOM   1126  CA  GLU A1079     -48.595  -1.190  -8.915  1.00 78.42     0.160 C 
ATOM   1127  C   GLU A1079     -48.952  -0.121  -7.867  1.00102.87     0.251 C 
ATOM   1128  O   GLU A1079     -49.756   0.760  -8.142  1.00114.99    -0.271 OA
ATOM   1129  CB  GLU A1079     -49.535  -2.405  -8.808  1.00 62.90     0.043 C 
ATOM   1130  CG  GLU A1079     -49.026  -3.626  -8.019  1.00 94.00     0.100 C 
ATOM   1131  CD  GLU A1079     -48.035  -4.473  -8.832  1.00109.82     0.185 C 
ATOM   1132  OE1 GLU A1079     -46.812  -4.297  -8.615  1.00 84.58    -0.647 OA
ATOM   1133  OE2 GLU A1079     -48.508  -5.263  -9.671  1.00112.65    -0.647 OA
ATOM   1134  H   GLU A1079     -47.007  -2.453  -8.406  1.00 99.99     0.164 HD
ATOM   1135  N   GLY A1080     -48.296  -0.203  -6.697  1.00 88.72    -0.336 N 
ATOM   1136  CA  GLY A1080     -48.548   0.710  -5.568  1.00 78.32     0.189 C 
ATOM   1137  C   GLY A1080     -47.607   1.924  -5.522  1.00 84.47     0.253 C 
ATOM   1138  O   GLY A1080     -48.007   2.979  -5.054  1.00 60.48    -0.270 OA
ATOM   1139  H   GLY A1080     -47.534  -0.835  -6.528  1.00 99.99     0.164 HD
ATOM   1140  N   GLN A1081     -46.346   1.745  -5.934  1.00 45.08    -0.337 N 
ATOM   1141  CA  GLN A1081     -45.328   2.815  -5.979  1.00 47.28     0.160 C 
ATOM   1142  C   GLN A1081     -45.920   4.094  -6.584  1.00 48.68     0.251 C 
ATOM   1143  O   GLN A1081     -46.336   4.105  -7.739  1.00 89.38    -0.271 OA
ATOM   1144  CB  GLN A1081     -44.152   2.303  -6.813  1.00 51.70     0.042 C 
ATOM   1145  CG  GLN A1081     -43.038   3.344  -6.943  1.00 62.36     0.090 C 
ATOM   1146  CD  GLN A1081     -41.670   2.677  -7.040  1.00 93.28     0.227 C 
ATOM   1147  OE1 GLN A1081     -41.407   1.654  -6.429  1.00102.07    -0.273 OA
ATOM   1148  NE2 GLN A1081     -40.770   3.285  -7.780  1.00 54.06    -0.369 N 
ATOM   1149  H   GLN A1081     -46.025   0.858  -6.267  1.00 99.99     0.164 HD
ATOM   1150 1HE2 GLN A1081     -39.865   2.867  -7.821  1.00 99.99     0.159 HD
ATOM   1151 2HE2 GLN A1081     -41.007   4.124  -8.262  1.00 99.99     0.159 HD
ATOM   1152  N   LEU A1082     -45.959   5.148  -5.774  1.00 67.50    -0.338 N 
ATOM   1153  CA  LEU A1082     -46.695   6.368  -6.169  1.00 68.22     0.159 C 
ATOM   1154  C   LEU A1082     -45.848   7.386  -6.948  1.00 77.10     0.251 C 
ATOM   1155  O   LEU A1082     -46.328   8.444  -7.352  1.00 71.18    -0.271 OA
ATOM   1156  CB  LEU A1082     -47.244   7.100  -4.944  1.00 54.89     0.032 C 
ATOM   1157  CG  LEU A1082     -47.827   6.248  -3.817  1.00 72.83     0.002 C 
ATOM   1158  CD1 LEU A1082     -47.958   7.158  -2.600  1.00 47.13     0.000 C 
ATOM   1159  CD2 LEU A1082     -49.199   5.668  -4.166  1.00 55.93     0.000 C 
ATOM   1160  H   LEU A1082     -45.641   5.120  -4.822  1.00 99.99     0.164 HD
ATOM   1161  N   TYR A1083     -44.556   7.108  -7.032  1.00 52.67    -0.337 N 
ATOM   1162  CA  TYR A1083     -43.565   8.013  -7.621  1.00 67.50     0.164 C 
ATOM   1163  C   TYR A1083     -42.673   7.209  -8.572  1.00 81.39     0.251 C 
ATOM   1164  O   TYR A1083     -42.527   5.999  -8.418  1.00 59.93    -0.271 OA
ATOM   1165  CB  TYR A1083     -42.723   8.594  -6.481  1.00 75.77     0.056 C 
ATOM   1166  CG  TYR A1083     -41.970   7.502  -5.707  1.00 72.48    -0.044 A 
ATOM   1167  CD1 TYR A1083     -40.817   6.995  -6.267  1.00 68.92     0.011 A 
ATOM   1168  CD2 TYR A1083     -42.512   6.912  -4.583  1.00 79.03     0.011 A 
ATOM   1169  CE1 TYR A1083     -40.219   5.871  -5.703  1.00 76.99     0.037 A 
ATOM   1170  CE2 TYR A1083     -41.894   5.814  -3.989  1.00 65.14     0.037 A 
ATOM   1171  CZ  TYR A1083     -40.749   5.301  -4.561  1.00 65.44     0.065 A 
ATOM   1172  OH  TYR A1083     -40.070   4.318  -3.905  1.00 69.59    -0.361 OA
ATOM   1173  H   TYR A1083     -44.181   6.217  -6.774  1.00 99.99     0.164 HD
ATOM   1174  HH  TYR A1083     -40.569   4.033  -3.082  1.00 99.99     0.217 HD
ATOM   1175  N   ASP A1084     -41.912   7.926  -9.385  1.00 57.77    -0.337 N 
ATOM   1176  CA  ASP A1084     -40.821   7.306 -10.158  1.00 82.20     0.170 C 
ATOM   1177  C   ASP A1084     -39.669   8.295 -10.326  1.00 78.03     0.251 C 
ATOM   1178  O   ASP A1084     -39.871   9.505 -10.227  1.00 91.98    -0.271 OA
ATOM   1179  CB  ASP A1084     -41.310   6.752 -11.503  1.00106.18     0.129 C 
ATOM   1180  CG  ASP A1084     -41.853   7.798 -12.481  1.00104.63     0.188 C 
ATOM   1181  OD1 ASP A1084     -41.287   8.910 -12.544  1.00103.67    -0.647 OA
ATOM   1182  OD2 ASP A1084     -42.829   7.452 -13.173  1.00 76.70    -0.647 OA
ATOM   1183  H   ASP A1084     -41.982   8.928  -9.431  1.00 99.99     0.164 HD
ATOM   1184  N   VAL A1085     -38.469   7.745 -10.450  1.00 48.84    -0.338 N 
ATOM   1185  CA  VAL A1085     -37.264   8.590 -10.518  1.00 77.78     0.159 C 
ATOM   1186  C   VAL A1085     -36.523   8.403 -11.854  1.00 89.87     0.251 C 
ATOM   1187  O   VAL A1085     -36.500   7.306 -12.410  1.00100.07    -0.271 OA
ATOM   1188  CB  VAL A1085     -36.356   8.323  -9.293  1.00 65.01     0.029 C 
ATOM   1189  CG1 VAL A1085     -37.148   8.237  -7.982  1.00 80.66     0.002 C 
ATOM   1190  CG2 VAL A1085     -35.459   7.090  -9.436  1.00 80.08     0.002 C 
ATOM   1191  H   VAL A1085     -38.292   6.775 -10.289  1.00 99.99     0.164 HD
ATOM   1192  N   LEU A1086     -35.814   9.444 -12.268  1.00 69.87    -0.338 N 
ATOM   1193  CA  LEU A1086     -34.975   9.416 -13.480  1.00 79.49     0.159 C 
ATOM   1194  C   LEU A1086     -33.653  10.133 -13.184  1.00 77.80     0.251 C 
ATOM   1195  O   LEU A1086     -33.670  11.263 -12.693  1.00107.05    -0.271 OA
ATOM   1196  CB  LEU A1086     -35.713  10.181 -14.586  1.00 84.92     0.032 C 
ATOM   1197  CG  LEU A1086     -36.255   9.410 -15.797  1.00 68.59     0.002 C 
ATOM   1198  CD1 LEU A1086     -37.221   8.274 -15.441  1.00 66.71     0.000 C 
ATOM   1199  CD2 LEU A1086     -36.993  10.427 -16.670  1.00 48.05     0.000 C 
ATOM   1200  H   LEU A1086     -35.863  10.332 -11.805  1.00 99.99     0.164 HD
ATOM   1201  N   ILE A1087     -32.538   9.423 -13.332  1.00 58.73    -0.338 N 
ATOM   1202  CA  ILE A1087     -31.213  10.076 -13.292  1.00 58.33     0.159 C 
ATOM   1203  C   ILE A1087     -30.911  10.651 -14.685  1.00 83.78     0.251 C 
ATOM   1204  O   ILE A1087     -30.431   9.944 -15.573  1.00 80.02    -0.271 OA
ATOM   1205  CB  ILE A1087     -30.079   9.134 -12.849  1.00 62.72     0.029 C 
ATOM   1206  CG1 ILE A1087     -30.431   8.407 -11.540  1.00 57.04     0.002 C 
ATOM   1207  CG2 ILE A1087     -28.784   9.955 -12.699  1.00 63.30     0.002 C 
ATOM   1208  CD  ILE A1087     -29.432   7.318 -11.130  1.00 42.53     0.000 C 
ATOM   1209  H   ILE A1087     -32.515   8.423 -13.391  1.00 99.99     0.164 HD
ATOM   1210  N   LYS A1088     -31.202  11.934 -14.840  1.00 91.21    -0.338 N 
ATOM   1211  CA  LYS A1088     -30.981  12.645 -16.113  1.00 55.78     0.159 C 
ATOM   1212  C   LYS A1088     -29.491  12.976 -16.305  1.00 77.46     0.251 C 
ATOM   1213  O   LYS A1088     -28.747  13.140 -15.338  1.00 83.84    -0.271 OA
ATOM   1214  CB  LYS A1088     -31.881  13.878 -16.177  1.00 55.41     0.032 C 
ATOM   1215  CG  LYS A1088     -33.367  13.490 -16.158  1.00 54.59     0.004 C 
ATOM   1216  CD  LYS A1088     -34.275  14.718 -16.233  1.00 64.81     0.032 C 
ATOM   1217  CE  LYS A1088     -34.131  15.608 -14.994  1.00 96.02     0.206 C 
ATOM   1218  NZ  LYS A1088     -34.963  16.815 -15.084  1.00 81.43    -0.064 N 
ATOM   1219  H   LYS A1088     -31.456  12.519 -14.067  1.00 99.99     0.164 HD
ATOM   1220  HZ1 LYS A1088     -34.820  17.379 -14.267  1.00 99.99     0.275 HD
ATOM   1221  HZ2 LYS A1088     -34.691  17.343 -15.892  1.00 99.99     0.275 HD
ATOM   1222  HZ3 LYS A1088     -35.927  16.564 -15.167  1.00 99.99     0.275 HD
ATOM   1223  N   LYS A1089     -29.104  13.185 -17.564  1.00112.97    -0.338 N 
ATOM   1224  CA  LYS A1089     -27.681  13.094 -17.940  1.00111.36     0.159 C 
ATOM   1225  C   LYS A1089     -26.952  14.407 -18.272  1.00104.12     0.251 C 
ATOM   1226  O   LYS A1089     -25.760  14.512 -17.998  1.00112.46    -0.271 OA
ATOM   1227  CB  LYS A1089     -27.488  12.019 -19.025  1.00122.06     0.032 C 
ATOM   1228  CG  LYS A1089     -26.018  11.649 -19.283  1.00122.11     0.004 C 
ATOM   1229  CD  LYS A1089     -25.828  10.142 -19.494  1.00125.42     0.032 C 
ATOM   1230  CE  LYS A1089     -24.436   9.827 -20.055  1.00119.64     0.206 C 
ATOM   1231  NZ  LYS A1089     -24.225   8.388 -20.297  1.00 95.08    -0.064 N 
ATOM   1232  H   LYS A1089     -29.736  13.489 -18.273  1.00 99.99     0.164 HD
ATOM   1233  HZ1 LYS A1089     -23.321   8.251 -20.703  1.00 99.99     0.275 HD
ATOM   1234  HZ2 LYS A1089     -24.264   7.890 -19.429  1.00 99.99     0.275 HD
ATOM   1235  HZ3 LYS A1089     -24.922   8.031 -20.919  1.00 99.99     0.275 HD
ATOM   1236  N   ASN A1090     -27.659  15.424 -18.771  1.00 71.41    -0.337 N 
ATOM   1237  CA  ASN A1090     -26.950  16.634 -19.233  1.00 92.20     0.169 C 
ATOM   1238  C   ASN A1090     -27.725  17.953 -19.083  1.00107.36     0.255 C 
ATOM   1239  O   ASN A1090     -28.636  18.210 -19.886  1.00123.18    -0.270 OA
ATOM   1240  CB  ASN A1090     -26.427  16.448 -20.660  1.00100.78     0.119 C 
ATOM   1241  CG  ASN A1090     -25.245  17.384 -20.919  1.00121.09     0.230 C 
ATOM   1242  OD1 ASN A1090     -25.190  18.531 -20.500  1.00139.65    -0.273 OA
ATOM   1243  ND2 ASN A1090     -24.251  16.857 -21.597  1.00 83.94    -0.369 N 
ATOM   1244  H   ASN A1090     -28.643  15.513 -18.659  1.00 99.99     0.164 HD
ATOM   1245 1HD2 ASN A1090     -23.463  17.436 -21.783  1.00 99.99     0.159 HD
ATOM   1246 2HD2 ASN A1090     -24.294  15.907 -21.888  1.00 99.99     0.159 HD
ATOM   1247  N   PRO A1091     -27.378  18.738 -18.064  1.00103.02    -0.312 N 
ATOM   1248  CA  PRO A1091     -26.327  18.445 -17.054  1.00105.68     0.163 C 
ATOM   1249  C   PRO A1091     -26.850  17.404 -16.056  1.00102.69     0.251 C 
ATOM   1250  O   PRO A1091     -28.045  17.121 -16.053  1.00 93.26    -0.271 OA
ATOM   1251  CB  PRO A1091     -26.078  19.798 -16.391  1.00 86.95     0.034 C 
ATOM   1252  CG  PRO A1091     -27.454  20.463 -16.414  1.00 79.39     0.027 C 
ATOM   1253  CD  PRO A1091     -28.046  20.019 -17.753  1.00 92.81     0.105 C 
ATOM   1254  N   PHE A1092     -25.981  16.867 -15.201  1.00 78.28    -0.337 N 
ATOM   1255  CA  PHE A1092     -26.410  15.849 -14.219  1.00 76.94     0.164 C 
ATOM   1256  C   PHE A1092     -27.616  16.352 -13.403  1.00 99.21     0.251 C 
ATOM   1257  O   PHE A1092     -27.582  17.430 -12.829  1.00102.16    -0.271 OA
ATOM   1258  CB  PHE A1092     -25.223  15.475 -13.322  1.00 97.83     0.056 C 
ATOM   1259  CG  PHE A1092     -25.652  14.878 -11.972  1.00104.95    -0.044 A 
ATOM   1260  CD1 PHE A1092     -26.308  13.664 -11.907  1.00103.42     0.008 A 
ATOM   1261  CD2 PHE A1092     -25.462  15.645 -10.838  1.00 93.04     0.008 A 
ATOM   1262  CE1 PHE A1092     -26.776  13.198 -10.673  1.00 85.68     0.001 A 
ATOM   1263  CE2 PHE A1092     -25.925  15.183  -9.604  1.00 84.63     0.001 A 
ATOM   1264  CZ  PHE A1092     -26.579  13.962  -9.529  1.00 80.53     0.000 A 
ATOM   1265  H   PHE A1092     -25.057  17.221 -15.081  1.00 99.99     0.164 HD
ATOM   1266  N   GLY A1093     -28.616  15.459 -13.314  1.00 73.58    -0.336 N 
ATOM   1267  CA  GLY A1093     -29.895  15.804 -12.678  1.00 65.39     0.189 C 
ATOM   1268  C   GLY A1093     -30.591  14.561 -12.123  1.00 81.57     0.253 C 
ATOM   1269  O   GLY A1093     -30.244  13.431 -12.448  1.00 63.38    -0.270 OA
ATOM   1270  H   GLY A1093     -28.554  14.504 -13.626  1.00 99.99     0.164 HD
ATOM   1271  N   ILE A1094     -31.536  14.831 -11.226  1.00 71.15    -0.337 N 
ATOM   1272  CA  ILE A1094     -32.362  13.802 -10.567  1.00 58.40     0.159 C 
ATOM   1273  C   ILE A1094     -33.806  14.318 -10.606  1.00 67.12     0.251 C 
ATOM   1274  O   ILE A1094     -34.081  15.394 -10.078  1.00 86.72    -0.271 OA
ATOM   1275  CB  ILE A1094     -31.905  13.566  -9.109  1.00 68.22     0.029 C 
ATOM   1276  CG1 ILE A1094     -30.398  13.235  -9.064  1.00 58.50     0.002 C 
ATOM   1277  CG2 ILE A1094     -32.802  12.514  -8.428  1.00 46.04     0.002 C 
ATOM   1278  CD  ILE A1094     -29.843  12.681  -7.747  1.00 58.13     0.000 C 
ATOM   1279  H   ILE A1094     -31.741  15.769 -10.952  1.00 99.99     0.164 HD
ATOM   1280  N   GLU A1095     -34.711  13.490 -11.118  1.00 49.87    -0.338 N 
ATOM   1281  CA  GLU A1095     -36.097  13.933 -11.350  1.00 60.45     0.160 C 
ATOM   1282  C   GLU A1095     -37.108  12.953 -10.746  1.00 70.43     0.251 C 
ATOM   1283  O   GLU A1095     -37.299  11.851 -11.259  1.00 46.94    -0.271 OA
ATOM   1284  CB  GLU A1095     -36.349  14.091 -12.851  1.00 91.69     0.043 C 
ATOM   1285  CG  GLU A1095     -37.575  14.961 -13.153  1.00109.48     0.100 C 
ATOM   1286  CD  GLU A1095     -38.083  14.773 -14.589  1.00103.59     0.185 C 
ATOM   1287  OE1 GLU A1095     -37.263  14.829 -15.529  1.00104.95    -0.647 OA
ATOM   1288  OE2 GLU A1095     -39.312  14.611 -14.724  1.00103.15    -0.647 OA
ATOM   1289  H   GLU A1095     -34.512  12.523 -11.299  1.00 99.99     0.164 HD
ATOM   1290  N   ILE A1096     -37.660  13.354  -9.607  1.00 78.79    -0.338 N 
ATOM   1291  CA  ILE A1096     -38.692  12.559  -8.911  1.00 58.37     0.159 C 
ATOM   1292  C   ILE A1096     -40.053  13.089  -9.369  1.00 64.72     0.251 C 
ATOM   1293  O   ILE A1096     -40.293  14.288  -9.349  1.00 76.94    -0.271 OA
ATOM   1294  CB  ILE A1096     -38.541  12.651  -7.380  1.00 53.49     0.029 C 
ATOM   1295  CG1 ILE A1096     -37.137  12.172  -6.973  1.00 50.40     0.002 C 
ATOM   1296  CG2 ILE A1096     -39.638  11.833  -6.671  1.00 40.96     0.002 C 
ATOM   1297  CD  ILE A1096     -36.801  12.349  -5.488  1.00 77.41     0.000 C 
ATOM   1298  H   ILE A1096     -37.488  14.269  -9.234  1.00 99.99     0.164 HD
ATOM   1299  N   ARG A1097     -40.976  12.161  -9.562  1.00 65.16    -0.338 N 
ATOM   1300  CA  ARG A1097     -42.271  12.509 -10.141  1.00 71.95     0.159 C 
ATOM   1301  C   ARG A1097     -43.361  11.696  -9.460  1.00 71.74     0.251 C 
ATOM   1302  O   ARG A1097     -43.144  10.540  -9.101  1.00 63.09    -0.271 OA
ATOM   1303  CB  ARG A1097     -42.191  12.173 -11.623  1.00 86.95     0.034 C 
ATOM   1304  CG  ARG A1097     -43.397  12.737 -12.363  1.00 99.80     0.027 C 
ATOM   1305  CD  ARG A1097     -43.233  12.570 -13.866  1.00 91.44     0.116 C 
ATOM   1306  NE  ARG A1097     -43.084  11.139 -14.166  1.00 96.04    -0.212 N 
ATOM   1307  CZ  ARG A1097     -43.277  10.581 -15.354  1.00 77.43     0.666 C 
ATOM   1308  NH1 ARG A1097     -43.669  11.312 -16.386  1.00 80.15    -0.235 N 
ATOM   1309  NH2 ARG A1097     -43.072   9.285 -15.510  1.00 59.47    -0.235 N 
ATOM   1310  H   ARG A1097     -40.888  11.219  -9.239  1.00 99.99     0.164 HD
ATOM   1311  HE  ARG A1097     -42.809  10.566 -13.396  1.00 99.99     0.178 HD
ATOM   1312 1HH1 ARG A1097     -43.822  10.903 -17.279  1.00 99.99     0.174 HD
ATOM   1313 2HH1 ARG A1097     -43.815  12.290 -16.232  1.00 99.99     0.174 HD
ATOM   1314 1HH2 ARG A1097     -43.222   8.862 -16.399  1.00 99.99     0.174 HD
ATOM   1315 2HH2 ARG A1097     -42.794   8.727 -14.728  1.00 99.99     0.174 HD
ATOM   1316  N   ARG A1098     -44.469  12.367  -9.196  1.00 39.12    -0.338 N 
ATOM   1317  CA  ARG A1098     -45.676  11.671  -8.747  1.00 44.86     0.159 C 
ATOM   1318  C   ARG A1098     -46.295  10.911  -9.933  1.00 65.65     0.251 C 
ATOM   1319  O   ARG A1098     -46.903  11.535 -10.810  1.00 65.78    -0.271 OA
ATOM   1320  CB  ARG A1098     -46.597  12.714  -8.107  1.00 42.57     0.034 C 
ATOM   1321  CG  ARG A1098     -47.949  12.095  -7.766  1.00 77.03     0.027 C 
ATOM   1322  CD  ARG A1098     -48.760  12.899  -6.763  1.00 66.72     0.116 C 
ATOM   1323  NE  ARG A1098     -48.203  12.637  -5.426  1.00 76.91    -0.212 N 
ATOM   1324  CZ  ARG A1098     -47.953  13.561  -4.506  1.00 79.50     0.666 C 
ATOM   1325  NH1 ARG A1098     -48.228  14.817  -4.747  1.00 63.25    -0.235 N 
ATOM   1326  NH2 ARG A1098     -47.462  13.258  -3.321  1.00 81.85    -0.235 N 
ATOM   1327  H   ARG A1098     -44.553  13.364  -9.309  1.00 99.99     0.164 HD
ATOM   1328  HE  ARG A1098     -47.987  11.685  -5.224  1.00 99.99     0.178 HD
ATOM   1329 1HH1 ARG A1098     -48.018  15.521  -4.072  1.00 99.99     0.174 HD
ATOM   1330 2HH1 ARG A1098     -48.544  15.076  -5.661  1.00 99.99     0.174 HD
ATOM   1331 1HH2 ARG A1098     -47.293  13.978  -2.643  1.00 99.99     0.174 HD
ATOM   1332 2HH2 ARG A1098     -47.262  12.310  -3.089  1.00 99.99     0.174 HD
ATOM   1333  N   LYS A1099     -46.180   9.583  -9.917  1.00 94.50    -0.338 N 
ATOM   1334  CA  LYS A1099     -46.804   8.710 -10.941  1.00 71.92     0.159 C 
ATOM   1335  C   LYS A1099     -48.299   9.053 -11.120  1.00 87.96     0.251 C 
ATOM   1336  O   LYS A1099     -48.756   9.188 -12.239  1.00 67.84    -0.271 OA
ATOM   1337  CB  LYS A1099     -46.687   7.208 -10.614  1.00 32.83     0.032 C 
ATOM   1338  CG  LYS A1099     -45.626   6.430 -11.414  1.00 87.61     0.004 C 
ATOM   1339  CD  LYS A1099     -45.714   4.908 -11.181  1.00 78.00     0.032 C 
ATOM   1340  CE  LYS A1099     -44.719   4.096 -12.030  1.00 88.96     0.206 C 
ATOM   1341  NZ  LYS A1099     -44.591   2.673 -11.645  1.00 57.27    -0.064 N 
ATOM   1342  H   LYS A1099     -45.789   9.097  -9.127  1.00 99.99     0.164 HD
ATOM   1343  HZ1 LYS A1099     -43.929   2.214 -12.239  1.00 99.99     0.275 HD
ATOM   1344  HZ2 LYS A1099     -44.278   2.604 -10.699  1.00 99.99     0.275 HD
ATOM   1345  HZ3 LYS A1099     -45.470   2.196 -11.721  1.00 99.99     0.275 HD
ATOM   1346  N   SER A1100     -48.961   9.402  -9.995  1.00 75.52    -0.336 N 
ATOM   1347  CA  SER A1100     -50.386   9.799  -9.978  1.00 78.04     0.189 C 
ATOM   1348  C   SER A1100     -50.778  10.764 -11.109  1.00 64.64     0.254 C 
ATOM   1349  O   SER A1100     -51.694  10.504 -11.877  1.00 59.53    -0.270 OA
ATOM   1350  CB  SER A1100     -50.754  10.394  -8.605  1.00 94.03     0.169 C 
ATOM   1351  OG  SER A1100     -51.787  11.387  -8.683  1.00 65.08    -0.380 OA
ATOM   1352  H   SER A1100     -48.504   9.404  -9.111  1.00 99.99     0.164 HD
ATOM   1353  HG  SER A1100     -51.929  11.822  -7.798  1.00 99.99     0.211 HD
ATOM   1354  N   THR A1101     -50.088  11.902 -11.127  1.00 66.43    -0.336 N 
ATOM   1355  CA  THR A1101     -50.326  13.020 -12.048  1.00 60.98     0.186 C 
ATOM   1356  C   THR A1101     -48.929  13.614 -12.156  1.00 76.16     0.253 C 
ATOM   1357  O   THR A1101     -48.360  13.967 -11.127  1.00115.51    -0.270 OA
ATOM   1358  CB  THR A1101     -51.277  14.057 -11.423  1.00103.89     0.140 C 
ATOM   1359  OG1 THR A1101     -50.804  14.469 -10.132  1.00 47.99    -0.382 OA
ATOM   1360  CG2 THR A1101     -52.715  13.537 -11.342  1.00128.09     0.034 C 
ATOM   1361  H   THR A1101     -49.331  12.074 -10.499  1.00 99.99     0.164 HD
ATOM   1362  HG1 THR A1101     -51.411  15.149  -9.735  1.00 99.99     0.210 HD
ATOM   1363  N   GLY A1102     -48.474  13.796 -13.400  1.00 58.88    -0.336 N 
ATOM   1364  CA  GLY A1102     -47.044  14.008 -13.716  1.00 54.07     0.189 C 
ATOM   1365  C   GLY A1102     -46.218  15.010 -12.893  1.00 92.44     0.253 C 
ATOM   1366  O   GLY A1102     -45.009  15.090 -13.129  1.00118.01    -0.270 OA
ATOM   1367  H   GLY A1102     -49.052  13.740 -14.220  1.00 99.99     0.164 HD
ATOM   1368  N   THR A1103     -46.815  15.821 -12.036  1.00 84.46    -0.336 N 
ATOM   1369  CA  THR A1103     -46.117  16.803 -11.168  1.00 69.15     0.186 C 
ATOM   1370  C   THR A1103     -44.760  16.270 -10.674  1.00 66.87     0.253 C 
ATOM   1371  O   THR A1103     -44.648  15.138 -10.198  1.00 79.33    -0.270 OA
ATOM   1372  CB  THR A1103     -46.931  17.269  -9.946  1.00 61.22     0.140 C 
ATOM   1373  OG1 THR A1103     -48.139  16.529  -9.724  1.00 75.32    -0.382 OA
ATOM   1374  CG2 THR A1103     -47.279  18.752 -10.080  1.00 54.97     0.034 C 
ATOM   1375  H   THR A1103     -47.733  15.560 -11.721  1.00 99.99     0.164 HD
ATOM   1376  HG1 THR A1103     -48.200  15.718 -10.312  1.00 99.99     0.210 HD
ATOM   1377  N   ILE A1104     -43.729  17.058 -10.955  1.00 71.58    -0.337 N 
ATOM   1378  CA  ILE A1104     -42.340  16.702 -10.597  1.00 74.76     0.159 C 
ATOM   1379  C   ILE A1104     -42.030  17.235  -9.195  1.00 94.18     0.251 C 
ATOM   1380  O   ILE A1104     -42.161  18.429  -8.931  1.00 91.10    -0.271 OA
ATOM   1381  CB  ILE A1104     -41.302  17.214 -11.619  1.00 93.66     0.029 C 
ATOM   1382  CG1 ILE A1104     -41.366  18.742 -11.804  1.00131.22     0.002 C 
ATOM   1383  CG2 ILE A1104     -41.459  16.455 -12.944  1.00 58.68     0.002 C 
ATOM   1384  CD  ILE A1104     -40.183  19.357 -12.560  1.00124.61     0.000 C 
ATOM   1385  H   ILE A1104     -43.839  17.968 -11.350  1.00 99.99     0.164 HD
ATOM   1386  N   ILE A1105     -41.724  16.323  -8.288  1.00101.60    -0.338 N 
ATOM   1387  CA  ILE A1105     -41.368  16.658  -6.898  1.00 56.68     0.159 C 
ATOM   1388  C   ILE A1105     -39.989  17.318  -6.780  1.00 78.82     0.251 C 
ATOM   1389  O   ILE A1105     -39.859  18.395  -6.218  1.00 89.09    -0.271 OA
ATOM   1390  CB  ILE A1105     -41.554  15.423  -5.989  1.00 73.51     0.029 C 
ATOM   1391  CG1 ILE A1105     -43.021  14.968  -5.934  1.00 77.18     0.002 C 
ATOM   1392  CG2 ILE A1105     -40.981  15.595  -4.578  1.00108.08     0.002 C 
ATOM   1393  CD  ILE A1105     -44.036  16.113  -5.889  1.00 89.45     0.000 C 
ATOM   1394  H   ILE A1105     -41.622  15.356  -8.540  1.00 99.99     0.164 HD
ATOM   1395  N   TRP A1106     -38.977  16.548  -7.174  1.00 84.86    -0.337 N 
ATOM   1396  CA  TRP A1106     -37.588  17.021  -7.129  1.00 80.17     0.164 C 
ATOM   1397  C   TRP A1106     -37.063  17.067  -8.562  1.00 77.84     0.251 C 
ATOM   1398  O   TRP A1106     -37.417  16.238  -9.399  1.00101.82    -0.271 OA
ATOM   1399  CB  TRP A1106     -36.749  16.050  -6.296  1.00 56.37     0.059 C 
ATOM   1400  CG  TRP A1106     -35.752  16.772  -5.382  1.00 84.08    -0.016 A 
ATOM   1401  CD1 TRP A1106     -36.077  17.517  -4.325  1.00116.14     0.097 A 
ATOM   1402  CD2 TRP A1106     -34.378  16.689  -5.421  1.00 58.76    -0.001 A 
ATOM   1403  NE1 TRP A1106     -34.967  17.913  -3.699  1.00 53.86    -0.365 N 
ATOM   1404  CE2 TRP A1106     -33.909  17.428  -4.342  1.00 73.28     0.042 A 
ATOM   1405  CE3 TRP A1106     -33.486  16.022  -6.261  1.00 78.68     0.014 A 
ATOM   1406  CZ2 TRP A1106     -32.552  17.521  -4.096  1.00 93.91     0.030 A 
ATOM   1407  CZ3 TRP A1106     -32.132  16.140  -6.034  1.00132.88     0.001 A 
ATOM   1408  CH2 TRP A1106     -31.670  16.897  -4.956  1.00121.26     0.002 A 
ATOM   1409  H   TRP A1106     -39.120  15.656  -7.594  1.00 99.99     0.164 HD
ATOM   1410  HE1 TRP A1106     -34.932  18.482  -2.878  1.00 99.99     0.165 HD
ATOM   1411  N   ASP A1107     -36.178  18.029  -8.786  1.00 72.53    -0.337 N 
ATOM   1412  CA  ASP A1107     -35.562  18.214 -10.103  1.00 73.67     0.170 C 
ATOM   1413  C   ASP A1107     -34.239  18.950  -9.909  1.00 86.24     0.252 C 
ATOM   1414  O   ASP A1107     -34.197  20.180  -9.898  1.00 69.66    -0.271 OA
ATOM   1415  CB  ASP A1107     -36.520  18.981 -11.031  1.00116.97     0.129 C 
ATOM   1416  CG  ASP A1107     -36.017  19.063 -12.477  1.00117.26     0.188 C 
ATOM   1417  OD1 ASP A1107     -36.686  19.750 -13.273  1.00100.76    -0.647 OA
ATOM   1418  OD2 ASP A1107     -34.957  18.454 -12.757  1.00 72.12    -0.647 OA
ATOM   1419  H   ASP A1107     -35.847  18.632  -8.056  1.00 99.99     0.164 HD
ATOM   1420  N   SER A1108     -33.179  18.164  -9.749  1.00 65.06    -0.336 N 
ATOM   1421  CA  SER A1108     -31.832  18.726  -9.557  1.00 67.83     0.189 C 
ATOM   1422  C   SER A1108     -31.032  18.846 -10.860  1.00 80.04     0.253 C 
ATOM   1423  O   SER A1108     -29.823  19.015 -10.843  1.00 61.47    -0.270 OA
ATOM   1424  CB  SER A1108     -31.020  17.940  -8.525  1.00 75.39     0.169 C 
ATOM   1425  OG  SER A1108     -30.792  16.596  -8.951  1.00 66.20    -0.380 OA
ATOM   1426  H   SER A1108     -33.243  17.160  -9.755  1.00 99.99     0.164 HD
ATOM   1427  HG  SER A1108     -30.214  16.151  -8.263  1.00 99.99     0.211 HD
ATOM   1428  N   GLN A1109     -31.774  18.951 -11.972  1.00 82.49    -0.337 N 
ATOM   1429  CA  GLN A1109     -31.161  19.239 -13.279  1.00 87.45     0.160 C 
ATOM   1430  C   GLN A1109     -30.945  20.756 -13.454  1.00 88.66     0.251 C 
ATOM   1431  O   GLN A1109     -31.281  21.372 -14.468  1.00108.61    -0.271 OA
ATOM   1432  CB  GLN A1109     -31.974  18.588 -14.406  1.00 77.80     0.042 C 
ATOM   1433  CG  GLN A1109     -31.244  18.755 -15.742  1.00105.02     0.090 C 
ATOM   1434  CD  GLN A1109     -31.550  17.652 -16.741  1.00 86.67     0.227 C 
ATOM   1435  OE1 GLN A1109     -32.674  17.339 -17.091  1.00 68.72    -0.273 OA
ATOM   1436  NE2 GLN A1109     -30.496  17.065 -17.246  1.00 68.10    -0.369 N 
ATOM   1437  H   GLN A1109     -32.769  18.969 -11.957  1.00 99.99     0.164 HD
ATOM   1438 1HE2 GLN A1109     -30.658  16.340 -17.898  1.00 99.99     0.159 HD
ATOM   1439 2HE2 GLN A1109     -29.584  17.345 -16.924  1.00 99.99     0.159 HD
ATOM   1440  N   LEU A1110     -30.511  21.389 -12.380  1.00 63.82    -0.338 N 
ATOM   1441  CA  LEU A1110     -30.004  22.768 -12.426  1.00 48.74     0.159 C 
ATOM   1442  C   LEU A1110     -28.482  22.690 -12.249  1.00 71.42     0.251 C 
ATOM   1443  O   LEU A1110     -27.924  21.678 -11.834  1.00 69.91    -0.271 OA
ATOM   1444  CB  LEU A1110     -30.603  23.590 -11.285  1.00 55.36     0.032 C 
ATOM   1445  CG  LEU A1110     -32.113  23.804 -11.394  1.00 80.35     0.002 C 
ATOM   1446  CD1 LEU A1110     -32.701  23.690  -9.991  1.00 73.03     0.000 C 
ATOM   1447  CD2 LEU A1110     -32.424  25.194 -11.955  1.00 89.25     0.000 C 
ATOM   1448  H   LEU A1110     -30.390  20.929 -11.496  1.00 99.99     0.164 HD
ATOM   1449  N   LEU A1111     -27.830  23.805 -12.549  1.00 71.91    -0.338 N 
ATOM   1450  CA  LEU A1111     -26.369  23.898 -12.392  1.00 79.27     0.159 C 
ATOM   1451  C   LEU A1111     -25.998  24.219 -10.939  1.00 83.36     0.251 C 
ATOM   1452  O   LEU A1111     -26.852  24.363 -10.074  1.00 97.34    -0.271 OA
ATOM   1453  CB  LEU A1111     -25.815  24.978 -13.321  1.00 99.29     0.032 C 
ATOM   1454  CG  LEU A1111     -26.066  24.713 -14.807  1.00 71.70     0.002 C 
ATOM   1455  CD1 LEU A1111     -25.589  25.928 -15.598  1.00 50.06     0.000 C 
ATOM   1456  CD2 LEU A1111     -25.342  23.458 -15.298  1.00 66.98     0.000 C 
ATOM   1457  H   LEU A1111     -28.305  24.666 -12.709  1.00 99.99     0.164 HD
ATOM   1458  N   GLY A1112     -24.680  24.173 -10.689  1.00 91.78    -0.336 N 
ATOM   1459  CA  GLY A1112     -24.166  24.582  -9.377  1.00108.05     0.189 C 
ATOM   1460  C   GLY A1112     -23.686  23.406  -8.528  1.00100.67     0.253 C 
ATOM   1461  O   GLY A1112     -22.822  23.600  -7.688  1.00 99.54    -0.270 OA
ATOM   1462  H   GLY A1112     -23.981  23.885 -11.348  1.00 99.99     0.164 HD
ATOM   1463  N   PHE A1113     -24.213  22.200  -8.786  1.00 66.54    -0.337 N 
ATOM   1464  CA  PHE A1113     -23.816  20.989  -8.039  1.00 70.85     0.164 C 
ATOM   1465  C   PHE A1113     -22.299  20.937  -7.834  1.00 81.45     0.251 C 
ATOM   1466  O   PHE A1113     -21.512  20.946  -8.784  1.00 63.82    -0.271 OA
ATOM   1467  CB  PHE A1113     -24.270  19.708  -8.749  1.00 45.27     0.056 C 
ATOM   1468  CG  PHE A1113     -23.783  18.447  -8.012  1.00 71.11    -0.044 A 
ATOM   1469  CD1 PHE A1113     -22.519  17.944  -8.273  1.00 57.58     0.008 A 
ATOM   1470  CD2 PHE A1113     -24.597  17.838  -7.077  1.00 76.52     0.008 A 
ATOM   1471  CE1 PHE A1113     -22.059  16.814  -7.599  1.00 83.16     0.001 A 
ATOM   1472  CE2 PHE A1113     -24.140  16.703  -6.397  1.00 59.17     0.001 A 
ATOM   1473  CZ  PHE A1113     -22.878  16.196  -6.661  1.00 72.26     0.000 A 
ATOM   1474  H   PHE A1113     -24.957  22.077  -9.437  1.00 99.99     0.164 HD
ATOM   1475  N   THR A1114     -21.936  21.028  -6.570  1.00 68.99    -0.336 N 
ATOM   1476  CA  THR A1114     -20.526  20.958  -6.160  1.00 60.00     0.186 C 
ATOM   1477  C   THR A1114     -20.454  19.847  -5.114  1.00 87.16     0.253 C 
ATOM   1478  O   THR A1114     -21.466  19.479  -4.513  1.00109.03    -0.270 OA
ATOM   1479  CB  THR A1114     -20.046  22.296  -5.570  1.00 78.18     0.140 C 
ATOM   1480  OG1 THR A1114     -20.453  23.381  -6.406  1.00 70.73    -0.382 OA
ATOM   1481  CG2 THR A1114     -18.516  22.343  -5.484  1.00 64.55     0.034 C 
ATOM   1482  H   THR A1114     -22.608  20.966  -5.823  1.00 99.99     0.164 HD
ATOM   1483  HG1 THR A1114     -21.084  23.050  -7.126  1.00 99.99     0.210 HD
ATOM   1484  N   PHE A1115     -19.247  19.343  -4.905  1.00 82.23    -0.337 N 
ATOM   1485  CA  PHE A1115     -19.021  18.327  -3.875  1.00 69.29     0.164 C 
ATOM   1486  C   PHE A1115     -17.530  18.266  -3.567  1.00 83.80     0.251 C 
ATOM   1487  O   PHE A1115     -16.696  17.788  -4.333  1.00 94.64    -0.271 OA
ATOM   1488  CB  PHE A1115     -19.546  16.972  -4.346  1.00 57.86     0.056 C 
ATOM   1489  CG  PHE A1115     -19.888  16.053  -3.173  1.00 58.59    -0.044 A 
ATOM   1490  CD1 PHE A1115     -21.138  15.470  -3.105  1.00 84.83     0.008 A 
ATOM   1491  CD2 PHE A1115     -18.951  15.760  -2.201  1.00 74.44     0.008 A 
ATOM   1492  CE1 PHE A1115     -21.436  14.590  -2.068  1.00 76.42     0.001 A 
ATOM   1493  CE2 PHE A1115     -19.225  14.871  -1.172  1.00 79.49     0.001 A 
ATOM   1494  CZ  PHE A1115     -20.481  14.287  -1.101  1.00 82.19     0.000 A 
ATOM   1495  H   PHE A1115     -18.423  19.713  -5.334  1.00 99.99     0.164 HD
ATOM   1496  N   SER A1116     -17.206  18.936  -2.485  1.00 75.55    -0.336 N 
ATOM   1497  CA  SER A1116     -15.831  19.036  -1.988  1.00 77.34     0.189 C 
ATOM   1498  C   SER A1116     -15.905  18.701  -0.507  1.00 96.82     0.254 C 
ATOM   1499  O   SER A1116     -16.956  18.885   0.104  1.00 90.65    -0.270 OA
ATOM   1500  CB  SER A1116     -15.336  20.462  -2.213  1.00 70.28     0.169 C 
ATOM   1501  OG  SER A1116     -15.362  20.751  -3.610  1.00104.10    -0.380 OA
ATOM   1502  H   SER A1116     -17.890  19.363  -1.877  1.00 99.99     0.164 HD
ATOM   1503  HG  SER A1116     -15.668  19.944  -4.119  1.00 99.99     0.211 HD
ATOM   1504  N   ASP A1117     -14.761  18.373   0.085  1.00 86.15    -0.337 N 
ATOM   1505  CA  ASP A1117     -14.748  17.813   1.448  1.00 81.40     0.170 C 
ATOM   1506  C   ASP A1117     -15.559  18.643   2.458  1.00 73.67     0.251 C 
ATOM   1507  O   ASP A1117     -16.281  18.106   3.284  1.00 84.74    -0.271 OA
ATOM   1508  CB  ASP A1117     -13.301  17.671   1.925  1.00 99.34     0.129 C 
ATOM   1509  CG  ASP A1117     -13.173  16.648   3.056  1.00 95.50     0.188 C 
ATOM   1510  OD1 ASP A1117     -13.981  15.701   3.067  1.00 83.17    -0.647 OA
ATOM   1511  OD2 ASP A1117     -12.230  16.803   3.855  1.00111.96    -0.647 OA
ATOM   1512  H   ASP A1117     -13.869  18.499  -0.357  1.00 99.99     0.164 HD
ATOM   1513  N   MET A1118     -15.429  19.964   2.380  1.00 83.29    -0.337 N 
ATOM   1514  CA  MET A1118     -16.155  20.854   3.295  1.00 77.65     0.160 C 
ATOM   1515  C   MET A1118     -17.055  21.877   2.580  1.00 97.10     0.251 C 
ATOM   1516  O   MET A1118     -17.183  23.019   3.006  1.00100.70    -0.271 OA
ATOM   1517  CB  MET A1118     -15.144  21.543   4.215  1.00 91.54     0.043 C 
ATOM   1518  CG  MET A1118     -14.340  20.552   5.058  1.00102.68     0.060 C 
ATOM   1519  SD  MET A1118     -13.227  21.401   6.233  1.00 80.18    -0.139 SA
ATOM   1520  CE  MET A1118     -11.855  21.807   5.175  1.00 65.38     0.069 C 
ATOM   1521  H   MET A1118     -14.795  20.413   1.758  1.00 99.99     0.164 HD
ATOM   1522  N   PHE A1119     -17.611  21.449   1.440  1.00 89.69    -0.337 N 
ATOM   1523  CA  PHE A1119     -18.555  22.277   0.676  1.00 71.49     0.164 C 
ATOM   1524  C   PHE A1119     -19.335  21.445  -0.343  1.00 67.62     0.251 C 
ATOM   1525  O   PHE A1119     -18.764  20.903  -1.290  1.00 87.27    -0.271 OA
ATOM   1526  CB  PHE A1119     -17.784  23.374  -0.050  1.00 47.27     0.056 C 
ATOM   1527  CG  PHE A1119     -18.737  24.345  -0.746  1.00 69.03    -0.044 A 
ATOM   1528  CD1 PHE A1119     -19.571  25.128   0.025  1.00 64.16     0.008 A 
ATOM   1529  CD2 PHE A1119     -18.712  24.457  -2.118  1.00 68.66     0.008 A 
ATOM   1530  CE1 PHE A1119     -20.405  26.057  -0.603  1.00 98.18     0.001 A 
ATOM   1531  CE2 PHE A1119     -19.531  25.401  -2.748  1.00 39.11     0.001 A 
ATOM   1532  CZ  PHE A1119     -20.378  26.189  -1.979  1.00 94.60     0.000 A 
ATOM   1533  H   PHE A1119     -17.386  20.572   1.014  1.00 99.99     0.164 HD
ATOM   1534  N   ILE A1120     -20.621  21.296  -0.069  1.00 48.77    -0.338 N 
ATOM   1535  CA  ILE A1120     -21.528  20.578  -0.978  1.00 81.31     0.159 C 
ATOM   1536  C   ILE A1120     -22.672  21.532  -1.352  1.00 94.00     0.251 C 
ATOM   1537  O   ILE A1120     -23.323  22.077  -0.471  1.00 70.56    -0.271 OA
ATOM   1538  CB  ILE A1120     -22.035  19.279  -0.314  1.00 62.72     0.029 C 
ATOM   1539  CG1 ILE A1120     -21.034  18.123  -0.368  1.00 52.45     0.002 C 
ATOM   1540  CG2 ILE A1120     -23.285  18.753  -0.999  1.00 72.21     0.002 C 
ATOM   1541  CD  ILE A1120     -19.932  18.177   0.687  1.00 50.52     0.000 C 
ATOM   1542  H   ILE A1120     -21.068  21.764   0.700  1.00 99.99     0.164 HD
ATOM   1543  N   ARG A1121     -23.018  21.491  -2.641  1.00 65.47    -0.338 N 
ATOM   1544  CA  ARG A1121     -24.200  22.202  -3.139  1.00 63.44     0.159 C 
ATOM   1545  C   ARG A1121     -25.022  21.304  -4.065  1.00 70.42     0.251 C 
ATOM   1546  O   ARG A1121     -24.492  20.637  -4.952  1.00 76.18    -0.271 OA
ATOM   1547  CB  ARG A1121     -23.754  23.426  -3.927  1.00 64.83     0.034 C 
ATOM   1548  CG  ARG A1121     -24.932  24.320  -4.334  1.00 51.10     0.027 C 
ATOM   1549  CD  ARG A1121     -24.625  25.276  -5.492  1.00 63.90     0.116 C 
ATOM   1550  NE  ARG A1121     -23.180  25.536  -5.634  1.00 73.00    -0.212 N 
ATOM   1551  CZ  ARG A1121     -22.552  26.687  -5.427  1.00 88.60     0.666 C 
ATOM   1552  NH1 ARG A1121     -23.222  27.748  -5.011  1.00 89.13    -0.235 N 
ATOM   1553  NH2 ARG A1121     -21.247  26.778  -5.640  1.00 60.40    -0.235 N 
ATOM   1554  H   ARG A1121     -22.508  20.971  -3.323  1.00 99.99     0.164 HD
ATOM   1555  HE  ARG A1121     -22.637  24.733  -5.885  1.00 99.99     0.178 HD
ATOM   1556 1HH1 ARG A1121     -22.766  28.622  -4.874  1.00 99.99     0.174 HD
ATOM   1557 2HH1 ARG A1121     -24.207  27.655  -4.873  1.00 99.99     0.174 HD
ATOM   1558 1HH2 ARG A1121     -20.782  27.648  -5.489  1.00 99.99     0.174 HD
ATOM   1559 2HH2 ARG A1121     -20.732  25.977  -5.944  1.00 99.99     0.174 HD
ATOM   1560  N   ILE A1122     -26.320  21.338  -3.817  1.00 49.72    -0.338 N 
ATOM   1561  CA  ILE A1122     -27.312  20.776  -4.739  1.00 74.00     0.159 C 
ATOM   1562  C   ILE A1122     -28.495  21.748  -4.794  1.00 85.62     0.251 C 
ATOM   1563  O   ILE A1122     -28.810  22.413  -3.804  1.00 77.23    -0.271 OA
ATOM   1564  CB  ILE A1122     -27.686  19.352  -4.292  1.00 60.87     0.029 C 
ATOM   1565  CG1 ILE A1122     -28.378  18.614  -5.444  1.00 59.94     0.002 C 
ATOM   1566  CG2 ILE A1122     -28.538  19.341  -3.010  1.00 45.83     0.002 C 
ATOM   1567  CD  ILE A1122     -28.149  17.101  -5.392  1.00 38.21     0.000 C 
ATOM   1568  H   ILE A1122     -26.700  21.765  -2.993  1.00 99.99     0.164 HD
ATOM   1569  N   SER A1123     -29.228  21.653  -5.885  1.00 59.74    -0.336 N 
ATOM   1570  CA  SER A1123     -30.385  22.528  -6.094  1.00 57.22     0.189 C 
ATOM   1571  C   SER A1123     -31.540  21.688  -6.595  1.00 71.81     0.254 C 
ATOM   1572  O   SER A1123     -31.380  20.510  -6.925  1.00 78.31    -0.270 OA
ATOM   1573  CB  SER A1123     -30.082  23.609  -7.130  1.00 62.90     0.169 C 
ATOM   1574  OG  SER A1123     -29.076  24.467  -6.610  1.00 62.15    -0.380 OA
ATOM   1575  H   SER A1123     -29.198  20.860  -6.497  1.00 99.99     0.164 HD
ATOM   1576  HG  SER A1123     -28.931  25.235  -7.230  1.00 99.99     0.211 HD
ATOM   1577  N   THR A1124     -32.705  22.287  -6.532  1.00 50.98    -0.336 N 
ATOM   1578  CA  THR A1124     -33.914  21.655  -7.071  1.00 56.17     0.186 C 
ATOM   1579  C   THR A1124     -34.901  22.730  -7.486  1.00 72.18     0.253 C 
ATOM   1580  O   THR A1124     -35.067  23.720  -6.773  1.00 50.43    -0.270 OA
ATOM   1581  CB  THR A1124     -34.561  20.727  -6.028  1.00 59.94     0.140 C 
ATOM   1582  OG1 THR A1124     -35.811  20.257  -6.541  1.00 61.59    -0.382 OA
ATOM   1583  CG2 THR A1124     -34.689  21.351  -4.629  1.00 68.10     0.034 C 
ATOM   1584  H   THR A1124     -32.859  23.111  -5.971  1.00 99.99     0.164 HD
ATOM   1585  HG1 THR A1124     -36.370  19.847  -5.817  1.00 99.99     0.210 HD
ATOM   1586  N   ARG A1125     -35.623  22.427  -8.548  1.00 57.12    -0.337 N 
ATOM   1587  CA  ARG A1125     -36.802  23.226  -8.900  1.00 67.88     0.159 C 
ATOM   1588  C   ARG A1125     -37.918  22.771  -7.950  1.00 74.39     0.251 C 
ATOM   1589  O   ARG A1125     -38.037  21.587  -7.628  1.00 73.50    -0.271 OA
ATOM   1590  CB  ARG A1125     -37.226  22.970 -10.349  1.00 84.48     0.034 C 
ATOM   1591  CG  ARG A1125     -36.036  22.973 -11.312  1.00116.33     0.027 C 
ATOM   1592  CD  ARG A1125     -36.485  22.826 -12.759  1.00105.06     0.116 C 
ATOM   1593  NE  ARG A1125     -36.969  24.128 -13.243  1.00 95.07    -0.212 N 
ATOM   1594  CZ  ARG A1125     -36.314  24.909 -14.102  1.00 98.98     0.666 C 
ATOM   1595  NH1 ARG A1125     -35.120  24.569 -14.568  1.00 64.12    -0.235 N 
ATOM   1596  NH2 ARG A1125     -36.862  26.036 -14.522  1.00108.42    -0.235 N 
ATOM   1597  H   ARG A1125     -35.537  21.546  -9.020  1.00 99.99     0.164 HD
ATOM   1598  HE  ARG A1125     -37.844  24.430 -12.868  1.00 99.99     0.178 HD
ATOM   1599 1HH1 ARG A1125     -34.634  25.150 -15.214  1.00 99.99     0.174 HD
ATOM   1600 2HH1 ARG A1125     -34.730  23.697 -14.274  1.00 99.99     0.174 HD
ATOM   1601 1HH2 ARG A1125     -36.373  26.628 -15.159  1.00 99.99     0.174 HD
ATOM   1602 2HH2 ARG A1125     -37.757  26.307 -14.170  1.00 99.99     0.174 HD
ATOM   1603  N   LEU A1126     -38.587  23.728  -7.341  1.00 80.89    -0.338 N 
ATOM   1604  CA  LEU A1126     -39.823  23.458  -6.599  1.00 76.58     0.160 C 
ATOM   1605  C   LEU A1126     -40.993  23.273  -7.570  1.00 68.57     0.254 C 
ATOM   1606  O   LEU A1126     -41.116  24.044  -8.533  1.00 73.47    -0.270 OA
ATOM   1607  CB  LEU A1126     -40.107  24.579  -5.589  1.00 46.24     0.032 C 
ATOM   1608  CG  LEU A1126     -39.467  24.466  -4.191  1.00 58.57     0.002 C 
ATOM   1609  CD1 LEU A1126     -38.463  23.319  -3.998  1.00 55.28     0.000 C 
ATOM   1610  CD2 LEU A1126     -38.816  25.803  -3.837  1.00 48.87     0.000 C 
ATOM   1611  H   LEU A1126     -38.356  24.701  -7.461  1.00 99.99     0.164 HD
ATOM   1612  N   PRO A1127     -41.873  22.312  -7.293  1.00 75.88    -0.312 N 
ATOM   1613  CA  PRO A1127     -43.063  22.081  -8.127  1.00 63.75     0.163 C 
ATOM   1614  C   PRO A1127     -44.089  23.220  -8.003  1.00 66.57     0.251 C 
ATOM   1615  O   PRO A1127     -45.143  23.141  -8.633  1.00 50.95    -0.271 OA
ATOM   1616  CB  PRO A1127     -43.632  20.759  -7.621  1.00 75.27     0.034 C 
ATOM   1617  CG  PRO A1127     -43.301  20.800  -6.132  1.00 74.21     0.027 C 
ATOM   1618  CD  PRO A1127     -41.914  21.445  -6.091  1.00 93.90     0.105 C 
ATOM   1619  N   SER A1128     -43.878  24.151  -7.068  1.00 72.25    -0.336 N 
ATOM   1620  CA  SER A1128     -44.806  25.286  -6.899  1.00 63.28     0.189 C 
ATOM   1621  C   SER A1128     -44.164  26.491  -6.188  1.00 64.75     0.253 C 
ATOM   1622  O   SER A1128     -42.986  26.495  -5.852  1.00 75.64    -0.270 OA
ATOM   1623  CB  SER A1128     -46.043  24.795  -6.131  1.00 63.61     0.169 C 
ATOM   1624  OG  SER A1128     -45.769  24.768  -4.729  1.00 93.72    -0.380 OA
ATOM   1625  H   SER A1128     -43.145  24.098  -6.387  1.00 99.99     0.164 HD
ATOM   1626  HG  SER A1128     -46.470  24.182  -4.286  1.00 99.99     0.211 HD
ATOM   1627  N   LYS A1129     -45.034  27.438  -5.836  1.00 50.50    -0.337 N 
ATOM   1628  CA  LYS A1129     -44.635  28.629  -5.074  1.00 90.22     0.159 C 
ATOM   1629  C   LYS A1129     -44.999  28.505  -3.580  1.00 68.82     0.251 C 
ATOM   1630  O   LYS A1129     -44.951  29.491  -2.853  1.00 68.95    -0.271 OA
ATOM   1631  CB  LYS A1129     -45.326  29.848  -5.697  1.00 92.90     0.032 C 
ATOM   1632  CG  LYS A1129     -44.367  30.856  -6.340  1.00 53.70     0.004 C 
ATOM   1633  CD  LYS A1129     -43.824  30.376  -7.687  1.00106.71     0.032 C 
ATOM   1634  CE  LYS A1129     -43.276  31.526  -8.537  1.00102.19     0.206 C 
ATOM   1635  NZ  LYS A1129     -44.357  32.365  -9.080  1.00 75.79    -0.064 N 
ATOM   1636  H   LYS A1129     -46.015  27.312  -5.960  1.00 99.99     0.164 HD
ATOM   1637  HZ1 LYS A1129     -43.960  33.105  -9.621  1.00 99.99     0.275 HD
ATOM   1638  HZ2 LYS A1129     -44.952  31.809  -9.661  1.00 99.99     0.275 HD
ATOM   1639  HZ3 LYS A1129     -44.890  32.751  -8.327  1.00 99.99     0.275 HD
ATOM   1640  N   TYR A1130     -45.242  27.278  -3.106  1.00 77.12    -0.337 N 
ATOM   1641  CA  TYR A1130     -45.653  27.019  -1.711  1.00 77.66     0.164 C 
ATOM   1642  C   TYR A1130     -44.748  25.982  -1.028  1.00 80.38     0.251 C 
ATOM   1643  O   TYR A1130     -44.813  24.794  -1.314  1.00 51.45    -0.271 OA
ATOM   1644  CB  TYR A1130     -47.101  26.521  -1.664  1.00 66.40     0.056 C 
ATOM   1645  CG  TYR A1130     -48.116  27.622  -2.001  1.00 63.68    -0.044 A 
ATOM   1646  CD1 TYR A1130     -48.692  28.336  -0.973  1.00 69.18     0.011 A 
ATOM   1647  CD2 TYR A1130     -48.476  27.846  -3.314  1.00 60.40     0.011 A 
ATOM   1648  CE1 TYR A1130     -49.666  29.306  -1.261  1.00 59.30     0.037 A 
ATOM   1649  CE2 TYR A1130     -49.441  28.823  -3.607  1.00 68.38     0.037 A 
ATOM   1650  CZ  TYR A1130     -50.019  29.542  -2.577  1.00 87.01     0.065 A 
ATOM   1651  OH  TYR A1130     -50.975  30.483  -2.864  1.00 69.16    -0.361 OA
ATOM   1652  H   TYR A1130     -45.162  26.454  -3.673  1.00 99.99     0.164 HD
ATOM   1653  HH  TYR A1130     -51.256  30.917  -2.008  1.00 99.99     0.217 HD
ATOM   1654  N   LEU A1131     -43.916  26.480  -0.111  1.00 45.82    -0.338 N 
ATOM   1655  CA  LEU A1131     -42.955  25.652   0.648  1.00 71.15     0.159 C 
ATOM   1656  C   LEU A1131     -43.162  25.989   2.134  1.00 82.77     0.251 C 
ATOM   1657  O   LEU A1131     -43.140  27.161   2.504  1.00 54.22    -0.271 OA
ATOM   1658  CB  LEU A1131     -41.549  26.072   0.172  1.00 60.99     0.032 C 
ATOM   1659  CG  LEU A1131     -40.219  25.536   0.751  1.00 60.80     0.002 C 
ATOM   1660  CD1 LEU A1131     -40.138  25.276   2.257  1.00 49.48     0.000 C 
ATOM   1661  CD2 LEU A1131     -39.666  24.380  -0.067  1.00 58.21     0.000 C 
ATOM   1662  H   LEU A1131     -43.972  27.434   0.179  1.00 99.99     0.164 HD
ATOM   1663  N   TYR A1132     -43.114  24.966   2.986  1.00 53.59    -0.337 N 
ATOM   1664  CA  TYR A1132     -43.253  25.195   4.437  1.00 61.15     0.164 C 
ATOM   1665  C   TYR A1132     -42.111  24.582   5.262  1.00 75.12     0.251 C 
ATOM   1666  O   TYR A1132     -41.706  23.449   5.022  1.00 46.86    -0.271 OA
ATOM   1667  CB  TYR A1132     -44.600  24.677   4.950  1.00 49.61     0.056 C 
ATOM   1668  CG  TYR A1132     -45.789  25.236   4.155  1.00 61.67    -0.044 A 
ATOM   1669  CD1 TYR A1132     -46.375  26.435   4.510  1.00 62.09     0.011 A 
ATOM   1670  CD2 TYR A1132     -46.299  24.485   3.113  1.00 51.77     0.011 A 
ATOM   1671  CE1 TYR A1132     -47.504  26.892   3.817  1.00 65.27     0.037 A 
ATOM   1672  CE2 TYR A1132     -47.422  24.938   2.415  1.00 69.06     0.037 A 
ATOM   1673  CZ  TYR A1132     -48.005  26.142   2.768  1.00 72.03     0.065 A 
ATOM   1674  OH  TYR A1132     -49.082  26.586   2.059  1.00 70.26    -0.361 OA
ATOM   1675  H   TYR A1132     -42.909  24.024   2.695  1.00 99.99     0.164 HD
ATOM   1676  HH  TYR A1132     -49.429  27.450   2.458  1.00 99.99     0.217 HD
ATOM   1677  N   GLY A1133     -41.607  25.429   6.179  1.00 50.87    -0.336 N 
ATOM   1678  CA  GLY A1133     -40.702  25.054   7.289  1.00 47.64     0.189 C 
ATOM   1679  C   GLY A1133     -39.242  24.682   6.979  1.00 47.89     0.253 C 
ATOM   1680  O   GLY A1133     -38.956  23.813   6.162  1.00 68.43    -0.270 OA
ATOM   1681  H   GLY A1133     -41.844  26.406   6.178  1.00 99.99     0.164 HD
ATOM   1682  N   PHE A1134     -38.335  25.322   7.710  1.00 63.61    -0.337 N 
ATOM   1683  CA  PHE A1134     -36.906  24.943   7.732  1.00 65.07     0.164 C 
ATOM   1684  C   PHE A1134     -36.310  25.047   9.147  1.00104.78     0.251 C 
ATOM   1685  O   PHE A1134     -36.931  25.579  10.062  1.00 40.78    -0.271 OA
ATOM   1686  CB  PHE A1134     -36.094  25.712   6.679  1.00 74.20     0.056 C 
ATOM   1687  CG  PHE A1134     -35.800  24.845   5.443  1.00 70.95    -0.044 A 
ATOM   1688  CD1 PHE A1134     -34.641  24.088   5.398  1.00 67.02     0.008 A 
ATOM   1689  CD2 PHE A1134     -36.651  24.851   4.348  1.00 86.27     0.008 A 
ATOM   1690  CE1 PHE A1134     -34.326  23.337   4.268  1.00 73.57     0.001 A 
ATOM   1691  CE2 PHE A1134     -36.342  24.099   3.211  1.00 51.92     0.001 A 
ATOM   1692  CZ  PHE A1134     -35.180  23.343   3.170  1.00 79.02     0.000 A 
ATOM   1693  H   PHE A1134     -38.579  26.028   8.374  1.00 99.99     0.164 HD
ATOM   1694  N   GLY A1135     -35.067  24.551   9.268  1.00124.52    -0.336 N 
ATOM   1695  CA  GLY A1135     -34.378  24.348  10.552  1.00 78.77     0.189 C 
ATOM   1696  C   GLY A1135     -34.315  25.530  11.513  1.00 64.38     0.253 C 
ATOM   1697  O   GLY A1135     -33.509  26.420  11.300  1.00102.65    -0.270 OA
ATOM   1698  H   GLY A1135     -34.523  24.266   8.477  1.00 99.99     0.164 HD
ATOM   1699  N   GLU A1136     -35.073  25.391  12.609  1.00 81.90    -0.337 N 
ATOM   1700  CA  GLU A1136     -35.294  26.425  13.638  1.00 49.55     0.160 C 
ATOM   1701  C   GLU A1136     -34.703  27.828  13.389  1.00 60.33     0.251 C 
ATOM   1702  O   GLU A1136     -33.513  28.083  13.567  1.00 42.69    -0.271 OA
ATOM   1703  CB  GLU A1136     -34.910  25.877  15.020  1.00 43.83     0.043 C 
ATOM   1704  CG  GLU A1136     -35.257  26.860  16.143  1.00 68.35     0.100 C 
ATOM   1705  CD  GLU A1136     -35.714  26.184  17.430  1.00 88.33     0.185 C 
ATOM   1706  OE1 GLU A1136     -36.734  26.680  17.941  1.00 77.84    -0.647 OA
ATOM   1707  OE2 GLU A1136     -35.049  25.221  17.875  1.00 55.37    -0.647 OA
ATOM   1708  H   GLU A1136     -35.570  24.543  12.778  1.00 99.99     0.164 HD
ATOM   1709  N   THR A1137     -35.629  28.725  13.065  1.00 71.08    -0.336 N 
ATOM   1710  CA  THR A1137     -35.425  30.190  13.064  1.00 47.61     0.186 C 
ATOM   1711  C   THR A1137     -36.800  30.881  12.999  1.00 68.08     0.253 C 
ATOM   1712  O   THR A1137     -37.821  30.239  12.772  1.00 80.06    -0.270 OA
ATOM   1713  CB  THR A1137     -34.501  30.668  11.926  1.00 66.67     0.140 C 
ATOM   1714  OG1 THR A1137     -34.338  32.086  12.021  1.00 95.31    -0.382 OA
ATOM   1715  CG2 THR A1137     -35.067  30.343  10.544  1.00 22.88     0.034 C 
ATOM   1716  H   THR A1137     -36.527  28.453  12.718  1.00 99.99     0.164 HD
ATOM   1717  HG1 THR A1137     -33.556  32.357  11.459  1.00 99.99     0.210 HD
ATOM   1718  N   GLU A1138     -36.776  32.210  13.077  1.00 65.59    -0.337 N 
ATOM   1719  CA  GLU A1138     -37.994  33.026  13.106  1.00 68.63     0.160 C 
ATOM   1720  C   GLU A1138     -38.382  33.498  11.697  1.00 92.20     0.251 C 
ATOM   1721  O   GLU A1138     -37.974  34.558  11.223  1.00 89.90    -0.271 OA
ATOM   1722  CB  GLU A1138     -37.768  34.196  14.065  1.00 47.46     0.043 C 
ATOM   1723  CG  GLU A1138     -39.008  35.084  14.180  1.00 62.47     0.100 C 
ATOM   1724  CD  GLU A1138     -38.768  36.247  15.137  1.00 78.23     0.185 C 
ATOM   1725  OE1 GLU A1138     -38.081  37.206  14.718  1.00 76.82    -0.647 OA
ATOM   1726  OE2 GLU A1138     -39.282  36.151  16.269  1.00 94.98    -0.647 OA
ATOM   1727  H   GLU A1138     -35.906  32.691  12.921  1.00 99.99     0.164 HD
ATOM   1728  N   HIS A1139     -39.162  32.652  11.032  1.00 82.74    -0.337 N 
ATOM   1729  CA  HIS A1139     -39.776  33.040   9.754  1.00 85.53     0.165 C 
ATOM   1730  C   HIS A1139     -40.897  34.047  10.015  1.00 76.81     0.251 C 
ATOM   1731  O   HIS A1139     -41.453  34.136  11.118  1.00 73.34    -0.271 OA
ATOM   1732  CB  HIS A1139     -40.315  31.812   9.021  1.00 69.29     0.077 C 
ATOM   1733  CG  HIS A1139     -39.231  30.776   8.704  1.00 44.95     0.057 A 
ATOM   1734  ND1 HIS A1139     -39.435  29.475   8.814  1.00 52.98    -0.338 N 
ATOM   1735  CD2 HIS A1139     -38.004  30.943   8.215  1.00 72.55     0.113 A 
ATOM   1736  CE1 HIS A1139     -38.351  28.831   8.400  1.00 82.86     0.175 A 
ATOM   1737  NE2 HIS A1139     -37.464  29.742   8.019  1.00 90.48    -0.223 NA
ATOM   1738  H   HIS A1139     -39.390  31.739  11.370  1.00 99.99     0.164 HD
ATOM   1739  HD1 HIS A1139     -40.277  29.062   9.171  1.00 99.99     0.167 HD
ATOM   1740  N   ARG A1140     -41.146  34.860   9.019  1.00 93.90    -0.338 N 
ATOM   1741  CA  ARG A1140     -42.123  35.967   9.104  1.00 61.23     0.159 C 
ATOM   1742  C   ARG A1140     -43.552  35.516   8.757  1.00 72.39     0.251 C 
ATOM   1743  O   ARG A1140     -44.529  36.151   9.153  1.00 59.81    -0.271 OA
ATOM   1744  CB  ARG A1140     -41.687  37.164   8.246  1.00 38.03     0.034 C 
ATOM   1745  CG  ARG A1140     -40.414  36.886   7.439  1.00 73.11     0.027 C 
ATOM   1746  CD  ARG A1140     -40.328  37.728   6.187  1.00113.56     0.116 C 
ATOM   1747  NE  ARG A1140     -39.766  39.022   6.576  1.00130.06    -0.212 N 
ATOM   1748  CZ  ARG A1140     -39.347  39.938   5.709  1.00148.57     0.666 C 
ATOM   1749  NH1 ARG A1140     -38.861  41.086   6.153  1.00139.96    -0.235 N 
ATOM   1750  NH2 ARG A1140     -39.400  39.710   4.402  1.00 76.39    -0.235 N 
ATOM   1751  H   ARG A1140     -40.622  34.843   8.159  1.00 99.99     0.164 HD
ATOM   1752  HE  ARG A1140     -39.707  39.192   7.558  1.00 99.99     0.178 HD
ATOM   1753 1HH1 ARG A1140     -38.551  41.771   5.499  1.00 99.99     0.174 HD
ATOM   1754 2HH1 ARG A1140     -38.810  41.263   7.133  1.00 99.99     0.174 HD
ATOM   1755 1HH2 ARG A1140     -39.090  40.386   3.742  1.00 99.99     0.174 HD
ATOM   1756 2HH2 ARG A1140     -39.756  38.830   4.086  1.00 99.99     0.174 HD
ATOM   1757  N   SER A1141     -43.648  34.417   8.018  1.00 35.20    -0.336 N 
ATOM   1758  CA  SER A1141     -44.917  33.756   7.662  1.00 79.08     0.189 C 
ATOM   1759  C   SER A1141     -44.683  32.251   7.518  1.00 74.82     0.254 C 
ATOM   1760  O   SER A1141     -43.544  31.816   7.336  1.00 74.94    -0.270 OA
ATOM   1761  CB  SER A1141     -45.523  34.356   6.384  1.00 82.46     0.169 C 
ATOM   1762  OG  SER A1141     -44.512  34.792   5.468  1.00 88.71    -0.380 OA
ATOM   1763  H   SER A1141     -42.848  33.977   7.606  1.00 99.99     0.164 HD
ATOM   1764  HG  SER A1141     -44.952  35.202   4.664  1.00 99.99     0.211 HD
ATOM   1765  N   TYR A1142     -45.745  31.468   7.705  1.00 59.77    -0.337 N 
ATOM   1766  CA  TYR A1142     -45.662  29.996   7.603  1.00 57.95     0.164 C 
ATOM   1767  C   TYR A1142     -45.061  29.517   6.263  1.00 94.57     0.251 C 
ATOM   1768  O   TYR A1142     -44.084  28.781   6.258  1.00 78.65    -0.271 OA
ATOM   1769  CB  TYR A1142     -47.040  29.368   7.847  1.00 36.26     0.056 C 
ATOM   1770  CG  TYR A1142     -47.020  27.843   7.975  1.00 53.28    -0.044 A 
ATOM   1771  CD1 TYR A1142     -46.070  27.187   8.754  1.00 51.28     0.011 A 
ATOM   1772  CD2 TYR A1142     -47.969  27.099   7.287  1.00 84.18     0.011 A 
ATOM   1773  CE1 TYR A1142     -46.071  25.802   8.838  1.00 33.65     0.037 A 
ATOM   1774  CE2 TYR A1142     -47.973  25.719   7.361  1.00 64.46     0.037 A 
ATOM   1775  CZ  TYR A1142     -47.018  25.063   8.138  1.00 53.67     0.065 A 
ATOM   1776  OH  TYR A1142     -47.052  23.713   8.247  1.00 54.14    -0.361 OA
ATOM   1777  H   TYR A1142     -46.632  31.845   7.979  1.00 99.99     0.164 HD
ATOM   1778  HH  TYR A1142     -47.757  23.320   7.651  1.00 99.99     0.217 HD
ATOM   1779  N   ARG A1143     -45.641  29.988   5.152  1.00 69.70    -0.338 N 
ATOM   1780  CA  ARG A1143     -45.156  29.696   3.790  1.00 60.28     0.159 C 
ATOM   1781  C   ARG A1143     -43.957  30.594   3.432  1.00 79.33     0.251 C 
ATOM   1782  O   ARG A1143     -44.102  31.816   3.348  1.00 71.60    -0.271 OA
ATOM   1783  CB  ARG A1143     -46.336  29.939   2.844  1.00 85.79     0.034 C 
ATOM   1784  CG  ARG A1143     -45.915  29.986   1.378  1.00106.08     0.027 C 
ATOM   1785  CD  ARG A1143     -46.892  30.888   0.650  1.00 75.27     0.116 C 
ATOM   1786  NE  ARG A1143     -46.379  31.141  -0.701  1.00 90.79    -0.212 N 
ATOM   1787  CZ  ARG A1143     -47.055  31.770  -1.657  1.00 99.01     0.666 C 
ATOM   1788  NH1 ARG A1143     -48.288  32.205  -1.444  1.00 92.72    -0.235 N 
ATOM   1789  NH2 ARG A1143     -46.495  31.972  -2.838  1.00106.00    -0.235 N 
ATOM   1790  H   ARG A1143     -46.424  30.603   5.184  1.00 99.99     0.164 HD
ATOM   1791  HE  ARG A1143     -45.467  30.784  -0.908  1.00 99.99     0.178 HD
ATOM   1792 1HH1 ARG A1143     -48.802  32.659  -2.163  1.00 99.99     0.174 HD
ATOM   1793 2HH1 ARG A1143     -48.680  32.055  -0.536  1.00 99.99     0.174 HD
ATOM   1794 1HH2 ARG A1143     -47.004  32.428  -3.561  1.00 99.99     0.174 HD
ATOM   1795 2HH2 ARG A1143     -45.573  31.619  -3.006  1.00 99.99     0.174 HD
ATOM   1796  N   ARG A1144     -42.829  29.976   3.107  1.00 46.17    -0.338 N 
ATOM   1797  CA  ARG A1144     -41.598  30.759   2.874  1.00 64.70     0.159 C 
ATOM   1798  C   ARG A1144     -41.458  31.407   1.483  1.00 61.20     0.251 C 
ATOM   1799  O   ARG A1144     -42.055  30.986   0.503  1.00 89.38    -0.271 OA
ATOM   1800  CB  ARG A1144     -40.367  30.036   3.428  1.00 50.29     0.034 C 
ATOM   1801  CG  ARG A1144     -40.294  30.155   4.960  1.00 22.50     0.027 C 
ATOM   1802  CD  ARG A1144     -39.818  31.532   5.445  1.00126.24     0.116 C 
ATOM   1803  NE  ARG A1144     -40.850  32.587   5.481  1.00 76.55    -0.212 N 
ATOM   1804  CZ  ARG A1144     -40.612  33.900   5.371  1.00 25.41     0.666 C 
ATOM   1805  NH1 ARG A1144     -39.390  34.392   5.229  1.00 38.40    -0.235 N 
ATOM   1806  NH2 ARG A1144     -41.600  34.777   5.360  1.00 43.24    -0.235 N 
ATOM   1807  H   ARG A1144     -42.770  28.977   2.984  1.00 99.99     0.164 HD
ATOM   1808  HE  ARG A1144     -41.791  32.271   5.610  1.00 99.99     0.178 HD
ATOM   1809 1HH1 ARG A1144     -39.245  35.376   5.130  1.00 99.99     0.174 HD
ATOM   1810 2HH1 ARG A1144     -38.616  33.762   5.230  1.00 99.99     0.174 HD
ATOM   1811 1HH2 ARG A1144     -41.385  35.748   5.251  1.00 99.99     0.174 HD
ATOM   1812 2HH2 ARG A1144     -42.561  34.496   5.423  1.00 99.99     0.174 HD
ATOM   1813  N   ASP A1145     -40.685  32.504   1.474  1.00 86.92    -0.337 N 
ATOM   1814  CA  ASP A1145     -40.784  33.559   0.453  1.00 69.76     0.170 C 
ATOM   1815  C   ASP A1145     -40.409  33.179  -0.985  1.00100.64     0.251 C 
ATOM   1816  O   ASP A1145     -41.125  33.556  -1.895  1.00 94.43    -0.271 OA
ATOM   1817  CB  ASP A1145     -40.011  34.798   0.924  1.00 70.12     0.129 C 
ATOM   1818  CG  ASP A1145     -40.279  36.053   0.082  1.00 97.32     0.188 C 
ATOM   1819  OD1 ASP A1145     -40.140  35.952  -1.151  1.00124.19    -0.647 OA
ATOM   1820  OD2 ASP A1145     -40.690  37.065   0.683  1.00 48.20    -0.647 OA
ATOM   1821  H   ASP A1145     -40.002  32.658   2.179  1.00 99.99     0.164 HD
ATOM   1822  N   LEU A1146     -39.217  32.589  -1.169  1.00 63.25    -0.338 N 
ATOM   1823  CA  LEU A1146     -38.698  32.231  -2.505  1.00 86.73     0.159 C 
ATOM   1824  C   LEU A1146     -38.102  33.405  -3.293  1.00 75.89     0.251 C 
ATOM   1825  O   LEU A1146     -37.339  33.164  -4.211  1.00 80.25    -0.271 OA
ATOM   1826  CB  LEU A1146     -39.711  31.476  -3.395  1.00 43.30     0.032 C 
ATOM   1827  CG  LEU A1146     -40.494  30.364  -2.677  1.00 53.67     0.002 C 
ATOM   1828  CD1 LEU A1146     -41.342  29.592  -3.685  1.00 56.35     0.000 C 
ATOM   1829  CD2 LEU A1146     -39.588  29.393  -1.917  1.00 42.80     0.000 C 
ATOM   1830  H   LEU A1146     -38.674  32.237  -0.414  1.00 99.99     0.164 HD
ATOM   1831  N   GLU A1147     -38.361  34.653  -2.907  1.00 52.59    -0.338 N 
ATOM   1832  CA  GLU A1147     -37.804  35.821  -3.618  1.00 44.22     0.160 C 
ATOM   1833  C   GLU A1147     -36.375  36.178  -3.161  1.00 58.82     0.251 C 
ATOM   1834  O   GLU A1147     -36.114  37.276  -2.675  1.00 51.72    -0.271 OA
ATOM   1835  CB  GLU A1147     -38.745  37.019  -3.436  1.00 74.50     0.043 C 
ATOM   1836  CG  GLU A1147     -38.649  38.034  -4.576  1.00103.55     0.100 C 
ATOM   1837  CD  GLU A1147     -39.500  37.667  -5.799  1.00112.12     0.185 C 
ATOM   1838  OE1 GLU A1147     -40.077  36.556  -5.839  1.00 78.81    -0.647 OA
ATOM   1839  OE2 GLU A1147     -39.572  38.540  -6.689  1.00135.05    -0.647 OA
ATOM   1840  H   GLU A1147     -39.078  34.866  -2.240  1.00 99.99     0.164 HD
ATOM   1841  N   TRP A1148     -35.443  35.242  -3.368  1.00 69.79    -0.337 N 
ATOM   1842  CA  TRP A1148     -33.999  35.440  -3.119  1.00 53.74     0.164 C 
ATOM   1843  C   TRP A1148     -33.661  35.632  -1.627  1.00 61.50     0.251 C 
ATOM   1844  O   TRP A1148     -33.264  36.688  -1.155  1.00 99.83    -0.271 OA
ATOM   1845  CB  TRP A1148     -33.454  36.629  -3.922  1.00 76.61     0.059 C 
ATOM   1846  CG  TRP A1148     -33.604  36.447  -5.432  1.00 89.99    -0.016 A 
ATOM   1847  CD1 TRP A1148     -34.439  37.116  -6.226  1.00 78.75     0.097 A 
ATOM   1848  CD2 TRP A1148     -32.840  35.615  -6.205  1.00105.07    -0.001 A 
ATOM   1849  NE1 TRP A1148     -34.231  36.720  -7.481  1.00 93.96    -0.365 N 
ATOM   1850  CE2 TRP A1148     -33.275  35.800  -7.517  1.00 87.84     0.042 A 
ATOM   1851  CE3 TRP A1148     -31.836  34.692  -5.917  1.00112.65     0.014 A 
ATOM   1852  CZ2 TRP A1148     -32.709  35.037  -8.528  1.00 82.40     0.030 A 
ATOM   1853  CZ3 TRP A1148     -31.247  33.975  -6.928  1.00101.19     0.001 A 
ATOM   1854  CH2 TRP A1148     -31.691  34.147  -8.255  1.00 79.68     0.002 A 
ATOM   1855  H   TRP A1148     -35.685  34.303  -3.631  1.00 99.99     0.164 HD
ATOM   1856  HE1 TRP A1148     -34.749  37.054  -8.275  1.00 99.99     0.165 HD
ATOM   1857  N   HIS A1149     -33.837  34.537  -0.882  1.00 84.73    -0.337 N 
ATOM   1858  CA  HIS A1149     -33.537  34.534   0.560  1.00 60.11     0.165 C 
ATOM   1859  C   HIS A1149     -32.671  33.325   0.939  1.00 58.22     0.251 C 
ATOM   1860  O   HIS A1149     -32.990  32.200   0.564  1.00 84.68    -0.271 OA
ATOM   1861  CB  HIS A1149     -34.851  34.539   1.354  1.00 59.47     0.077 C 
ATOM   1862  CG  HIS A1149     -35.665  35.813   1.092  1.00 86.39     0.057 A 
ATOM   1863  ND1 HIS A1149     -35.291  37.049   1.396  1.00 79.08    -0.338 N 
ATOM   1864  CD2 HIS A1149     -36.864  35.891   0.535  1.00 95.45     0.113 A 
ATOM   1865  CE1 HIS A1149     -36.260  37.887   1.037  1.00 82.45     0.175 A 
ATOM   1866  NE2 HIS A1149     -37.248  37.164   0.518  1.00 65.03    -0.223 NA
ATOM   1867  H   HIS A1149     -34.169  33.678  -1.264  1.00 99.99     0.164 HD
ATOM   1868  HD1 HIS A1149     -34.426  37.289   1.824  1.00 99.99     0.167 HD
ATOM   1869  N   THR A1150     -31.607  33.603   1.691  1.00 56.93    -0.336 N 
ATOM   1870  CA  THR A1150     -30.720  32.572   2.276  1.00 80.80     0.186 C 
ATOM   1871  C   THR A1150     -30.978  32.505   3.793  1.00 74.09     0.253 C 
ATOM   1872  O   THR A1150     -31.153  33.528   4.435  1.00 54.37    -0.270 OA
ATOM   1873  CB  THR A1150     -29.246  32.925   1.994  1.00 84.74     0.140 C 
ATOM   1874  OG1 THR A1150     -28.985  32.790   0.599  1.00 78.68    -0.382 OA
ATOM   1875  CG2 THR A1150     -28.241  32.050   2.744  1.00 71.31     0.034 C 
ATOM   1876  H   THR A1150     -31.314  34.539   1.870  1.00 99.99     0.164 HD
ATOM   1877  HG1 THR A1150     -28.012  32.946   0.421  1.00 99.99     0.210 HD
ATOM   1878  N   TRP A1151     -30.897  31.285   4.338  1.00 78.18    -0.337 N 
ATOM   1879  CA  TRP A1151     -31.108  31.051   5.779  1.00 61.94     0.164 C 
ATOM   1880  C   TRP A1151     -30.021  30.147   6.377  1.00 73.15     0.251 C 
ATOM   1881  O   TRP A1151     -29.779  29.052   5.870  1.00 71.29    -0.271 OA
ATOM   1882  CB  TRP A1151     -32.480  30.410   6.013  1.00 54.39     0.059 C 
ATOM   1883  CG  TRP A1151     -33.649  31.342   5.648  1.00 76.86    -0.016 A 
ATOM   1884  CD1 TRP A1151     -34.101  31.562   4.410  1.00 62.28     0.097 A 
ATOM   1885  CD2 TRP A1151     -34.407  32.087   6.501  1.00 57.32    -0.001 A 
ATOM   1886  NE1 TRP A1151     -35.117  32.417   4.463  1.00 69.48    -0.365 N 
ATOM   1887  CE2 TRP A1151     -35.351  32.768   5.736  1.00 75.93     0.042 A 
ATOM   1888  CE3 TRP A1151     -34.423  32.261   7.895  1.00 71.67     0.014 A 
ATOM   1889  CZ2 TRP A1151     -36.274  33.585   6.335  1.00 65.31     0.030 A 
ATOM   1890  CZ3 TRP A1151     -35.325  33.102   8.489  1.00 85.16     0.001 A 
ATOM   1891  CH2 TRP A1151     -36.273  33.787   7.711  1.00 66.16     0.002 A 
ATOM   1892  H   TRP A1151     -30.700  30.476   3.786  1.00 99.99     0.164 HD
ATOM   1893  HE1 TRP A1151     -35.628  32.758   3.674  1.00 99.99     0.165 HD
ATOM   1894  N   GLY A1152     -29.402  30.640   7.459  1.00 49.64    -0.336 N 
ATOM   1895  CA  GLY A1152     -28.387  29.870   8.207  1.00 45.97     0.189 C 
ATOM   1896  C   GLY A1152     -29.041  28.751   9.032  1.00 77.20     0.253 C 
ATOM   1897  O   GLY A1152     -30.110  28.928   9.595  1.00 53.07    -0.270 OA
ATOM   1898  H   GLY A1152     -29.617  31.533   7.871  1.00 99.99     0.164 HD
ATOM   1899  N   MET A1153     -28.334  27.622   9.132  1.00 54.06    -0.337 N 
ATOM   1900  CA  MET A1153     -28.797  26.483   9.947  1.00 60.19     0.160 C 
ATOM   1901  C   MET A1153     -27.653  25.830  10.715  1.00 73.13     0.251 C 
ATOM   1902  O   MET A1153     -26.834  25.097  10.151  1.00 70.40    -0.271 OA
ATOM   1903  CB  MET A1153     -29.514  25.410   9.134  1.00 47.15     0.043 C 
ATOM   1904  CG  MET A1153     -30.965  25.782   8.828  1.00 66.47     0.060 C 
ATOM   1905  SD  MET A1153     -31.799  24.516   7.807  1.00 67.41    -0.139 SA
ATOM   1906  CE  MET A1153     -30.653  24.458   6.454  1.00 54.63     0.069 C 
ATOM   1907  H   MET A1153     -27.442  27.507   8.695  1.00 99.99     0.164 HD
ATOM   1908  N   PHE A1154     -27.621  26.151  12.001  1.00 78.93    -0.337 N 
ATOM   1909  CA  PHE A1154     -26.534  25.713  12.890  1.00 81.45     0.164 C 
ATOM   1910  C   PHE A1154     -26.892  26.068  14.331  1.00 81.65     0.251 C 
ATOM   1911  O   PHE A1154     -27.105  27.241  14.631  1.00 85.59    -0.271 OA
ATOM   1912  CB  PHE A1154     -25.262  26.460  12.483  1.00 85.41     0.056 C 
ATOM   1913  CG  PHE A1154     -24.008  25.765  12.998  1.00 83.78    -0.044 A 
ATOM   1914  CD1 PHE A1154     -23.769  24.450  12.653  1.00 89.98     0.008 A 
ATOM   1915  CD2 PHE A1154     -23.122  26.473  13.784  1.00 50.78     0.008 A 
ATOM   1916  CE1 PHE A1154     -22.619  23.815  13.106  1.00 82.65     0.001 A 
ATOM   1917  CE2 PHE A1154     -21.963  25.842  14.241  1.00 75.11     0.001 A 
ATOM   1918  CZ  PHE A1154     -21.721  24.521  13.901  1.00 65.52     0.000 A 
ATOM   1919  H   PHE A1154     -28.336  26.690  12.454  1.00 99.99     0.164 HD
ATOM   1920  N   SER A1155     -26.963  25.048  15.183  1.00 90.11    -0.336 N 
ATOM   1921  CA  SER A1155     -27.344  25.222  16.600  1.00 63.98     0.189 C 
ATOM   1922  C   SER A1155     -26.545  26.348  17.265  1.00 70.00     0.253 C 
ATOM   1923  O   SER A1155     -25.329  26.313  17.375  1.00 65.77    -0.270 OA
ATOM   1924  CB  SER A1155     -27.123  23.945  17.411  1.00 58.85     0.169 C 
ATOM   1925  OG  SER A1155     -28.038  22.934  16.996  1.00114.57    -0.380 OA
ATOM   1926  H   SER A1155     -26.744  24.106  14.909  1.00 99.99     0.164 HD
ATOM   1927  HG  SER A1155     -27.934  22.133  17.584  1.00 99.99     0.211 HD
ATOM   1928  N   ARG A1156     -27.253  27.394  17.654  1.00 60.14    -0.337 N 
ATOM   1929  CA  ARG A1156     -26.620  28.556  18.290  1.00 69.59     0.159 C 
ATOM   1930  C   ARG A1156     -27.602  29.124  19.311  1.00 72.78     0.251 C 
ATOM   1931  O   ARG A1156     -28.820  29.044  19.157  1.00 68.03    -0.271 OA
ATOM   1932  CB  ARG A1156     -26.165  29.558  17.210  1.00 48.28     0.034 C 
ATOM   1933  CG  ARG A1156     -26.644  30.999  17.400  1.00 67.99     0.027 C 
ATOM   1934  CD  ARG A1156     -26.297  31.884  16.211  1.00 71.81     0.116 C 
ATOM   1935  NE  ARG A1156     -24.932  32.397  16.356  1.00 50.93    -0.212 N 
ATOM   1936  CZ  ARG A1156     -24.590  33.565  16.901  1.00 70.99     0.666 C 
ATOM   1937  NH1 ARG A1156     -25.485  34.398  17.413  1.00 57.11    -0.235 N 
ATOM   1938  NH2 ARG A1156     -23.322  33.921  16.916  1.00 51.24    -0.235 N 
ATOM   1939  H   ARG A1156     -28.253  27.419  17.585  1.00 99.99     0.164 HD
ATOM   1940  HE  ARG A1156     -24.220  31.763  16.064  1.00 99.99     0.178 HD
ATOM   1941 1HH1 ARG A1156     -25.196  35.251  17.840  1.00 99.99     0.174 HD
ATOM   1942 2HH1 ARG A1156     -26.441  34.104  17.407  1.00 99.99     0.174 HD
ATOM   1943 1HH2 ARG A1156     -23.043  34.779  17.333  1.00 99.99     0.174 HD
ATOM   1944 2HH2 ARG A1156     -22.620  33.313  16.539  1.00 99.99     0.174 HD
ATOM   1945  N   ASP A1157     -27.028  29.668  20.374  1.00 61.07    -0.337 N 
ATOM   1946  CA  ASP A1157     -27.828  30.413  21.352  1.00 57.20     0.170 C 
ATOM   1947  C   ASP A1157     -28.178  31.815  20.823  1.00 59.41     0.251 C 
ATOM   1948  O   ASP A1157     -27.568  32.811  21.204  1.00 81.40    -0.271 OA
ATOM   1949  CB  ASP A1157     -27.050  30.451  22.663  1.00 58.09     0.129 C 
ATOM   1950  CG  ASP A1157     -27.719  31.290  23.754  1.00 65.43     0.188 C 
ATOM   1951  OD1 ASP A1157     -26.973  31.676  24.679  1.00 83.22    -0.647 OA
ATOM   1952  OD2 ASP A1157     -28.960  31.434  23.715  1.00 71.18    -0.647 OA
ATOM   1953  H   ASP A1157     -26.038  29.628  20.529  1.00 99.99     0.164 HD
ATOM   1954  N   GLN A1158     -29.210  31.843  19.987  1.00 45.96    -0.337 N 
ATOM   1955  CA  GLN A1158     -29.699  33.079  19.362  1.00 78.35     0.160 C 
ATOM   1956  C   GLN A1158     -31.179  33.270  19.679  1.00 60.48     0.254 C 
ATOM   1957  O   GLN A1158     -31.993  32.406  19.307  1.00 66.66    -0.270 OA
ATOM   1958  CB  GLN A1158     -29.563  32.998  17.841  1.00 65.70     0.042 C 
ATOM   1959  CG  GLN A1158     -28.634  34.072  17.276  1.00 55.86     0.090 C 
ATOM   1960  CD  GLN A1158     -29.053  35.503  17.591  1.00 87.90     0.227 C 
ATOM   1961  OE1 GLN A1158     -30.218  35.839  17.713  1.00 67.33    -0.273 OA
ATOM   1962  NE2 GLN A1158     -28.079  36.375  17.738  1.00103.94    -0.369 N 
ATOM   1963  H   GLN A1158     -29.698  31.015  19.705  1.00 99.99     0.164 HD
ATOM   1964 1HE2 GLN A1158     -28.351  37.309  17.946  1.00 99.99     0.159 HD
ATOM   1965 2HE2 GLN A1158     -27.128  36.099  17.655  1.00 99.99     0.159 HD
ATOM   1966  N   PRO A1159     -31.572  34.335  20.353  1.00 65.55    -0.312 N 
ATOM   1967  CA  PRO A1159     -32.998  34.678  20.473  1.00 72.81     0.163 C 
ATOM   1968  C   PRO A1159     -33.584  34.778  19.051  1.00 55.94     0.254 C 
ATOM   1969  O   PRO A1159     -32.947  35.384  18.189  1.00 61.61    -0.270 OA
ATOM   1970  CB  PRO A1159     -33.025  36.037  21.157  1.00 49.85     0.034 C 
ATOM   1971  CG  PRO A1159     -31.769  36.005  22.028  1.00 45.25     0.027 C 
ATOM   1972  CD  PRO A1159     -30.746  35.206  21.222  1.00 68.26     0.105 C 
ATOM   1973  N   PRO A1160     -34.726  34.115  18.808  1.00 46.43    -0.312 N 
ATOM   1974  CA  PRO A1160     -35.475  34.164  17.535  1.00 51.43     0.163 C 
ATOM   1975  C   PRO A1160     -35.299  35.508  16.820  1.00 71.56     0.251 C 
ATOM   1976  O   PRO A1160     -35.454  36.560  17.432  1.00 65.53    -0.271 OA
ATOM   1977  CB  PRO A1160     -36.928  34.024  17.985  1.00 53.59     0.034 C 
ATOM   1978  CG  PRO A1160     -36.840  33.044  19.152  1.00 76.47     0.027 C 
ATOM   1979  CD  PRO A1160     -35.500  33.363  19.816  1.00 74.75     0.105 C 
ATOM   1980  N   GLY A1161     -34.950  35.422  15.530  1.00 70.96    -0.336 N 
ATOM   1981  CA  GLY A1161     -34.773  36.633  14.710  1.00 90.75     0.189 C 
ATOM   1982  C   GLY A1161     -34.735  36.281  13.222  1.00 93.23     0.253 C 
ATOM   1983  O   GLY A1161     -34.395  35.160  12.846  1.00 78.94    -0.270 OA
ATOM   1984  H   GLY A1161     -34.664  34.573  15.069  1.00 99.99     0.164 HD
ATOM   1985  N   TYR A1162     -35.127  37.257  12.407  1.00 75.57    -0.337 N 
ATOM   1986  CA  TYR A1162     -35.190  37.103  10.942  1.00 75.01     0.164 C 
ATOM   1987  C   TYR A1162     -33.818  36.749  10.355  1.00 79.62     0.251 C 
ATOM   1988  O   TYR A1162     -32.832  37.438  10.593  1.00 56.68    -0.271 OA
ATOM   1989  CB  TYR A1162     -35.708  38.403  10.317  1.00 57.76     0.056 C 
ATOM   1990  CG  TYR A1162     -35.796  38.316   8.789  1.00 77.45    -0.044 A 
ATOM   1991  CD1 TYR A1162     -36.792  37.557   8.201  1.00 68.11     0.011 A 
ATOM   1992  CD2 TYR A1162     -34.910  39.033   8.001  1.00 99.86     0.011 A 
ATOM   1993  CE1 TYR A1162     -36.901  37.518   6.811  1.00 85.58     0.037 A 
ATOM   1994  CE2 TYR A1162     -35.026  39.004   6.612  1.00 95.26     0.037 A 
ATOM   1995  CZ  TYR A1162     -36.024  38.241   6.022  1.00 76.95     0.065 A 
ATOM   1996  OH  TYR A1162     -36.136  38.186   4.665  1.00 74.10    -0.361 OA
ATOM   1997  H   TYR A1162     -35.374  38.163  12.746  1.00 99.99     0.164 HD
ATOM   1998  HH  TYR A1162     -35.429  38.763   4.262  1.00 99.99     0.217 HD
ATOM   1999  N   LYS A1163     -33.807  35.639   9.614  1.00 79.15    -0.338 N 
ATOM   2000  CA  LYS A1163     -32.588  35.082   8.992  1.00 84.66     0.159 C 
ATOM   2001  C   LYS A1163     -31.429  34.820   9.981  1.00 59.05     0.251 C 
ATOM   2002  O   LYS A1163     -30.290  34.610   9.578  1.00 62.15    -0.271 OA
ATOM   2003  CB  LYS A1163     -32.118  35.956   7.816  1.00 62.30     0.032 C 
ATOM   2004  CG  LYS A1163     -33.088  35.955   6.632  1.00 65.92     0.004 C 
ATOM   2005  CD  LYS A1163     -32.373  36.505   5.397  1.00 86.63     0.032 C 
ATOM   2006  CE  LYS A1163     -33.322  36.687   4.213  1.00 82.48     0.206 C 
ATOM   2007  NZ  LYS A1163     -32.605  37.268   3.068  1.00 88.01    -0.064 N 
ATOM   2008  H   LYS A1163     -34.642  35.129   9.414  1.00 99.99     0.164 HD
ATOM   2009  HZ1 LYS A1163     -33.214  37.433   2.301  1.00 99.99     0.275 HD
ATOM   2010  HZ2 LYS A1163     -32.175  38.129   3.340  1.00 99.99     0.275 HD
ATOM   2011  HZ3 LYS A1163     -31.888  36.632   2.786  1.00 99.99     0.275 HD
ATOM   2012  N   LYS A1164     -31.768  34.670  11.267  1.00 65.38    -0.338 N 
ATOM   2013  CA  LYS A1164     -30.790  34.341  12.322  1.00 76.59     0.159 C 
ATOM   2014  C   LYS A1164     -30.938  32.864  12.709  1.00 64.31     0.251 C 
ATOM   2015  O   LYS A1164     -31.997  32.429  13.129  1.00 71.12    -0.271 OA
ATOM   2016  CB  LYS A1164     -31.055  35.188  13.572  1.00 46.41     0.032 C 
ATOM   2017  CG  LYS A1164     -30.637  36.655  13.453  1.00 63.01     0.004 C 
ATOM   2018  CD  LYS A1164     -31.208  37.410  14.655  1.00 74.98     0.032 C 
ATOM   2019  CE  LYS A1164     -30.558  38.771  14.901  1.00 56.01     0.206 C 
ATOM   2020  NZ  LYS A1164     -31.027  39.313  16.186  1.00 99.55    -0.064 N 
ATOM   2021  H   LYS A1164     -32.683  34.891  11.609  1.00 99.99     0.164 HD
ATOM   2022  HZ1 LYS A1164     -30.572  40.182  16.377  1.00 99.99     0.275 HD
ATOM   2023  HZ2 LYS A1164     -32.016  39.450  16.151  1.00 99.99     0.275 HD
ATOM   2024  HZ3 LYS A1164     -30.823  38.654  16.913  1.00 99.99     0.275 HD
ATOM   2025  N   ASN A1165     -29.845  32.113  12.620  1.00 42.96    -0.337 N 
ATOM   2026  CA  ASN A1165     -29.857  30.675  12.970  1.00 52.05     0.169 C 
ATOM   2027  C   ASN A1165     -30.032  30.498  14.484  1.00 73.93     0.251 C 
ATOM   2028  O   ASN A1165     -29.336  31.132  15.273  1.00 80.38    -0.271 OA
ATOM   2029  CB  ASN A1165     -28.591  29.975  12.459  1.00 50.31     0.119 C 
ATOM   2030  CG  ASN A1165     -27.297  30.605  12.976  1.00 61.63     0.230 C 
ATOM   2031  OD1 ASN A1165     -26.491  30.002  13.659  1.00 67.13    -0.273 OA
ATOM   2032  ND2 ASN A1165     -27.021  31.825  12.568  1.00 62.22    -0.369 N 
ATOM   2033  H   ASN A1165     -28.949  32.528  12.552  1.00 99.99     0.164 HD
ATOM   2034 1HD2 ASN A1165     -26.184  32.168  12.992  1.00 99.99     0.159 HD
ATOM   2035 2HD2 ASN A1165     -27.588  32.277  11.885  1.00 99.99     0.159 HD
ATOM   2036  N   SER A1166     -30.956  29.620  14.855  1.00 65.46    -0.336 N 
ATOM   2037  CA  SER A1166     -31.382  29.572  16.259  1.00 62.24     0.189 C 
ATOM   2038  C   SER A1166     -30.999  28.243  16.929  1.00 77.97     0.254 C 
ATOM   2039  O   SER A1166     -30.000  27.620  16.584  1.00 71.81    -0.270 OA
ATOM   2040  CB  SER A1166     -32.867  29.944  16.331  1.00 75.68     0.169 C 
ATOM   2041  OG  SER A1166     -33.056  30.681  17.536  1.00 78.77    -0.380 OA
ATOM   2042  H   SER A1166     -31.268  28.868  14.277  1.00 99.99     0.164 HD
ATOM   2043  HG  SER A1166     -33.978  31.050  17.608  1.00 99.99     0.211 HD
ATOM   2044  N   TYR A1167     -31.824  27.815  17.879  1.00 62.17    -0.337 N 
ATOM   2045  CA  TYR A1167     -31.474  26.727  18.805  1.00 65.31     0.164 C 
ATOM   2046  C   TYR A1167     -31.264  25.356  18.145  1.00 65.72     0.251 C 
ATOM   2047  O   TYR A1167     -30.234  24.735  18.382  1.00 73.21    -0.271 OA
ATOM   2048  CB  TYR A1167     -32.505  26.685  19.937  1.00 64.02     0.056 C 
ATOM   2049  CG  TYR A1167     -32.673  28.066  20.586  1.00 67.28    -0.044 A 
ATOM   2050  CD1 TYR A1167     -31.624  28.652  21.279  1.00 76.27     0.011 A 
ATOM   2051  CD2 TYR A1167     -33.878  28.741  20.463  1.00 44.01     0.011 A 
ATOM   2052  CE1 TYR A1167     -31.776  29.907  21.854  1.00 76.02     0.037 A 
ATOM   2053  CE2 TYR A1167     -34.043  29.994  21.047  1.00 49.57     0.037 A 
ATOM   2054  CZ  TYR A1167     -32.988  30.580  21.737  1.00 75.53     0.065 A 
ATOM   2055  OH  TYR A1167     -33.161  31.784  22.347  1.00 93.37    -0.361 OA
ATOM   2056  H   TYR A1167     -32.659  28.317  18.088  1.00 99.99     0.164 HD
ATOM   2057  HH  TYR A1167     -34.002  32.196  22.021  1.00 99.99     0.217 HD
ATOM   2058  N   GLY A1168     -32.211  24.947  17.286  1.00 77.03    -0.336 N 
ATOM   2059  CA  GLY A1168     -32.130  23.652  16.580  1.00 80.99     0.189 C 
ATOM   2060  C   GLY A1168     -31.920  23.763  15.060  1.00 72.05     0.253 C 
ATOM   2061  O   GLY A1168     -32.002  24.826  14.458  1.00 63.67    -0.270 OA
ATOM   2062  H   GLY A1168     -33.096  25.408  17.178  1.00 99.99     0.164 HD
ATOM   2063  N   VAL A1169     -31.725  22.585  14.460  1.00 75.42    -0.337 N 
ATOM   2064  CA  VAL A1169     -31.551  22.426  13.003  1.00 58.38     0.159 C 
ATOM   2065  C   VAL A1169     -32.558  21.390  12.494  1.00 62.62     0.251 C 
ATOM   2066  O   VAL A1169     -32.572  20.257  12.968  1.00 58.90    -0.271 OA
ATOM   2067  CB  VAL A1169     -30.099  21.992  12.715  1.00 34.67     0.029 C 
ATOM   2068  CG1 VAL A1169     -29.875  21.367  11.331  1.00 65.28     0.002 C 
ATOM   2069  CG2 VAL A1169     -29.190  23.214  12.813  1.00 57.53     0.002 C 
ATOM   2070  H   VAL A1169     -31.672  21.735  14.986  1.00 99.99     0.164 HD
ATOM   2071  N   HIS A1170     -33.285  21.760  11.452  1.00 64.91    -0.337 N 
ATOM   2072  CA  HIS A1170     -34.272  20.856  10.824  1.00 68.86     0.166 C 
ATOM   2073  C   HIS A1170     -34.304  20.949   9.291  1.00 50.16     0.254 C 
ATOM   2074  O   HIS A1170     -35.170  21.661   8.747  1.00 92.23    -0.270 OA
ATOM   2075  CB  HIS A1170     -35.651  21.140  11.424  1.00 70.62     0.079 C 
ATOM   2076  CG  HIS A1170     -35.812  20.495  12.793  1.00 63.33     0.080 A 
ATOM   2077  ND1 HIS A1170     -36.295  19.275  12.987  1.00 70.57    -0.229 NA
ATOM   2078  CD2 HIS A1170     -35.539  21.039  13.976  1.00 58.41     0.089 A 
ATOM   2079  CE1 HIS A1170     -36.332  19.060  14.295  1.00 97.55     0.175 A 
ATOM   2080  NE2 HIS A1170     -35.857  20.143  14.904  1.00 54.95    -0.334 N 
ATOM   2081  H   HIS A1170     -33.317  22.714  11.145  1.00 99.99     0.164 HD
ATOM   2082  HD1 HIS A1170     -35.746  20.259  15.888  1.00 99.99     0.168 HD
ATOM   2083  N   PRO A1171     -33.389  20.288   8.585  1.00 60.06    -0.312 N 
ATOM   2084  CA  PRO A1171     -33.308  20.338   7.108  1.00 60.05     0.163 C 
ATOM   2085  C   PRO A1171     -34.459  19.530   6.474  1.00 62.52     0.251 C 
ATOM   2086  O   PRO A1171     -34.235  18.530   5.788  1.00 77.38    -0.271 OA
ATOM   2087  CB  PRO A1171     -31.944  19.729   6.758  1.00 60.13     0.034 C 
ATOM   2088  CG  PRO A1171     -31.174  19.652   8.075  1.00 85.84     0.027 C 
ATOM   2089  CD  PRO A1171     -32.265  19.490   9.129  1.00 57.75     0.105 C 
ATOM   2090  N   TYR A1172     -35.687  19.983   6.690  1.00 49.59    -0.337 N 
ATOM   2091  CA  TYR A1172     -36.908  19.302   6.231  1.00 62.72     0.164 C 
ATOM   2092  C   TYR A1172     -37.932  20.369   5.853  1.00 64.05     0.251 C 
ATOM   2093  O   TYR A1172     -38.160  21.296   6.624  1.00 56.39    -0.271 OA
ATOM   2094  CB  TYR A1172     -37.456  18.426   7.369  1.00 42.19     0.056 C 
ATOM   2095  CG  TYR A1172     -38.826  17.828   7.042  1.00 49.90    -0.044 A 
ATOM   2096  CD1 TYR A1172     -39.970  18.571   7.305  1.00 38.58     0.011 A 
ATOM   2097  CD2 TYR A1172     -38.941  16.571   6.469  1.00 69.38     0.011 A 
ATOM   2098  CE1 TYR A1172     -41.218  18.068   6.992  1.00 45.52     0.037 A 
ATOM   2099  CE2 TYR A1172     -40.192  16.047   6.170  1.00 37.32     0.037 A 
ATOM   2100  CZ  TYR A1172     -41.335  16.799   6.426  1.00 42.87     0.065 A 
ATOM   2101  OH  TYR A1172     -42.566  16.298   6.151  1.00 53.53    -0.361 OA
ATOM   2102  H   TYR A1172     -35.874  20.831   7.204  1.00 99.99     0.164 HD
ATOM   2103  HH  TYR A1172     -42.487  15.371   5.791  1.00 99.99     0.217 HD
ATOM   2104  N   TYR A1173     -38.568  20.151   4.710  1.00 70.96    -0.337 N 
ATOM   2105  CA  TYR A1173     -39.661  21.019   4.253  1.00 35.98     0.164 C 
ATOM   2106  C   TYR A1173     -40.821  20.176   3.706  1.00 48.57     0.251 C 
ATOM   2107  O   TYR A1173     -40.649  19.012   3.356  1.00 68.25    -0.271 OA
ATOM   2108  CB  TYR A1173     -39.140  22.012   3.205  1.00 47.08     0.056 C 
ATOM   2109  CG  TYR A1173     -38.888  21.432   1.810  1.00 66.23    -0.044 A 
ATOM   2110  CD1 TYR A1173     -39.937  21.382   0.904  1.00 56.45     0.011 A 
ATOM   2111  CD2 TYR A1173     -37.624  21.017   1.424  1.00 80.53     0.011 A 
ATOM   2112  CE1 TYR A1173     -39.729  20.928  -0.390  1.00 47.66     0.037 A 
ATOM   2113  CE2 TYR A1173     -37.410  20.540   0.134  1.00 57.87     0.037 A 
ATOM   2114  CZ  TYR A1173     -38.463  20.507  -0.777  1.00 63.63     0.065 A 
ATOM   2115  OH  TYR A1173     -38.264  20.055  -2.044  1.00 79.86    -0.361 OA
ATOM   2116  H   TYR A1173     -38.382  19.355   4.135  1.00 99.99     0.164 HD
ATOM   2117  HH  TYR A1173     -37.325  19.752  -2.154  1.00 99.99     0.217 HD
ATOM   2118  N   MET A1174     -41.992  20.808   3.684  1.00 47.18    -0.337 N 
ATOM   2119  CA  MET A1174     -43.151  20.281   2.951  1.00 55.31     0.160 C 
ATOM   2120  C   MET A1174     -43.451  21.245   1.798  1.00 73.67     0.251 C 
ATOM   2121  O   MET A1174     -43.551  22.447   1.998  1.00 88.02    -0.271 OA
ATOM   2122  CB  MET A1174     -44.356  20.175   3.896  1.00 58.00     0.043 C 
ATOM   2123  CG  MET A1174     -45.674  19.912   3.151  1.00 33.97     0.060 C 
ATOM   2124  SD  MET A1174     -47.151  19.749   4.213  1.00 66.68    -0.139 SA
ATOM   2125  CE  MET A1174     -46.704  18.277   5.105  1.00 61.09     0.069 C 
ATOM   2126  H   MET A1174     -42.136  21.669   4.174  1.00 99.99     0.164 HD
ATOM   2127  N   GLY A1175     -43.725  20.644   0.634  1.00 59.88    -0.336 N 
ATOM   2128  CA  GLY A1175     -44.121  21.435  -0.539  1.00 46.65     0.189 C 
ATOM   2129  C   GLY A1175     -45.541  21.050  -0.958  1.00 66.42     0.253 C 
ATOM   2130  O   GLY A1175     -45.888  19.869  -0.976  1.00 64.17    -0.270 OA
ATOM   2131  H   GLY A1175     -43.775  19.643   0.519  1.00 99.99     0.164 HD
ATOM   2132  N   LEU A1176     -46.366  22.074  -1.153  1.00 33.30    -0.337 N 
ATOM   2133  CA  LEU A1176     -47.651  21.884  -1.848  1.00 60.87     0.159 C 
ATOM   2134  C   LEU A1176     -47.500  21.862  -3.366  1.00 67.13     0.251 C 
ATOM   2135  O   LEU A1176     -46.604  22.493  -3.902  1.00 75.39    -0.271 OA
ATOM   2136  CB  LEU A1176     -48.694  22.926  -1.439  1.00 50.24     0.032 C 
ATOM   2137  CG  LEU A1176     -49.310  22.663  -0.058  1.00 52.59     0.002 C 
ATOM   2138  CD1 LEU A1176     -50.660  23.365   0.011  1.00 73.44     0.000 C 
ATOM   2139  CD2 LEU A1176     -49.525  21.183   0.268  1.00 73.45     0.000 C 
ATOM   2140  H   LEU A1176     -46.190  22.992  -0.793  1.00 99.99     0.164 HD
ATOM   2141  N   GLU A1177     -48.319  21.073  -4.044  1.00 70.93    -0.338 N 
ATOM   2142  CA  GLU A1177     -48.231  20.991  -5.517  1.00 75.20     0.160 C 
ATOM   2143  C   GLU A1177     -49.358  21.748  -6.229  1.00 89.14     0.251 C 
ATOM   2144  O   GLU A1177     -50.191  22.369  -5.592  1.00 76.32    -0.271 OA
ATOM   2145  CB  GLU A1177     -48.190  19.521  -5.918  1.00 48.51     0.043 C 
ATOM   2146  CG  GLU A1177     -46.857  18.923  -5.473  1.00 72.98     0.100 C 
ATOM   2147  CD  GLU A1177     -46.929  17.408  -5.423  1.00 89.33     0.185 C 
ATOM   2148  OE1 GLU A1177     -47.389  16.824  -6.432  1.00 68.63    -0.647 OA
ATOM   2149  OE2 GLU A1177     -46.471  16.905  -4.370  1.00 67.81    -0.647 OA
ATOM   2150  H   GLU A1177     -48.915  20.399  -3.592  1.00 99.99     0.164 HD
ATOM   2151  N   GLU A1178     -49.232  21.830  -7.565  1.00 97.27    -0.338 N 
ATOM   2152  CA  GLU A1178     -50.259  22.396  -8.463  1.00 95.43     0.160 C 
ATOM   2153  C   GLU A1178     -51.695  22.131  -7.957  1.00 85.92     0.251 C 
ATOM   2154  O   GLU A1178     -52.469  23.053  -7.751  1.00 44.22    -0.271 OA
ATOM   2155  CB  GLU A1178     -50.046  21.787  -9.858  1.00145.13     0.043 C 
ATOM   2156  CG  GLU A1178     -50.924  22.434 -10.937  1.00158.69     0.100 C 
ATOM   2157  CD  GLU A1178     -50.452  23.819 -11.403  1.00163.80     0.185 C 
ATOM   2158  OE1 GLU A1178     -50.966  24.242 -12.460  1.00140.14    -0.647 OA
ATOM   2159  OE2 GLU A1178     -49.597  24.429 -10.721  1.00165.88    -0.647 OA
ATOM   2160  H   GLU A1178     -48.379  21.584  -8.014  1.00 99.99     0.164 HD
ATOM   2161  N   ASP A1179     -52.036  20.839  -7.869  1.00 81.00    -0.337 N 
ATOM   2162  CA  ASP A1179     -53.256  20.372  -7.182  1.00 44.84     0.170 C 
ATOM   2163  C   ASP A1179     -53.019  20.379  -5.658  1.00 99.97     0.252 C 
ATOM   2164  O   ASP A1179     -51.891  20.526  -5.218  1.00119.94    -0.271 OA
ATOM   2165  CB  ASP A1179     -53.625  18.971  -7.700  1.00 59.95     0.129 C 
ATOM   2166  CG  ASP A1179     -52.657  17.841  -7.320  1.00 83.39     0.188 C 
ATOM   2167  OD1 ASP A1179     -53.183  16.760  -6.990  1.00 81.17    -0.647 OA
ATOM   2168  OD2 ASP A1179     -51.428  18.068  -7.389  1.00 70.15    -0.647 OA
ATOM   2169  H   ASP A1179     -51.417  20.120  -8.173  1.00 99.99     0.164 HD
ATOM   2170  N   GLY A1180     -54.034  19.960  -4.883  1.00 83.58    -0.336 N 
ATOM   2171  CA  GLY A1180     -53.906  19.900  -3.409  1.00105.78     0.189 C 
ATOM   2172  C   GLY A1180     -52.880  18.895  -2.844  1.00 86.18     0.253 C 
ATOM   2173  O   GLY A1180     -52.791  18.735  -1.630  1.00 75.61    -0.270 OA
ATOM   2174  H   GLY A1180     -54.961  19.786  -5.221  1.00 99.99     0.164 HD
ATOM   2175  N   SER A1181     -52.092  18.259  -3.709  1.00 78.33    -0.335 N 
ATOM   2176  CA  SER A1181     -51.155  17.205  -3.288  1.00 72.20     0.189 C 
ATOM   2177  C   SER A1181     -49.929  17.775  -2.572  1.00 70.53     0.253 C 
ATOM   2178  O   SER A1181     -49.539  18.925  -2.794  1.00 82.59    -0.270 OA
ATOM   2179  CB  SER A1181     -50.739  16.372  -4.493  1.00 82.60     0.169 C 
ATOM   2180  OG  SER A1181     -51.770  15.439  -4.816  1.00 64.24    -0.380 OA
ATOM   2181  H   SER A1181     -51.890  18.658  -4.604  1.00 99.99     0.164 HD
ATOM   2182  HG  SER A1181     -51.454  14.853  -5.564  1.00 99.99     0.211 HD
ATOM   2183  N   ALA A1182     -49.384  16.981  -1.665  1.00 77.23    -0.337 N 
ATOM   2184  CA  ALA A1182     -48.240  17.403  -0.838  1.00 58.10     0.159 C 
ATOM   2185  C   ALA A1182     -47.145  16.340  -0.748  1.00 47.43     0.251 C 
ATOM   2186  O   ALA A1182     -47.390  15.151  -0.909  1.00 64.32    -0.271 OA
ATOM   2187  CB  ALA A1182     -48.735  17.747   0.565  1.00 68.69     0.034 C 
ATOM   2188  H   ALA A1182     -49.776  16.080  -1.437  1.00 99.99     0.164 HD
ATOM   2189  N   HIS A1183     -45.934  16.824  -0.507  1.00 63.40    -0.337 N 
ATOM   2190  CA  HIS A1183     -44.741  15.972  -0.357  1.00 64.08     0.165 C 
ATOM   2191  C   HIS A1183     -43.814  16.578   0.710  1.00 78.38     0.251 C 
ATOM   2192  O   HIS A1183     -44.007  17.710   1.135  1.00 76.99    -0.271 OA
ATOM   2193  CB  HIS A1183     -44.029  15.823  -1.709  1.00 38.71     0.077 C 
ATOM   2194  CG  HIS A1183     -43.424  17.143  -2.190  1.00 67.68     0.057 A 
ATOM   2195  ND1 HIS A1183     -44.108  18.130  -2.751  1.00 46.93    -0.338 N 
ATOM   2196  CD2 HIS A1183     -42.149  17.506  -2.123  1.00 87.53     0.113 A 
ATOM   2197  CE1 HIS A1183     -43.248  19.097  -3.053  1.00 73.58     0.175 A 
ATOM   2198  NE2 HIS A1183     -42.037  18.712  -2.668  1.00 63.80    -0.223 NA
ATOM   2199  H   HIS A1183     -45.781  17.799  -0.334  1.00 99.99     0.164 HD
ATOM   2200  HD1 HIS A1183     -45.102  18.159  -2.849  1.00 99.99     0.167 HD
ATOM   2201  N   GLY A1184     -42.813  15.775   1.099  1.00 53.61    -0.336 N 
ATOM   2202  CA  GLY A1184     -41.819  16.190   2.106  1.00 52.23     0.189 C 
ATOM   2203  C   GLY A1184     -40.409  15.748   1.709  1.00 61.04     0.253 C 
ATOM   2204  O   GLY A1184     -40.240  14.702   1.084  1.00 79.69    -0.270 OA
ATOM   2205  H   GLY A1184     -42.689  14.845   0.728  1.00 99.99     0.164 HD
ATOM   2206  N   VAL A1185     -39.421  16.515   2.169  1.00 29.26    -0.337 N 
ATOM   2207  CA  VAL A1185     -38.009  16.249   1.822  1.00 69.44     0.159 C 
ATOM   2208  C   VAL A1185     -37.114  16.520   3.043  1.00 86.89     0.251 C 
ATOM   2209  O   VAL A1185     -37.070  17.637   3.550  1.00 79.32    -0.271 OA
ATOM   2210  CB  VAL A1185     -37.549  17.078   0.598  1.00 53.98     0.029 C 
ATOM   2211  CG1 VAL A1185     -36.101  16.758   0.209  1.00 49.22     0.002 C 
ATOM   2212  CG2 VAL A1185     -38.416  16.845  -0.646  1.00 43.75     0.002 C 
ATOM   2213  H   VAL A1185     -39.587  17.248   2.836  1.00 99.99     0.164 HD
ATOM   2214  N   LEU A1186     -36.393  15.477   3.451  1.00 42.42    -0.338 N 
ATOM   2215  CA  LEU A1186     -35.386  15.586   4.524  1.00 77.01     0.159 C 
ATOM   2216  C   LEU A1186     -33.972  15.391   3.958  1.00 77.46     0.251 C 
ATOM   2217  O   LEU A1186     -33.706  14.422   3.261  1.00 62.75    -0.271 OA
ATOM   2218  CB  LEU A1186     -35.700  14.560   5.630  1.00 68.37     0.032 C 
ATOM   2219  CG  LEU A1186     -34.512  14.121   6.508  1.00 63.28     0.002 C 
ATOM   2220  CD1 LEU A1186     -33.932  15.250   7.367  1.00 58.11     0.000 C 
ATOM   2221  CD2 LEU A1186     -34.911  12.936   7.384  1.00 51.24     0.000 C 
ATOM   2222  H   LEU A1186     -36.516  14.561   3.055  1.00 99.99     0.164 HD
ATOM   2223  N   LEU A1187     -33.067  16.248   4.435  1.00 54.50    -0.338 N 
ATOM   2224  CA  LEU A1187     -31.637  16.112   4.128  1.00 64.82     0.159 C 
ATOM   2225  C   LEU A1187     -30.940  15.741   5.442  1.00 67.94     0.251 C 
ATOM   2226  O   LEU A1187     -30.654  16.622   6.253  1.00 64.15    -0.271 OA
ATOM   2227  CB  LEU A1187     -31.086  17.456   3.626  1.00 51.99     0.032 C 
ATOM   2228  CG  LEU A1187     -29.800  17.438   2.778  1.00 72.18     0.002 C 
ATOM   2229  CD1 LEU A1187     -29.040  18.740   3.021  1.00 30.98     0.000 C 
ATOM   2230  CD2 LEU A1187     -28.864  16.233   2.946  1.00 69.96     0.000 C 
ATOM   2231  H   LEU A1187     -33.314  17.006   5.045  1.00 99.99     0.164 HD
ATOM   2232  N   LEU A1188     -30.773  14.438   5.661  1.00 56.20    -0.338 N 
ATOM   2233  CA  LEU A1188     -30.060  13.898   6.834  1.00 54.31     0.159 C 
ATOM   2234  C   LEU A1188     -28.581  14.314   6.865  1.00 61.18     0.251 C 
ATOM   2235  O   LEU A1188     -27.657  13.509   6.655  1.00 66.83    -0.271 OA
ATOM   2236  CB  LEU A1188     -30.207  12.369   6.851  1.00 56.31     0.032 C 
ATOM   2237  CG  LEU A1188     -30.620  11.716   8.184  1.00 66.20     0.002 C 
ATOM   2238  CD1 LEU A1188     -29.654  10.574   8.502  1.00 56.79     0.000 C 
ATOM   2239  CD2 LEU A1188     -30.770  12.664   9.383  1.00 41.46     0.000 C 
ATOM   2240  H   LEU A1188     -31.104  13.739   5.022  1.00 99.99     0.164 HD
ATOM   2241  N   ASN A1189     -28.362  15.596   7.061  1.00 57.22    -0.337 N 
ATOM   2242  CA  ASN A1189     -27.028  16.162   7.248  1.00 83.65     0.169 C 
ATOM   2243  C   ASN A1189     -27.013  17.081   8.471  1.00 78.63     0.251 C 
ATOM   2244  O   ASN A1189     -27.894  17.922   8.640  1.00 59.72    -0.271 OA
ATOM   2245  CB  ASN A1189     -26.574  16.903   5.985  1.00 41.90     0.119 C 
ATOM   2246  CG  ASN A1189     -25.064  17.167   6.005  1.00 90.54     0.230 C 
ATOM   2247  OD1 ASN A1189     -24.503  17.808   5.138  1.00 75.39    -0.273 OA
ATOM   2248  ND2 ASN A1189     -24.374  16.651   7.000  1.00111.51    -0.369 N 
ATOM   2249  H   ASN A1189     -29.111  16.278   7.002  1.00 99.99     0.164 HD
ATOM   2250 1HD2 ASN A1189     -23.378  16.785   7.073  1.00 99.99     0.159 HD
ATOM   2251 2HD2 ASN A1189     -24.858  16.070   7.640  1.00 99.99     0.159 HD
ATOM   2252  N   SER A1190     -25.994  16.900   9.305  1.00 66.10    -0.336 N 
ATOM   2253  CA  SER A1190     -25.859  17.734  10.516  1.00 79.45     0.189 C 
ATOM   2254  C   SER A1190     -24.725  18.767  10.481  1.00 70.15     0.254 C 
ATOM   2255  O   SER A1190     -24.431  19.382  11.509  1.00 75.74    -0.270 OA
ATOM   2256  CB  SER A1190     -25.698  16.864  11.765  1.00 77.44     0.169 C 
ATOM   2257  OG  SER A1190     -24.473  16.125  11.727  1.00 35.70    -0.380 OA
ATOM   2258  H   SER A1190     -25.393  16.101   9.289  1.00 99.99     0.164 HD
ATOM   2259  HG  SER A1190     -24.260  15.838  12.672  1.00 99.99     0.211 HD
ATOM   2260  N   ASN A1191     -24.117  18.973   9.319  1.00 68.04    -0.337 N 
ATOM   2261  CA  ASN A1191     -23.074  20.006   9.154  1.00 67.19     0.169 C 
ATOM   2262  C   ASN A1191     -23.676  21.413   9.038  1.00 86.36     0.251 C 
ATOM   2263  O   ASN A1191     -24.876  21.578   8.844  1.00 70.75    -0.271 OA
ATOM   2264  CB  ASN A1191     -22.204  19.697   7.937  1.00 61.03     0.119 C 
ATOM   2265  CG  ASN A1191     -21.382  18.432   8.177  1.00 67.98     0.230 C 
ATOM   2266  OD1 ASN A1191     -21.841  17.320   7.961  1.00 70.72    -0.273 OA
ATOM   2267  ND2 ASN A1191     -20.162  18.616   8.629  1.00 55.98    -0.369 N 
ATOM   2268  H   ASN A1191     -24.293  18.417   8.506  1.00 99.99     0.164 HD
ATOM   2269 1HD2 ASN A1191     -19.584  17.813   8.803  1.00 99.99     0.159 HD
ATOM   2270 2HD2 ASN A1191     -19.816  19.527   8.833  1.00 99.99     0.159 HD
ATOM   2271  N   ALA A1192     -22.819  22.413   9.248  1.00 65.60    -0.338 N 
ATOM   2272  CA  ALA A1192     -23.222  23.823   9.088  1.00 71.10     0.159 C 
ATOM   2273  C   ALA A1192     -23.642  24.105   7.637  1.00 61.07     0.251 C 
ATOM   2274  O   ALA A1192     -22.876  23.945   6.691  1.00 76.84    -0.271 OA
ATOM   2275  CB  ALA A1192     -22.070  24.736   9.511  1.00 52.02     0.034 C 
ATOM   2276  H   ALA A1192     -21.864  22.255   9.490  1.00 99.99     0.164 HD
ATOM   2277  N   MET A1193     -24.902  24.462   7.456  1.00 48.29    -0.337 N 
ATOM   2278  CA  MET A1193     -25.428  24.651   6.093  1.00 69.76     0.160 C 
ATOM   2279  C   MET A1193     -26.354  25.861   6.049  1.00 71.12     0.251 C 
ATOM   2280  O   MET A1193     -26.805  26.362   7.074  1.00 74.26    -0.271 OA
ATOM   2281  CB  MET A1193     -26.157  23.397   5.588  1.00 42.85     0.043 C 
ATOM   2282  CG  MET A1193     -27.522  23.200   6.251  1.00 38.62     0.060 C 
ATOM   2283  SD  MET A1193     -28.470  21.733   5.722  1.00 57.29    -0.139 SA
ATOM   2284  CE  MET A1193     -27.309  20.491   6.235  1.00 93.37     0.069 C 
ATOM   2285  H   MET A1193     -25.482  24.805   8.198  1.00 99.99     0.164 HD
ATOM   2286  N   ASP A1194     -26.677  26.241   4.822  1.00 76.21    -0.337 N 
ATOM   2287  CA  ASP A1194     -27.680  27.277   4.567  1.00 85.07     0.170 C 
ATOM   2288  C   ASP A1194     -28.438  26.967   3.276  1.00 77.06     0.251 C 
ATOM   2289  O   ASP A1194     -27.875  26.428   2.322  1.00 82.78    -0.271 OA
ATOM   2290  CB  ASP A1194     -26.992  28.642   4.510  1.00 64.09     0.129 C 
ATOM   2291  CG  ASP A1194     -25.939  28.787   3.410  1.00 86.73     0.188 C 
ATOM   2292  OD1 ASP A1194     -25.594  27.807   2.717  1.00110.47    -0.647 OA
ATOM   2293  OD2 ASP A1194     -25.422  29.910   3.328  1.00 82.90    -0.647 OA
ATOM   2294  H   ASP A1194     -26.238  25.853   4.007  1.00 99.99     0.164 HD
ATOM   2295  N   VAL A1195     -29.710  27.318   3.294  1.00 56.33    -0.338 N 
ATOM   2296  CA  VAL A1195     -30.610  27.070   2.151  1.00 59.57     0.159 C 
ATOM   2297  C   VAL A1195     -30.976  28.386   1.469  1.00 92.26     0.251 C 
ATOM   2298  O   VAL A1195     -31.032  29.427   2.118  1.00 62.66    -0.271 OA
ATOM   2299  CB  VAL A1195     -31.890  26.336   2.580  1.00 53.23     0.029 C 
ATOM   2300  CG1 VAL A1195     -31.539  25.011   3.250  1.00 58.60     0.002 C 
ATOM   2301  CG2 VAL A1195     -32.817  27.175   3.472  1.00 52.65     0.002 C 
ATOM   2302  H   VAL A1195     -30.151  27.672   4.122  1.00 99.99     0.164 HD
ATOM   2303  N   THR A1196     -31.218  28.302   0.166  1.00 75.44    -0.336 N 
ATOM   2304  CA  THR A1196     -31.462  29.535  -0.604  1.00 53.53     0.186 C 
ATOM   2305  C   THR A1196     -32.634  29.403  -1.574  1.00 62.81     0.253 C 
ATOM   2306  O   THR A1196     -32.589  28.634  -2.523  1.00 79.90    -0.270 OA
ATOM   2307  CB  THR A1196     -30.202  29.912  -1.377  1.00 65.01     0.140 C 
ATOM   2308  OG1 THR A1196     -29.075  29.630  -0.550  1.00 58.45    -0.382 OA
ATOM   2309  CG2 THR A1196     -30.236  31.391  -1.769  1.00 42.87     0.034 C 
ATOM   2310  H   THR A1196     -30.967  27.489  -0.366  1.00 99.99     0.164 HD
ATOM   2311  HG1 THR A1196     -29.373  29.259   0.330  1.00 99.99     0.210 HD
ATOM   2312  N   PHE A1197     -33.624  30.254  -1.339  1.00 44.75    -0.337 N 
ATOM   2313  CA  PHE A1197     -34.876  30.225  -2.111  1.00 75.78     0.164 C 
ATOM   2314  C   PHE A1197     -34.902  31.245  -3.251  1.00 91.40     0.251 C 
ATOM   2315  O   PHE A1197     -34.845  32.451  -3.019  1.00 57.75    -0.271 OA
ATOM   2316  CB  PHE A1197     -36.052  30.486  -1.174  1.00 77.71     0.056 C 
ATOM   2317  CG  PHE A1197     -36.134  29.444  -0.060  1.00 71.48    -0.044 A 
ATOM   2318  CD1 PHE A1197     -36.656  28.192  -0.328  1.00 56.60     0.008 A 
ATOM   2319  CD2 PHE A1197     -35.733  29.791   1.217  1.00 86.43     0.008 A 
ATOM   2320  CE1 PHE A1197     -36.782  27.264   0.703  1.00 80.71     0.001 A 
ATOM   2321  CE2 PHE A1197     -35.863  28.867   2.254  1.00 45.43     0.001 A 
ATOM   2322  CZ  PHE A1197     -36.388  27.609   1.989  1.00 54.35     0.000 A 
ATOM   2323  H   PHE A1197     -33.593  30.881  -0.555  1.00 99.99     0.164 HD
ATOM   2324  N   GLN A1198     -35.095  30.713  -4.453  1.00 94.30    -0.337 N 
ATOM   2325  CA  GLN A1198     -35.127  31.518  -5.684  1.00 60.59     0.160 C 
ATOM   2326  C   GLN A1198     -36.531  31.502  -6.314  1.00 77.84     0.254 C 
ATOM   2327  O   GLN A1198     -37.183  30.457  -6.322  1.00 81.76    -0.270 OA
ATOM   2328  CB  GLN A1198     -34.152  30.979  -6.727  1.00 69.54     0.042 C 
ATOM   2329  CG  GLN A1198     -32.918  30.269  -6.155  1.00 95.95     0.090 C 
ATOM   2330  CD  GLN A1198     -31.728  30.296  -7.110  1.00 79.97     0.227 C 
ATOM   2331  OE1 GLN A1198     -30.587  30.135  -6.713  1.00 81.80    -0.273 OA
ATOM   2332  NE2 GLN A1198     -31.996  30.528  -8.381  1.00 55.84    -0.369 N 
ATOM   2333  H   GLN A1198     -35.078  29.722  -4.624  1.00 99.99     0.164 HD
ATOM   2334 1HE2 GLN A1198     -31.226  30.594  -9.013  1.00 99.99     0.159 HD
ATOM   2335 2HE2 GLN A1198     -32.946  30.675  -8.630  1.00 99.99     0.159 HD
ATOM   2336  N   PRO A1199     -36.930  32.648  -6.903  1.00 69.07    -0.312 N 
ATOM   2337  CA  PRO A1199     -38.279  32.876  -7.453  1.00 68.32     0.163 C 
ATOM   2338  C   PRO A1199     -38.723  32.022  -8.643  1.00 89.72     0.251 C 
ATOM   2339  O   PRO A1199     -39.911  31.769  -8.782  1.00 88.82    -0.271 OA
ATOM   2340  CB  PRO A1199     -38.369  34.376  -7.735  1.00 29.61     0.034 C 
ATOM   2341  CG  PRO A1199     -36.916  34.818  -7.865  1.00 86.91     0.027 C 
ATOM   2342  CD  PRO A1199     -36.172  33.914  -6.890  1.00 74.91     0.105 C 
ATOM   2343  N   LEU A1200     -37.789  31.577  -9.499  1.00 62.63    -0.338 N 
ATOM   2344  CA  LEU A1200     -38.063  30.397 -10.350  1.00 69.94     0.160 C 
ATOM   2345  C   LEU A1200     -38.164  29.324  -9.276  1.00115.98     0.254 C 
ATOM   2346  O   LEU A1200     -37.113  29.082  -8.669  1.00146.75    -0.270 OA
ATOM   2347  CB  LEU A1200     -36.913  30.016 -11.305  1.00 83.55     0.032 C 
ATOM   2348  CG  LEU A1200     -36.528  28.531 -11.384  1.00 92.25     0.002 C 
ATOM   2349  CD1 LEU A1200     -37.591  27.721 -12.115  1.00 98.46     0.000 C 
ATOM   2350  CD2 LEU A1200     -35.113  28.328 -11.898  1.00 52.39     0.000 C 
ATOM   2351  H   LEU A1200     -36.830  31.822  -9.412  1.00 99.99     0.164 HD
ATOM   2352  N   PRO A1201     -39.365  28.834  -8.991  1.00107.68    -0.312 N 
ATOM   2353  CA  PRO A1201     -39.640  28.107  -7.737  1.00 80.72     0.163 C 
ATOM   2354  C   PRO A1201     -38.546  27.044  -7.567  1.00 96.29     0.251 C 
ATOM   2355  O   PRO A1201     -38.462  26.161  -8.405  1.00125.99    -0.271 OA
ATOM   2356  CB  PRO A1201     -40.975  27.409  -7.984  1.00102.70     0.034 C 
ATOM   2357  CG  PRO A1201     -41.632  28.161  -9.137  1.00118.19     0.027 C 
ATOM   2358  CD  PRO A1201     -40.473  28.701  -9.963  1.00 83.75     0.105 C 
ATOM   2359  N   ALA A1202     -37.566  27.303  -6.685  1.00 93.79    -0.338 N 
ATOM   2360  CA  ALA A1202     -36.351  26.460  -6.588  1.00 86.09     0.159 C 
ATOM   2361  C   ALA A1202     -35.446  26.869  -5.421  1.00 96.20     0.251 C 
ATOM   2362  O   ALA A1202     -35.159  28.046  -5.219  1.00 95.78    -0.271 OA
ATOM   2363  CB  ALA A1202     -35.498  26.508  -7.870  1.00 41.28     0.034 C 
ATOM   2364  H   ALA A1202     -37.566  28.130  -6.122  1.00 99.99     0.164 HD
ATOM   2365  N   LEU A1203     -34.987  25.854  -4.697  1.00 78.79    -0.338 N 
ATOM   2366  CA  LEU A1203     -34.091  26.069  -3.546  1.00 64.61     0.159 C 
ATOM   2367  C   LEU A1203     -32.725  25.397  -3.755  1.00 75.43     0.251 C 
ATOM   2368  O   LEU A1203     -32.600  24.445  -4.524  1.00 62.45    -0.271 OA
ATOM   2369  CB  LEU A1203     -34.778  25.662  -2.231  1.00102.94     0.032 C 
ATOM   2370  CG  LEU A1203     -34.785  24.168  -1.885  1.00 77.93     0.002 C 
ATOM   2371  CD1 LEU A1203     -33.576  23.797  -1.022  1.00 69.19     0.000 C 
ATOM   2372  CD2 LEU A1203     -36.063  23.825  -1.127  1.00 68.13     0.000 C 
ATOM   2373  H   LEU A1203     -35.115  24.904  -4.988  1.00 99.99     0.164 HD
ATOM   2374  N   THR A1204     -31.783  25.813  -2.909  1.00 85.30    -0.336 N 
ATOM   2375  CA  THR A1204     -30.369  25.418  -3.038  1.00 76.25     0.186 C 
ATOM   2376  C   THR A1204     -29.743  25.169  -1.654  1.00 68.88     0.253 C 
ATOM   2377  O   THR A1204     -29.735  26.064  -0.811  1.00 85.07    -0.270 OA
ATOM   2378  CB  THR A1204     -29.613  26.548  -3.760  1.00 87.12     0.140 C 
ATOM   2379  OG1 THR A1204     -30.367  27.023  -4.886  1.00 58.44    -0.382 OA
ATOM   2380  CG2 THR A1204     -28.229  26.083  -4.214  1.00 50.72     0.034 C 
ATOM   2381  H   THR A1204     -31.974  26.522  -2.234  1.00 99.99     0.164 HD
ATOM   2382  HG1 THR A1204     -29.883  27.776  -5.335  1.00 99.99     0.210 HD
ATOM   2383  N   TYR A1205     -29.341  23.922  -1.409  1.00 71.03    -0.337 N 
ATOM   2384  CA  TYR A1205     -28.583  23.525  -0.200  1.00 60.45     0.164 C 
ATOM   2385  C   TYR A1205     -27.082  23.793  -0.395  1.00 67.45     0.251 C 
ATOM   2386  O   TYR A1205     -26.530  23.477  -1.448  1.00 97.80    -0.271 OA
ATOM   2387  CB  TYR A1205     -28.720  22.022   0.067  1.00 33.23     0.056 C 
ATOM   2388  CG  TYR A1205     -30.158  21.547   0.304  1.00 60.69    -0.044 A 
ATOM   2389  CD1 TYR A1205     -30.935  21.170  -0.775  1.00 41.45     0.011 A 
ATOM   2390  CD2 TYR A1205     -30.634  21.408   1.595  1.00 36.80     0.011 A 
ATOM   2391  CE1 TYR A1205     -32.215  20.651  -0.559  1.00 40.82     0.037 A 
ATOM   2392  CE2 TYR A1205     -31.913  20.889   1.817  1.00 55.16     0.037 A 
ATOM   2393  CZ  TYR A1205     -32.698  20.524   0.733  1.00 70.86     0.065 A 
ATOM   2394  OH  TYR A1205     -33.958  20.037   0.932  1.00 51.24    -0.361 OA
ATOM   2395  H   TYR A1205     -29.470  23.194  -2.085  1.00 99.99     0.164 HD
ATOM   2396  HH  TYR A1205     -34.154  19.989   1.912  1.00 99.99     0.217 HD
ATOM   2397  N   ARG A1206     -26.432  24.232   0.679  1.00 60.52    -0.338 N 
ATOM   2398  CA  ARG A1206     -24.966  24.415   0.710  1.00 66.05     0.159 C 
ATOM   2399  C   ARG A1206     -24.416  23.964   2.067  1.00 64.47     0.251 C 
ATOM   2400  O   ARG A1206     -24.310  24.765   3.007  1.00 76.71    -0.271 OA
ATOM   2401  CB  ARG A1206     -24.570  25.874   0.464  1.00 87.46     0.034 C 
ATOM   2402  CG  ARG A1206     -24.831  26.393  -0.948  1.00 71.01     0.027 C 
ATOM   2403  CD  ARG A1206     -24.407  27.858  -1.032  1.00 45.53     0.116 C 
ATOM   2404  NE  ARG A1206     -25.365  28.745  -0.346  1.00 82.21    -0.212 N 
ATOM   2405  CZ  ARG A1206     -25.845  29.885  -0.844  1.00 92.50     0.666 C 
ATOM   2406  NH1 ARG A1206     -25.497  30.311  -2.048  1.00 79.09    -0.235 N 
ATOM   2407  NH2 ARG A1206     -26.628  30.659  -0.116  1.00 83.81    -0.235 N 
ATOM   2408  H   ARG A1206     -26.906  24.472   1.526  1.00 99.99     0.164 HD
ATOM   2409  HE  ARG A1206     -25.688  28.436   0.546  1.00 99.99     0.178 HD
ATOM   2410 1HH1 ARG A1206     -25.823  31.182  -2.404  1.00 99.99     0.174 HD
ATOM   2411 2HH1 ARG A1206     -24.811  29.782  -2.544  1.00 99.99     0.174 HD
ATOM   2412 1HH2 ARG A1206     -27.030  31.469  -0.535  1.00 99.99     0.174 HD
ATOM   2413 2HH2 ARG A1206     -27.033  30.307   0.723  1.00 99.99     0.174 HD
ATOM   2414  N   THR A1207     -24.209  22.662   2.200  1.00 67.47    -0.336 N 
ATOM   2415  CA  THR A1207     -23.693  22.096   3.463  1.00 61.42     0.186 C 
ATOM   2416  C   THR A1207     -22.173  22.303   3.553  1.00 58.68     0.253 C 
ATOM   2417  O   THR A1207     -21.520  22.569   2.541  1.00 72.17    -0.270 OA
ATOM   2418  CB  THR A1207     -24.129  20.630   3.632  1.00 64.25     0.140 C 
ATOM   2419  OG1 THR A1207     -24.325  20.400   5.026  1.00 96.99    -0.382 OA
ATOM   2420  CG2 THR A1207     -23.153  19.583   3.072  1.00 67.15     0.034 C 
ATOM   2421  H   THR A1207     -24.159  22.057   1.399  1.00 99.99     0.164 HD
ATOM   2422  HG1 THR A1207     -24.644  19.441   5.140  1.00 99.99     0.210 HD
ATOM   2423  N   THR A1208     -21.616  21.994   4.718  1.00 58.18    -0.336 N 
ATOM   2424  CA  THR A1208     -20.151  22.053   4.879  1.00 70.74     0.186 C 
ATOM   2425  C   THR A1208     -19.444  20.725   5.163  1.00 72.72     0.253 C 
ATOM   2426  O   THR A1208     -18.334  20.699   5.693  1.00 63.63    -0.270 OA
ATOM   2427  CB  THR A1208     -19.740  23.079   5.928  1.00 56.46     0.140 C 
ATOM   2428  OG1 THR A1208     -20.481  22.843   7.129  1.00 65.42    -0.382 OA
ATOM   2429  CG2 THR A1208     -19.827  24.496   5.362  1.00 65.90     0.034 C 
ATOM   2430  H   THR A1208     -22.141  21.932   5.570  1.00 99.99     0.164 HD
ATOM   2431  HG1 THR A1208     -20.336  23.630   7.728  1.00 99.99     0.210 HD
ATOM   2432  N   GLY A1209     -20.135  19.616   4.881  1.00 41.84    -0.336 N 
ATOM   2433  CA  GLY A1209     -19.381  18.391   4.569  1.00 65.33     0.189 C 
ATOM   2434  C   GLY A1209     -19.859  17.107   5.237  1.00 63.98     0.253 C 
ATOM   2435  O   GLY A1209     -19.135  16.479   5.999  1.00 95.42    -0.270 OA
ATOM   2436  H   GLY A1209     -21.108  19.491   5.107  1.00 99.99     0.164 HD
ATOM   2437  N   GLY A1210     -21.100  16.745   4.893  1.00 52.66    -0.336 N 
ATOM   2438  CA  GLY A1210     -21.578  15.391   5.199  1.00 86.83     0.189 C 
ATOM   2439  C   GLY A1210     -21.545  14.604   3.892  1.00 92.95     0.253 C 
ATOM   2440  O   GLY A1210     -20.574  14.597   3.140  1.00 68.56    -0.270 OA
ATOM   2441  H   GLY A1210     -21.797  17.356   4.507  1.00 99.99     0.164 HD
ATOM   2442  N   VAL A1211     -22.645  13.911   3.686  1.00 69.49    -0.337 N 
ATOM   2443  CA  VAL A1211     -23.009  13.368   2.370  1.00 48.46     0.159 C 
ATOM   2444  C   VAL A1211     -24.451  13.816   2.112  1.00 59.06     0.251 C 
ATOM   2445  O   VAL A1211     -25.188  14.133   3.055  1.00 68.30    -0.271 OA
ATOM   2446  CB  VAL A1211     -22.841  11.835   2.292  1.00 71.57     0.029 C 
ATOM   2447  CG1 VAL A1211     -21.410  11.412   2.621  1.00 45.14     0.002 C 
ATOM   2448  CG2 VAL A1211     -23.818  11.060   3.181  1.00 30.69     0.002 C 
ATOM   2449  H   VAL A1211     -23.318  13.752   4.406  1.00 99.99     0.164 HD
ATOM   2450  N   LEU A1212     -24.858  13.781   0.855  1.00 66.47    -0.338 N 
ATOM   2451  CA  LEU A1212     -26.232  14.174   0.516  1.00 71.16     0.159 C 
ATOM   2452  C   LEU A1212     -27.185  13.005   0.704  1.00 82.48     0.251 C 
ATOM   2453  O   LEU A1212     -27.315  12.178  -0.195  1.00 70.86    -0.271 OA
ATOM   2454  CB  LEU A1212     -26.324  14.721  -0.912  1.00 66.71     0.032 C 
ATOM   2455  CG  LEU A1212     -25.579  16.040  -1.110  1.00 75.68     0.002 C 
ATOM   2456  CD1 LEU A1212     -26.008  16.645  -2.444  1.00 50.66     0.000 C 
ATOM   2457  CD2 LEU A1212     -25.848  17.014   0.046  1.00 37.14     0.000 C 
ATOM   2458  H   LEU A1212     -24.341  13.324   0.128  1.00 99.99     0.164 HD
ATOM   2459  N   ASP A1213     -27.699  12.877   1.920  1.00 61.81    -0.337 N 
ATOM   2460  CA  ASP A1213     -28.640  11.790   2.216  1.00 47.92     0.170 C 
ATOM   2461  C   ASP A1213     -30.059  12.356   2.300  1.00 46.96     0.252 C 
ATOM   2462  O   ASP A1213     -30.419  12.998   3.292  1.00 77.34    -0.271 OA
ATOM   2463  CB  ASP A1213     -28.234  11.074   3.511  1.00 78.42     0.129 C 
ATOM   2464  CG  ASP A1213     -28.862   9.679   3.631  1.00 87.94     0.188 C 
ATOM   2465  OD1 ASP A1213     -29.729   9.363   2.789  1.00 85.75    -0.647 OA
ATOM   2466  OD2 ASP A1213     -28.509   8.989   4.612  1.00 88.89    -0.647 OA
ATOM   2467  H   ASP A1213     -27.426  13.449   2.699  1.00 99.99     0.164 HD
ATOM   2468  N   PHE A1214     -30.808  12.180   1.225  1.00 64.05    -0.337 N 
ATOM   2469  CA  PHE A1214     -32.182  12.706   1.136  1.00 65.52     0.164 C 
ATOM   2470  C   PHE A1214     -33.204  11.584   1.300  1.00 53.96     0.251 C 
ATOM   2471  O   PHE A1214     -32.990  10.477   0.824  1.00 49.88    -0.271 OA
ATOM   2472  CB  PHE A1214     -32.420  13.350  -0.228  1.00 45.40     0.056 C 
ATOM   2473  CG  PHE A1214     -31.715  14.701  -0.372  1.00 62.39    -0.044 A 
ATOM   2474  CD1 PHE A1214     -32.387  15.851  -0.014  1.00 44.84     0.008 A 
ATOM   2475  CD2 PHE A1214     -30.430  14.754  -0.876  1.00 48.51     0.008 A 
ATOM   2476  CE1 PHE A1214     -31.759  17.093  -0.153  1.00 54.80     0.001 A 
ATOM   2477  CE2 PHE A1214     -29.804  15.994  -1.024  1.00 66.12     0.001 A 
ATOM   2478  CZ  PHE A1214     -30.471  17.156  -0.660  1.00 72.98     0.000 A 
ATOM   2479  H   PHE A1214     -30.534  11.594   0.452  1.00 99.99     0.164 HD
ATOM   2480  N   TYR A1215     -34.291  11.908   1.994  1.00 38.49    -0.337 N 
ATOM   2481  CA  TYR A1215     -35.464  11.023   2.076  1.00 47.60     0.164 C 
ATOM   2482  C   TYR A1215     -36.699  11.798   1.610  1.00 75.24     0.251 C 
ATOM   2483  O   TYR A1215     -36.926  12.927   2.050  1.00 73.52    -0.271 OA
ATOM   2484  CB  TYR A1215     -35.662  10.528   3.516  1.00 60.13     0.056 C 
ATOM   2485  CG  TYR A1215     -34.547   9.604   3.998  1.00 65.07    -0.044 A 
ATOM   2486  CD1 TYR A1215     -34.739   8.224   4.042  1.00 44.41     0.011 A 
ATOM   2487  CD2 TYR A1215     -33.332  10.127   4.434  1.00 59.42     0.011 A 
ATOM   2488  CE1 TYR A1215     -33.745   7.391   4.512  1.00 84.19     0.037 A 
ATOM   2489  CE2 TYR A1215     -32.329   9.302   4.894  1.00 73.13     0.037 A 
ATOM   2490  CZ  TYR A1215     -32.520   7.917   4.942  1.00 92.98     0.065 A 
ATOM   2491  OH  TYR A1215     -31.553   7.099   5.424  1.00 82.96    -0.361 OA
ATOM   2492  H   TYR A1215     -34.334  12.747   2.543  1.00 99.99     0.164 HD
ATOM   2493  HH  TYR A1215     -30.730   7.627   5.646  1.00 99.99     0.217 HD
ATOM   2494  N   VAL A1216     -37.456  11.191   0.700  1.00 37.30    -0.338 N 
ATOM   2495  CA  VAL A1216     -38.641  11.859   0.123  1.00 37.66     0.159 C 
ATOM   2496  C   VAL A1216     -39.904  11.066   0.471  1.00 61.96     0.251 C 
ATOM   2497  O   VAL A1216     -39.944   9.848   0.384  1.00 39.16    -0.271 OA
ATOM   2498  CB  VAL A1216     -38.520  12.096  -1.397  1.00 48.34     0.029 C 
ATOM   2499  CG1 VAL A1216     -39.746  12.813  -1.981  1.00 48.16     0.002 C 
ATOM   2500  CG2 VAL A1216     -37.296  12.961  -1.711  1.00 47.94     0.002 C 
ATOM   2501  H   VAL A1216     -37.327  10.220   0.475  1.00 99.99     0.164 HD
ATOM   2502  N   PHE A1217     -40.939  11.839   0.776  1.00 37.07    -0.337 N 
ATOM   2503  CA  PHE A1217     -42.233  11.277   1.174  1.00 50.20     0.164 C 
ATOM   2504  C   PHE A1217     -43.287  11.944   0.311  1.00 56.31     0.251 C 
ATOM   2505  O   PHE A1217     -43.344  13.166   0.206  1.00 71.20    -0.271 OA
ATOM   2506  CB  PHE A1217     -42.550  11.614   2.630  1.00 45.77     0.056 C 
ATOM   2507  CG  PHE A1217     -41.315  11.475   3.524  1.00 56.23    -0.044 A 
ATOM   2508  CD1 PHE A1217     -40.987  10.246   4.055  1.00 57.24     0.008 A 
ATOM   2509  CD2 PHE A1217     -40.533  12.590   3.744  1.00 53.35     0.008 A 
ATOM   2510  CE1 PHE A1217     -39.837  10.136   4.846  1.00 85.50     0.001 A 
ATOM   2511  CE2 PHE A1217     -39.385  12.483   4.536  1.00 63.15     0.001 A 
ATOM   2512  CZ  PHE A1217     -39.051  11.248   5.075  1.00 79.95     0.000 A 
ATOM   2513  H   PHE A1217     -40.875  12.839   0.772  1.00 99.99     0.164 HD
ATOM   2514  N   LEU A1218     -44.132  11.095  -0.238  1.00 62.15    -0.338 N 
ATOM   2515  CA  LEU A1218     -45.254  11.560  -1.046  1.00 58.53     0.159 C 
ATOM   2516  C   LEU A1218     -46.510  10.783  -0.695  1.00 75.38     0.251 C 
ATOM   2517  O   LEU A1218     -47.171  10.153  -1.499  1.00125.06    -0.271 OA
ATOM   2518  CB  LEU A1218     -44.955  11.595  -2.547  1.00 99.54     0.032 C 
ATOM   2519  CG  LEU A1218     -43.969  10.544  -3.027  1.00 44.68     0.002 C 
ATOM   2520  CD1 LEU A1218     -44.705   9.266  -3.406  1.00 73.95     0.000 C 
ATOM   2521  CD2 LEU A1218     -43.180  11.167  -4.172  1.00 57.30     0.000 C 
ATOM   2522  H   LEU A1218     -44.108  10.106  -0.061  1.00 99.99     0.164 HD
ATOM   2523  N   GLY A1219     -46.793  10.858   0.614  1.00 92.76    -0.336 N 
ATOM   2524  CA  GLY A1219     -48.178  10.764   1.074  1.00 72.86     0.189 C 
ATOM   2525  C   GLY A1219     -48.944  11.801   0.258  1.00 72.07     0.257 C 
ATOM   2526  O   GLY A1219     -48.328  12.782  -0.196  1.00 77.35    -0.270 OA
ATOM   2527  H   GLY A1219     -46.113  10.995   1.314  1.00 99.99     0.164 HD
ATOM   2528  N   PRO A1220     -50.176  11.540  -0.113  1.00 70.53    -0.312 N 
ATOM   2529  CA  PRO A1220     -50.890  12.512  -0.948  1.00 67.16     0.163 C 
ATOM   2530  C   PRO A1220     -51.179  13.792  -0.143  1.00 77.82     0.251 C 
ATOM   2531  O   PRO A1220     -50.972  14.894  -0.640  1.00 54.75    -0.271 OA
ATOM   2532  CB  PRO A1220     -52.156  11.797  -1.402  1.00 40.46     0.034 C 
ATOM   2533  CG  PRO A1220     -51.886  10.312  -1.140  1.00 83.89     0.027 C 
ATOM   2534  CD  PRO A1220     -50.948  10.288   0.064  1.00 55.42     0.105 C 
ATOM   2535  N   THR A1221     -51.502  13.636   1.143  1.00 47.10    -0.336 N 
ATOM   2536  CA  THR A1221     -51.951  14.766   1.982  1.00 73.08     0.187 C 
ATOM   2537  C   THR A1221     -50.895  15.262   2.977  1.00 64.53     0.257 C 
ATOM   2538  O   THR A1221     -50.034  14.466   3.397  1.00 81.91    -0.270 OA
ATOM   2539  CB  THR A1221     -53.237  14.423   2.754  1.00 58.00     0.140 C 
ATOM   2540  OG1 THR A1221     -53.040  13.258   3.556  1.00 71.07    -0.382 OA
ATOM   2541  CG2 THR A1221     -54.439  14.282   1.820  1.00 58.72     0.034 C 
ATOM   2542  H   THR A1221     -51.489  12.749   1.606  1.00 99.99     0.164 HD
ATOM   2543  HG1 THR A1221     -53.911  12.976   3.972  1.00 99.99     0.210 HD
ATOM   2544  N   PRO A1222     -50.985  16.506   3.428  1.00 71.51    -0.312 N 
ATOM   2545  CA  PRO A1222     -50.149  17.035   4.520  1.00 94.94     0.163 C 
ATOM   2546  C   PRO A1222     -50.038  16.114   5.747  1.00 79.46     0.251 C 
ATOM   2547  O   PRO A1222     -48.928  15.728   6.089  1.00 62.48    -0.271 OA
ATOM   2548  CB  PRO A1222     -50.807  18.357   4.858  1.00 75.92     0.034 C 
ATOM   2549  CG  PRO A1222     -51.230  18.884   3.494  1.00 50.00     0.027 C 
ATOM   2550  CD  PRO A1222     -51.734  17.624   2.793  1.00 57.22     0.105 C 
ATOM   2551  N   GLU A1223     -51.163  15.685   6.342  1.00 62.30    -0.338 N 
ATOM   2552  CA  GLU A1223     -51.096  14.711   7.458  1.00 29.32     0.160 C 
ATOM   2553  C   GLU A1223     -50.368  13.417   7.071  1.00 59.87     0.251 C 
ATOM   2554  O   GLU A1223     -49.354  13.101   7.688  1.00 60.75    -0.271 OA
ATOM   2555  CB  GLU A1223     -52.469  14.346   8.032  1.00 45.76     0.043 C 
ATOM   2556  CG  GLU A1223     -53.180  15.501   8.746  1.00 78.93     0.100 C 
ATOM   2557  CD  GLU A1223     -52.418  16.010   9.973  1.00 80.33     0.185 C 
ATOM   2558  OE1 GLU A1223     -52.444  15.313  11.008  1.00 70.77    -0.647 OA
ATOM   2559  OE2 GLU A1223     -51.747  17.054   9.804  1.00 64.44    -0.647 OA
ATOM   2560  H   GLU A1223     -52.051  16.116   6.203  1.00 99.99     0.164 HD
ATOM   2561  N   LEU A1224     -50.744  12.846   5.925  1.00 76.15    -0.338 N 
ATOM   2562  CA  LEU A1224     -50.080  11.649   5.375  1.00 61.92     0.159 C 
ATOM   2563  C   LEU A1224     -48.564  11.778   5.225  1.00 76.17     0.251 C 
ATOM   2564  O   LEU A1224     -47.828  10.882   5.636  1.00 53.35    -0.271 OA
ATOM   2565  CB  LEU A1224     -50.644  11.292   3.997  1.00 85.69     0.032 C 
ATOM   2566  CG  LEU A1224     -51.579  10.075   3.989  1.00 63.71     0.002 C 
ATOM   2567  CD1 LEU A1224     -50.907   8.853   4.623  1.00 34.20     0.000 C 
ATOM   2568  CD2 LEU A1224     -52.932  10.370   4.640  1.00 66.13     0.000 C 
ATOM   2569  H   LEU A1224     -51.541  13.145   5.401  1.00 99.99     0.164 HD
ATOM   2570  N   VAL A1225     -48.119  12.942   4.761  1.00 68.97    -0.338 N 
ATOM   2571  CA  VAL A1225     -46.683  13.259   4.628  1.00 50.83     0.159 C 
ATOM   2572  C   VAL A1225     -46.030  13.131   6.007  1.00 80.09     0.251 C 
ATOM   2573  O   VAL A1225     -45.071  12.388   6.172  1.00 52.85    -0.271 OA
ATOM   2574  CB  VAL A1225     -46.464  14.684   4.083  1.00 55.43     0.029 C 
ATOM   2575  CG1 VAL A1225     -45.006  15.153   4.199  1.00 45.31     0.002 C 
ATOM   2576  CG2 VAL A1225     -46.857  14.756   2.609  1.00 79.70     0.002 C 
ATOM   2577  H   VAL A1225     -48.748  13.695   4.536  1.00 99.99     0.164 HD
ATOM   2578  N   THR A1226     -46.601  13.869   6.957  1.00 86.02    -0.336 N 
ATOM   2579  CA  THR A1226     -46.052  13.943   8.320  1.00 73.18     0.186 C 
ATOM   2580  C   THR A1226     -46.058  12.562   8.978  1.00 79.09     0.253 C 
ATOM   2581  O   THR A1226     -45.017  12.150   9.494  1.00 84.92    -0.270 OA
ATOM   2582  CB  THR A1226     -46.809  14.978   9.163  1.00 61.43     0.140 C 
ATOM   2583  OG1 THR A1226     -46.592  16.265   8.582  1.00 58.45    -0.382 OA
ATOM   2584  CG2 THR A1226     -46.381  14.981  10.636  1.00 36.96     0.034 C 
ATOM   2585  H   THR A1226     -47.476  14.339   6.814  1.00 99.99     0.164 HD
ATOM   2586  HG1 THR A1226     -46.985  16.963   9.175  1.00 99.99     0.210 HD
ATOM   2587  N   GLN A1227     -47.144  11.817   8.804  1.00 49.35    -0.337 N 
ATOM   2588  CA  GLN A1227     -47.216  10.411   9.253  1.00 52.25     0.160 C 
ATOM   2589  C   GLN A1227     -46.038   9.576   8.725  1.00 49.66     0.251 C 
ATOM   2590  O   GLN A1227     -45.380   8.889   9.511  1.00 86.57    -0.271 OA
ATOM   2591  CB  GLN A1227     -48.523   9.751   8.811  1.00 48.41     0.042 C 
ATOM   2592  CG  GLN A1227     -49.752  10.277   9.558  1.00 39.15     0.090 C 
ATOM   2593  CD  GLN A1227     -51.025   9.596   9.046  1.00 84.48     0.227 C 
ATOM   2594  OE1 GLN A1227     -51.813  10.162   8.300  1.00 85.40    -0.273 OA
ATOM   2595  NE2 GLN A1227     -51.250   8.374   9.486  1.00 70.42    -0.369 N 
ATOM   2596  H   GLN A1227     -48.016  12.207   8.477  1.00 99.99     0.164 HD
ATOM   2597 1HE2 GLN A1227     -52.069   7.903   9.170  1.00 99.99     0.159 HD
ATOM   2598 2HE2 GLN A1227     -50.592   7.939  10.100  1.00 99.99     0.159 HD
ATOM   2599  N   GLN A1228     -45.605   9.847   7.501  1.00 57.81    -0.338 N 
ATOM   2600  CA  GLN A1228     -44.506   9.073   6.883  1.00 74.85     0.160 C 
ATOM   2601  C   GLN A1228     -43.129   9.618   7.245  1.00 67.93     0.251 C 
ATOM   2602  O   GLN A1228     -42.165   8.852   7.307  1.00 61.96    -0.271 OA
ATOM   2603  CB  GLN A1228     -44.583   9.073   5.372  1.00 55.87     0.042 C 
ATOM   2604  CG  GLN A1228     -45.916   8.522   4.875  1.00 89.50     0.090 C 
ATOM   2605  CD  GLN A1228     -46.332   9.184   3.567  1.00 64.57     0.227 C 
ATOM   2606  OE1 GLN A1228     -47.321   8.795   2.969  1.00 57.74    -0.273 OA
ATOM   2607  NE2 GLN A1228     -45.596  10.192   3.127  1.00 56.29    -0.369 N 
ATOM   2608  H   GLN A1228     -45.918  10.650   6.979  1.00 99.99     0.164 HD
ATOM   2609 1HE2 GLN A1228     -45.883  10.653   2.327  1.00 99.99     0.159 HD
ATOM   2610 2HE2 GLN A1228     -44.798  10.485   3.650  1.00 99.99     0.159 HD
ATOM   2611  N   TYR A1229     -43.050  10.925   7.465  1.00 55.04    -0.337 N 
ATOM   2612  CA  TYR A1229     -41.808  11.554   7.926  1.00 71.67     0.164 C 
ATOM   2613  C   TYR A1229     -41.487  11.033   9.330  1.00 84.95     0.251 C 
ATOM   2614  O   TYR A1229     -40.440  10.429   9.551  1.00 87.34    -0.271 OA
ATOM   2615  CB  TYR A1229     -41.927  13.082   7.939  1.00 51.17     0.056 C 
ATOM   2616  CG  TYR A1229     -40.679  13.781   8.504  1.00 54.75    -0.044 A 
ATOM   2617  CD1 TYR A1229     -39.408  13.238   8.353  1.00 55.13     0.011 A 
ATOM   2618  CD2 TYR A1229     -40.831  14.990   9.161  1.00 61.25     0.011 A 
ATOM   2619  CE1 TYR A1229     -38.297  13.907   8.853  1.00 44.18     0.037 A 
ATOM   2620  CE2 TYR A1229     -39.719  15.668   9.659  1.00 47.42     0.037 A 
ATOM   2621  CZ  TYR A1229     -38.454  15.127   9.495  1.00 64.73     0.065 A 
ATOM   2622  OH  TYR A1229     -37.360  15.780   9.972  1.00 71.31    -0.361 OA
ATOM   2623  H   TYR A1229     -43.856  11.527   7.466  1.00 99.99     0.164 HD
ATOM   2624  HH  TYR A1229     -37.656  16.622  10.426  1.00 99.99     0.217 HD
ATOM   2625  N   THR A1230     -42.469  11.174  10.221  1.00 75.94    -0.336 N 
ATOM   2626  CA  THR A1230     -42.328  10.691  11.603  1.00 82.30     0.186 C 
ATOM   2627  C   THR A1230     -42.212   9.171  11.661  1.00 84.02     0.253 C 
ATOM   2628  O   THR A1230     -41.498   8.667  12.505  1.00 99.25    -0.270 OA
ATOM   2629  CB  THR A1230     -43.440  11.143  12.556  1.00 52.82     0.140 C 
ATOM   2630  OG1 THR A1230     -44.694  10.588  12.167  1.00 84.56    -0.382 OA
ATOM   2631  CG2 THR A1230     -43.542  12.668  12.600  1.00 31.55     0.034 C 
ATOM   2632  H   THR A1230     -43.305  11.703  10.036  1.00 99.99     0.164 HD
ATOM   2633  HG1 THR A1230     -44.586   9.940  11.416  1.00 99.99     0.210 HD
ATOM   2634  N   GLU A1231     -42.817   8.444  10.718  1.00 72.29    -0.337 N 
ATOM   2635  CA  GLU A1231     -42.584   6.995  10.662  1.00 73.71     0.160 C 
ATOM   2636  C   GLU A1231     -41.094   6.682  10.501  1.00 63.12     0.251 C 
ATOM   2637  O   GLU A1231     -40.667   5.734  11.130  1.00 70.10    -0.271 OA
ATOM   2638  CB  GLU A1231     -43.363   6.324   9.534  1.00 67.71     0.043 C 
ATOM   2639  CG  GLU A1231     -43.400   4.803   9.736  1.00 73.44     0.100 C 
ATOM   2640  CD  GLU A1231     -44.043   4.049   8.569  1.00118.32     0.185 C 
ATOM   2641  OE1 GLU A1231     -44.762   4.689   7.767  1.00135.94    -0.647 OA
ATOM   2642  OE2 GLU A1231     -43.792   2.827   8.493  1.00110.18    -0.647 OA
ATOM   2643  H   GLU A1231     -43.571   8.770  10.151  1.00 99.99     0.164 HD
ATOM   2644  N   LEU A1232     -40.352   7.519   9.768  1.00 59.51    -0.338 N 
ATOM   2645  CA  LEU A1232     -38.907   7.322   9.548  1.00 60.64     0.159 C 
ATOM   2646  C   LEU A1232     -38.039   7.725  10.752  1.00 75.76     0.251 C 
ATOM   2647  O   LEU A1232     -37.169   6.965  11.178  1.00 50.12    -0.271 OA
ATOM   2648  CB  LEU A1232     -38.456   8.076   8.288  1.00 51.49     0.032 C 
ATOM   2649  CG  LEU A1232     -36.956   7.895   8.017  1.00 63.22     0.002 C 
ATOM   2650  CD1 LEU A1232     -36.641   6.501   7.471  1.00 60.23     0.000 C 
ATOM   2651  CD2 LEU A1232     -36.435   8.997   7.099  1.00 39.27     0.000 C 
ATOM   2652  H   LEU A1232     -40.740   8.339   9.346  1.00 99.99     0.164 HD
ATOM   2653  N   ILE A1233     -38.215   8.965  11.203  1.00 65.41    -0.338 N 
ATOM   2654  CA  ILE A1233     -37.369   9.546  12.267  1.00 63.32     0.159 C 
ATOM   2655  C   ILE A1233     -37.856   9.141  13.671  1.00 63.14     0.251 C 
ATOM   2656  O   ILE A1233     -37.089   9.114  14.628  1.00 82.85    -0.271 OA
ATOM   2657  CB  ILE A1233     -37.232  11.075  12.110  1.00 58.27     0.029 C 
ATOM   2658  CG1 ILE A1233     -38.570  11.802  12.333  1.00 45.12     0.002 C 
ATOM   2659  CG2 ILE A1233     -36.615  11.395  10.738  1.00 45.39     0.002 C 
ATOM   2660  CD  ILE A1233     -38.475  13.331  12.360  1.00 47.97     0.000 C 
ATOM   2661  H   ILE A1233     -38.977   9.540  10.900  1.00 99.99     0.164 HD
ATOM   2662  N   GLY A1234     -39.166   8.883  13.752  1.00 56.53    -0.336 N 
ATOM   2663  CA  GLY A1234     -39.850   8.481  14.988  1.00 50.96     0.189 C 
ATOM   2664  C   GLY A1234     -40.953   9.490  15.314  1.00 66.03     0.253 C 
ATOM   2665  O   GLY A1234     -40.873  10.673  14.990  1.00 49.84    -0.270 OA
ATOM   2666  H   GLY A1234     -39.816   8.986  12.985  1.00 99.99     0.164 HD
ATOM   2667  N   ARG A1235     -41.977   8.977  15.985  1.00 46.86    -0.337 N 
ATOM   2668  CA  ARG A1235     -43.166   9.773  16.331  1.00 60.40     0.160 C 
ATOM   2669  C   ARG A1235     -42.918  10.544  17.641  1.00 76.74     0.254 C 
ATOM   2670  O   ARG A1235     -42.064  10.111  18.439  1.00 81.97    -0.270 OA
ATOM   2671  CB  ARG A1235     -44.407   8.874  16.464  1.00 65.10     0.034 C 
ATOM   2672  CG  ARG A1235     -44.434   7.758  15.420  1.00 72.76     0.027 C 
ATOM   2673  CD  ARG A1235     -45.860   7.347  15.081  1.00 94.80     0.116 C 
ATOM   2674  NE  ARG A1235     -45.815   6.395  13.960  1.00123.82    -0.212 N 
ATOM   2675  CZ  ARG A1235     -45.778   6.702  12.660  1.00122.86     0.666 C 
ATOM   2676  NH1 ARG A1235     -45.747   7.957  12.245  1.00 80.01    -0.235 N 
ATOM   2677  NH2 ARG A1235     -45.810   5.753  11.739  1.00138.72    -0.235 N 
ATOM   2678  H   ARG A1235     -41.969   8.052  16.355  1.00 99.99     0.164 HD
ATOM   2679  HE  ARG A1235     -45.812   5.437  14.237  1.00 99.99     0.178 HD
ATOM   2680 1HH1 ARG A1235     -45.750   8.182  11.272  1.00 99.99     0.174 HD
ATOM   2681 2HH1 ARG A1235     -45.721   8.689  12.930  1.00 99.99     0.174 HD
ATOM   2682 1HH2 ARG A1235     -45.796   6.010  10.775  1.00 99.99     0.174 HD
ATOM   2683 2HH2 ARG A1235     -45.832   4.795  12.012  1.00 99.99     0.174 HD
ATOM   2684  N   PRO A1236     -43.620  11.651  17.873  1.00 73.43    -0.312 N 
ATOM   2685  CA  PRO A1236     -43.491  12.474  19.094  1.00 72.18     0.163 C 
ATOM   2686  C   PRO A1236     -43.656  11.618  20.350  1.00 85.76     0.251 C 
ATOM   2687  O   PRO A1236     -44.417  10.649  20.361  1.00 81.62    -0.271 OA
ATOM   2688  CB  PRO A1236     -44.655  13.454  19.028  1.00 66.01     0.034 C 
ATOM   2689  CG  PRO A1236     -44.870  13.656  17.531  1.00 54.69     0.027 C 
ATOM   2690  CD  PRO A1236     -44.601  12.273  16.948  1.00 75.05     0.105 C 
ATOM   2691  N   VAL A1237     -43.031  12.057  21.426  1.00 87.63    -0.338 N 
ATOM   2692  CA  VAL A1237     -43.129  11.392  22.746  1.00 76.52     0.159 C 
ATOM   2693  C   VAL A1237     -44.558  11.565  23.256  1.00 72.78     0.251 C 
ATOM   2694  O   VAL A1237     -45.153  12.634  23.114  1.00 67.69    -0.271 OA
ATOM   2695  CB  VAL A1237     -42.281  12.049  23.841  1.00 57.95     0.029 C 
ATOM   2696  CG1 VAL A1237     -41.841  11.044  24.909  1.00 91.15     0.002 C 
ATOM   2697  CG2 VAL A1237     -41.122  12.835  23.272  1.00 75.87     0.002 C 
ATOM   2698  H   VAL A1237     -42.444  12.871  21.406  1.00 99.99     0.164 HD
ATOM   2699  N   MET A1238     -45.011  10.550  23.981  1.00 69.85    -0.337 N 
ATOM   2700  CA  MET A1238     -46.271  10.671  24.721  1.00 53.42     0.160 C 
ATOM   2701  C   MET A1238     -45.971  11.367  26.054  1.00 74.76     0.251 C 
ATOM   2702  O   MET A1238     -45.100  10.971  26.821  1.00 62.38    -0.271 OA
ATOM   2703  CB  MET A1238     -46.904   9.292  24.909  1.00 40.00     0.043 C 
ATOM   2704  CG  MET A1238     -48.227   9.339  25.681  1.00 50.32     0.060 C 
ATOM   2705  SD  MET A1238     -49.509  10.411  24.935  1.00 73.49    -0.139 SA
ATOM   2706  CE  MET A1238     -50.931   9.565  25.586  1.00 77.93     0.069 C 
ATOM   2707  H   MET A1238     -44.452   9.752  24.201  1.00 99.99     0.164 HD
ATOM   2708  N   VAL A1239     -46.769  12.396  26.297  1.00 53.94    -0.338 N 
ATOM   2709  CA  VAL A1239     -46.583  13.278  27.454  1.00 53.86     0.160 C 
ATOM   2710  C   VAL A1239     -47.455  12.827  28.631  1.00 74.45     0.254 C 
ATOM   2711  O   VAL A1239     -48.538  12.258  28.404  1.00 72.37    -0.270 OA
ATOM   2712  CB  VAL A1239     -46.878  14.747  27.093  1.00 63.51     0.029 C 
ATOM   2713  CG1 VAL A1239     -45.853  15.270  26.085  1.00 22.22     0.002 C 
ATOM   2714  CG2 VAL A1239     -48.315  14.967  26.603  1.00 42.99     0.002 C 
ATOM   2715  H   VAL A1239     -47.594  12.570  25.767  1.00 99.99     0.164 HD
ATOM   2716  N   PRO A1240     -47.054  13.160  29.851  1.00 80.55    -0.312 N 
ATOM   2717  CA  PRO A1240     -47.871  12.891  31.042  1.00 66.76     0.163 C 
ATOM   2718  C   PRO A1240     -49.086  13.816  30.980  1.00 80.56     0.251 C 
ATOM   2719  O   PRO A1240     -48.959  14.995  30.668  1.00 86.59    -0.271 OA
ATOM   2720  CB  PRO A1240     -46.937  13.194  32.210  1.00106.75     0.034 C 
ATOM   2721  CG  PRO A1240     -46.020  14.294  31.678  1.00116.42     0.027 C 
ATOM   2722  CD  PRO A1240     -45.831  13.916  30.212  1.00 96.92     0.105 C 
ATOM   2723  N   TYR A1241     -50.241  13.291  31.369  1.00 70.88    -0.337 N 
ATOM   2724  CA  TYR A1241     -51.492  14.078  31.350  1.00 70.22     0.164 C 
ATOM   2725  C   TYR A1241     -51.342  15.385  32.152  1.00 52.88     0.251 C 
ATOM   2726  O   TYR A1241     -51.971  16.402  31.828  1.00 60.32    -0.271 OA
ATOM   2727  CB  TYR A1241     -52.617  13.222  31.932  1.00 74.53     0.056 C 
ATOM   2728  CG  TYR A1241     -54.006  13.849  31.745  1.00 85.71    -0.044 A 
ATOM   2729  CD1 TYR A1241     -54.887  13.299  30.839  1.00 75.10     0.011 A 
ATOM   2730  CD2 TYR A1241     -54.384  14.938  32.505  1.00 59.67     0.011 A 
ATOM   2731  CE1 TYR A1241     -56.171  13.839  30.689  1.00 76.69     0.037 A 
ATOM   2732  CE2 TYR A1241     -55.655  15.495  32.351  1.00 79.96     0.037 A 
ATOM   2733  CZ  TYR A1241     -56.536  14.941  31.442  1.00 85.17     0.065 A 
ATOM   2734  OH  TYR A1241     -57.783  15.483  31.304  1.00 69.48    -0.361 OA
ATOM   2735  H   TYR A1241     -50.313  12.359  31.728  1.00 99.99     0.164 HD
ATOM   2736  HH  TYR A1241     -57.855  16.272  31.913  1.00 99.99     0.217 HD
ATOM   2737  N   TRP A1242     -50.523  15.367  33.192  1.00 76.23    -0.337 N 
ATOM   2738  CA  TRP A1242     -50.265  16.581  33.995  1.00 78.55     0.164 C 
ATOM   2739  C   TRP A1242     -49.506  17.688  33.245  1.00 74.36     0.251 C 
ATOM   2740  O   TRP A1242     -49.681  18.870  33.583  1.00 58.55    -0.271 OA
ATOM   2741  CB  TRP A1242     -49.608  16.253  35.336  1.00 66.82     0.059 C 
ATOM   2742  CG  TRP A1242     -48.220  15.614  35.205  1.00 55.46    -0.016 A 
ATOM   2743  CD1 TRP A1242     -47.945  14.327  35.397  1.00 71.20     0.097 A 
ATOM   2744  CD2 TRP A1242     -47.029  16.276  35.009  1.00 51.64    -0.001 A 
ATOM   2745  NE1 TRP A1242     -46.622  14.151  35.319  1.00 54.82    -0.365 N 
ATOM   2746  CE2 TRP A1242     -46.029  15.309  35.076  1.00 65.71     0.042 A 
ATOM   2747  CE3 TRP A1242     -46.696  17.604  34.768  1.00 52.58     0.014 A 
ATOM   2748  CZ2 TRP A1242     -44.703  15.680  34.880  1.00 58.21     0.030 A 
ATOM   2749  CZ3 TRP A1242     -45.385  17.963  34.542  1.00 53.83     0.001 A 
ATOM   2750  CH2 TRP A1242     -44.376  16.990  34.594  1.00 46.70     0.002 A 
ATOM   2751  H   TRP A1242     -50.033  14.542  33.493  1.00 99.99     0.164 HD
ATOM   2752  HE1 TRP A1242     -46.159  13.267  35.435  1.00 99.99     0.165 HD
ATOM   2753  N   SER A1243     -48.710  17.340  32.244  1.00 77.50    -0.336 N 
ATOM   2754  CA  SER A1243     -47.953  18.332  31.447  1.00 78.91     0.189 C 
ATOM   2755  C   SER A1243     -48.826  19.145  30.480  1.00 71.64     0.253 C 
ATOM   2756  O   SER A1243     -48.411  20.192  29.992  1.00 52.42    -0.270 OA
ATOM   2757  CB  SER A1243     -46.784  17.709  30.683  1.00 44.58     0.169 C 
ATOM   2758  OG  SER A1243     -47.237  16.944  29.564  1.00 75.42    -0.380 OA
ATOM   2759  H   SER A1243     -48.604  16.387  31.920  1.00 99.99     0.164 HD
ATOM   2760  HG  SER A1243     -46.442  16.560  29.094  1.00 99.99     0.211 HD
ATOM   2761  N   LEU A1244     -50.055  18.661  30.264  1.00 44.47    -0.337 N 
ATOM   2762  CA  LEU A1244     -51.027  19.366  29.422  1.00 80.17     0.159 C 
ATOM   2763  C   LEU A1244     -51.668  20.587  30.090  1.00 81.87     0.251 C 
ATOM   2764  O   LEU A1244     -52.419  21.318  29.474  1.00 63.50    -0.271 OA
ATOM   2765  CB  LEU A1244     -52.086  18.388  28.906  1.00 56.54     0.032 C 
ATOM   2766  CG  LEU A1244     -51.480  17.359  27.946  1.00 66.24     0.002 C 
ATOM   2767  CD1 LEU A1244     -52.616  16.558  27.334  1.00 71.68     0.000 C 
ATOM   2768  CD2 LEU A1244     -50.664  18.000  26.816  1.00 39.83     0.000 C 
ATOM   2769  H   LEU A1244     -50.416  17.862  30.745  1.00 99.99     0.164 HD
ATOM   2770  N   GLY A1245     -51.368  20.735  31.395  1.00 57.73    -0.336 N 
ATOM   2771  CA  GLY A1245     -51.866  21.864  32.195  1.00 69.13     0.189 C 
ATOM   2772  C   GLY A1245     -51.026  23.126  31.956  1.00 71.86     0.253 C 
ATOM   2773  O   GLY A1245     -50.038  23.124  31.223  1.00 99.16    -0.270 OA
ATOM   2774  H   GLY A1245     -50.679  20.174  31.859  1.00 99.99     0.164 HD
ATOM   2775  N   PHE A1246     -51.427  24.181  32.657  1.00 65.08    -0.337 N 
ATOM   2776  CA  PHE A1246     -50.719  25.467  32.627  1.00 63.31     0.164 C 
ATOM   2777  C   PHE A1246     -49.470  25.429  33.519  1.00 66.48     0.251 C 
ATOM   2778  O   PHE A1246     -49.389  24.639  34.473  1.00 98.93    -0.271 OA
ATOM   2779  CB  PHE A1246     -51.693  26.555  33.072  1.00 72.26     0.056 C 
ATOM   2780  CG  PHE A1246     -51.090  27.950  32.897  1.00 78.00    -0.044 A 
ATOM   2781  CD1 PHE A1246     -50.801  28.718  34.005  1.00 75.66     0.008 A 
ATOM   2782  CD2 PHE A1246     -50.814  28.420  31.629  1.00 58.75     0.008 A 
ATOM   2783  CE1 PHE A1246     -50.236  29.982  33.850  1.00 61.24     0.001 A 
ATOM   2784  CE2 PHE A1246     -50.252  29.683  31.464  1.00 83.07     0.001 A 
ATOM   2785  CZ  PHE A1246     -49.966  30.462  32.578  1.00 90.12     0.000 A 
ATOM   2786  H   PHE A1246     -52.215  24.149  33.281  1.00 99.99     0.164 HD
ATOM   2787  N   GLN A1247     -48.498  26.264  33.174  1.00 75.54    -0.338 N 
ATOM   2788  CA  GLN A1247     -47.160  26.212  33.796  1.00 55.98     0.160 C 
ATOM   2789  C   GLN A1247     -46.589  27.613  34.044  1.00 50.55     0.251 C 
ATOM   2790  O   GLN A1247     -46.779  28.539  33.251  1.00 82.25    -0.271 OA
ATOM   2791  CB  GLN A1247     -46.199  25.400  32.914  1.00 52.21     0.042 C 
ATOM   2792  CG  GLN A1247     -46.759  24.027  32.520  1.00 63.69     0.090 C 
ATOM   2793  CD  GLN A1247     -45.760  23.161  31.760  1.00 70.96     0.227 C 
ATOM   2794  OE1 GLN A1247     -44.626  22.944  32.171  1.00 34.00    -0.273 OA
ATOM   2795  NE2 GLN A1247     -46.215  22.592  30.668  1.00 76.88    -0.369 N 
ATOM   2796  H   GLN A1247     -48.610  26.946  32.441  1.00 99.99     0.164 HD
ATOM   2797 1HE2 GLN A1247     -45.602  21.992  30.153  1.00 99.99     0.159 HD
ATOM   2798 2HE2 GLN A1247     -47.161  22.737  30.382  1.00 99.99     0.159 HD
ATOM   2799  N   LEU A1248     -45.896  27.742  35.169  1.00 59.23    -0.338 N 
ATOM   2800  CA  LEU A1248     -45.275  29.012  35.577  1.00 47.13     0.159 C 
ATOM   2801  C   LEU A1248     -43.781  28.825  35.825  1.00 77.53     0.251 C 
ATOM   2802  O   LEU A1248     -43.340  27.813  36.363  1.00 52.88    -0.271 OA
ATOM   2803  CB  LEU A1248     -45.920  29.552  36.859  1.00 45.78     0.032 C 
ATOM   2804  CG  LEU A1248     -47.351  30.072  36.687  1.00 70.08     0.002 C 
ATOM   2805  CD1 LEU A1248     -47.872  30.521  38.050  1.00 67.43     0.000 C 
ATOM   2806  CD2 LEU A1248     -47.409  31.253  35.714  1.00 53.02     0.000 C 
ATOM   2807  H   LEU A1248     -45.710  26.967  35.778  1.00 99.99     0.164 HD
ATOM   2808  N   CYS A1249     -43.047  29.899  35.558  1.00 41.33    -0.337 N 
ATOM   2809  CA  CYS A1249     -41.591  29.935  35.766  1.00 61.18     0.170 C 
ATOM   2810  C   CYS A1249     -41.142  31.384  35.592  1.00 78.41     0.252 C 
ATOM   2811  O   CYS A1249     -41.893  32.243  35.155  1.00 66.78    -0.271 OA
ATOM   2812  CB  CYS A1249     -40.868  29.072  34.723  1.00 67.62     0.085 C 
ATOM   2813  SG  CYS A1249     -39.075  28.869  35.046  1.00 91.43    -0.165 SA
ATOM   2814  H   CYS A1249     -43.436  30.744  35.176  1.00 99.99     0.164 HD
ATOM   2815  HG  CYS A1249     -38.864  28.012  34.052  1.00 99.99     0.102 HD
ATOM   2816  N   ARG A1250     -39.918  31.625  36.044  1.00 59.36    -0.337 N 
ATOM   2817  CA  ARG A1250     -39.214  32.870  35.735  1.00 68.69     0.159 C 
ATOM   2818  C   ARG A1250     -37.723  32.649  36.004  1.00 49.60     0.251 C 
ATOM   2819  O   ARG A1250     -37.335  31.806  36.813  1.00 98.15    -0.271 OA
ATOM   2820  CB  ARG A1250     -39.783  34.056  36.537  1.00 72.45     0.034 C 
ATOM   2821  CG  ARG A1250     -38.954  34.473  37.757  1.00 70.38     0.027 C 
ATOM   2822  CD  ARG A1250     -39.221  35.913  38.148  1.00 58.91     0.116 C 
ATOM   2823  NE  ARG A1250     -38.722  36.862  37.138  1.00 61.94    -0.212 N 
ATOM   2824  CZ  ARG A1250     -39.098  38.132  37.100  1.00 72.34     0.666 C 
ATOM   2825  NH1 ARG A1250     -39.975  38.624  37.960  1.00 64.75    -0.235 N 
ATOM   2826  NH2 ARG A1250     -38.602  38.928  36.183  1.00 94.03    -0.235 N 
ATOM   2827  H   ARG A1250     -39.423  30.994  36.637  1.00 99.99     0.164 HD
ATOM   2828  HE  ARG A1250     -37.994  36.569  36.512  1.00 99.99     0.178 HD
ATOM   2829 1HH1 ARG A1250     -40.233  39.584  37.914  1.00 99.99     0.174 HD
ATOM   2830 2HH1 ARG A1250     -40.360  38.001  38.635  1.00 99.99     0.174 HD
ATOM   2831 1HH2 ARG A1250     -38.846  39.902  36.178  1.00 99.99     0.174 HD
ATOM   2832 2HH2 ARG A1250     -37.899  38.604  35.548  1.00 99.99     0.174 HD
ATOM   2833  N   TYR A1251     -36.958  33.560  35.427  1.00 62.09    -0.337 N 
ATOM   2834  CA  TYR A1251     -35.539  33.695  35.736  1.00 74.65     0.164 C 
ATOM   2835  C   TYR A1251     -35.406  34.813  36.774  1.00 82.76     0.251 C 
ATOM   2836  O   TYR A1251     -35.791  35.945  36.521  1.00 81.84    -0.271 OA
ATOM   2837  CB  TYR A1251     -34.833  34.044  34.428  1.00 49.74     0.056 C 
ATOM   2838  CG  TYR A1251     -33.315  34.111  34.554  1.00 74.24    -0.044 A 
ATOM   2839  CD1 TYR A1251     -32.644  35.028  33.768  1.00 73.44     0.011 A 
ATOM   2840  CD2 TYR A1251     -32.602  33.282  35.411  1.00 74.45     0.011 A 
ATOM   2841  CE1 TYR A1251     -31.265  35.133  33.835  1.00 75.35     0.037 A 
ATOM   2842  CE2 TYR A1251     -31.219  33.387  35.489  1.00 46.05     0.037 A 
ATOM   2843  CZ  TYR A1251     -30.549  34.308  34.694  1.00 67.18     0.065 A 
ATOM   2844  OH  TYR A1251     -29.193  34.406  34.733  1.00 55.64    -0.361 OA
ATOM   2845  H   TYR A1251     -37.313  34.243  34.778  1.00 99.99     0.164 HD
ATOM   2846  HH  TYR A1251     -28.813  33.739  35.373  1.00 99.99     0.217 HD
ATOM   2847  N   GLY A1252     -35.040  34.399  37.993  1.00 86.22    -0.336 N 
ATOM   2848  CA  GLY A1252     -34.925  35.361  39.103  1.00 77.38     0.189 C 
ATOM   2849  C   GLY A1252     -35.978  35.232  40.198  1.00 74.55     0.253 C 
ATOM   2850  O   GLY A1252     -36.303  36.204  40.869  1.00 74.10    -0.270 OA
ATOM   2851  H   GLY A1252     -34.650  33.492  38.184  1.00 99.99     0.164 HD
ATOM   2852  N   TYR A1253     -36.431  33.995  40.406  1.00 79.38    -0.337 N 
ATOM   2853  CA  TYR A1253     -37.098  33.634  41.666  1.00 69.05     0.164 C 
ATOM   2854  C   TYR A1253     -36.045  33.787  42.762  1.00 92.03     0.251 C 
ATOM   2855  O   TYR A1253     -35.034  33.082  42.725  1.00 63.12    -0.271 OA
ATOM   2856  CB  TYR A1253     -37.609  32.190  41.631  1.00 59.20     0.056 C 
ATOM   2857  CG  TYR A1253     -38.919  32.013  40.851  1.00 62.68    -0.044 A 
ATOM   2858  CD1 TYR A1253     -39.859  33.030  40.807  1.00 57.14     0.011 A 
ATOM   2859  CD2 TYR A1253     -39.188  30.788  40.266  1.00 67.08     0.011 A 
ATOM   2860  CE1 TYR A1253     -41.077  32.827  40.162  1.00 64.85     0.037 A 
ATOM   2861  CE2 TYR A1253     -40.411  30.577  39.622  1.00 47.96     0.037 A 
ATOM   2862  CZ  TYR A1253     -41.335  31.605  39.564  1.00 63.19     0.065 A 
ATOM   2863  OH  TYR A1253     -42.501  31.445  38.878  1.00 53.75    -0.361 OA
ATOM   2864  H   TYR A1253     -36.226  33.240  39.791  1.00 99.99     0.164 HD
ATOM   2865  HH  TYR A1253     -42.561  30.542  38.470  1.00 99.99     0.217 HD
ATOM   2866  N   GLN A1254     -36.189  34.857  43.530  1.00103.05    -0.338 N 
ATOM   2867  CA  GLN A1254     -35.162  35.325  44.477  1.00 73.92     0.160 C 
ATOM   2868  C   GLN A1254     -34.909  34.357  45.636  1.00 80.74     0.251 C 
ATOM   2869  O   GLN A1254     -33.861  33.744  45.763  1.00 59.43    -0.271 OA
ATOM   2870  CB  GLN A1254     -35.553  36.710  45.005  1.00101.35     0.042 C 
ATOM   2871  CG  GLN A1254     -34.974  37.835  44.145  1.00102.47     0.090 C 
ATOM   2872  CD  GLN A1254     -33.473  38.041  44.391  1.00117.92     0.227 C 
ATOM   2873  OE1 GLN A1254     -32.739  37.200  44.888  1.00122.53    -0.273 OA
ATOM   2874  NE2 GLN A1254     -33.003  39.229  44.080  1.00110.98    -0.369 N 
ATOM   2875  H   GLN A1254     -37.038  35.399  43.535  1.00 99.99     0.164 HD
ATOM   2876 1HE2 GLN A1254     -32.031  39.381  44.232  1.00 99.99     0.159 HD
ATOM   2877 2HE2 GLN A1254     -33.597  39.921  43.686  1.00 99.99     0.159 HD
ATOM   2878  N   ASN A1255     -35.965  34.210  46.434  1.00124.09    -0.337 N 
ATOM   2879  CA  ASN A1255     -35.935  33.395  47.649  1.00105.10     0.169 C 
ATOM   2880  C   ASN A1255     -36.637  32.078  47.319  1.00 69.42     0.251 C 
ATOM   2881  O   ASN A1255     -37.595  32.075  46.523  1.00 71.63    -0.271 OA
ATOM   2882  CB  ASN A1255     -36.707  34.144  48.749  1.00 40.96     0.119 C 
ATOM   2883  CG  ASN A1255     -36.182  35.564  49.012  1.00 97.11     0.230 C 
ATOM   2884  OD1 ASN A1255     -35.004  35.803  49.225  1.00111.43    -0.273 OA
ATOM   2885  ND2 ASN A1255     -37.074  36.536  49.003  1.00 62.16    -0.369 N 
ATOM   2886  H   ASN A1255     -36.839  34.633  46.222  1.00 99.99     0.164 HD
ATOM   2887 1HD2 ASN A1255     -36.731  37.460  49.169  1.00 99.99     0.159 HD
ATOM   2888 2HD2 ASN A1255     -38.042  36.360  48.877  1.00 99.99     0.159 HD
ATOM   2889  N   ASP A1256     -36.255  31.026  48.019  1.00108.81    -0.337 N 
ATOM   2890  CA  ASP A1256     -37.033  29.766  48.086  1.00102.52     0.170 C 
ATOM   2891  C   ASP A1256     -38.549  30.044  48.176  1.00 67.03     0.252 C 
ATOM   2892  O   ASP A1256     -39.359  29.458  47.457  1.00 69.11    -0.271 OA
ATOM   2893  CB  ASP A1256     -36.584  28.993  49.337  1.00111.35     0.129 C 
ATOM   2894  CG  ASP A1256     -37.541  27.885  49.802  1.00120.06     0.188 C 
ATOM   2895  OD1 ASP A1256     -38.238  27.322  48.931  1.00151.62    -0.647 OA
ATOM   2896  OD2 ASP A1256     -37.668  27.740  51.034  1.00 75.46    -0.647 OA
ATOM   2897  H   ASP A1256     -35.329  30.976  48.434  1.00 99.99     0.164 HD
ATOM   2898  N   SER A1257     -38.884  31.032  48.992  1.00 97.52    -0.336 N 
ATOM   2899  CA  SER A1257     -40.272  31.314  49.388  1.00 96.47     0.189 C 
ATOM   2900  C   SER A1257     -41.049  32.211  48.423  1.00 77.45     0.253 C 
ATOM   2901  O   SER A1257     -42.274  32.237  48.474  1.00 60.96    -0.270 OA
ATOM   2902  CB  SER A1257     -40.282  31.903  50.797  1.00 98.20     0.169 C 
ATOM   2903  OG  SER A1257     -39.350  32.987  50.865  1.00 68.87    -0.380 OA
ATOM   2904  H   SER A1257     -38.227  31.716  49.321  1.00 99.99     0.164 HD
ATOM   2905  HG  SER A1257     -39.368  33.343  51.804  1.00 99.99     0.211 HD
ATOM   2906  N   GLU A1258     -40.345  32.943  47.555  1.00 82.45    -0.337 N 
ATOM   2907  CA  GLU A1258     -40.988  33.756  46.505  1.00 89.53     0.160 C 
ATOM   2908  C   GLU A1258     -41.801  32.898  45.514  1.00 71.63     0.251 C 
ATOM   2909  O   GLU A1258     -42.830  33.336  45.017  1.00 49.91    -0.271 OA
ATOM   2910  CB  GLU A1258     -39.936  34.602  45.787  1.00 86.78     0.043 C 
ATOM   2911  CG  GLU A1258     -40.589  35.688  44.923  1.00 84.10     0.100 C 
ATOM   2912  CD  GLU A1258     -39.561  36.697  44.412  1.00118.04     0.185 C 
ATOM   2913  OE1 GLU A1258     -39.689  37.874  44.804  1.00118.89    -0.647 OA
ATOM   2914  OE2 GLU A1258     -38.601  36.241  43.752  1.00114.98    -0.647 OA
ATOM   2915  H   GLU A1258     -39.349  33.003  47.601  1.00 99.99     0.164 HD
ATOM   2916  N   ILE A1259     -41.348  31.651  45.310  1.00 43.44    -0.338 N 
ATOM   2917  CA  ILE A1259     -42.129  30.650  44.560  1.00 61.23     0.159 C 
ATOM   2918  C   ILE A1259     -43.409  30.325  45.346  1.00 76.02     0.251 C 
ATOM   2919  O   ILE A1259     -44.498  30.434  44.814  1.00 50.08    -0.271 OA
ATOM   2920  CB  ILE A1259     -41.358  29.340  44.302  1.00 60.17     0.029 C 
ATOM   2921  CG1 ILE A1259     -40.046  29.602  43.548  1.00 47.86     0.002 C 
ATOM   2922  CG2 ILE A1259     -42.263  28.345  43.553  1.00 40.44     0.002 C 
ATOM   2923  CD  ILE A1259     -39.229  28.343  43.225  1.00 39.88     0.000 C 
ATOM   2924  H   ILE A1259     -40.478  31.330  45.677  1.00 99.99     0.164 HD
ATOM   2925  N   ALA A1260     -43.239  29.892  46.603  1.00 81.01    -0.338 N 
ATOM   2926  CA  ALA A1260     -44.371  29.488  47.462  1.00 85.85     0.159 C 
ATOM   2927  C   ALA A1260     -45.410  30.602  47.622  1.00 79.69     0.251 C 
ATOM   2928  O   ALA A1260     -46.613  30.353  47.508  1.00 70.22    -0.271 OA
ATOM   2929  CB  ALA A1260     -43.867  29.095  48.852  1.00 53.41     0.034 C 
ATOM   2930  H   ALA A1260     -42.337  29.805  47.016  1.00 99.99     0.164 HD
ATOM   2931  N   SER A1261     -44.910  31.831  47.722  1.00 45.45    -0.336 N 
ATOM   2932  CA  SER A1261     -45.740  33.049  47.720  1.00 60.50     0.189 C 
ATOM   2933  C   SER A1261     -46.587  33.125  46.434  1.00 91.38     0.253 C 
ATOM   2934  O   SER A1261     -47.810  33.240  46.510  1.00 67.52    -0.270 OA
ATOM   2935  CB  SER A1261     -44.821  34.265  47.822  1.00 78.19     0.169 C 
ATOM   2936  OG  SER A1261     -45.575  35.407  48.221  1.00 98.68    -0.380 OA
ATOM   2937  H   SER A1261     -43.933  31.993  47.910  1.00 99.99     0.164 HD
ATOM   2938  HG  SER A1261     -44.970  36.200  48.284  1.00 99.99     0.211 HD
ATOM   2939  N   LEU A1262     -45.959  32.818  45.295  1.00 96.48    -0.337 N 
ATOM   2940  CA  LEU A1262     -46.637  32.708  43.986  1.00 89.91     0.159 C 
ATOM   2941  C   LEU A1262     -47.645  31.550  43.904  1.00 82.22     0.251 C 
ATOM   2942  O   LEU A1262     -48.782  31.778  43.474  1.00 64.71    -0.271 OA
ATOM   2943  CB  LEU A1262     -45.595  32.584  42.863  1.00 89.94     0.032 C 
ATOM   2944  CG  LEU A1262     -46.185  32.282  41.477  1.00 69.33     0.002 C 
ATOM   2945  CD1 LEU A1262     -46.999  33.452  40.922  1.00 44.08     0.000 C 
ATOM   2946  CD2 LEU A1262     -45.066  31.910  40.514  1.00 74.96     0.000 C 
ATOM   2947  H   LEU A1262     -44.972  32.648  45.254  1.00 99.99     0.164 HD
ATOM   2948  N   TYR A1263     -47.289  30.370  44.396  1.00 66.29    -0.337 N 
ATOM   2949  CA  TYR A1263     -48.176  29.193  44.308  1.00 83.56     0.164 C 
ATOM   2950  C   TYR A1263     -49.445  29.384  45.155  1.00 99.77     0.251 C 
ATOM   2951  O   TYR A1263     -50.537  28.981  44.765  1.00 76.62    -0.271 OA
ATOM   2952  CB  TYR A1263     -47.431  27.911  44.693  1.00 69.71     0.056 C 
ATOM   2953  CG  TYR A1263     -48.391  26.729  44.859  1.00 70.42    -0.044 A 
ATOM   2954  CD1 TYR A1263     -48.994  26.136  43.762  1.00 93.07     0.011 A 
ATOM   2955  CD2 TYR A1263     -48.719  26.298  46.134  1.00 65.58     0.011 A 
ATOM   2956  CE1 TYR A1263     -49.915  25.117  43.951  1.00120.83     0.037 A 
ATOM   2957  CE2 TYR A1263     -49.623  25.263  46.324  1.00 54.20     0.037 A 
ATOM   2958  CZ  TYR A1263     -50.222  24.662  45.221  1.00 96.79     0.065 A 
ATOM   2959  OH  TYR A1263     -51.084  23.622  45.384  1.00 84.08    -0.361 OA
ATOM   2960  H   TYR A1263     -46.449  30.239  44.937  1.00 99.99     0.164 HD
ATOM   2961  HH  TYR A1263     -51.212  23.447  46.361  1.00 99.99     0.217 HD
ATOM   2962  N   ASP A1264     -49.274  30.071  46.283  1.00 95.52    -0.337 N 
ATOM   2963  CA  ASP A1264     -50.394  30.401  47.179  1.00106.88     0.170 C 
ATOM   2964  C   ASP A1264     -51.294  31.506  46.637  1.00104.07     0.251 C 
ATOM   2965  O   ASP A1264     -52.513  31.422  46.746  1.00123.70    -0.271 OA
ATOM   2966  CB  ASP A1264     -49.887  30.783  48.568  1.00104.84     0.129 C 
ATOM   2967  CG  ASP A1264     -49.347  29.558  49.297  1.00102.97     0.188 C 
ATOM   2968  OD1 ASP A1264     -48.406  29.754  50.099  1.00 50.49    -0.647 OA
ATOM   2969  OD2 ASP A1264     -49.899  28.467  49.029  1.00 66.39    -0.647 OA
ATOM   2970  H   ASP A1264     -48.375  30.423  46.557  1.00 99.99     0.164 HD
ATOM   2971  N   GLU A1265     -50.680  32.466  45.951  1.00 72.70    -0.337 N 
ATOM   2972  CA  GLU A1265     -51.431  33.566  45.324  1.00 80.90     0.160 C 
ATOM   2973  C   GLU A1265     -52.257  33.050  44.132  1.00 90.23     0.251 C 
ATOM   2974  O   GLU A1265     -53.356  33.542  43.880  1.00 76.96    -0.271 OA
ATOM   2975  CB  GLU A1265     -50.449  34.662  44.911  1.00 64.15     0.043 C 
ATOM   2976  CG  GLU A1265     -51.136  35.997  44.592  1.00 88.19     0.100 C 
ATOM   2977  CD  GLU A1265     -50.148  37.153  44.369  1.00106.27     0.185 C 
ATOM   2978  OE1 GLU A1265     -50.643  38.297  44.282  1.00 88.82    -0.647 OA
ATOM   2979  OE2 GLU A1265     -48.923  36.896  44.302  1.00 86.77    -0.647 OA
ATOM   2980  H   GLU A1265     -49.695  32.451  45.762  1.00 99.99     0.164 HD
ATOM   2981  N   MET A1266     -51.774  31.980  43.500  1.00 82.99    -0.337 N 
ATOM   2982  CA  MET A1266     -52.442  31.336  42.353  1.00 69.91     0.160 C 
ATOM   2983  C   MET A1266     -53.616  30.436  42.753  1.00 70.29     0.251 C 
ATOM   2984  O   MET A1266     -54.671  30.500  42.109  1.00 75.36    -0.271 OA
ATOM   2985  CB  MET A1266     -51.426  30.527  41.549  1.00 86.62     0.043 C 
ATOM   2986  CG  MET A1266     -50.525  31.388  40.656  1.00 85.85     0.060 C 
ATOM   2987  SD  MET A1266     -51.337  32.089  39.169  1.00 87.21    -0.139 SA
ATOM   2988  CE  MET A1266     -51.911  30.605  38.369  1.00 70.00     0.069 C 
ATOM   2989  H   MET A1266     -50.914  31.540  43.774  1.00 99.99     0.164 HD
ATOM   2990  N   VAL A1267     -53.495  29.736  43.877  1.00 85.94    -0.338 N 
ATOM   2991  CA  VAL A1267     -54.606  28.920  44.417  1.00 91.05     0.159 C 
ATOM   2992  C   VAL A1267     -55.679  29.817  45.058  1.00 93.02     0.251 C 
ATOM   2993  O   VAL A1267     -56.819  29.411  45.239  1.00 59.72    -0.271 OA
ATOM   2994  CB  VAL A1267     -54.155  27.835  45.416  1.00 69.36     0.029 C 
ATOM   2995  CG1 VAL A1267     -53.121  26.894  44.793  1.00 59.63     0.002 C 
ATOM   2996  CG2 VAL A1267     -53.645  28.391  46.751  1.00120.17     0.002 C 
ATOM   2997  H   VAL A1267     -52.685  29.771  44.473  1.00 99.99     0.164 HD
ATOM   2998  N   ALA A1268     -55.242  31.009  45.476  1.00106.75    -0.338 N 
ATOM   2999  CA  ALA A1268     -56.125  31.999  46.109  1.00108.42     0.159 C 
ATOM   3000  C   ALA A1268     -57.003  32.676  45.052  1.00105.43     0.251 C 
ATOM   3001  O   ALA A1268     -58.177  32.946  45.290  1.00102.45    -0.271 OA
ATOM   3002  CB  ALA A1268     -55.302  33.039  46.873  1.00 83.27     0.034 C 
ATOM   3003  H   ALA A1268     -54.318  31.333  45.274  1.00 99.99     0.164 HD
ATOM   3004  N   ALA A1269     -56.426  32.861  43.864  1.00 86.70    -0.338 N 
ATOM   3005  CA  ALA A1269     -57.165  33.381  42.707  1.00103.60     0.159 C 
ATOM   3006  C   ALA A1269     -57.947  32.285  41.974  1.00 88.67     0.251 C 
ATOM   3007  O   ALA A1269     -58.798  32.599  41.147  1.00 74.96    -0.271 OA
ATOM   3008  CB  ALA A1269     -56.186  34.074  41.767  1.00 71.33     0.034 C 
ATOM   3009  H   ALA A1269     -55.473  32.620  43.678  1.00 99.99     0.164 HD
ATOM   3010  N   GLN A1270     -57.635  31.018  42.273  1.00 62.94    -0.338 N 
ATOM   3011  CA  GLN A1270     -58.301  29.843  41.678  1.00 92.56     0.160 C 
ATOM   3012  C   GLN A1270     -58.067  29.763  40.158  1.00 98.38     0.251 C 
ATOM   3013  O   GLN A1270     -58.882  29.280  39.383  1.00 65.56    -0.271 OA
ATOM   3014  CB  GLN A1270     -59.804  29.850  41.986  1.00109.71     0.042 C 
ATOM   3015  CG  GLN A1270     -60.079  30.016  43.480  1.00114.83     0.090 C 
ATOM   3016  CD  GLN A1270     -61.562  30.289  43.698  1.00 93.68     0.227 C 
ATOM   3017  OE1 GLN A1270     -62.446  29.613  43.193  1.00 93.37    -0.273 OA
ATOM   3018  NE2 GLN A1270     -61.846  31.305  44.482  1.00 89.33    -0.369 N 
ATOM   3019  H   GLN A1270     -56.940  30.776  42.950  1.00 99.99     0.164 HD
ATOM   3020 1HE2 GLN A1270     -62.808  31.488  44.649  1.00 99.99     0.159 HD
ATOM   3021 2HE2 GLN A1270     -61.112  31.862  44.863  1.00 99.99     0.159 HD
ATOM   3022  N   ILE A1271     -56.876  30.228  39.773  1.00 82.42    -0.338 N 
ATOM   3023  CA  ILE A1271     -56.373  30.086  38.403  1.00 65.31     0.160 C 
ATOM   3024  C   ILE A1271     -55.688  28.715  38.347  1.00 71.45     0.254 C 
ATOM   3025  O   ILE A1271     -54.691  28.510  39.064  1.00 92.87    -0.270 OA
ATOM   3026  CB  ILE A1271     -55.371  31.183  38.019  1.00 66.93     0.029 C 
ATOM   3027  CG1 ILE A1271     -55.889  32.569  38.430  1.00 67.96     0.002 C 
ATOM   3028  CG2 ILE A1271     -55.093  31.088  36.507  1.00 61.89     0.002 C 
ATOM   3029  CD  ILE A1271     -54.975  33.746  38.079  1.00 71.97     0.000 C 
ATOM   3030  H   ILE A1271     -56.266  30.712  40.393  1.00 99.99     0.164 HD
ATOM   3031  N   PRO A1272     -56.197  27.819  37.510  1.00 62.12    -0.312 N 
ATOM   3032  CA  PRO A1272     -55.700  26.434  37.411  1.00 77.46     0.163 C 
ATOM   3033  C   PRO A1272     -54.254  26.443  36.900  1.00 70.89     0.251 C 
ATOM   3034  O   PRO A1272     -53.916  27.269  36.048  1.00 91.13    -0.271 OA
ATOM   3035  CB  PRO A1272     -56.582  25.774  36.352  1.00 68.62     0.034 C 
ATOM   3036  CG  PRO A1272     -57.819  26.664  36.239  1.00 71.10     0.027 C 
ATOM   3037  CD  PRO A1272     -57.286  28.060  36.535  1.00 69.01     0.105 C 
ATOM   3038  N   TYR A1273     -53.425  25.560  37.454  1.00 80.71    -0.337 N 
ATOM   3039  CA  TYR A1273     -52.093  25.249  36.888  1.00 84.77     0.164 C 
ATOM   3040  C   TYR A1273     -51.443  24.093  37.642  1.00 70.69     0.251 C 
ATOM   3041  O   TYR A1273     -51.592  23.984  38.852  1.00111.35    -0.271 OA
ATOM   3042  CB  TYR A1273     -51.173  26.474  36.804  1.00 90.54     0.056 C 
ATOM   3043  CG  TYR A1273     -50.253  26.749  37.990  1.00 84.16    -0.044 A 
ATOM   3044  CD1 TYR A1273     -50.741  27.326  39.144  1.00 86.06     0.011 A 
ATOM   3045  CD2 TYR A1273     -48.919  26.444  37.833  1.00 93.34     0.011 A 
ATOM   3046  CE1 TYR A1273     -49.851  27.599  40.188  1.00 63.02     0.037 A 
ATOM   3047  CE2 TYR A1273     -48.027  26.722  38.872  1.00 87.19     0.037 A 
ATOM   3048  CZ  TYR A1273     -48.508  27.304  40.030  1.00 75.79     0.065 A 
ATOM   3049  OH  TYR A1273     -47.651  27.568  41.058  1.00 50.14    -0.361 OA
ATOM   3050  H   TYR A1273     -53.657  25.057  38.294  1.00 99.99     0.164 HD
ATOM   3051  HH  TYR A1273     -46.709  27.349  40.789  1.00 99.99     0.217 HD
ATOM   3052  N   ASP A1274     -50.702  23.275  36.908  1.00 71.59    -0.337 N 
ATOM   3053  CA  ASP A1274     -50.212  21.992  37.440  1.00 68.04     0.170 C 
ATOM   3054  C   ASP A1274     -48.707  21.970  37.661  1.00 83.75     0.251 C 
ATOM   3055  O   ASP A1274     -48.214  21.120  38.384  1.00 96.41    -0.271 OA
ATOM   3056  CB  ASP A1274     -50.528  20.859  36.470  1.00 51.52     0.129 C 
ATOM   3057  CG  ASP A1274     -52.020  20.726  36.236  1.00 85.28     0.188 C 
ATOM   3058  OD1 ASP A1274     -52.462  19.589  36.329  1.00 62.39    -0.647 OA
ATOM   3059  OD2 ASP A1274     -52.710  21.719  35.930  1.00104.70    -0.647 OA
ATOM   3060  H   ASP A1274     -50.523  23.441  35.936  1.00 99.99     0.164 HD
ATOM   3061  N   VAL A1275     -47.991  22.868  36.998  1.00 60.87    -0.338 N 
ATOM   3062  CA  VAL A1275     -46.528  22.748  36.957  1.00 61.35     0.159 C 
ATOM   3063  C   VAL A1275     -45.877  24.047  37.427  1.00 50.64     0.251 C 
ATOM   3064  O   VAL A1275     -46.082  25.117  36.839  1.00 67.20    -0.271 OA
ATOM   3065  CB  VAL A1275     -46.035  22.344  35.557  1.00 55.94     0.029 C 
ATOM   3066  CG1 VAL A1275     -44.546  22.012  35.609  1.00 42.41     0.002 C 
ATOM   3067  CG2 VAL A1275     -46.785  21.139  34.982  1.00 46.85     0.002 C 
ATOM   3068  H   VAL A1275     -48.371  23.727  36.660  1.00 99.99     0.164 HD
ATOM   3069  N   GLN A1276     -45.126  23.922  38.506  1.00 55.54    -0.338 N 
ATOM   3070  CA  GLN A1276     -44.277  25.019  38.987  1.00 62.53     0.160 C 
ATOM   3071  C   GLN A1276     -42.805  24.666  38.747  1.00 60.41     0.251 C 
ATOM   3072  O   GLN A1276     -42.332  23.577  39.069  1.00 53.71    -0.271 OA
ATOM   3073  CB  GLN A1276     -44.567  25.275  40.468  1.00 45.82     0.042 C 
ATOM   3074  CG  GLN A1276     -43.673  26.366  41.064  1.00 43.87     0.090 C 
ATOM   3075  CD  GLN A1276     -43.945  27.758  40.490  1.00 72.67     0.227 C 
ATOM   3076  OE1 GLN A1276     -45.045  28.280  40.550  1.00 41.56    -0.273 OA
ATOM   3077  NE2 GLN A1276     -42.932  28.388  39.933  1.00 42.32    -0.369 N 
ATOM   3078  H   GLN A1276     -45.105  23.074  39.056  1.00 99.99     0.164 HD
ATOM   3079 1HE2 GLN A1276     -43.121  29.318  39.634  1.00 99.99     0.159 HD
ATOM   3080 2HE2 GLN A1276     -42.019  27.971  39.918  1.00 99.99     0.159 HD
ATOM   3081  N   TYR A1277     -42.091  25.673  38.266  1.00 66.36    -0.337 N 
ATOM   3082  CA  TYR A1277     -40.664  25.551  37.946  1.00 79.08     0.164 C 
ATOM   3083  C   TYR A1277     -39.838  26.327  38.966  1.00 52.12     0.251 C 
ATOM   3084  O   TYR A1277     -40.368  27.035  39.832  1.00 66.71    -0.271 OA
ATOM   3085  CB  TYR A1277     -40.387  26.207  36.596  1.00 68.17     0.056 C 
ATOM   3086  CG  TYR A1277     -40.801  25.400  35.369  1.00 55.31    -0.044 A 
ATOM   3087  CD1 TYR A1277     -39.836  25.023  34.459  1.00 81.85     0.011 A 
ATOM   3088  CD2 TYR A1277     -42.123  25.061  35.198  1.00 95.58     0.011 A 
ATOM   3089  CE1 TYR A1277     -40.206  24.256  33.344  1.00 81.30     0.037 A 
ATOM   3090  CE2 TYR A1277     -42.494  24.303  34.089  1.00 95.43     0.037 A 
ATOM   3091  CZ  TYR A1277     -41.536  23.912  33.177  1.00 80.42     0.065 A 
ATOM   3092  OH  TYR A1277     -41.929  23.145  32.118  1.00 48.81    -0.361 OA
ATOM   3093  H   TYR A1277     -42.479  26.586  38.127  1.00 99.99     0.164 HD
ATOM   3094  HH  TYR A1277     -42.935  23.013  32.173  1.00 99.99     0.217 HD
ATOM   3095  N   SER A1278     -38.539  26.218  38.790  1.00 64.87    -0.336 N 
ATOM   3096  CA  SER A1278     -37.563  27.160  39.349  1.00 69.45     0.189 C 
ATOM   3097  C   SER A1278     -36.443  27.239  38.317  1.00 79.80     0.254 C 
ATOM   3098  O   SER A1278     -36.077  26.219  37.723  1.00 51.51    -0.270 OA
ATOM   3099  CB  SER A1278     -37.037  26.615  40.676  1.00 66.06     0.169 C 
ATOM   3100  OG  SER A1278     -35.951  27.416  41.145  1.00 84.81    -0.380 OA
ATOM   3101  H   SER A1278     -38.132  25.487  38.229  1.00 99.99     0.164 HD
ATOM   3102  HG  SER A1278     -35.626  27.007  42.003  1.00 99.99     0.211 HD
ATOM   3103  N   ASP A1279     -35.967  28.450  38.051  1.00 90.95    -0.337 N 
ATOM   3104  CA  ASP A1279     -34.863  28.580  37.083  1.00 78.42     0.170 C 
ATOM   3105  C   ASP A1279     -33.550  28.186  37.786  1.00 76.89     0.251 C 
ATOM   3106  O   ASP A1279     -33.578  27.750  38.931  1.00106.84    -0.271 OA
ATOM   3107  CB  ASP A1279     -34.848  29.987  36.477  1.00112.28     0.129 C 
ATOM   3108  CG  ASP A1279     -34.340  29.979  35.028  1.00 91.69     0.188 C 
ATOM   3109  OD1 ASP A1279     -33.486  29.120  34.714  1.00 96.15    -0.647 OA
ATOM   3110  OD2 ASP A1279     -34.759  30.886  34.288  1.00 68.64    -0.647 OA
ATOM   3111  H   ASP A1279     -36.125  29.226  38.662  1.00 99.99     0.164 HD
ATOM   3112  N   ILE A1280     -32.405  28.573  37.237  1.00 61.42    -0.338 N 
ATOM   3113  CA  ILE A1280     -31.082  28.248  37.814  1.00 73.74     0.159 C 
ATOM   3114  C   ILE A1280     -30.816  28.904  39.176  1.00 83.44     0.251 C 
ATOM   3115  O   ILE A1280     -29.831  28.597  39.835  1.00102.11    -0.271 OA
ATOM   3116  CB  ILE A1280     -29.947  28.602  36.842  1.00 79.95     0.029 C 
ATOM   3117  CG1 ILE A1280     -30.130  30.019  36.268  1.00 64.22     0.002 C 
ATOM   3118  CG2 ILE A1280     -29.795  27.479  35.807  1.00 61.87     0.002 C 
ATOM   3119  CD  ILE A1280     -29.073  30.470  35.255  1.00 49.67     0.000 C 
ATOM   3120  H   ILE A1280     -32.372  29.162  36.429  1.00 99.99     0.164 HD
ATOM   3121  N   ASP A1281     -31.773  29.721  39.625  1.00 68.97    -0.337 N 
ATOM   3122  CA  ASP A1281     -31.669  30.447  40.898  1.00 74.41     0.170 C 
ATOM   3123  C   ASP A1281     -31.608  29.473  42.087  1.00 95.05     0.252 C 
ATOM   3124  O   ASP A1281     -30.923  29.735  43.064  1.00 80.75    -0.271 OA
ATOM   3125  CB  ASP A1281     -32.858  31.397  41.069  1.00 67.41     0.129 C 
ATOM   3126  CG  ASP A1281     -33.110  32.246  39.821  1.00 98.15     0.188 C 
ATOM   3127  OD1 ASP A1281     -32.336  33.189  39.565  1.00 82.89    -0.647 OA
ATOM   3128  OD2 ASP A1281     -34.043  31.870  39.070  1.00 88.40    -0.647 OA
ATOM   3129  H   ASP A1281     -32.687  29.693  39.221  1.00 99.99     0.164 HD
ATOM   3130  N   TYR A1282     -32.302  28.330  41.959  1.00 71.55    -0.337 N 
ATOM   3131  CA  TYR A1282     -32.275  27.313  43.022  1.00 43.57     0.164 C 
ATOM   3132  C   TYR A1282     -30.892  26.666  43.217  1.00 54.80     0.251 C 
ATOM   3133  O   TYR A1282     -30.629  26.103  44.278  1.00 84.93    -0.271 OA
ATOM   3134  CB  TYR A1282     -33.378  26.266  42.819  1.00 54.73     0.056 C 
ATOM   3135  CG  TYR A1282     -33.001  25.144  41.853  1.00 66.99    -0.044 A 
ATOM   3136  CD1 TYR A1282     -32.305  24.060  42.351  1.00 44.04     0.011 A 
ATOM   3137  CD2 TYR A1282     -33.368  25.179  40.522  1.00 71.09     0.011 A 
ATOM   3138  CE1 TYR A1282     -31.960  23.012  41.514  1.00 78.84     0.037 A 
ATOM   3139  CE2 TYR A1282     -33.042  24.126  39.672  1.00 64.66     0.037 A 
ATOM   3140  CZ  TYR A1282     -32.327  23.044  40.174  1.00 71.89     0.065 A 
ATOM   3141  OH  TYR A1282     -31.980  22.002  39.369  1.00 65.79    -0.361 OA
ATOM   3142  H   TYR A1282     -32.909  28.131  41.192  1.00 99.99     0.164 HD
ATOM   3143  HH  TYR A1282     -32.281  22.162  38.425  1.00 99.99     0.217 HD
ATOM   3144  N   MET A1283     -30.053  26.708  42.182  1.00 66.89    -0.337 N 
ATOM   3145  CA  MET A1283     -28.692  26.153  42.276  1.00 57.78     0.160 C 
ATOM   3146  C   MET A1283     -27.833  27.135  43.077  1.00 87.30     0.251 C 
ATOM   3147  O   MET A1283     -28.108  28.334  43.137  1.00 99.70    -0.271 OA
ATOM   3148  CB  MET A1283     -28.077  25.968  40.886  1.00 79.54     0.043 C 
ATOM   3149  CG  MET A1283     -28.880  24.997  40.021  1.00112.19     0.060 C 
ATOM   3150  SD  MET A1283     -28.237  24.884  38.314  1.00 80.59    -0.139 SA
ATOM   3151  CE  MET A1283     -29.427  23.739  37.656  1.00 73.01     0.069 C 
ATOM   3152  H   MET A1283     -30.175  27.349  41.421  1.00 99.99     0.164 HD
ATOM   3153  N   GLU A1284     -26.822  26.603  43.745  1.00 66.19    -0.338 N 
ATOM   3154  CA  GLU A1284     -25.829  27.453  44.421  1.00 72.09     0.160 C 
ATOM   3155  C   GLU A1284     -24.808  27.925  43.379  1.00 79.69     0.251 C 
ATOM   3156  O   GLU A1284     -24.048  27.106  42.862  1.00 78.56    -0.271 OA
ATOM   3157  CB  GLU A1284     -25.132  26.659  45.523  1.00 94.73     0.043 C 
ATOM   3158  CG  GLU A1284     -24.258  27.577  46.379  1.00 86.28     0.100 C 
ATOM   3159  CD  GLU A1284     -23.097  26.824  47.030  1.00108.49     0.185 C 
ATOM   3160  OE1 GLU A1284     -23.309  25.685  47.499  1.00 85.60    -0.647 OA
ATOM   3161  OE2 GLU A1284     -22.011  27.432  47.066  1.00104.86    -0.647 OA
ATOM   3162  H   GLU A1284     -26.688  25.610  43.814  1.00 99.99     0.164 HD
ATOM   3163  N   ARG A1285     -24.921  29.193  42.981  1.00 79.12    -0.338 N 
ATOM   3164  CA  ARG A1285     -24.038  29.806  41.964  1.00 84.26     0.159 C 
ATOM   3165  C   ARG A1285     -24.147  29.135  40.586  1.00 89.36     0.251 C 
ATOM   3166  O   ARG A1285     -23.161  29.024  39.849  1.00 79.48    -0.271 OA
ATOM   3167  CB  ARG A1285     -22.582  29.784  42.441  1.00 82.00     0.034 C 
ATOM   3168  CG  ARG A1285     -22.285  30.896  43.444  1.00 73.42     0.027 C 
ATOM   3169  CD  ARG A1285     -21.234  30.473  44.472  1.00 75.89     0.116 C 
ATOM   3170  NE  ARG A1285     -20.045  29.879  43.838  1.00 74.63    -0.212 N 
ATOM   3171  CZ  ARG A1285     -19.536  28.689  44.138  1.00 80.67     0.666 C 
ATOM   3172  NH1 ARG A1285     -20.058  27.917  45.077  1.00 61.57    -0.235 N 
ATOM   3173  NH2 ARG A1285     -18.466  28.269  43.501  1.00 90.29    -0.235 N 
ATOM   3174  H   ARG A1285     -25.623  29.806  43.347  1.00 99.99     0.164 HD
ATOM   3175  HE  ARG A1285     -19.605  30.419  43.122  1.00 99.99     0.178 HD
ATOM   3176 1HH1 ARG A1285     -19.672  27.024  45.302  1.00 99.99     0.174 HD
ATOM   3177 2HH1 ARG A1285     -20.854  28.254  45.581  1.00 99.99     0.174 HD
ATOM   3178 1HH2 ARG A1285     -18.096  27.369  43.722  1.00 99.99     0.174 HD
ATOM   3179 2HH2 ARG A1285     -18.072  28.797  42.752  1.00 99.99     0.174 HD
ATOM   3180  N   GLN A1286     -25.365  28.697  40.253  1.00 74.31    -0.338 N 
ATOM   3181  CA  GLN A1286     -25.696  28.140  38.923  1.00 70.65     0.160 C 
ATOM   3182  C   GLN A1286     -24.928  26.835  38.638  1.00 67.72     0.251 C 
ATOM   3183  O   GLN A1286     -24.738  26.437  37.490  1.00 87.99    -0.271 OA
ATOM   3184  CB  GLN A1286     -25.400  29.160  37.807  1.00 47.49     0.042 C 
ATOM   3185  CG  GLN A1286     -26.190  30.474  37.870  1.00 64.82     0.090 C 
ATOM   3186  CD  GLN A1286     -25.843  31.346  39.078  1.00 88.43     0.227 C 
ATOM   3187  OE1 GLN A1286     -26.621  31.530  40.003  1.00 79.97    -0.273 OA
ATOM   3188  NE2 GLN A1286     -24.627  31.839  39.104  1.00 79.15    -0.369 N 
ATOM   3189  H   GLN A1286     -26.126  28.686  40.905  1.00 99.99     0.164 HD
ATOM   3190 1HE2 GLN A1286     -24.361  32.433  39.864  1.00 99.99     0.159 HD
ATOM   3191 2HE2 GLN A1286     -23.999  31.679  38.346  1.00 99.99     0.159 HD
ATOM   3192  N   LEU A1287     -24.533  26.146  39.709  1.00 80.83    -0.338 N 
ATOM   3193  CA  LEU A1287     -23.824  24.862  39.596  1.00 77.43     0.159 C 
ATOM   3194  C   LEU A1287     -24.875  23.756  39.539  1.00 85.92     0.251 C 
ATOM   3195  O   LEU A1287     -25.764  23.674  40.388  1.00 76.67    -0.271 OA
ATOM   3196  CB  LEU A1287     -22.918  24.634  40.810  1.00 62.13     0.032 C 
ATOM   3197  CG  LEU A1287     -21.869  25.729  41.017  1.00 78.64     0.002 C 
ATOM   3198  CD1 LEU A1287     -21.326  25.631  42.438  1.00 86.51     0.000 C 
ATOM   3199  CD2 LEU A1287     -20.708  25.578  40.038  1.00 93.98     0.000 C 
ATOM   3200  H   LEU A1287     -24.705  26.455  40.645  1.00 99.99     0.164 HD
ATOM   3201  N   ASP A1288     -24.736  22.887  38.544  1.00 89.98    -0.337 N 
ATOM   3202  CA  ASP A1288     -25.679  21.767  38.393  1.00 89.44     0.170 C 
ATOM   3203  C   ASP A1288     -25.630  20.875  39.630  1.00 82.77     0.252 C 
ATOM   3204  O   ASP A1288     -24.537  20.625  40.152  1.00 78.21    -0.271 OA
ATOM   3205  CB  ASP A1288     -25.339  20.916  37.171  1.00102.39     0.129 C 
ATOM   3206  CG  ASP A1288     -25.992  21.424  35.887  1.00104.81     0.188 C 
ATOM   3207  OD1 ASP A1288     -27.094  22.014  35.967  1.00106.95    -0.647 OA
ATOM   3208  OD2 ASP A1288     -25.352  21.221  34.840  1.00 87.70    -0.647 OA
ATOM   3209  H   ASP A1288     -23.901  22.847  37.994  1.00 99.99     0.164 HD
ATOM   3210  N   PHE A1289     -26.809  20.490  40.103  1.00 51.90    -0.337 N 
ATOM   3211  CA  PHE A1289     -26.963  19.484  41.182  1.00 83.43     0.164 C 
ATOM   3212  C   PHE A1289     -26.593  20.044  42.569  1.00 81.60     0.251 C 
ATOM   3213  O   PHE A1289     -26.150  19.310  43.459  1.00 54.82    -0.271 OA
ATOM   3214  CB  PHE A1289     -26.129  18.220  40.877  1.00 84.87     0.056 C 
ATOM   3215  CG  PHE A1289     -26.341  17.714  39.447  1.00 82.13    -0.044 A 
ATOM   3216  CD1 PHE A1289     -27.568  17.179  39.121  1.00 81.49     0.008 A 
ATOM   3217  CD2 PHE A1289     -25.325  17.768  38.506  1.00 82.88     0.008 A 
ATOM   3218  CE1 PHE A1289     -27.786  16.669  37.843  1.00 74.84     0.001 A 
ATOM   3219  CE2 PHE A1289     -25.536  17.263  37.222  1.00 65.38     0.001 A 
ATOM   3220  CZ  PHE A1289     -26.771  16.706  36.897  1.00 67.89     0.000 A 
ATOM   3221  H   PHE A1289     -27.663  20.949  39.844  1.00 99.99     0.164 HD
ATOM   3222  N   THR A1290     -26.755  21.351  42.746  1.00 61.99    -0.336 N 
ATOM   3223  CA  THR A1290     -26.490  22.013  44.040  1.00 39.64     0.186 C 
ATOM   3224  C   THR A1290     -27.710  22.842  44.460  1.00 81.70     0.253 C 
ATOM   3225  O   THR A1290     -28.501  23.273  43.621  1.00 81.99    -0.270 OA
ATOM   3226  CB  THR A1290     -25.216  22.883  44.017  1.00 76.54     0.140 C 
ATOM   3227  OG1 THR A1290     -25.410  24.091  43.275  1.00 61.60    -0.382 OA
ATOM   3228  CG2 THR A1290     -24.000  22.113  43.485  1.00 27.98     0.034 C 
ATOM   3229  H   THR A1290     -27.024  21.983  42.015  1.00 99.99     0.164 HD
ATOM   3230  HG1 THR A1290     -24.538  24.590  43.235  1.00 99.99     0.210 HD
ATOM   3231  N   LEU A1291     -27.874  23.011  45.768  1.00 82.79    -0.337 N 
ATOM   3232  CA  LEU A1291     -29.007  23.789  46.286  1.00 67.94     0.159 C 
ATOM   3233  C   LEU A1291     -28.548  25.056  47.004  1.00 80.84     0.251 C 
ATOM   3234  O   LEU A1291     -27.766  25.001  47.954  1.00102.63    -0.271 OA
ATOM   3235  CB  LEU A1291     -29.851  22.900  47.204  1.00 40.11     0.032 C 
ATOM   3236  CG  LEU A1291     -31.191  23.543  47.578  1.00 60.66     0.002 C 
ATOM   3237  CD1 LEU A1291     -32.020  23.910  46.341  1.00 54.53     0.000 C 
ATOM   3238  CD2 LEU A1291     -31.979  22.559  48.434  1.00 56.23     0.000 C 
ATOM   3239  H   LEU A1291     -27.322  22.548  46.459  1.00 99.99     0.164 HD
ATOM   3240  N   SER A1292     -29.099  26.182  46.566  1.00 65.01    -0.336 N 
ATOM   3241  CA  SER A1292     -28.745  27.481  47.154  1.00 73.58     0.189 C 
ATOM   3242  C   SER A1292     -29.167  27.527  48.629  1.00 97.51     0.257 C 
ATOM   3243  O   SER A1292     -30.253  27.040  48.976  1.00117.43    -0.270 OA
ATOM   3244  CB  SER A1292     -29.372  28.654  46.389  1.00 87.72     0.169 C 
ATOM   3245  OG  SER A1292     -29.162  29.872  47.118  1.00 95.34    -0.380 OA
ATOM   3246  H   SER A1292     -29.872  26.191  45.918  1.00 99.99     0.164 HD
ATOM   3247  HG  SER A1292     -29.554  30.632  46.594  1.00 99.99     0.211 HD
ATOM   3248  N   PRO A1293     -28.353  28.177  49.467  1.00101.21    -0.312 N 
ATOM   3249  CA  PRO A1293     -28.726  28.562  50.841  1.00 69.11     0.163 C 
ATOM   3250  C   PRO A1293     -30.076  29.297  50.837  1.00 94.44     0.251 C 
ATOM   3251  O   PRO A1293     -31.024  28.847  51.464  1.00 93.40    -0.271 OA
ATOM   3252  CB  PRO A1293     -27.637  29.542  51.269  1.00 61.94     0.034 C 
ATOM   3253  CG  PRO A1293     -26.402  29.057  50.516  1.00 74.68     0.027 C 
ATOM   3254  CD  PRO A1293     -26.949  28.552  49.184  1.00 95.59     0.105 C 
ATOM   3255  N   LYS A1294     -30.171  30.284  49.930  1.00 94.24    -0.338 N 
ATOM   3256  CA  LYS A1294     -31.385  31.088  49.692  1.00 87.93     0.159 C 
ATOM   3257  C   LYS A1294     -32.586  30.249  49.200  1.00 83.14     0.251 C 
ATOM   3258  O   LYS A1294     -33.693  30.767  49.063  1.00 90.16    -0.271 OA
ATOM   3259  CB  LYS A1294     -31.023  32.185  48.674  1.00 51.88     0.032 C 
ATOM   3260  CG  LYS A1294     -31.579  33.566  49.050  1.00 81.50     0.004 C 
ATOM   3261  CD  LYS A1294     -30.947  34.117  50.337  1.00153.65     0.032 C 
ATOM   3262  CE  LYS A1294     -31.704  35.325  50.902  1.00146.71     0.206 C 
ATOM   3263  NZ  LYS A1294     -32.450  35.006  52.135  1.00 72.17    -0.064 N 
ATOM   3264  H   LYS A1294     -29.394  30.540  49.357  1.00 99.99     0.164 HD
ATOM   3265  HZ1 LYS A1294     -32.924  35.827  52.452  1.00 99.99     0.275 HD
ATOM   3266  HZ2 LYS A1294     -33.125  34.293  51.949  1.00 99.99     0.275 HD
ATOM   3267  HZ3 LYS A1294     -31.819  34.698  52.847  1.00 99.99     0.275 HD
ATOM   3268  N   PHE A1295     -32.375  28.947  49.007  1.00 69.33    -0.337 N 
ATOM   3269  CA  PHE A1295     -33.369  27.992  48.497  1.00 79.46     0.164 C 
ATOM   3270  C   PHE A1295     -33.478  26.692  49.307  1.00 98.60     0.251 C 
ATOM   3271  O   PHE A1295     -33.977  25.692  48.812  1.00 87.33    -0.271 OA
ATOM   3272  CB  PHE A1295     -32.999  27.622  47.063  1.00 78.93     0.056 C 
ATOM   3273  CG  PHE A1295     -33.727  28.510  46.064  1.00 84.51    -0.044 A 
ATOM   3274  CD1 PHE A1295     -34.969  28.126  45.596  1.00 67.00     0.008 A 
ATOM   3275  CD2 PHE A1295     -33.106  29.651  45.605  1.00 77.10     0.008 A 
ATOM   3276  CE1 PHE A1295     -35.607  28.915  44.637  1.00 62.94     0.001 A 
ATOM   3277  CE2 PHE A1295     -33.740  30.439  44.648  1.00 66.74     0.001 A 
ATOM   3278  CZ  PHE A1295     -34.992  30.061  44.169  1.00 70.72     0.000 A 
ATOM   3279  H   PHE A1295     -31.535  28.494  49.323  1.00 99.99     0.164 HD
ATOM   3280  N   ALA A1296     -33.046  26.692  50.566  1.00 96.84    -0.338 N 
ATOM   3281  CA  ALA A1296     -33.199  25.479  51.391  1.00 75.57     0.159 C 
ATOM   3282  C   ALA A1296     -34.655  25.431  51.859  1.00 83.01     0.251 C 
ATOM   3283  O   ALA A1296     -35.353  26.439  51.802  1.00 63.72    -0.271 OA
ATOM   3284  CB  ALA A1296     -32.246  25.502  52.581  1.00 42.85     0.034 C 
ATOM   3285  H   ALA A1296     -32.865  27.529  51.078  1.00 99.99     0.164 HD
ATOM   3286  N   GLY A1297     -35.129  24.216  52.174  1.00 59.78    -0.336 N 
ATOM   3287  CA  GLY A1297     -36.582  24.016  52.358  1.00 64.92     0.189 C 
ATOM   3288  C   GLY A1297     -37.408  24.453  51.124  1.00103.34     0.253 C 
ATOM   3289  O   GLY A1297     -38.620  24.626  51.207  1.00 86.19    -0.270 OA
ATOM   3290  H   GLY A1297     -34.549  23.457  52.490  1.00 99.99     0.164 HD
ATOM   3291  N   PHE A1298     -36.736  24.621  49.985  1.00107.40    -0.337 N 
ATOM   3292  CA  PHE A1298     -37.350  24.470  48.654  1.00 76.38     0.164 C 
ATOM   3293  C   PHE A1298     -37.722  22.993  48.448  1.00 80.34     0.254 C 
ATOM   3294  O   PHE A1298     -38.856  22.768  47.969  1.00 82.23    -0.270 OA
ATOM   3295  CB  PHE A1298     -36.380  24.914  47.556  1.00 91.64     0.056 C 
ATOM   3296  CG  PHE A1298     -36.860  24.620  46.145  1.00 98.86    -0.044 A 
ATOM   3297  CD1 PHE A1298     -36.081  23.857  45.288  1.00105.07     0.008 A 
ATOM   3298  CD2 PHE A1298     -38.075  25.133  45.733  1.00 99.34     0.008 A 
ATOM   3299  CE1 PHE A1298     -36.529  23.604  43.999  1.00 82.44     0.001 A 
ATOM   3300  CE2 PHE A1298     -38.524  24.887  44.450  1.00 66.34     0.001 A 
ATOM   3301  CZ  PHE A1298     -37.751  24.117  43.577  1.00 47.44     0.000 A 
ATOM   3302  H   PHE A1298     -35.738  24.711  49.960  1.00 99.99     0.164 HD
ATOM   3303  N   PRO A1299     -36.920  22.027  48.889  1.00 75.68    -0.312 N 
ATOM   3304  CA  PRO A1299     -37.300  20.600  48.892  1.00 59.18     0.163 C 
ATOM   3305  C   PRO A1299     -38.637  20.387  49.619  1.00 79.35     0.251 C 
ATOM   3306  O   PRO A1299     -39.445  19.579  49.191  1.00 96.80    -0.271 OA
ATOM   3307  CB  PRO A1299     -36.204  19.874  49.662  1.00 65.10     0.034 C 
ATOM   3308  CG  PRO A1299     -34.957  20.710  49.413  1.00 49.90     0.027 C 
ATOM   3309  CD  PRO A1299     -35.495  22.127  49.335  1.00 63.24     0.105 C 
ATOM   3310  N   ALA A1300     -38.879  21.198  50.663  1.00103.17    -0.338 N 
ATOM   3311  CA  ALA A1300     -40.145  21.161  51.413  1.00 76.57     0.159 C 
ATOM   3312  C   ALA A1300     -41.320  21.632  50.544  1.00 88.81     0.251 C 
ATOM   3313  O   ALA A1300     -42.306  20.920  50.394  1.00 74.97    -0.271 OA
ATOM   3314  CB  ALA A1300     -40.029  22.037  52.663  1.00 60.39     0.034 C 
ATOM   3315  H   ALA A1300     -38.244  21.902  50.964  1.00 99.99     0.164 HD
ATOM   3316  N   LEU A1301     -41.109  22.756  49.850  1.00 83.14    -0.338 N 
ATOM   3317  CA  LEU A1301     -42.121  23.317  48.947  1.00 92.57     0.159 C 
ATOM   3318  C   LEU A1301     -42.543  22.354  47.830  1.00 94.49     0.251 C 
ATOM   3319  O   LEU A1301     -43.748  22.166  47.639  1.00 74.14    -0.271 OA
ATOM   3320  CB  LEU A1301     -41.610  24.599  48.296  1.00 69.84     0.032 C 
ATOM   3321  CG  LEU A1301     -42.673  25.699  48.174  1.00 75.35     0.002 C 
ATOM   3322  CD1 LEU A1301     -42.225  26.609  47.037  1.00 82.20     0.000 C 
ATOM   3323  CD2 LEU A1301     -44.123  25.247  47.955  1.00 67.48     0.000 C 
ATOM   3324  H   LEU A1301     -40.304  23.333  49.978  1.00 99.99     0.164 HD
ATOM   3325  N   ILE A1302     -41.580  21.681  47.202  1.00 73.72    -0.338 N 
ATOM   3326  CA  ILE A1302     -41.875  20.644  46.185  1.00 71.17     0.159 C 
ATOM   3327  C   ILE A1302     -42.921  19.669  46.742  1.00 95.85     0.251 C 
ATOM   3328  O   ILE A1302     -44.069  19.670  46.312  1.00 84.34    -0.271 OA
ATOM   3329  CB  ILE A1302     -40.616  19.848  45.763  1.00 80.52     0.029 C 
ATOM   3330  CG1 ILE A1302     -39.484  20.713  45.194  1.00 42.25     0.002 C 
ATOM   3331  CG2 ILE A1302     -40.939  18.699  44.799  1.00 78.93     0.002 C 
ATOM   3332  CD  ILE A1302     -39.945  21.795  44.216  1.00 49.27     0.000 C 
ATOM   3333  H   ILE A1302     -40.605  21.858  47.373  1.00 99.99     0.164 HD
ATOM   3334  N   ASN A1303     -42.518  19.018  47.832  1.00 97.99    -0.337 N 
ATOM   3335  CA  ASN A1303     -43.293  17.937  48.456  1.00 83.40     0.169 C 
ATOM   3336  C   ASN A1303     -44.677  18.372  48.934  1.00 98.25     0.251 C 
ATOM   3337  O   ASN A1303     -45.626  17.608  48.846  1.00 64.52    -0.271 OA
ATOM   3338  CB  ASN A1303     -42.509  17.375  49.637  1.00 56.91     0.119 C 
ATOM   3339  CG  ASN A1303     -41.217  16.690  49.188  1.00104.53     0.230 C 
ATOM   3340  OD1 ASN A1303     -40.819  16.660  48.033  1.00127.96    -0.273 OA
ATOM   3341  ND2 ASN A1303     -40.524  16.141  50.156  1.00 73.74    -0.369 N 
ATOM   3342  H   ASN A1303     -41.616  19.171  48.240  1.00 99.99     0.164 HD
ATOM   3343 1HD2 ASN A1303     -39.680  15.684  49.894  1.00 99.99     0.159 HD
ATOM   3344 2HD2 ASN A1303     -40.850  16.182  51.093  1.00 99.99     0.159 HD
ATOM   3345  N   ARG A1304     -44.756  19.622  49.392  1.00 84.25    -0.338 N 
ATOM   3346  CA  ARG A1304     -46.039  20.225  49.780  1.00 87.27     0.159 C 
ATOM   3347  C   ARG A1304     -46.932  20.408  48.544  1.00107.05     0.251 C 
ATOM   3348  O   ARG A1304     -48.082  19.967  48.526  1.00111.07    -0.271 OA
ATOM   3349  CB  ARG A1304     -45.771  21.560  50.477  1.00 81.35     0.034 C 
ATOM   3350  CG  ARG A1304     -47.061  22.336  50.742  1.00 72.15     0.027 C 
ATOM   3351  CD  ARG A1304     -46.675  23.707  51.263  1.00 64.71     0.116 C 
ATOM   3352  NE  ARG A1304     -47.511  24.749  50.653  1.00 52.20    -0.212 N 
ATOM   3353  CZ  ARG A1304     -47.156  26.028  50.596  1.00 75.49     0.666 C 
ATOM   3354  NH1 ARG A1304     -46.011  26.466  51.099  1.00 61.74    -0.235 N 
ATOM   3355  NH2 ARG A1304     -47.952  26.895  50.021  1.00 48.51    -0.235 N 
ATOM   3356  H   ARG A1304     -43.958  20.226  49.421  1.00 99.99     0.164 HD
ATOM   3357  HE  ARG A1304     -48.428  24.483  50.357  1.00 99.99     0.178 HD
ATOM   3358 1HH1 ARG A1304     -45.770  27.431  51.062  1.00 99.99     0.174 HD
ATOM   3359 2HH1 ARG A1304     -45.409  25.795  51.526  1.00 99.99     0.174 HD
ATOM   3360 1HH2 ARG A1304     -47.704  27.863  50.004  1.00 99.99     0.174 HD
ATOM   3361 2HH2 ARG A1304     -48.835  26.618  49.642  1.00 99.99     0.174 HD
ATOM   3362  N   MET A1305     -46.397  21.056  47.516  1.00101.87    -0.337 N 
ATOM   3363  CA  MET A1305     -47.158  21.305  46.277  1.00 70.67     0.160 C 
ATOM   3364  C   MET A1305     -47.603  20.035  45.556  1.00 77.95     0.251 C 
ATOM   3365  O   MET A1305     -48.797  19.880  45.281  1.00 67.07    -0.271 OA
ATOM   3366  CB  MET A1305     -46.379  22.149  45.284  1.00 58.99     0.043 C 
ATOM   3367  CG  MET A1305     -46.318  23.612  45.709  1.00 82.96     0.060 C 
ATOM   3368  SD  MET A1305     -45.478  24.664  44.470  1.00 79.97    -0.139 SA
ATOM   3369  CE  MET A1305     -43.972  23.755  44.185  1.00 34.12     0.069 C 
ATOM   3370  H   MET A1305     -45.464  21.439  47.541  1.00 99.99     0.164 HD
ATOM   3371  N   LYS A1306     -46.696  19.080  45.407  1.00 37.88    -0.338 N 
ATOM   3372  CA  LYS A1306     -47.029  17.803  44.756  1.00 68.91     0.159 C 
ATOM   3373  C   LYS A1306     -48.074  17.023  45.562  1.00 84.06     0.251 C 
ATOM   3374  O   LYS A1306     -48.907  16.332  44.993  1.00 84.59    -0.271 OA
ATOM   3375  CB  LYS A1306     -45.783  16.951  44.638  1.00 52.36     0.032 C 
ATOM   3376  CG  LYS A1306     -44.740  17.583  43.714  1.00 55.44     0.004 C 
ATOM   3377  CD  LYS A1306     -43.559  16.636  43.523  1.00 57.21     0.032 C 
ATOM   3378  CE  LYS A1306     -44.012  15.265  43.019  1.00 65.33     0.206 C 
ATOM   3379  NZ  LYS A1306     -42.866  14.466  42.600  1.00 88.85    -0.064 N 
ATOM   3380  H   LYS A1306     -45.770  19.115  45.810  1.00 99.99     0.164 HD
ATOM   3381  HZ1 LYS A1306     -43.188  13.569  42.300  1.00 99.99     0.275 HD
ATOM   3382  HZ2 LYS A1306     -42.431  14.935  41.834  1.00 99.99     0.275 HD
ATOM   3383  HZ3 LYS A1306     -42.206  14.378  43.345  1.00 99.99     0.275 HD
ATOM   3384  N   ALA A1307     -48.085  17.279  46.876  1.00 92.06    -0.338 N 
ATOM   3385  CA  ALA A1307     -49.080  16.712  47.799  1.00 82.66     0.159 C 
ATOM   3386  C   ALA A1307     -50.491  17.245  47.517  1.00 71.09     0.251 C 
ATOM   3387  O   ALA A1307     -51.467  16.510  47.640  1.00 56.56    -0.271 OA
ATOM   3388  CB  ALA A1307     -48.687  17.015  49.246  1.00 58.40     0.034 C 
ATOM   3389  H   ALA A1307     -47.441  17.915  47.300  1.00 99.99     0.164 HD
ATOM   3390  N   ASP A1308     -50.581  18.508  47.107  1.00 98.18    -0.337 N 
ATOM   3391  CA  ASP A1308     -51.854  19.113  46.665  1.00 87.32     0.170 C 
ATOM   3392  C   ASP A1308     -52.282  18.622  45.271  1.00 92.17     0.252 C 
ATOM   3393  O   ASP A1308     -53.413  18.869  44.846  1.00 76.51    -0.271 OA
ATOM   3394  CB  ASP A1308     -51.739  20.639  46.722  1.00 87.82     0.129 C 
ATOM   3395  CG  ASP A1308     -51.603  21.195  48.148  1.00108.49     0.188 C 
ATOM   3396  OD1 ASP A1308     -51.312  20.423  49.089  1.00 91.52    -0.647 OA
ATOM   3397  OD2 ASP A1308     -51.707  22.438  48.253  1.00102.52    -0.647 OA
ATOM   3398  H   ASP A1308     -49.783  19.116  47.067  1.00 99.99     0.164 HD
ATOM   3399  N   GLY A1309     -51.310  18.073  44.535  1.00109.88    -0.336 N 
ATOM   3400  CA  GLY A1309     -51.545  17.497  43.199  1.00120.30     0.189 C 
ATOM   3401  C   GLY A1309     -50.814  18.255  42.086  1.00108.28     0.253 C 
ATOM   3402  O   GLY A1309     -51.025  17.980  40.905  1.00100.02    -0.270 OA
ATOM   3403  H   GLY A1309     -50.357  17.958  44.852  1.00 99.99     0.164 HD
ATOM   3404  N   MET A1310     -49.972  19.209  42.476  1.00100.01    -0.337 N 
ATOM   3405  CA  MET A1310     -49.116  19.948  41.535  1.00 73.17     0.160 C 
ATOM   3406  C   MET A1310     -47.939  19.056  41.138  1.00 79.25     0.251 C 
ATOM   3407  O   MET A1310     -47.755  17.960  41.664  1.00 71.98    -0.271 OA
ATOM   3408  CB  MET A1310     -48.550  21.185  42.228  1.00 46.88     0.043 C 
ATOM   3409  CG  MET A1310     -49.664  22.125  42.667  1.00 69.46     0.060 C 
ATOM   3410  SD  MET A1310     -50.460  22.953  41.249  1.00 75.15    -0.139 SA
ATOM   3411  CE  MET A1310     -49.107  23.994  40.739  1.00 51.95     0.069 C 
ATOM   3412  H   MET A1310     -49.739  19.360  43.438  1.00 99.99     0.164 HD
ATOM   3413  N   ARG A1311     -47.121  19.582  40.246  1.00 83.81    -0.338 N 
ATOM   3414  CA  ARG A1311     -45.900  18.925  39.769  1.00 67.95     0.159 C 
ATOM   3415  C   ARG A1311     -44.821  19.987  39.561  1.00 61.24     0.251 C 
ATOM   3416  O   ARG A1311     -45.093  21.189  39.438  1.00 46.53    -0.271 OA
ATOM   3417  CB  ARG A1311     -46.189  18.217  38.441  1.00 32.27     0.034 C 
ATOM   3418  CG  ARG A1311     -47.266  17.130  38.521  1.00 68.06     0.027 C 
ATOM   3419  CD  ARG A1311     -46.687  15.832  39.062  1.00 59.62     0.116 C 
ATOM   3420  NE  ARG A1311     -47.621  14.724  38.844  1.00 36.17    -0.212 N 
ATOM   3421  CZ  ARG A1311     -47.263  13.446  38.778  1.00 81.31     0.666 C 
ATOM   3422  NH1 ARG A1311     -46.005  13.057  38.908  1.00 54.82    -0.235 N 
ATOM   3423  NH2 ARG A1311     -48.181  12.529  38.593  1.00 40.94    -0.235 N 
ATOM   3424  H   ARG A1311     -47.361  20.421  39.741  1.00 99.99     0.164 HD
ATOM   3425  HE  ARG A1311     -48.591  14.955  38.844  1.00 99.99     0.178 HD
ATOM   3426 1HH1 ARG A1311     -45.758  12.085  38.872  1.00 99.99     0.174 HD
ATOM   3427 2HH1 ARG A1311     -45.306  13.746  39.087  1.00 99.99     0.174 HD
ATOM   3428 1HH2 ARG A1311     -47.915  11.565  38.556  1.00 99.99     0.174 HD
ATOM   3429 2HH2 ARG A1311     -49.142  12.765  38.472  1.00 99.99     0.174 HD
ATOM   3430  N   VAL A1312     -43.586  19.525  39.626  1.00 46.52    -0.338 N 
ATOM   3431  CA  VAL A1312     -42.417  20.409  39.516  1.00 52.61     0.159 C 
ATOM   3432  C   VAL A1312     -41.487  19.959  38.384  1.00 76.68     0.251 C 
ATOM   3433  O   VAL A1312     -41.194  18.778  38.225  1.00 59.27    -0.271 OA
ATOM   3434  CB  VAL A1312     -41.733  20.474  40.893  1.00 56.66     0.029 C 
ATOM   3435  CG1 VAL A1312     -40.358  21.149  40.847  1.00 44.06     0.002 C 
ATOM   3436  CG2 VAL A1312     -42.629  21.246  41.867  1.00 38.98     0.002 C 
ATOM   3437  H   VAL A1312     -43.397  18.555  39.814  1.00 99.99     0.164 HD
ATOM   3438  N   ILE A1313     -40.988  20.968  37.670  1.00 60.69    -0.338 N 
ATOM   3439  CA  ILE A1313     -39.960  20.771  36.636  1.00 59.61     0.159 C 
ATOM   3440  C   ILE A1313     -38.752  21.659  36.980  1.00 69.27     0.251 C 
ATOM   3441  O   ILE A1313     -38.886  22.828  37.334  1.00 74.98    -0.271 OA
ATOM   3442  CB  ILE A1313     -40.545  21.020  35.228  1.00 72.36     0.029 C 
ATOM   3443  CG1 ILE A1313     -41.593  19.936  34.902  1.00 65.07     0.002 C 
ATOM   3444  CG2 ILE A1313     -39.439  21.064  34.157  1.00 56.10     0.002 C 
ATOM   3445  CD  ILE A1313     -42.284  20.053  33.533  1.00 44.15     0.000 C 
ATOM   3446  H   ILE A1313     -41.240  21.920  37.849  1.00 99.99     0.164 HD
ATOM   3447  N   LEU A1314     -37.575  21.050  36.851  1.00 59.25    -0.338 N 
ATOM   3448  CA  LEU A1314     -36.307  21.732  37.155  1.00 64.82     0.159 C 
ATOM   3449  C   LEU A1314     -35.420  21.813  35.913  1.00 59.78     0.251 C 
ATOM   3450  O   LEU A1314     -35.361  20.879  35.107  1.00 78.35    -0.271 OA
ATOM   3451  CB  LEU A1314     -35.558  20.966  38.248  1.00 77.35     0.032 C 
ATOM   3452  CG  LEU A1314     -36.312  20.867  39.577  1.00 48.26     0.002 C 
ATOM   3453  CD1 LEU A1314     -35.578  19.866  40.460  1.00 47.75     0.000 C 
ATOM   3454  CD2 LEU A1314     -36.360  22.210  40.309  1.00 57.44     0.000 C 
ATOM   3455  H   LEU A1314     -37.495  20.103  36.532  1.00 99.99     0.164 HD
ATOM   3456  N   ILE A1315     -34.723  22.934  35.801  1.00 50.40    -0.338 N 
ATOM   3457  CA  ILE A1315     -33.784  23.177  34.693  1.00 54.52     0.159 C 
ATOM   3458  C   ILE A1315     -32.441  22.490  34.976  1.00 59.51     0.251 C 
ATOM   3459  O   ILE A1315     -32.028  22.359  36.135  1.00 66.38    -0.271 OA
ATOM   3460  CB  ILE A1315     -33.606  24.692  34.467  1.00 59.34     0.029 C 
ATOM   3461  CG1 ILE A1315     -32.879  24.939  33.132  1.00 80.69     0.002 C 
ATOM   3462  CG2 ILE A1315     -32.918  25.374  35.666  1.00 54.31     0.002 C 
ATOM   3463  CD  ILE A1315     -32.771  26.405  32.701  1.00 86.86     0.000 C 
ATOM   3464  H   ILE A1315     -34.738  23.651  36.498  1.00 99.99     0.164 HD
ATOM   3465  N   LEU A1316     -31.782  22.106  33.898  1.00 60.60    -0.338 N 
ATOM   3466  CA  LEU A1316     -30.370  21.714  33.938  1.00 65.24     0.159 C 
ATOM   3467  C   LEU A1316     -29.639  22.273  32.728  1.00 66.66     0.251 C 
ATOM   3468  O   LEU A1316     -30.201  22.387  31.633  1.00 77.48    -0.271 OA
ATOM   3469  CB  LEU A1316     -30.258  20.191  33.984  1.00 59.16     0.032 C 
ATOM   3470  CG  LEU A1316     -30.574  19.680  35.390  1.00 71.86     0.002 C 
ATOM   3471  CD1 LEU A1316     -30.834  18.191  35.325  1.00 50.07     0.000 C 
ATOM   3472  CD2 LEU A1316     -29.394  19.896  36.336  1.00 81.96     0.000 C 
ATOM   3473  H   LEU A1316     -32.209  22.067  32.987  1.00 99.99     0.164 HD
ATOM   3474  N   ASP A1317     -28.435  22.749  32.989  1.00 41.99    -0.337 N 
ATOM   3475  CA  ASP A1317     -27.524  23.097  31.894  1.00 54.23     0.170 C 
ATOM   3476  C   ASP A1317     -26.547  21.926  31.686  1.00 72.91     0.255 C 
ATOM   3477  O   ASP A1317     -26.502  21.019  32.524  1.00 79.62    -0.270 OA
ATOM   3478  CB  ASP A1317     -26.811  24.413  32.216  1.00 53.90     0.129 C 
ATOM   3479  CG  ASP A1317     -27.785  25.561  32.506  1.00 76.06     0.188 C 
ATOM   3480  OD1 ASP A1317     -28.831  25.672  31.828  1.00 55.43    -0.647 OA
ATOM   3481  OD2 ASP A1317     -27.477  26.268  33.484  1.00 62.00    -0.647 OA
ATOM   3482  H   ASP A1317     -28.077  22.877  33.918  1.00 99.99     0.164 HD
ATOM   3483  N   PRO A1318     -25.948  21.811  30.502  1.00 72.46    -0.312 N 
ATOM   3484  CA  PRO A1318     -24.964  20.753  30.215  1.00 69.61     0.163 C 
ATOM   3485  C   PRO A1318     -23.586  20.963  30.859  1.00 75.16     0.251 C 
ATOM   3486  O   PRO A1318     -22.994  20.026  31.370  1.00 60.76    -0.271 OA
ATOM   3487  CB  PRO A1318     -24.881  20.718  28.691  1.00 61.86     0.034 C 
ATOM   3488  CG  PRO A1318     -25.179  22.161  28.285  1.00 71.17     0.027 C 
ATOM   3489  CD  PRO A1318     -26.264  22.575  29.275  1.00 80.95     0.105 C 
ATOM   3490  N   ALA A1319     -23.092  22.204  30.816  1.00 75.94    -0.338 N 
ATOM   3491  CA  ALA A1319     -21.728  22.530  31.246  1.00 73.62     0.159 C 
ATOM   3492  C   ALA A1319     -21.546  22.390  32.762  1.00 81.49     0.251 C 
ATOM   3493  O   ALA A1319     -22.327  22.921  33.550  1.00 93.49    -0.271 OA
ATOM   3494  CB  ALA A1319     -21.472  23.961  30.797  1.00 95.60     0.034 C 
ATOM   3495  H   ALA A1319     -23.623  22.989  30.514  1.00 99.99     0.164 HD
ATOM   3496  N   ILE A1320     -20.440  21.757  33.139  1.00 80.02    -0.338 N 
ATOM   3497  CA  ILE A1320     -20.122  21.537  34.563  1.00 69.16     0.159 C 
ATOM   3498  C   ILE A1320     -18.899  22.371  34.934  1.00 76.26     0.251 C 
ATOM   3499  O   ILE A1320     -17.850  22.238  34.307  1.00 75.33    -0.271 OA
ATOM   3500  CB  ILE A1320     -19.883  20.042  34.857  1.00 68.56     0.029 C 
ATOM   3501  CG1 ILE A1320     -21.105  19.193  34.488  1.00 72.06     0.002 C 
ATOM   3502  CG2 ILE A1320     -19.503  19.787  36.321  1.00 72.01     0.002 C 
ATOM   3503  CD  ILE A1320     -22.421  19.564  35.189  1.00 57.53     0.000 C 
ATOM   3504  H   ILE A1320     -19.776  21.414  32.465  1.00 99.99     0.164 HD
ATOM   3505  N   SER A1321     -19.009  23.071  36.056  1.00 71.25    -0.336 N 
ATOM   3506  CA  SER A1321     -17.887  23.899  36.539  1.00 68.91     0.189 C 
ATOM   3507  C   SER A1321     -16.788  23.029  37.153  1.00 80.49     0.254 C 
ATOM   3508  O   SER A1321     -17.068  22.145  37.957  1.00117.60    -0.270 OA
ATOM   3509  CB  SER A1321     -18.361  24.923  37.568  1.00 87.75     0.169 C 
ATOM   3510  OG  SER A1321     -17.260  25.567  38.222  1.00 67.26    -0.380 OA
ATOM   3511  H   SER A1321     -19.767  22.935  36.697  1.00 99.99     0.164 HD
ATOM   3512  HG  SER A1321     -17.627  26.229  38.881  1.00 99.99     0.211 HD
ATOM   3513  N   GLY A1322     -15.546  23.430  36.845  1.00 66.46    -0.336 N 
ATOM   3514  CA  GLY A1322     -14.366  22.746  37.393  1.00 89.39     0.189 C 
ATOM   3515  C   GLY A1322     -13.339  23.650  38.069  1.00 94.43     0.253 C 
ATOM   3516  O   GLY A1322     -12.201  23.237  38.256  1.00 62.96    -0.270 OA
ATOM   3517  H   GLY A1322     -15.345  24.227  36.258  1.00 99.99     0.164 HD
ATOM   3518  N   ASN A1323     -13.763  24.844  38.473  1.00 81.67    -0.337 N 
ATOM   3519  CA  ASN A1323     -12.861  25.739  39.219  1.00 92.23     0.169 C 
ATOM   3520  C   ASN A1323     -13.371  25.902  40.674  1.00115.05     0.251 C 
ATOM   3521  O   ASN A1323     -13.003  26.820  41.389  1.00 89.81    -0.271 OA
ATOM   3522  CB  ASN A1323     -12.683  27.042  38.410  1.00 35.72     0.119 C 
ATOM   3523  CG  ASN A1323     -11.247  27.342  37.928  1.00111.80     0.230 C 
ATOM   3524  OD1 ASN A1323     -10.600  28.280  38.377  1.00 98.06    -0.273 OA
ATOM   3525  ND2 ASN A1323     -10.770  26.676  36.893  1.00 56.44    -0.369 N 
ATOM   3526  H   ASN A1323     -14.730  25.110  38.443  1.00 99.99     0.164 HD
ATOM   3527 1HD2 ASN A1323      -9.838  26.889  36.601  1.00 99.99     0.159 HD
ATOM   3528 2HD2 ASN A1323     -11.288  25.947  36.459  1.00 99.99     0.159 HD
ATOM   3529  N   GLU A1324     -14.127  24.880  41.127  1.00 91.91    -0.337 N 
ATOM   3530  CA  GLU A1324     -14.760  24.778  42.458  1.00 84.55     0.160 C 
ATOM   3531  C   GLU A1324     -13.775  24.225  43.510  1.00 96.46     0.251 C 
ATOM   3532  O   GLU A1324     -13.055  23.274  43.223  1.00 72.73    -0.271 OA
ATOM   3533  CB  GLU A1324     -15.941  23.807  42.308  1.00 75.22     0.043 C 
ATOM   3534  CG  GLU A1324     -16.983  23.926  43.428  1.00 62.64     0.100 C 
ATOM   3535  CD  GLU A1324     -17.884  25.156  43.292  1.00 90.37     0.185 C 
ATOM   3536  OE1 GLU A1324     -17.659  25.943  42.344  1.00 97.52    -0.647 OA
ATOM   3537  OE2 GLU A1324     -18.771  25.285  44.162  1.00 81.58    -0.647 OA
ATOM   3538  H   GLU A1324     -14.279  24.079  40.554  1.00 99.99     0.164 HD
ATOM   3539  N   THR A1325     -13.896  24.701  44.754  1.00109.14    -0.336 N 
ATOM   3540  CA  THR A1325     -12.960  24.345  45.848  1.00 87.43     0.186 C 
ATOM   3541  C   THR A1325     -13.466  23.272  46.817  1.00 97.05     0.253 C 
ATOM   3542  O   THR A1325     -12.722  22.389  47.217  1.00 65.07    -0.270 OA
ATOM   3543  CB  THR A1325     -12.563  25.564  46.688  1.00 72.28     0.140 C 
ATOM   3544  OG1 THR A1325     -13.730  26.285  47.108  1.00 99.24    -0.382 OA
ATOM   3545  CG2 THR A1325     -11.577  26.458  45.935  1.00 56.97     0.034 C 
ATOM   3546  H   THR A1325     -14.580  25.379  45.013  1.00 99.99     0.164 HD
ATOM   3547  HG1 THR A1325     -13.428  27.055  47.678  1.00 99.99     0.210 HD
ATOM   3548  N   GLN A1326     -14.722  23.434  47.259  1.00103.57    -0.337 N 
ATOM   3549  CA  GLN A1326     -15.420  22.428  48.069  1.00 71.73     0.160 C 
ATOM   3550  C   GLN A1326     -15.498  21.088  47.309  1.00 78.98     0.254 C 
ATOM   3551  O   GLN A1326     -15.058  21.038  46.127  1.00 69.07    -0.270 OA
ATOM   3552  CB  GLN A1326     -16.838  22.969  48.345  1.00 98.57     0.042 C 
ATOM   3553  CG  GLN A1326     -16.869  24.281  49.139  1.00119.71     0.090 C 
ATOM   3554  CD  GLN A1326     -16.387  24.180  50.592  1.00131.00     0.227 C 
ATOM   3555  OE1 GLN A1326     -16.041  23.139  51.130  1.00111.96    -0.273 OA
ATOM   3556  NE2 GLN A1326     -16.385  25.314  51.260  1.00124.72    -0.369 N 
ATOM   3557  H   GLN A1326     -15.223  24.278  47.105  1.00 99.99     0.164 HD
ATOM   3558 1HE2 GLN A1326     -16.090  25.279  52.211  1.00 99.99     0.159 HD
ATOM   3559 2HE2 GLN A1326     -16.677  26.161  50.828  1.00 99.99     0.159 HD
ATOM   3560  N   PRO A1327     -16.006  20.016  47.866  1.00107.33    -0.312 N 
ATOM   3561  CA  PRO A1327     -16.295  18.801  47.081  1.00103.41     0.163 C 
ATOM   3562  C   PRO A1327     -17.470  19.088  46.130  1.00101.73     0.251 C 
ATOM   3563  O   PRO A1327     -18.412  19.793  46.461  1.00 93.65    -0.271 OA
ATOM   3564  CB  PRO A1327     -16.608  17.722  48.108  1.00 79.10     0.034 C 
ATOM   3565  CG  PRO A1327     -17.182  18.509  49.287  1.00 84.74     0.027 C 
ATOM   3566  CD  PRO A1327     -16.342  19.784  49.304  1.00 86.37     0.105 C 
ATOM   3567  N   TYR A1328     -17.359  18.517  44.933  1.00 82.56    -0.337 N 
ATOM   3568  CA  TYR A1328     -18.380  18.695  43.890  1.00 73.37     0.164 C 
ATOM   3569  C   TYR A1328     -18.438  17.407  43.064  1.00 87.00     0.254 C 
ATOM   3570  O   TYR A1328     -17.747  17.301  42.029  1.00 77.15    -0.270 OA
ATOM   3571  CB  TYR A1328     -18.079  19.939  43.041  1.00 62.69     0.056 C 
ATOM   3572  CG  TYR A1328     -19.187  20.289  42.033  1.00 91.54    -0.044 A 
ATOM   3573  CD1 TYR A1328     -18.840  20.947  40.866  1.00 89.15     0.011 A 
ATOM   3574  CD2 TYR A1328     -20.521  20.008  42.293  1.00 80.56     0.011 A 
ATOM   3575  CE1 TYR A1328     -19.826  21.324  39.952  1.00 53.62     0.037 A 
ATOM   3576  CE2 TYR A1328     -21.511  20.390  41.388  1.00 79.91     0.037 A 
ATOM   3577  CZ  TYR A1328     -21.158  21.049  40.221  1.00 70.25     0.065 A 
ATOM   3578  OH  TYR A1328     -22.125  21.426  39.335  1.00 74.31    -0.361 OA
ATOM   3579  H   TYR A1328     -16.633  17.873  44.716  1.00 99.99     0.164 HD
ATOM   3580  HH  TYR A1328     -23.024  21.124  39.702  1.00 99.99     0.217 HD
ATOM   3581  N   PRO A1329     -19.248  16.447  43.493  1.00 69.71    -0.312 N 
ATOM   3582  CA  PRO A1329     -19.261  15.090  42.918  1.00 76.88     0.163 C 
ATOM   3583  C   PRO A1329     -19.531  15.157  41.411  1.00 98.42     0.251 C 
ATOM   3584  O   PRO A1329     -18.722  14.645  40.648  1.00 75.54    -0.271 OA
ATOM   3585  CB  PRO A1329     -20.398  14.341  43.605  1.00 71.47     0.034 C 
ATOM   3586  CG  PRO A1329     -20.692  15.152  44.863  1.00 93.45     0.027 C 
ATOM   3587  CD  PRO A1329     -20.358  16.589  44.467  1.00 56.30     0.105 C 
ATOM   3588  N   ALA A1330     -20.518  15.964  41.004  1.00 93.07    -0.338 N 
ATOM   3589  CA  ALA A1330     -20.853  16.147  39.576  1.00 96.86     0.159 C 
ATOM   3590  C   ALA A1330     -19.627  16.350  38.674  1.00 86.30     0.251 C 
ATOM   3591  O   ALA A1330     -19.355  15.501  37.829  1.00 97.29    -0.271 OA
ATOM   3592  CB  ALA A1330     -21.815  17.320  39.396  1.00 70.56     0.034 C 
ATOM   3593  H   ALA A1330     -21.211  16.301  41.641  1.00 99.99     0.164 HD
ATOM   3594  N   PHE A1331     -18.760  17.288  39.054  1.00 68.26    -0.337 N 
ATOM   3595  CA  PHE A1331     -17.541  17.546  38.274  1.00 62.82     0.164 C 
ATOM   3596  C   PHE A1331     -16.488  16.442  38.451  1.00 78.98     0.251 C 
ATOM   3597  O   PHE A1331     -15.970  15.911  37.472  1.00 85.78    -0.271 OA
ATOM   3598  CB  PHE A1331     -16.956  18.907  38.651  1.00 66.22     0.056 C 
ATOM   3599  CG  PHE A1331     -15.721  19.196  37.803  1.00 88.46    -0.044 A 
ATOM   3600  CD1 PHE A1331     -14.484  18.792  38.277  1.00 79.62     0.008 A 
ATOM   3601  CD2 PHE A1331     -15.834  19.793  36.559  1.00110.99     0.008 A 
ATOM   3602  CE1 PHE A1331     -13.349  19.012  37.512  1.00 90.80     0.001 A 
ATOM   3603  CE2 PHE A1331     -14.705  20.014  35.787  1.00110.48     0.001 A 
ATOM   3604  CZ  PHE A1331     -13.453  19.630  36.276  1.00 74.41     0.000 A 
ATOM   3605  H   PHE A1331     -18.818  17.764  39.932  1.00 99.99     0.164 HD
ATOM   3606  N   THR A1332     -16.218  16.090  39.710  1.00 84.90    -0.336 N 
ATOM   3607  CA  THR A1332     -15.175  15.103  40.069  1.00 75.04     0.186 C 
ATOM   3608  C   THR A1332     -15.419  13.741  39.408  1.00 77.42     0.253 C 
ATOM   3609  O   THR A1332     -14.537  13.211  38.726  1.00 69.51    -0.270 OA
ATOM   3610  CB  THR A1332     -15.070  14.969  41.600  1.00 81.43     0.140 C 
ATOM   3611  OG1 THR A1332     -14.560  16.195  42.126  1.00 58.29    -0.382 OA
ATOM   3612  CG2 THR A1332     -14.209  13.790  42.076  1.00 64.15     0.034 C 
ATOM   3613  H   THR A1332     -16.696  16.501  40.489  1.00 99.99     0.164 HD
ATOM   3614  HG1 THR A1332     -14.388  16.086  43.106  1.00 99.99     0.210 HD
ATOM   3615  N   ARG A1333     -16.582  13.161  39.662  1.00 61.49    -0.337 N 
ATOM   3616  CA  ARG A1333     -16.991  11.871  39.061  1.00 68.51     0.159 C 
ATOM   3617  C   ARG A1333     -17.095  11.997  37.534  1.00 83.80     0.251 C 
ATOM   3618  O   ARG A1333     -16.956  11.006  36.819  1.00 91.70    -0.271 OA
ATOM   3619  CB  ARG A1333     -18.359  11.412  39.557  1.00 71.05     0.034 C 
ATOM   3620  CG  ARG A1333     -18.571  11.654  41.047  1.00 64.28     0.027 C 
ATOM   3621  CD  ARG A1333     -20.067  11.774  41.276  1.00 62.04     0.116 C 
ATOM   3622  NE  ARG A1333     -20.595  10.483  41.722  1.00 83.81    -0.212 N 
ATOM   3623  CZ  ARG A1333     -21.726  10.332  42.401  1.00 96.09     0.666 C 
ATOM   3624  NH1 ARG A1333     -22.476  11.375  42.717  1.00 55.04    -0.235 N 
ATOM   3625  NH2 ARG A1333     -22.093   9.128  42.804  1.00101.29    -0.235 N 
ATOM   3626  H   ARG A1333     -17.273  13.573  40.273  1.00 99.99     0.164 HD
ATOM   3627  HE  ARG A1333     -20.055   9.680  41.482  1.00 99.99     0.178 HD
ATOM   3628 1HH1 ARG A1333     -23.323  11.247  43.236  1.00 99.99     0.174 HD
ATOM   3629 2HH1 ARG A1333     -22.178  12.291  42.460  1.00 99.99     0.174 HD
ATOM   3630 1HH2 ARG A1333     -22.972   9.002  43.266  1.00 99.99     0.174 HD
ATOM   3631 2HH2 ARG A1333     -21.586   8.325  42.497  1.00 99.99     0.174 HD
ATOM   3632  N   GLY A1334     -17.267  13.245  37.067  1.00 67.94    -0.336 N 
ATOM   3633  CA  GLY A1334     -17.250  13.567  35.633  1.00 75.00     0.189 C 
ATOM   3634  C   GLY A1334     -15.871  13.253  35.044  1.00 85.22     0.253 C 
ATOM   3635  O   GLY A1334     -15.740  12.474  34.103  1.00 78.44    -0.270 OA
ATOM   3636  H   GLY A1334     -17.288  14.066  37.655  1.00 99.99     0.164 HD
ATOM   3637  N   VAL A1335     -14.849  13.730  35.753  1.00 68.62    -0.337 N 
ATOM   3638  CA  VAL A1335     -13.443  13.486  35.384  1.00 78.32     0.159 C 
ATOM   3639  C   VAL A1335     -13.058  12.011  35.595  1.00 96.69     0.251 C 
ATOM   3640  O   VAL A1335     -12.419  11.431  34.719  1.00 72.82    -0.271 OA
ATOM   3641  CB  VAL A1335     -12.489  14.416  36.155  1.00 71.72     0.029 C 
ATOM   3642  CG1 VAL A1335     -11.052  14.268  35.642  1.00 67.53     0.002 C 
ATOM   3643  CG2 VAL A1335     -12.902  15.885  36.031  1.00 74.10     0.002 C 
ATOM   3644  H   VAL A1335     -14.984  14.303  36.565  1.00 99.99     0.164 HD
ATOM   3645  N   GLU A1336     -13.502  11.411  36.701  1.00 95.74    -0.338 N 
ATOM   3646  CA  GLU A1336     -13.237   9.987  36.999  1.00 88.81     0.160 C 
ATOM   3647  C   GLU A1336     -13.727   9.071  35.871  1.00 88.85     0.251 C 
ATOM   3648  O   GLU A1336     -12.941   8.405  35.207  1.00 81.60    -0.271 OA
ATOM   3649  CB  GLU A1336     -13.920   9.550  38.296  1.00 94.27     0.043 C 
ATOM   3650  CG  GLU A1336     -13.284  10.118  39.568  1.00133.52     0.100 C 
ATOM   3651  CD  GLU A1336     -13.976   9.606  40.840  1.00137.52     0.185 C 
ATOM   3652  OE1 GLU A1336     -14.566   8.503  40.799  1.00142.78    -0.647 OA
ATOM   3653  OE2 GLU A1336     -13.916  10.351  41.842  1.00 97.98    -0.647 OA
ATOM   3654  H   GLU A1336     -13.972  11.919  37.429  1.00 99.99     0.164 HD
ATOM   3655  N   ASP A1337     -15.015   9.177  35.575  1.00 74.96    -0.337 N 
ATOM   3656  CA  ASP A1337     -15.640   8.376  34.515  1.00 82.04     0.170 C 
ATOM   3657  C   ASP A1337     -15.245   8.817  33.095  1.00 88.73     0.252 C 
ATOM   3658  O   ASP A1337     -15.621   8.173  32.121  1.00 87.03    -0.271 OA
ATOM   3659  CB  ASP A1337     -17.133   8.516  34.749  1.00 76.48     0.129 C 
ATOM   3660  CG  ASP A1337     -17.541   8.025  36.148  1.00104.72     0.188 C 
ATOM   3661  OD1 ASP A1337     -17.077   6.941  36.578  1.00 91.77    -0.647 OA
ATOM   3662  OD2 ASP A1337     -18.416   8.707  36.709  1.00 99.37    -0.647 OA
ATOM   3663  H   ASP A1337     -15.647   9.794  36.058  1.00 99.99     0.164 HD
ATOM   3664  N   ASP A1338     -14.511   9.934  33.017  1.00 96.95    -0.337 N 
ATOM   3665  CA  ASP A1338     -14.098  10.604  31.775  1.00 89.44     0.170 C 
ATOM   3666  C   ASP A1338     -15.291  10.767  30.821  1.00 95.01     0.251 C 
ATOM   3667  O   ASP A1338     -15.495  10.011  29.875  1.00103.80    -0.271 OA
ATOM   3668  CB  ASP A1338     -12.936   9.870  31.087  1.00 84.48     0.129 C 
ATOM   3669  CG  ASP A1338     -12.386  10.655  29.888  1.00 91.36     0.188 C 
ATOM   3670  OD1 ASP A1338     -13.065  11.600  29.418  1.00101.66    -0.647 OA
ATOM   3671  OD2 ASP A1338     -11.264  10.318  29.461  1.00 77.51    -0.647 OA
ATOM   3672  H   ASP A1338     -14.137  10.358  33.843  1.00 99.99     0.164 HD
ATOM   3673  N   VAL A1339     -16.009  11.851  31.076  1.00 76.01    -0.338 N 
ATOM   3674  CA  VAL A1339     -17.229  12.164  30.307  1.00 81.86     0.159 C 
ATOM   3675  C   VAL A1339     -17.151  13.529  29.606  1.00 82.85     0.251 C 
ATOM   3676  O   VAL A1339     -18.133  14.006  29.029  1.00 80.49    -0.271 OA
ATOM   3677  CB  VAL A1339     -18.464  12.081  31.224  1.00 76.81     0.029 C 
ATOM   3678  CG1 VAL A1339     -18.617  10.683  31.833  1.00 97.32     0.002 C 
ATOM   3679  CG2 VAL A1339     -18.460  13.153  32.320  1.00 50.03     0.002 C 
ATOM   3680  H   VAL A1339     -15.838  12.431  31.871  1.00 99.99     0.164 HD
ATOM   3681  N   PHE A1340     -16.020  14.199  29.787  1.00 60.84    -0.337 N 
ATOM   3682  CA  PHE A1340     -15.835  15.562  29.276  1.00 58.19     0.164 C 
ATOM   3683  C   PHE A1340     -15.138  15.621  27.919  1.00 77.21     0.251 C 
ATOM   3684  O   PHE A1340     -14.299  14.793  27.580  1.00 96.43    -0.271 OA
ATOM   3685  CB  PHE A1340     -15.113  16.411  30.316  1.00 50.49     0.056 C 
ATOM   3686  CG  PHE A1340     -16.061  16.696  31.489  1.00 72.25    -0.044 A 
ATOM   3687  CD1 PHE A1340     -17.225  17.402  31.257  1.00 58.35     0.008 A 
ATOM   3688  CD2 PHE A1340     -15.712  16.286  32.758  1.00 91.01     0.008 A 
ATOM   3689  CE1 PHE A1340     -18.064  17.727  32.330  1.00 77.90     0.001 A 
ATOM   3690  CE2 PHE A1340     -16.551  16.608  33.837  1.00 68.21     0.001 A 
ATOM   3691  CZ  PHE A1340     -17.717  17.319  33.605  1.00 76.52     0.000 A 
ATOM   3692  H   PHE A1340     -15.253  13.830  30.312  1.00 99.99     0.164 HD
ATOM   3693  N   ILE A1341     -15.514  16.667  27.188  1.00 63.88    -0.338 N 
ATOM   3694  CA  ILE A1341     -15.026  16.888  25.818  1.00 72.78     0.159 C 
ATOM   3695  C   ILE A1341     -13.625  17.503  25.893  1.00 75.91     0.251 C 
ATOM   3696  O   ILE A1341     -13.449  18.626  26.373  1.00 83.74    -0.271 OA
ATOM   3697  CB  ILE A1341     -16.025  17.739  25.002  1.00 57.76     0.029 C 
ATOM   3698  CG1 ILE A1341     -17.271  16.904  24.665  1.00 64.63     0.002 C 
ATOM   3699  CG2 ILE A1341     -15.382  18.319  23.730  1.00 53.25     0.002 C 
ATOM   3700  CD  ILE A1341     -18.378  17.641  23.893  1.00 66.64     0.000 C 
ATOM   3701  H   ILE A1341     -16.054  17.414  27.576  1.00 99.99     0.164 HD
ATOM   3702  N   LYS A1342     -12.688  16.784  25.296  1.00 81.50    -0.338 N 
ATOM   3703  CA  LYS A1342     -11.288  17.227  25.223  1.00 76.53     0.159 C 
ATOM   3704  C   LYS A1342     -10.873  17.514  23.779  1.00 70.95     0.251 C 
ATOM   3705  O   LYS A1342     -11.589  17.196  22.823  1.00109.91    -0.271 OA
ATOM   3706  CB  LYS A1342     -10.368  16.153  25.806  1.00 88.23     0.032 C 
ATOM   3707  CG  LYS A1342     -10.462  16.052  27.328  1.00 83.54     0.004 C 
ATOM   3708  CD  LYS A1342      -9.416  15.050  27.824  1.00 86.97     0.032 C 
ATOM   3709  CE  LYS A1342     -10.043  13.898  28.612  1.00 91.91     0.206 C 
ATOM   3710  NZ  LYS A1342     -11.100  13.239  27.830  1.00 92.36    -0.064 N 
ATOM   3711  H   LYS A1342     -12.883  15.911  24.844  1.00 99.99     0.164 HD
ATOM   3712  HZ1 LYS A1342     -11.485  12.479  28.355  1.00 99.99     0.275 HD
ATOM   3713  HZ2 LYS A1342     -11.822  13.904  27.639  1.00 99.99     0.275 HD
ATOM   3714  HZ3 LYS A1342     -10.723  12.895  26.970  1.00 99.99     0.275 HD
ATOM   3715  N   TYR A1343      -9.728  18.174  23.652  1.00 71.51    -0.337 N 
ATOM   3716  CA  TYR A1343      -9.062  18.314  22.348  1.00 69.83     0.164 C 
ATOM   3717  C   TYR A1343      -8.598  16.931  21.829  1.00 70.12     0.254 C 
ATOM   3718  O   TYR A1343      -8.485  15.990  22.630  1.00 84.79    -0.270 OA
ATOM   3719  CB  TYR A1343      -7.880  19.286  22.453  1.00 73.22     0.056 C 
ATOM   3720  CG  TYR A1343      -8.304  20.742  22.665  1.00 85.69    -0.044 A 
ATOM   3721  CD1 TYR A1343      -9.034  21.461  21.731  1.00 77.86     0.011 A 
ATOM   3722  CD2 TYR A1343      -7.871  21.327  23.834  1.00 96.79     0.011 A 
ATOM   3723  CE1 TYR A1343      -9.347  22.801  21.991  1.00 93.84     0.037 A 
ATOM   3724  CE2 TYR A1343      -8.175  22.661  24.097  1.00107.01     0.037 A 
ATOM   3725  CZ  TYR A1343      -8.904  23.380  23.168  1.00118.32     0.065 A 
ATOM   3726  OH  TYR A1343      -9.202  24.679  23.429  1.00117.32    -0.361 OA
ATOM   3727  H   TYR A1343      -9.174  18.422  24.450  1.00 99.99     0.164 HD
ATOM   3728  HH  TYR A1343      -8.805  24.945  24.302  1.00 99.99     0.217 HD
ATOM   3729  N   PRO A1344      -8.313  16.810  20.530  1.00 88.48    -0.312 N 
ATOM   3730  CA  PRO A1344      -7.961  15.545  19.847  1.00111.73     0.163 C 
ATOM   3731  C   PRO A1344      -6.666  14.816  20.235  1.00116.76     0.251 C 
ATOM   3732  O   PRO A1344      -6.634  13.592  20.257  1.00117.50    -0.271 OA
ATOM   3733  CB  PRO A1344      -7.939  15.901  18.362  1.00 94.57     0.034 C 
ATOM   3734  CG  PRO A1344      -7.540  17.373  18.354  1.00 89.05     0.027 C 
ATOM   3735  CD  PRO A1344      -8.342  17.906  19.531  1.00 96.03     0.105 C 
ATOM   3736  N   ASN A1345      -5.620  15.563  20.593  1.00100.26    -0.337 N 
ATOM   3737  CA  ASN A1345      -4.313  14.941  20.883  1.00127.93     0.169 C 
ATOM   3738  C   ASN A1345      -4.137  14.762  22.392  1.00150.19     0.251 C 
ATOM   3739  O   ASN A1345      -3.176  15.255  22.985  1.00148.16    -0.271 OA
ATOM   3740  CB  ASN A1345      -3.162  15.768  20.295  1.00156.20     0.119 C 
ATOM   3741  CG  ASN A1345      -3.285  15.980  18.789  1.00159.90     0.230 C 
ATOM   3742  OD1 ASN A1345      -3.901  15.232  18.048  1.00122.45    -0.273 OA
ATOM   3743  ND2 ASN A1345      -2.748  17.092  18.341  1.00160.35    -0.369 N 
ATOM   3744  H   ASN A1345      -5.669  16.548  20.714  1.00 99.99     0.164 HD
ATOM   3745 1HD2 ASN A1345      -2.818  17.260  17.362  1.00 99.99     0.159 HD
ATOM   3746 2HD2 ASN A1345      -2.243  17.693  18.951  1.00 99.99     0.159 HD
ATOM   3747  N   ASP A1346      -5.187  14.225  23.020  1.00165.08    -0.337 N 
ATOM   3748  CA  ASP A1346      -5.238  13.970  24.474  1.00162.29     0.170 C 
ATOM   3749  C   ASP A1346      -5.420  15.237  25.320  1.00130.99     0.252 C 
ATOM   3750  O   ASP A1346      -5.721  15.107  26.495  1.00107.38    -0.271 OA
ATOM   3751  CB  ASP A1346      -4.004  13.196  24.976  1.00177.82     0.129 C 
ATOM   3752  CG  ASP A1346      -3.844  11.808  24.344  1.00183.05     0.188 C 
ATOM   3753  OD1 ASP A1346      -4.209  11.631  23.159  1.00170.81    -0.647 OA
ATOM   3754  OD2 ASP A1346      -3.351  10.929  25.078  1.00181.32    -0.647 OA
ATOM   3755  H   ASP A1346      -5.977  13.862  22.517  1.00 99.99     0.164 HD
ATOM   3756  N   GLY A1347      -5.159  16.416  24.701  1.00101.99    -0.336 N 
ATOM   3757  CA  GLY A1347      -5.270  17.755  25.309  1.00110.51     0.189 C 
ATOM   3758  C   GLY A1347      -6.339  17.849  26.403  1.00107.66     0.253 C 
ATOM   3759  O   GLY A1347      -7.318  17.114  26.406  1.00102.34    -0.270 OA
ATOM   3760  H   GLY A1347      -4.815  16.445  23.760  1.00 99.99     0.164 HD
ATOM   3761  N   ASP A1348      -6.161  18.826  27.289  1.00 86.72    -0.337 N 
ATOM   3762  CA  ASP A1348      -7.092  18.986  28.418  1.00129.35     0.170 C 
ATOM   3763  C   ASP A1348      -8.542  19.188  27.941  1.00116.44     0.251 C 
ATOM   3764  O   ASP A1348      -8.831  19.279  26.738  1.00102.84    -0.271 OA
ATOM   3765  CB  ASP A1348      -6.608  20.126  29.331  1.00151.14     0.129 C 
ATOM   3766  CG  ASP A1348      -7.032  19.919  30.794  1.00140.67     0.188 C 
ATOM   3767  OD1 ASP A1348      -7.240  18.748  31.179  1.00101.28    -0.647 OA
ATOM   3768  OD2 ASP A1348      -7.196  20.944  31.490  1.00110.68    -0.647 OA
ATOM   3769  H   ASP A1348      -5.374  19.434  27.260  1.00 99.99     0.164 HD
ATOM   3770  N   ILE A1349      -9.449  19.233  28.906  1.00102.97    -0.338 N 
ATOM   3771  CA  ILE A1349     -10.864  19.578  28.678  1.00 65.23     0.159 C 
ATOM   3772  C   ILE A1349     -10.904  20.861  27.818  1.00100.22     0.251 C 
ATOM   3773  O   ILE A1349     -10.027  21.724  27.924  1.00 98.38    -0.271 OA
ATOM   3774  CB  ILE A1349     -11.550  19.906  30.017  1.00 74.56     0.029 C 
ATOM   3775  CG1 ILE A1349     -11.091  19.075  31.239  1.00 76.26     0.002 C 
ATOM   3776  CG2 ILE A1349     -13.067  19.873  29.796  1.00120.43     0.002 C 
ATOM   3777  CD  ILE A1349     -11.712  17.690  31.480  1.00 70.50     0.000 C 
ATOM   3778  H   ILE A1349      -9.236  18.998  29.855  1.00 99.99     0.164 HD
ATOM   3779  N   VAL A1350     -11.909  20.953  26.958  1.00 88.26    -0.338 N 
ATOM   3780  CA  VAL A1350     -12.168  22.205  26.224  1.00 77.44     0.159 C 
ATOM   3781  C   VAL A1350     -13.070  23.041  27.143  1.00 89.69     0.251 C 
ATOM   3782  O   VAL A1350     -14.227  22.694  27.370  1.00 75.34    -0.271 OA
ATOM   3783  CB  VAL A1350     -12.819  21.964  24.848  1.00 95.89     0.029 C 
ATOM   3784  CG1 VAL A1350     -13.057  23.290  24.114  1.00 81.07     0.002 C 
ATOM   3785  CG2 VAL A1350     -11.949  21.063  23.966  1.00 95.01     0.002 C 
ATOM   3786  H   VAL A1350     -12.607  20.234  26.869  1.00 99.99     0.164 HD
ATOM   3787  N   TRP A1351     -12.472  24.087  27.710  1.00 78.79    -0.337 N 
ATOM   3788  CA  TRP A1351     -13.136  24.919  28.727  1.00 62.02     0.164 C 
ATOM   3789  C   TRP A1351     -13.895  26.088  28.102  1.00 63.58     0.251 C 
ATOM   3790  O   TRP A1351     -13.298  26.958  27.468  1.00 61.53    -0.271 OA
ATOM   3791  CB  TRP A1351     -12.130  25.501  29.724  1.00 71.79     0.059 C 
ATOM   3792  CG  TRP A1351     -11.469  24.427  30.587  1.00 64.03    -0.016 A 
ATOM   3793  CD1 TRP A1351     -10.208  24.018  30.481  1.00 69.18     0.097 A 
ATOM   3794  CD2 TRP A1351     -12.037  23.774  31.656  1.00 78.75    -0.001 A 
ATOM   3795  NE1 TRP A1351      -9.960  23.123  31.441  1.00 68.74    -0.365 N 
ATOM   3796  CE2 TRP A1351     -11.045  22.955  32.181  1.00 79.64     0.042 A 
ATOM   3797  CE3 TRP A1351     -13.304  23.794  32.219  1.00 75.08     0.014 A 
ATOM   3798  CZ2 TRP A1351     -11.332  22.171  33.290  1.00 59.81     0.030 A 
ATOM   3799  CZ3 TRP A1351     -13.599  23.011  33.312  1.00 89.69     0.001 A 
ATOM   3800  CH2 TRP A1351     -12.599  22.189  33.840  1.00 75.43     0.002 A 
ATOM   3801  H   TRP A1351     -11.568  24.403  27.433  1.00 99.99     0.164 HD
ATOM   3802  HE1 TRP A1351      -9.086  22.648  31.571  1.00 99.99     0.165 HD
ATOM   3803  N   GLY A1352     -15.206  26.080  28.357  1.00 56.19    -0.336 N 
ATOM   3804  CA  GLY A1352     -16.059  27.227  27.999  1.00 76.30     0.189 C 
ATOM   3805  C   GLY A1352     -16.460  27.949  29.290  1.00 89.68     0.253 C 
ATOM   3806  O   GLY A1352     -16.013  27.593  30.381  1.00 96.71    -0.270 OA
ATOM   3807  H   GLY A1352     -15.657  25.384  28.935  1.00 99.99     0.164 HD
ATOM   3808  N   LYS A1353     -17.299  28.970  29.138  1.00 90.23    -0.337 N 
ATOM   3809  CA  LYS A1353     -17.873  29.684  30.296  1.00 68.80     0.159 C 
ATOM   3810  C   LYS A1353     -19.368  29.897  30.047  1.00 62.37     0.251 C 
ATOM   3811  O   LYS A1353     -19.756  30.221  28.928  1.00 93.71    -0.271 OA
ATOM   3812  CB  LYS A1353     -17.225  31.061  30.486  1.00 67.87     0.032 C 
ATOM   3813  CG  LYS A1353     -15.696  31.011  30.547  1.00 77.38     0.004 C 
ATOM   3814  CD  LYS A1353     -15.107  32.341  31.009  1.00 62.09     0.032 C 
ATOM   3815  CE  LYS A1353     -14.316  32.112  32.296  1.00 67.26     0.206 C 
ATOM   3816  NZ  LYS A1353     -13.680  33.342  32.788  1.00 87.29    -0.064 N 
ATOM   3817  H   LYS A1353     -17.561  29.331  28.243  1.00 99.99     0.164 HD
ATOM   3818  HZ1 LYS A1353     -13.210  33.151  33.648  1.00 99.99     0.275 HD
ATOM   3819  HZ2 LYS A1353     -13.039  33.686  32.105  1.00 99.99     0.275 HD
ATOM   3820  HZ3 LYS A1353     -14.389  34.031  32.960  1.00 99.99     0.275 HD
ATOM   3821  N   VAL A1354     -20.192  29.652  31.070  1.00 70.25    -0.338 N 
ATOM   3822  CA  VAL A1354     -21.649  29.849  30.902  1.00 77.61     0.159 C 
ATOM   3823  C   VAL A1354     -22.268  30.618  32.089  1.00 88.64     0.251 C 
ATOM   3824  O   VAL A1354     -21.976  31.796  32.271  1.00 99.73    -0.271 OA
ATOM   3825  CB  VAL A1354     -22.422  28.550  30.558  1.00 66.04     0.029 C 
ATOM   3826  CG1 VAL A1354     -23.738  28.912  29.863  1.00 55.45     0.002 C 
ATOM   3827  CG2 VAL A1354     -21.662  27.554  29.675  1.00 45.60     0.002 C 
ATOM   3828  H   VAL A1354     -19.856  29.461  31.990  1.00 99.99     0.164 HD
ATOM   3829  N   TRP A1355     -23.007  29.924  32.944  1.00 66.25    -0.337 N 
ATOM   3830  CA  TRP A1355     -23.701  30.529  34.104  1.00 61.39     0.164 C 
ATOM   3831  C   TRP A1355     -22.939  30.354  35.433  1.00 87.16     0.254 C 
ATOM   3832  O   TRP A1355     -22.913  31.326  36.213  1.00 83.40    -0.270 OA
ATOM   3833  CB  TRP A1355     -25.105  29.947  34.290  1.00 51.65     0.059 C 
ATOM   3834  CG  TRP A1355     -26.067  30.186  33.125  1.00 61.06    -0.016 A 
ATOM   3835  CD1 TRP A1355     -26.764  29.221  32.535  1.00 84.35     0.097 A 
ATOM   3836  CD2 TRP A1355     -26.438  31.371  32.565  1.00 58.09    -0.001 A 
ATOM   3837  NE1 TRP A1355     -27.562  29.751  31.621  1.00 65.76    -0.365 N 
ATOM   3838  CE2 TRP A1355     -27.399  31.074  31.596  1.00 74.60     0.042 A 
ATOM   3839  CE3 TRP A1355     -26.069  32.704  32.783  1.00 66.51     0.014 A 
ATOM   3840  CZ2 TRP A1355     -27.974  32.082  30.859  1.00 81.67     0.030 A 
ATOM   3841  CZ3 TRP A1355     -26.615  33.700  32.024  1.00 71.69     0.001 A 
ATOM   3842  CH2 TRP A1355     -27.580  33.398  31.042  1.00 77.60     0.002 A 
ATOM   3843  H   TRP A1355     -23.092  28.930  32.876  1.00 99.99     0.164 HD
ATOM   3844  HE1 TRP A1355     -28.189  29.232  31.032  1.00 99.99     0.165 HD
ATOM   3845  N   PRO A1356     -22.375  29.182  35.739  1.00 67.74    -0.312 N 
ATOM   3846  CA  PRO A1356     -21.655  28.921  37.004  1.00 71.91     0.163 C 
ATOM   3847  C   PRO A1356     -20.657  30.028  37.363  1.00 80.27     0.251 C 
ATOM   3848  O   PRO A1356     -19.826  30.412  36.550  1.00 99.40    -0.271 OA
ATOM   3849  CB  PRO A1356     -20.905  27.618  36.746  1.00 47.19     0.034 C 
ATOM   3850  CG  PRO A1356     -21.871  26.825  35.873  1.00 87.29     0.027 C 
ATOM   3851  CD  PRO A1356     -22.464  27.903  34.977  1.00 67.69     0.105 C 
ATOM   3852  N   ASP A1357     -20.792  30.543  38.583  1.00 67.74    -0.337 N 
ATOM   3853  CA  ASP A1357     -19.830  31.519  39.129  1.00 70.83     0.170 C 
ATOM   3854  C   ASP A1357     -18.616  30.842  39.774  1.00 84.72     0.252 C 
ATOM   3855  O   ASP A1357     -18.678  29.706  40.239  1.00 64.54    -0.271 OA
ATOM   3856  CB  ASP A1357     -20.500  32.426  40.163  1.00 47.82     0.129 C 
ATOM   3857  CG  ASP A1357     -21.366  33.496  39.504  1.00 90.49     0.188 C 
ATOM   3858  OD1 ASP A1357     -20.791  34.331  38.774  1.00 95.37    -0.647 OA
ATOM   3859  OD2 ASP A1357     -22.573  33.509  39.816  1.00 78.77    -0.647 OA
ATOM   3860  H   ASP A1357     -21.525  30.257  39.202  1.00 99.99     0.164 HD
ATOM   3861  N   PHE A1358     -17.529  31.607  39.831  1.00 80.42    -0.337 N 
ATOM   3862  CA  PHE A1358     -16.348  31.231  40.616  1.00 60.10     0.164 C 
ATOM   3863  C   PHE A1358     -16.710  31.147  42.105  1.00 82.12     0.254 C 
ATOM   3864  O   PHE A1358     -17.733  31.723  42.511  1.00 90.64    -0.270 OA
ATOM   3865  CB  PHE A1358     -15.225  32.248  40.412  1.00 66.77     0.056 C 
ATOM   3866  CG  PHE A1358     -14.445  31.968  39.129  1.00 71.59    -0.044 A 
ATOM   3867  CD1 PHE A1358     -13.867  30.734  38.895  1.00 56.91     0.008 A 
ATOM   3868  CD2 PHE A1358     -14.313  33.006  38.237  1.00 73.81     0.008 A 
ATOM   3869  CE1 PHE A1358     -13.135  30.546  37.715  1.00101.09     0.001 A 
ATOM   3870  CE2 PHE A1358     -13.581  32.819  37.062  1.00 61.50     0.001 A 
ATOM   3871  CZ  PHE A1358     -13.002  31.585  36.816  1.00 97.98     0.000 A 
ATOM   3872  H   PHE A1358     -17.491  32.529  39.434  1.00 99.99     0.164 HD
ATOM   3873  N   PRO A1359     -15.910  30.447  42.904  1.00 89.95    -0.312 N 
ATOM   3874  CA  PRO A1359     -16.232  30.165  44.312  1.00 87.23     0.163 C 
ATOM   3875  C   PRO A1359     -16.292  31.396  45.225  1.00 85.49     0.251 C 
ATOM   3876  O   PRO A1359     -17.284  31.608  45.903  1.00110.11    -0.271 OA
ATOM   3877  CB  PRO A1359     -15.176  29.165  44.780  1.00106.16     0.034 C 
ATOM   3878  CG  PRO A1359     -14.671  28.535  43.484  1.00101.01     0.027 C 
ATOM   3879  CD  PRO A1359     -14.687  29.707  42.514  1.00 85.67     0.105 C 
ATOM   3880  N   ASP A1360     -15.199  32.167  45.278  1.00 71.09    -0.337 N 
ATOM   3881  CA  ASP A1360     -15.112  33.277  46.248  1.00107.18     0.170 C 
ATOM   3882  C   ASP A1360     -15.451  34.671  45.709  1.00 86.92     0.251 C 
ATOM   3883  O   ASP A1360     -15.635  35.609  46.480  1.00 83.17    -0.271 OA
ATOM   3884  CB  ASP A1360     -13.742  33.288  46.932  1.00 85.34     0.129 C 
ATOM   3885  CG  ASP A1360     -13.602  32.107  47.895  1.00103.45     0.188 C 
ATOM   3886  OD1 ASP A1360     -14.315  32.113  48.921  1.00 91.67    -0.647 OA
ATOM   3887  OD2 ASP A1360     -12.785  31.216  47.576  1.00113.12    -0.647 OA
ATOM   3888  H   ASP A1360     -14.371  31.970  44.760  1.00 99.99     0.164 HD
ATOM   3889  N   VAL A1361     -15.531  34.775  44.384  1.00 94.55    -0.338 N 
ATOM   3890  CA  VAL A1361     -15.777  36.061  43.711  1.00 98.18     0.159 C 
ATOM   3891  C   VAL A1361     -17.092  36.695  44.208  1.00 87.02     0.251 C 
ATOM   3892  O   VAL A1361     -18.115  36.032  44.347  1.00 84.67    -0.271 OA
ATOM   3893  CB  VAL A1361     -15.739  35.854  42.183  1.00 83.21     0.029 C 
ATOM   3894  CG1 VAL A1361     -16.962  35.123  41.611  1.00 74.85     0.002 C 
ATOM   3895  CG2 VAL A1361     -15.489  37.184  41.471  1.00 74.72     0.002 C 
ATOM   3896  H   VAL A1361     -15.588  33.972  43.797  1.00 99.99     0.164 HD
ATOM   3897  N   VAL A1362     -17.017  38.000  44.443  1.00 69.13    -0.338 N 
ATOM   3898  CA  VAL A1362     -18.180  38.799  44.866  1.00 82.99     0.159 C 
ATOM   3899  C   VAL A1362     -18.733  39.394  43.570  1.00 88.65     0.251 C 
ATOM   3900  O   VAL A1362     -18.007  40.075  42.844  1.00 95.97    -0.271 OA
ATOM   3901  CB  VAL A1362     -17.767  39.947  45.806  1.00109.92     0.029 C 
ATOM   3902  CG1 VAL A1362     -19.004  40.660  46.364  1.00 52.55     0.002 C 
ATOM   3903  CG2 VAL A1362     -16.859  39.487  46.952  1.00 87.69     0.002 C 
ATOM   3904  H   VAL A1362     -16.178  38.520  44.307  1.00 99.99     0.164 HD
ATOM   3905  N   VAL A1363     -20.046  39.347  43.432  1.00 85.59    -0.338 N 
ATOM   3906  CA  VAL A1363     -20.666  39.623  42.126  1.00 93.62     0.159 C 
ATOM   3907  C   VAL A1363     -21.496  40.911  42.134  1.00 97.65     0.251 C 
ATOM   3908  O   VAL A1363     -22.533  40.987  42.788  1.00 84.64    -0.271 OA
ATOM   3909  CB  VAL A1363     -21.388  38.369  41.561  1.00 81.18     0.029 C 
ATOM   3910  CG1 VAL A1363     -22.127  37.546  42.623  1.00113.81     0.002 C 
ATOM   3911  CG2 VAL A1363     -22.379  38.689  40.432  1.00 64.56     0.002 C 
ATOM   3912  H   VAL A1363     -20.680  39.265  44.204  1.00 99.99     0.164 HD
ATOM   3913  N   ASN A1364     -21.060  41.846  41.291  1.00 89.53    -0.337 N 
ATOM   3914  CA  ASN A1364     -21.833  43.061  40.995  1.00100.12     0.169 C 
ATOM   3915  C   ASN A1364     -22.790  42.725  39.846  1.00106.77     0.251 C 
ATOM   3916  O   ASN A1364     -22.366  42.622  38.694  1.00103.84    -0.271 OA
ATOM   3917  CB  ASN A1364     -20.891  44.203  40.590  1.00103.89     0.119 C 
ATOM   3918  CG  ASN A1364     -21.617  45.544  40.436  1.00110.84     0.230 C 
ATOM   3919  OD1 ASN A1364     -22.777  45.641  40.059  1.00102.75    -0.273 OA
ATOM   3920  ND2 ASN A1364     -20.907  46.611  40.728  1.00 85.35    -0.369 N 
ATOM   3921  H   ASN A1364     -20.198  41.756  40.779  1.00 99.99     0.164 HD
ATOM   3922 1HD2 ASN A1364     -21.352  47.500  40.656  1.00 99.99     0.159 HD
ATOM   3923 2HD2 ASN A1364     -19.959  46.519  41.016  1.00 99.99     0.159 HD
ATOM   3924  N   GLY A1365     -24.071  42.559  40.207  1.00 90.34    -0.336 N 
ATOM   3925  CA  GLY A1365     -25.133  42.219  39.237  1.00112.45     0.189 C 
ATOM   3926  C   GLY A1365     -25.221  43.150  38.012  1.00116.28     0.253 C 
ATOM   3927  O   GLY A1365     -25.766  42.766  36.981  1.00 74.53    -0.270 OA
ATOM   3928  H   GLY A1365     -24.393  42.595  41.162  1.00 99.99     0.164 HD
ATOM   3929  N   SER A1366     -24.630  44.336  38.127  1.00127.57    -0.335 N 
ATOM   3930  CA  SER A1366     -24.808  45.412  37.134  1.00100.89     0.189 C 
ATOM   3931  C   SER A1366     -23.634  45.616  36.164  1.00 85.68     0.253 C 
ATOM   3932  O   SER A1366     -23.732  46.458  35.261  1.00 84.40    -0.270 OA
ATOM   3933  CB  SER A1366     -25.108  46.716  37.877  1.00 97.96     0.169 C 
ATOM   3934  OG  SER A1366     -26.237  46.528  38.739  1.00101.18    -0.380 OA
ATOM   3935  H   SER A1366     -24.083  44.591  38.927  1.00 99.99     0.164 HD
ATOM   3936  HG  SER A1366     -26.442  47.382  39.213  1.00 99.99     0.211 HD
ATOM   3937  N   LEU A1367     -22.536  44.896  36.349  1.00 89.96    -0.337 N 
ATOM   3938  CA  LEU A1367     -21.347  45.016  35.476  1.00 98.80     0.159 C 
ATOM   3939  C   LEU A1367     -21.653  44.727  33.999  1.00120.25     0.251 C 
ATOM   3940  O   LEU A1367     -22.565  43.993  33.674  1.00 92.20    -0.271 OA
ATOM   3941  CB  LEU A1367     -20.252  44.065  35.948  1.00 99.73     0.032 C 
ATOM   3942  CG  LEU A1367     -19.242  44.731  36.883  1.00101.47     0.002 C 
ATOM   3943  CD1 LEU A1367     -18.276  43.658  37.362  1.00 95.74     0.000 C 
ATOM   3944  CD2 LEU A1367     -18.419  45.800  36.158  1.00 99.18     0.000 C 
ATOM   3945  H   LEU A1367     -22.486  44.153  37.025  1.00 99.99     0.164 HD
ATOM   3946  N   ASP A1368     -20.798  45.293  33.120  1.00131.56    -0.337 N 
ATOM   3947  CA  ASP A1368     -20.869  44.999  31.675  1.00109.84     0.170 C 
ATOM   3948  C   ASP A1368     -20.988  43.477  31.500  1.00125.61     0.252 C 
ATOM   3949  O   ASP A1368     -20.294  42.724  32.187  1.00129.07    -0.271 OA
ATOM   3950  CB  ASP A1368     -19.595  45.523  30.986  1.00 99.99     0.129 C 
ATOM   3951  CG  ASP A1368     -19.547  45.346  29.459  1.00 99.99     0.188 C 
ATOM   3952  OD1 ASP A1368     -20.505  44.771  28.899  1.00 99.99    -0.647 OA
ATOM   3953  OD2 ASP A1368     -18.493  45.675  28.881  1.00 99.99    -0.647 OA
ATOM   3954  H   ASP A1368     -20.114  45.950  33.405  1.00 99.99     0.164 HD
ATOM   3955  N   TRP A1369     -21.880  43.052  30.610  1.00121.20    -0.337 N 
ATOM   3956  CA  TRP A1369     -22.081  41.612  30.356  1.00108.81     0.164 C 
ATOM   3957  C   TRP A1369     -20.765  40.903  29.983  1.00107.04     0.251 C 
ATOM   3958  O   TRP A1369     -20.479  39.827  30.491  1.00 73.90    -0.271 OA
ATOM   3959  CB  TRP A1369     -23.136  41.390  29.271  1.00 86.91     0.059 C 
ATOM   3960  CG  TRP A1369     -23.569  39.914  29.227  1.00118.29    -0.016 A 
ATOM   3961  CD1 TRP A1369     -24.578  39.393  29.927  1.00131.89     0.097 A 
ATOM   3962  CD2 TRP A1369     -23.011  38.907  28.483  1.00102.58    -0.001 A 
ATOM   3963  NE1 TRP A1369     -24.682  38.096  29.643  1.00103.70    -0.365 N 
ATOM   3964  CE2 TRP A1369     -23.743  37.749  28.763  1.00 94.20     0.042 A 
ATOM   3965  CE3 TRP A1369     -21.939  38.838  27.585  1.00107.23     0.014 A 
ATOM   3966  CZ2 TRP A1369     -23.410  36.557  28.156  1.00115.63     0.030 A 
ATOM   3967  CZ3 TRP A1369     -21.635  37.659  26.954  1.00131.87     0.001 A 
ATOM   3968  CH2 TRP A1369     -22.377  36.499  27.234  1.00144.35     0.002 A 
ATOM   3969  H   TRP A1369     -22.501  43.674  30.129  1.00 99.99     0.164 HD
ATOM   3970  HE1 TRP A1369     -25.366  37.473  30.031  1.00 99.99     0.165 HD
ATOM   3971  N   ASP A1370     -19.886  41.627  29.276  1.00 96.82    -0.337 N 
ATOM   3972  CA  ASP A1370     -18.545  41.114  28.937  1.00 83.10     0.170 C 
ATOM   3973  C   ASP A1370     -17.643  40.953  30.167  1.00 97.01     0.252 C 
ATOM   3974  O   ASP A1370     -17.142  39.866  30.431  1.00 73.67    -0.271 OA
ATOM   3975  CB  ASP A1370     -17.851  42.005  27.902  1.00127.98     0.129 C 
ATOM   3976  CG  ASP A1370     -18.457  41.868  26.502  1.00133.41     0.188 C 
ATOM   3977  OD1 ASP A1370     -18.903  40.751  26.164  1.00108.04    -0.647 OA
ATOM   3978  OD2 ASP A1370     -18.492  42.911  25.818  1.00 95.00    -0.647 OA
ATOM   3979  H   ASP A1370     -20.087  42.565  29.000  1.00 99.99     0.164 HD
ATOM   3980  N   SER A1371     -17.558  42.016  30.973  1.00138.68    -0.336 N 
ATOM   3981  CA  SER A1371     -16.754  42.036  32.214  1.00130.95     0.189 C 
ATOM   3982  C   SER A1371     -17.208  40.934  33.180  1.00110.01     0.253 C 
ATOM   3983  O   SER A1371     -16.383  40.190  33.711  1.00 95.84    -0.270 OA
ATOM   3984  CB  SER A1371     -16.907  43.375  32.943  1.00110.18     0.169 C 
ATOM   3985  OG  SER A1371     -16.883  44.464  32.017  1.00110.96    -0.380 OA
ATOM   3986  H   SER A1371     -17.976  42.895  30.760  1.00 99.99     0.164 HD
ATOM   3987  HG  SER A1371     -16.918  45.328  32.525  1.00 99.99     0.211 HD
ATOM   3988  N   GLN A1372     -18.529  40.745  33.255  1.00 77.76    -0.337 N 
ATOM   3989  CA  GLN A1372     -19.144  39.661  34.042  1.00 63.50     0.160 C 
ATOM   3990  C   GLN A1372     -18.649  38.264  33.648  1.00 77.06     0.251 C 
ATOM   3991  O   GLN A1372     -18.461  37.406  34.515  1.00 86.12    -0.271 OA
ATOM   3992  CB  GLN A1372     -20.657  39.672  33.848  1.00 59.53     0.042 C 
ATOM   3993  CG  GLN A1372     -21.358  40.638  34.803  1.00 70.27     0.090 C 
ATOM   3994  CD  GLN A1372     -22.580  39.968  35.436  1.00 90.96     0.227 C 
ATOM   3995  OE1 GLN A1372     -23.663  40.521  35.531  1.00 93.03    -0.273 OA
ATOM   3996  NE2 GLN A1372     -22.418  38.737  35.876  1.00 85.97    -0.369 N 
ATOM   3997  H   GLN A1372     -19.190  41.334  32.776  1.00 99.99     0.164 HD
ATOM   3998 1HE2 GLN A1372     -23.211  38.287  36.262  1.00 99.99     0.159 HD
ATOM   3999 2HE2 GLN A1372     -21.553  38.255  35.750  1.00 99.99     0.159 HD
ATOM   4000  N   VAL A1373     -18.398  38.080  32.355  1.00 63.74    -0.338 N 
ATOM   4001  CA  VAL A1373     -17.950  36.784  31.808  1.00 75.19     0.159 C 
ATOM   4002  C   VAL A1373     -16.487  36.460  32.144  1.00 86.93     0.251 C 
ATOM   4003  O   VAL A1373     -16.142  35.290  32.284  1.00 93.41    -0.271 OA
ATOM   4004  CB  VAL A1373     -18.261  36.678  30.302  1.00 71.52     0.029 C 
ATOM   4005  CG1 VAL A1373     -17.698  35.408  29.648  1.00 59.68     0.002 C 
ATOM   4006  CG2 VAL A1373     -19.777  36.657  30.095  1.00 59.13     0.002 C 
ATOM   4007  H   VAL A1373     -18.526  38.805  31.669  1.00 99.99     0.164 HD
ATOM   4008  N   GLU A1374     -15.649  37.479  32.316  1.00 71.12    -0.338 N 
ATOM   4009  CA  GLU A1374     -14.249  37.185  32.657  1.00105.42     0.160 C 
ATOM   4010  C   GLU A1374     -14.068  37.083  34.173  1.00118.73     0.251 C 
ATOM   4011  O   GLU A1374     -13.478  36.126  34.664  1.00130.71    -0.271 OA
ATOM   4012  CB  GLU A1374     -13.253  38.181  32.056  1.00 82.93     0.043 C 
ATOM   4013  CG  GLU A1374     -11.828  37.729  32.405  1.00105.04     0.100 C 
ATOM   4014  CD  GLU A1374     -10.722  38.589  31.805  1.00131.60     0.185 C 
ATOM   4015  OE1 GLU A1374      -9.704  37.974  31.425  1.00124.41    -0.647 OA
ATOM   4016  OE2 GLU A1374     -10.908  39.825  31.740  1.00130.67    -0.647 OA
ATOM   4017  H   GLU A1374     -15.959  38.425  32.421  1.00 99.99     0.164 HD
ATOM   4018  N   LEU A1375     -14.601  38.072  34.885  1.00 93.14    -0.338 N 
ATOM   4019  CA  LEU A1375     -14.326  38.181  36.322  1.00 87.93     0.159 C 
ATOM   4020  C   LEU A1375     -15.019  37.085  37.142  1.00 72.19     0.251 C 
ATOM   4021  O   LEU A1375     -14.470  36.615  38.132  1.00 91.60    -0.271 OA
ATOM   4022  CB  LEU A1375     -14.723  39.572  36.831  1.00 86.80     0.032 C 
ATOM   4023  CG  LEU A1375     -13.989  40.743  36.166  1.00 73.32     0.002 C 
ATOM   4024  CD1 LEU A1375     -14.541  42.047  36.742  1.00 64.89     0.000 C 
ATOM   4025  CD2 LEU A1375     -12.471  40.678  36.374  1.00 83.92     0.000 C 
ATOM   4026  H   LEU A1375     -15.268  38.723  34.518  1.00 99.99     0.164 HD
ATOM   4027  N   TYR A1376     -16.260  36.762  36.755  1.00 67.05    -0.337 N 
ATOM   4028  CA  TYR A1376     -17.137  35.943  37.611  1.00 79.66     0.164 C 
ATOM   4029  C   TYR A1376     -17.313  34.501  37.153  1.00 83.58     0.251 C 
ATOM   4030  O   TYR A1376     -17.176  33.594  37.973  1.00 88.31    -0.271 OA
ATOM   4031  CB  TYR A1376     -18.517  36.600  37.768  1.00 53.33     0.056 C 
ATOM   4032  CG  TYR A1376     -18.497  38.042  38.308  1.00 77.28    -0.044 A 
ATOM   4033  CD1 TYR A1376     -19.667  38.776  38.315  1.00 99.39     0.011 A 
ATOM   4034  CD2 TYR A1376     -17.332  38.630  38.769  1.00 89.17     0.011 A 
ATOM   4035  CE1 TYR A1376     -19.658  40.093  38.795  1.00101.58     0.037 A 
ATOM   4036  CE2 TYR A1376     -17.303  39.937  39.227  1.00101.80     0.037 A 
ATOM   4037  CZ  TYR A1376     -18.478  40.659  39.241  1.00 97.98     0.065 A 
ATOM   4038  OH  TYR A1376     -18.472  41.894  39.812  1.00 89.06    -0.361 OA
ATOM   4039  H   TYR A1376     -16.702  37.169  35.959  1.00 99.99     0.164 HD
ATOM   4040  HH  TYR A1376     -17.515  42.156  39.961  1.00 99.99     0.217 HD
ATOM   4041  N   ARG A1377     -17.703  34.317  35.900  1.00 62.46    -0.338 N 
ATOM   4042  CA  ARG A1377     -18.076  32.982  35.392  1.00 85.21     0.159 C 
ATOM   4043  C   ARG A1377     -16.909  31.988  35.443  1.00 73.41     0.251 C 
ATOM   4044  O   ARG A1377     -15.806  32.281  34.986  1.00 72.42    -0.271 OA
ATOM   4045  CB  ARG A1377     -18.623  33.084  33.965  1.00 82.29     0.034 C 
ATOM   4046  CG  ARG A1377     -19.832  34.018  33.822  1.00 83.33     0.027 C 
ATOM   4047  CD  ARG A1377     -21.046  33.557  34.631  1.00 86.77     0.116 C 
ATOM   4048  NE  ARG A1377     -21.278  34.460  35.771  1.00121.60    -0.212 N 
ATOM   4049  CZ  ARG A1377     -22.226  35.400  35.832  1.00120.66     0.666 C 
ATOM   4050  NH1 ARG A1377     -23.047  35.618  34.810  1.00 97.53    -0.235 N 
ATOM   4051  NH2 ARG A1377     -22.365  36.130  36.930  1.00 83.20    -0.235 N 
ATOM   4052  H   ARG A1377     -17.808  35.070  35.247  1.00 99.99     0.164 HD
ATOM   4053  HE  ARG A1377     -20.696  34.302  36.567  1.00 99.99     0.178 HD
ATOM   4054 1HH1 ARG A1377     -23.755  36.319  34.842  1.00 99.99     0.174 HD
ATOM   4055 2HH1 ARG A1377     -22.940  35.048  33.995  1.00 99.99     0.174 HD
ATOM   4056 1HH2 ARG A1377     -23.085  36.814  36.984  1.00 99.99     0.174 HD
ATOM   4057 2HH2 ARG A1377     -21.767  35.969  37.715  1.00 99.99     0.174 HD
ATOM   4058  N   ALA A1378     -17.156  30.854  36.082  1.00 61.88    -0.338 N 
ATOM   4059  CA  ALA A1378     -16.171  29.765  36.208  1.00 82.48     0.159 C 
ATOM   4060  C   ALA A1378     -15.909  29.079  34.858  1.00 70.51     0.251 C 
ATOM   4061  O   ALA A1378     -16.712  29.168  33.926  1.00 62.68    -0.271 OA
ATOM   4062  CB  ALA A1378     -16.681  28.747  37.230  1.00 79.47     0.034 C 
ATOM   4063  H   ALA A1378     -18.082  30.631  36.406  1.00 99.99     0.164 HD
ATOM   4064  N   TYR A1379     -14.796  28.356  34.795  1.00 74.06    -0.337 N 
ATOM   4065  CA  TYR A1379     -14.480  27.503  33.634  1.00 79.28     0.164 C 
ATOM   4066  C   TYR A1379     -15.302  26.226  33.776  1.00 79.51     0.251 C 
ATOM   4067  O   TYR A1379     -15.336  25.597  34.840  1.00 77.42    -0.271 OA
ATOM   4068  CB  TYR A1379     -13.002  27.110  33.568  1.00 60.88     0.056 C 
ATOM   4069  CG  TYR A1379     -12.016  28.242  33.247  1.00 68.69    -0.044 A 
ATOM   4070  CD1 TYR A1379     -10.862  27.918  32.557  1.00 62.96     0.011 A 
ATOM   4071  CD2 TYR A1379     -12.194  29.536  33.716  1.00 73.03     0.011 A 
ATOM   4072  CE1 TYR A1379      -9.888  28.893  32.334  1.00 64.88     0.037 A 
ATOM   4073  CE2 TYR A1379     -11.226  30.511  33.498  1.00 66.13     0.037 A 
ATOM   4074  CZ  TYR A1379     -10.079  30.184  32.795  1.00 74.57     0.065 A 
ATOM   4075  OH  TYR A1379      -9.125  31.122  32.535  1.00 82.37    -0.361 OA
ATOM   4076  H   TYR A1379     -14.148  28.306  35.553  1.00 99.99     0.164 HD
ATOM   4077  HH  TYR A1379      -9.407  32.000  32.921  1.00 99.99     0.217 HD
ATOM   4078  N   VAL A1380     -15.970  25.897  32.685  1.00 71.66    -0.338 N 
ATOM   4079  CA  VAL A1380     -16.916  24.773  32.661  1.00 70.88     0.159 C 
ATOM   4080  C   VAL A1380     -16.517  23.792  31.550  1.00 88.15     0.251 C 
ATOM   4081  O   VAL A1380     -16.034  24.183  30.486  1.00 75.91    -0.271 OA
ATOM   4082  CB  VAL A1380     -18.363  25.284  32.484  1.00 55.90     0.029 C 
ATOM   4083  CG1 VAL A1380     -18.726  26.388  33.486  1.00 62.31     0.002 C 
ATOM   4084  CG2 VAL A1380     -18.638  25.789  31.065  1.00 69.39     0.002 C 
ATOM   4085  H   VAL A1380     -15.929  26.442  31.840  1.00 99.99     0.164 HD
ATOM   4086  N   ALA A1381     -16.820  22.535  31.799  1.00 64.86    -0.338 N 
ATOM   4087  CA  ALA A1381     -16.551  21.464  30.838  1.00 60.54     0.159 C 
ATOM   4088  C   ALA A1381     -17.881  21.036  30.214  1.00 80.70     0.251 C 
ATOM   4089  O   ALA A1381     -18.923  21.096  30.859  1.00 74.06    -0.271 OA
ATOM   4090  CB  ALA A1381     -15.927  20.326  31.636  1.00 75.74     0.034 C 
ATOM   4091  H   ALA A1381     -17.258  22.248  32.659  1.00 99.99     0.164 HD
ATOM   4092  N   PHE A1382     -17.803  20.556  28.976  1.00 69.65    -0.337 N 
ATOM   4093  CA  PHE A1382     -19.012  20.090  28.278  1.00 72.86     0.164 C 
ATOM   4094  C   PHE A1382     -18.994  18.568  28.157  1.00 76.15     0.254 C 
ATOM   4095  O   PHE A1382     -18.031  18.024  27.591  1.00 73.73    -0.270 OA
ATOM   4096  CB  PHE A1382     -19.185  20.726  26.898  1.00 54.18     0.056 C 
ATOM   4097  CG  PHE A1382     -19.393  22.237  27.017  1.00 45.34    -0.044 A 
ATOM   4098  CD1 PHE A1382     -20.665  22.782  27.005  1.00 63.66     0.008 A 
ATOM   4099  CD2 PHE A1382     -18.279  23.046  27.130  1.00 55.33     0.008 A 
ATOM   4100  CE1 PHE A1382     -20.821  24.170  27.095  1.00 62.37     0.001 A 
ATOM   4101  CE2 PHE A1382     -18.431  24.426  27.209  1.00 80.46     0.001 A 
ATOM   4102  CZ  PHE A1382     -19.703  24.985  27.188  1.00 72.04     0.000 A 
ATOM   4103  H   PHE A1382     -16.934  20.423  28.503  1.00 99.99     0.164 HD
ATOM   4104  N   PRO A1383     -19.913  17.886  28.828  1.00 62.97    -0.312 N 
ATOM   4105  CA  PRO A1383     -20.052  16.425  28.717  1.00 79.58     0.163 C 
ATOM   4106  C   PRO A1383     -20.394  16.021  27.279  1.00 78.53     0.251 C 
ATOM   4107  O   PRO A1383     -21.091  16.742  26.565  1.00 80.48    -0.271 OA
ATOM   4108  CB  PRO A1383     -21.144  16.038  29.713  1.00 72.39     0.034 C 
ATOM   4109  CG  PRO A1383     -21.921  17.328  29.975  1.00 54.67     0.027 C 
ATOM   4110  CD  PRO A1383     -20.890  18.438  29.792  1.00 64.46     0.105 C 
ATOM   4111  N   ASP A1384     -19.791  14.917  26.849  1.00 77.08    -0.337 N 
ATOM   4112  CA  ASP A1384     -20.072  14.345  25.524  1.00 74.56     0.170 C 
ATOM   4113  C   ASP A1384     -21.178  13.302  25.700  1.00 81.91     0.252 C 
ATOM   4114  O   ASP A1384     -20.898  12.148  26.017  1.00 57.82    -0.271 OA
ATOM   4115  CB  ASP A1384     -18.805  13.697  24.956  1.00 52.89     0.129 C 
ATOM   4116  CG  ASP A1384     -19.018  12.999  23.606  1.00 93.97     0.188 C 
ATOM   4117  OD1 ASP A1384     -20.182  12.748  23.218  1.00 95.33    -0.647 OA
ATOM   4118  OD2 ASP A1384     -17.991  12.589  23.036  1.00 89.23    -0.647 OA
ATOM   4119  H   ASP A1384     -19.150  14.399  27.426  1.00 99.99     0.164 HD
ATOM   4120  N   PHE A1385     -22.398  13.712  25.378  1.00 58.40    -0.337 N 
ATOM   4121  CA  PHE A1385     -23.576  12.852  25.598  1.00 50.36     0.164 C 
ATOM   4122  C   PHE A1385     -23.741  11.634  24.680  1.00 71.24     0.251 C 
ATOM   4123  O   PHE A1385     -24.632  10.816  24.908  1.00 60.35    -0.271 OA
ATOM   4124  CB  PHE A1385     -24.853  13.682  25.615  1.00 71.18     0.056 C 
ATOM   4125  CG  PHE A1385     -24.924  14.574  26.850  1.00 77.06    -0.044 A 
ATOM   4126  CD1 PHE A1385     -25.398  14.050  28.038  1.00 66.60     0.008 A 
ATOM   4127  CD2 PHE A1385     -24.572  15.909  26.756  1.00 75.14     0.008 A 
ATOM   4128  CE1 PHE A1385     -25.513  14.870  29.156  1.00 59.27     0.001 A 
ATOM   4129  CE2 PHE A1385     -24.701  16.734  27.871  1.00 69.98     0.001 A 
ATOM   4130  CZ  PHE A1385     -25.166  16.214  29.071  1.00 63.66     0.000 A 
ATOM   4131  H   PHE A1385     -22.596  14.631  25.038  1.00 99.99     0.164 HD
ATOM   4132  N   PHE A1386     -22.850  11.478  23.707  1.00 74.40    -0.337 N 
ATOM   4133  CA  PHE A1386     -22.821  10.259  22.880  1.00 48.43     0.164 C 
ATOM   4134  C   PHE A1386     -22.325   9.035  23.661  1.00 82.99     0.251 C 
ATOM   4135  O   PHE A1386     -22.790   7.923  23.456  1.00 76.11    -0.271 OA
ATOM   4136  CB  PHE A1386     -21.915  10.438  21.667  1.00 70.30     0.056 C 
ATOM   4137  CG  PHE A1386     -22.533  11.332  20.592  1.00 84.10    -0.044 A 
ATOM   4138  CD1 PHE A1386     -23.696  10.914  19.984  1.00 69.88     0.008 A 
ATOM   4139  CD2 PHE A1386     -21.921  12.516  20.238  1.00 67.60     0.008 A 
ATOM   4140  CE1 PHE A1386     -24.259  11.725  18.997  1.00 65.41     0.001 A 
ATOM   4141  CE2 PHE A1386     -22.499  13.327  19.248  1.00 68.37     0.001 A 
ATOM   4142  CZ  PHE A1386     -23.669  12.915  18.636  1.00 82.94     0.000 A 
ATOM   4143  H   PHE A1386     -22.083  12.106  23.558  1.00 99.99     0.164 HD
ATOM   4144  N   ARG A1387     -21.388   9.296  24.576  1.00 87.78    -0.338 N 
ATOM   4145  CA  ARG A1387     -20.635   8.236  25.261  1.00 66.93     0.159 C 
ATOM   4146  C   ARG A1387     -21.532   7.421  26.194  1.00 95.95     0.251 C 
ATOM   4147  O   ARG A1387     -22.193   7.969  27.073  1.00 87.41    -0.271 OA
ATOM   4148  CB  ARG A1387     -19.478   8.856  26.049  1.00 60.27     0.034 C 
ATOM   4149  CG  ARG A1387     -18.582   9.695  25.139  1.00 63.63     0.027 C 
ATOM   4150  CD  ARG A1387     -17.331  10.109  25.895  1.00 75.55     0.116 C 
ATOM   4151  NE  ARG A1387     -16.634  11.146  25.123  1.00 75.12    -0.212 N 
ATOM   4152  CZ  ARG A1387     -15.574  11.833  25.545  1.00102.22     0.666 C 
ATOM   4153  NH1 ARG A1387     -15.047  11.588  26.738  1.00 94.85    -0.235 N 
ATOM   4154  NH2 ARG A1387     -15.055  12.797  24.795  1.00 64.81    -0.235 N 
ATOM   4155  H   ARG A1387     -21.193  10.222  24.892  1.00 99.99     0.164 HD
ATOM   4156  HE  ARG A1387     -17.017  11.346  24.221  1.00 99.99     0.178 HD
ATOM   4157 1HH1 ARG A1387     -14.255  12.093  27.074  1.00 99.99     0.174 HD
ATOM   4158 2HH1 ARG A1387     -15.455  10.865  27.297  1.00 99.99     0.174 HD
ATOM   4159 1HH2 ARG A1387     -14.262  13.299  25.134  1.00 99.99     0.174 HD
ATOM   4160 2HH2 ARG A1387     -15.437  13.012  23.898  1.00 99.99     0.174 HD
ATOM   4161  N   ASN A1388     -21.351   6.098  26.105  1.00 99.17    -0.337 N 
ATOM   4162  CA  ASN A1388     -22.035   5.157  27.015  1.00 90.17     0.169 C 
ATOM   4163  C   ASN A1388     -21.723   5.463  28.493  1.00 84.18     0.251 C 
ATOM   4164  O   ASN A1388     -22.577   5.294  29.356  1.00 81.27    -0.271 OA
ATOM   4165  CB  ASN A1388     -21.728   3.691  26.659  1.00 66.85     0.119 C 
ATOM   4166  CG  ASN A1388     -22.693   3.083  25.627  1.00112.63     0.230 C 
ATOM   4167  OD1 ASN A1388     -23.568   3.727  25.066  1.00124.97    -0.273 OA
ATOM   4168  ND2 ASN A1388     -22.567   1.792  25.381  1.00 80.89    -0.369 N 
ATOM   4169  H   ASN A1388     -20.756   5.689  25.417  1.00 99.99     0.164 HD
ATOM   4170 1HD2 ASN A1388     -23.200   1.390  24.723  1.00 99.99     0.159 HD
ATOM   4171 2HD2 ASN A1388     -21.862   1.247  25.821  1.00 99.99     0.159 HD
ATOM   4172  N   SER A1389     -20.547   6.062  28.739  1.00 82.66    -0.336 N 
ATOM   4173  CA  SER A1389     -20.155   6.551  30.076  1.00 59.07     0.189 C 
ATOM   4174  C   SER A1389     -20.922   7.806  30.521  1.00 79.26     0.254 C 
ATOM   4175  O   SER A1389     -21.523   7.812  31.592  1.00 81.06    -0.270 OA
ATOM   4176  CB  SER A1389     -18.648   6.826  30.170  1.00 61.11     0.169 C 
ATOM   4177  OG  SER A1389     -18.259   7.903  29.310  1.00 91.13    -0.380 OA
ATOM   4178  H   SER A1389     -19.883   6.252  28.018  1.00 99.99     0.164 HD
ATOM   4179  HG  SER A1389     -17.289   8.123  29.485  1.00 99.99     0.211 HD
ATOM   4180  N   THR A1390     -20.994   8.833  29.676  1.00 83.27    -0.336 N 
ATOM   4181  CA  THR A1390     -21.707  10.087  30.008  1.00 71.91     0.186 C 
ATOM   4182  C   THR A1390     -23.182   9.843  30.360  1.00 79.29     0.253 C 
ATOM   4183  O   THR A1390     -23.745  10.569  31.170  1.00 51.78    -0.270 OA
ATOM   4184  CB  THR A1390     -21.590  11.125  28.885  1.00 66.71     0.140 C 
ATOM   4185  OG1 THR A1390     -20.209  11.288  28.559  1.00 76.92    -0.382 OA
ATOM   4186  CG2 THR A1390     -22.152  12.491  29.296  1.00 57.43     0.034 C 
ATOM   4187  H   THR A1390     -20.454   8.866  28.833  1.00 99.99     0.164 HD
ATOM   4188  HG1 THR A1390     -20.150  11.935  27.795  1.00 99.99     0.210 HD
ATOM   4189  N   ALA A1391     -23.735   8.748  29.835  1.00 68.24    -0.337 N 
ATOM   4190  CA  ALA A1391     -25.094   8.312  30.196  1.00 68.24     0.159 C 
ATOM   4191  C   ALA A1391     -25.209   7.920  31.679  1.00 78.15     0.251 C 
ATOM   4192  O   ALA A1391     -26.043   8.510  32.373  1.00 59.13    -0.271 OA
ATOM   4193  CB  ALA A1391     -25.532   7.163  29.287  1.00 62.90     0.034 C 
ATOM   4194  H   ALA A1391     -23.226   8.135  29.230  1.00 99.99     0.164 HD
ATOM   4195  N   LYS A1392     -24.298   7.106  32.209  1.00 67.41    -0.338 N 
ATOM   4196  CA  LYS A1392     -24.326   6.703  33.634  1.00103.86     0.159 C 
ATOM   4197  C   LYS A1392     -24.090   7.899  34.569  1.00 96.79     0.251 C 
ATOM   4198  O   LYS A1392     -24.893   8.156  35.446  1.00 97.68    -0.271 OA
ATOM   4199  CB  LYS A1392     -23.334   5.577  33.960  1.00 99.99     0.032 C 
ATOM   4200  CG  LYS A1392     -21.872   5.975  33.766  1.00 99.99     0.004 C 
ATOM   4201  CD  LYS A1392     -20.893   4.854  34.074  1.00 99.99     0.032 C 
ATOM   4202  CE  LYS A1392     -19.472   5.330  33.799  1.00 99.99     0.206 C 
ATOM   4203  NZ  LYS A1392     -19.128   6.413  34.718  1.00 99.99    -0.064 N 
ATOM   4204  H   LYS A1392     -23.492   6.784  31.700  1.00 99.99     0.164 HD
ATOM   4205  HZ1 LYS A1392     -18.179   6.672  34.537  1.00 99.99     0.275 HD
ATOM   4206  HZ2 LYS A1392     -19.708   7.220  34.588  1.00 99.99     0.275 HD
ATOM   4207  HZ3 LYS A1392     -19.185   6.109  35.671  1.00 99.99     0.275 HD
ATOM   4208  N   TRP A1393     -23.063   8.694  34.240  1.00 66.68    -0.337 N 
ATOM   4209  CA  TRP A1393     -22.694   9.905  34.987  1.00 69.55     0.164 C 
ATOM   4210  C   TRP A1393     -23.897  10.850  35.110  1.00 83.99     0.251 C 
ATOM   4211  O   TRP A1393     -24.388  11.098  36.207  1.00105.34    -0.271 OA
ATOM   4212  CB  TRP A1393     -21.540  10.581  34.243  1.00 63.40     0.059 C 
ATOM   4213  CG  TRP A1393     -21.215  11.961  34.829  1.00 74.88    -0.016 A 
ATOM   4214  CD1 TRP A1393     -20.544  12.158  35.961  1.00 80.17     0.097 A 
ATOM   4215  CD2 TRP A1393     -21.592  13.182  34.334  1.00 68.78    -0.001 A 
ATOM   4216  NE1 TRP A1393     -20.464  13.465  36.185  1.00 76.17    -0.365 N 
ATOM   4217  CE2 TRP A1393     -21.082  14.139  35.217  1.00 62.26     0.042 A 
ATOM   4218  CE3 TRP A1393     -22.313  13.602  33.211  1.00 72.69     0.014 A 
ATOM   4219  CZ2 TRP A1393     -21.279  15.480  34.973  1.00 73.50     0.030 A 
ATOM   4220  CZ3 TRP A1393     -22.480  14.936  32.952  1.00 59.86     0.001 A 
ATOM   4221  CH2 TRP A1393     -21.959  15.891  33.838  1.00 43.05     0.002 A 
ATOM   4222  H   TRP A1393     -22.436   8.445  33.504  1.00 99.99     0.164 HD
ATOM   4223  HE1 TRP A1393     -19.964  13.891  36.948  1.00 99.99     0.165 HD
ATOM   4224  N   TRP A1394     -24.429  11.224  33.942  1.00 90.18    -0.337 N 
ATOM   4225  CA  TRP A1394     -25.610  12.095  33.855  1.00 90.98     0.164 C 
ATOM   4226  C   TRP A1394     -26.812  11.483  34.585  1.00 82.46     0.251 C 
ATOM   4227  O   TRP A1394     -27.317  12.109  35.522  1.00 82.12    -0.271 OA
ATOM   4228  CB  TRP A1394     -25.920  12.338  32.377  1.00 87.47     0.059 C 
ATOM   4229  CG  TRP A1394     -26.987  13.417  32.174  1.00 66.84    -0.016 A 
ATOM   4230  CD1 TRP A1394     -28.182  13.203  31.631  1.00 63.12     0.097 A 
ATOM   4231  CD2 TRP A1394     -26.870  14.760  32.449  1.00 62.69    -0.001 A 
ATOM   4232  NE1 TRP A1394     -28.819  14.374  31.573  1.00 61.90    -0.365 N 
ATOM   4233  CE2 TRP A1394     -28.069  15.344  32.053  1.00 45.84     0.042 A 
ATOM   4234  CE3 TRP A1394     -25.877  15.560  33.009  1.00 74.48     0.014 A 
ATOM   4235  CZ2 TRP A1394     -28.280  16.705  32.225  1.00 51.52     0.030 A 
ATOM   4236  CZ3 TRP A1394     -26.064  16.915  33.144  1.00 52.33     0.001 A 
ATOM   4237  CH2 TRP A1394     -27.284  17.500  32.749  1.00 56.84     0.002 A 
ATOM   4238  H   TRP A1394     -24.015  10.990  33.060  1.00 99.99     0.164 HD
ATOM   4239  HE1 TRP A1394     -29.755  14.513  31.253  1.00 99.99     0.165 HD
ATOM   4240  N   LYS A1395     -27.071  10.197  34.355  1.00 78.67    -0.338 N 
ATOM   4241  CA  LYS A1395     -28.205   9.495  34.993  1.00 71.80     0.159 C 
ATOM   4242  C   LYS A1395     -28.057   9.384  36.517  1.00 91.51     0.251 C 
ATOM   4243  O   LYS A1395     -29.037   9.464  37.254  1.00 60.78    -0.271 OA
ATOM   4244  CB  LYS A1395     -28.427   8.093  34.424  1.00 53.98     0.032 C 
ATOM   4245  CG  LYS A1395     -29.212   8.079  33.111  1.00 60.44     0.004 C 
ATOM   4246  CD  LYS A1395     -29.443   6.618  32.729  1.00 87.75     0.032 C 
ATOM   4247  CE  LYS A1395     -29.752   6.432  31.245  1.00 95.39     0.206 C 
ATOM   4248  NZ  LYS A1395     -29.557   5.021  30.875  1.00 66.21    -0.064 N 
ATOM   4249  H   LYS A1395     -26.455   9.603  33.818  1.00 99.99     0.164 HD
ATOM   4250  HZ1 LYS A1395     -29.737   4.902  29.898  1.00 99.99     0.275 HD
ATOM   4251  HZ2 LYS A1395     -28.613   4.754  31.073  1.00 99.99     0.275 HD
ATOM   4252  HZ3 LYS A1395     -30.181   4.442  31.402  1.00 99.99     0.275 HD
ATOM   4253  N   ARG A1396     -26.807   9.342  36.967  1.00100.94    -0.338 N 
ATOM   4254  CA  ARG A1396     -26.460   9.229  38.386  1.00 82.59     0.159 C 
ATOM   4255  C   ARG A1396     -26.728  10.559  39.086  1.00 79.60     0.251 C 
ATOM   4256  O   ARG A1396     -27.538  10.621  40.005  1.00 68.73    -0.271 OA
ATOM   4257  CB  ARG A1396     -24.987   8.878  38.535  1.00 69.46     0.034 C 
ATOM   4258  CG  ARG A1396     -24.822   8.083  39.821  1.00 53.41     0.027 C 
ATOM   4259  CD  ARG A1396     -23.416   8.258  40.367  1.00 74.96     0.116 C 
ATOM   4260  NE  ARG A1396     -22.344   7.672  39.550  1.00 61.19    -0.212 N 
ATOM   4261  CZ  ARG A1396     -21.485   8.357  38.794  1.00 96.66     0.666 C 
ATOM   4262  NH1 ARG A1396     -21.548   9.680  38.694  1.00 76.45    -0.235 N 
ATOM   4263  NH2 ARG A1396     -20.546   7.702  38.133  1.00 60.77    -0.235 N 
ATOM   4264  H   ARG A1396     -26.015   9.373  36.349  1.00 99.99     0.164 HD
ATOM   4265  HE  ARG A1396     -22.201   6.695  39.677  1.00 99.99     0.178 HD
ATOM   4266 1HH1 ARG A1396     -20.914  10.192  38.124  1.00 99.99     0.174 HD
ATOM   4267 2HH1 ARG A1396     -22.266  10.156  39.203  1.00 99.99     0.174 HD
ATOM   4268 1HH2 ARG A1396     -19.893   8.216  37.571  1.00 99.99     0.174 HD
ATOM   4269 2HH2 ARG A1396     -20.474   6.710  38.193  1.00 99.99     0.174 HD
ATOM   4270  N   GLU A1397     -26.056  11.617  38.649  1.00 80.41    -0.338 N 
ATOM   4271  CA  GLU A1397     -26.298  12.981  39.149  1.00 57.92     0.160 C 
ATOM   4272  C   GLU A1397     -27.789  13.334  39.269  1.00 80.04     0.251 C 
ATOM   4273  O   GLU A1397     -28.214  13.803  40.327  1.00 76.34    -0.271 OA
ATOM   4274  CB  GLU A1397     -25.606  13.928  38.180  1.00 51.57     0.043 C 
ATOM   4275  CG  GLU A1397     -24.449  14.659  38.859  1.00 91.97     0.100 C 
ATOM   4276  CD  GLU A1397     -23.417  13.748  39.518  1.00102.53     0.185 C 
ATOM   4277  OE1 GLU A1397     -23.011  14.115  40.643  1.00 77.40    -0.647 OA
ATOM   4278  OE2 GLU A1397     -23.066  12.717  38.904  1.00 82.39    -0.647 OA
ATOM   4279  H   GLU A1397     -25.290  11.525  38.000  1.00 99.99     0.164 HD
ATOM   4280  N   ILE A1398     -28.577  12.895  38.290  1.00 73.60    -0.338 N 
ATOM   4281  CA  ILE A1398     -30.046  13.084  38.297  1.00 56.13     0.159 C 
ATOM   4282  C   ILE A1398     -30.684  12.243  39.417  1.00 69.20     0.251 C 
ATOM   4283  O   ILE A1398     -31.516  12.753  40.176  1.00 95.23    -0.271 OA
ATOM   4284  CB  ILE A1398     -30.668  12.704  36.941  1.00 94.42     0.029 C 
ATOM   4285  CG1 ILE A1398     -29.994  13.393  35.743  1.00 95.76     0.002 C 
ATOM   4286  CG2 ILE A1398     -32.187  12.940  36.935  1.00 70.53     0.002 C 
ATOM   4287  CD  ILE A1398     -30.226  14.894  35.574  1.00 64.44     0.000 C 
ATOM   4288  H   ILE A1398     -28.216  12.382  37.503  1.00 99.99     0.164 HD
ATOM   4289  N   GLU A1399     -30.244  10.995  39.547  1.00 74.91    -0.338 N 
ATOM   4290  CA  GLU A1399     -30.618  10.104  40.661  1.00 76.22     0.160 C 
ATOM   4291  C   GLU A1399     -30.469  10.811  42.014  1.00 92.14     0.251 C 
ATOM   4292  O   GLU A1399     -31.425  10.920  42.772  1.00 81.45    -0.271 OA
ATOM   4293  CB  GLU A1399     -29.783   8.811  40.594  1.00 75.61     0.043 C 
ATOM   4294  CG  GLU A1399     -29.635   8.043  41.920  1.00 67.18     0.100 C 
ATOM   4295  CD  GLU A1399     -30.989   7.604  42.478  1.00120.60     0.185 C 
ATOM   4296  OE1 GLU A1399     -31.245   7.883  43.670  1.00149.80    -0.647 OA
ATOM   4297  OE2 GLU A1399     -31.760   7.018  41.692  1.00 99.66    -0.647 OA
ATOM   4298  H   GLU A1399     -29.563  10.596  38.922  1.00 99.99     0.164 HD
ATOM   4299  N   GLU A1400     -29.241  11.223  42.297  1.00 86.67    -0.338 N 
ATOM   4300  CA  GLU A1400     -28.894  11.813  43.598  1.00 68.67     0.160 C 
ATOM   4301  C   GLU A1400     -29.437  13.225  43.823  1.00 59.64     0.251 C 
ATOM   4302  O   GLU A1400     -29.396  13.724  44.948  1.00 98.78    -0.271 OA
ATOM   4303  CB  GLU A1400     -27.388  11.742  43.786  1.00 80.02     0.043 C 
ATOM   4304  CG  GLU A1400     -26.958  10.289  44.017  1.00103.13     0.100 C 
ATOM   4305  CD  GLU A1400     -25.441  10.129  43.948  1.00 95.73     0.185 C 
ATOM   4306  OE1 GLU A1400     -24.742  11.134  44.201  1.00 61.68    -0.647 OA
ATOM   4307  OE2 GLU A1400     -25.006   9.005  43.622  1.00 53.63    -0.647 OA
ATOM   4308  H   GLU A1400     -28.490  11.145  41.634  1.00 99.99     0.164 HD
ATOM   4309  N   LEU A1401     -29.973  13.837  42.771  1.00 86.67    -0.338 N 
ATOM   4310  CA  LEU A1401     -30.733  15.086  42.934  1.00 85.48     0.159 C 
ATOM   4311  C   LEU A1401     -32.090  14.719  43.563  1.00 91.64     0.251 C 
ATOM   4312  O   LEU A1401     -32.550  15.371  44.496  1.00 79.11    -0.271 OA
ATOM   4313  CB  LEU A1401     -30.897  15.778  41.573  1.00 62.39     0.032 C 
ATOM   4314  CG  LEU A1401     -31.358  17.240  41.676  1.00 75.11     0.002 C 
ATOM   4315  CD1 LEU A1401     -31.024  17.984  40.384  1.00 72.52     0.000 C 
ATOM   4316  CD2 LEU A1401     -32.867  17.339  41.882  1.00105.71     0.000 C 
ATOM   4317  H   LEU A1401     -30.072  13.395  41.874  1.00 99.99     0.164 HD
ATOM   4318  N   TYR A1402     -32.647  13.607  43.074  1.00 77.16    -0.337 N 
ATOM   4319  CA  TYR A1402     -33.958  13.107  43.496  1.00 96.27     0.164 C 
ATOM   4320  C   TYR A1402     -33.905  12.432  44.873  1.00 91.33     0.251 C 
ATOM   4321  O   TYR A1402     -34.722  12.717  45.737  1.00 94.94    -0.271 OA
ATOM   4322  CB  TYR A1402     -34.429  12.130  42.425  1.00 65.11     0.056 C 
ATOM   4323  CG  TYR A1402     -35.940  11.907  42.518  1.00 70.24    -0.044 A 
ATOM   4324  CD1 TYR A1402     -36.781  12.926  42.120  1.00 90.32     0.011 A 
ATOM   4325  CD2 TYR A1402     -36.437  10.679  42.904  1.00 57.07     0.011 A 
ATOM   4326  CE1 TYR A1402     -38.163  12.711  42.119  1.00 95.32     0.037 A 
ATOM   4327  CE2 TYR A1402     -37.822  10.462  42.903  1.00 35.62     0.037 A 
ATOM   4328  CZ  TYR A1402     -38.665  11.483  42.503  1.00 71.96     0.065 A 
ATOM   4329  OH  TYR A1402     -40.018  11.296  42.516  1.00 86.74    -0.361 OA
ATOM   4330  H   TYR A1402     -32.183  13.018  42.412  1.00 99.99     0.164 HD
ATOM   4331  HH  TYR A1402     -40.217  10.362  42.801  1.00 99.99     0.217 HD
ATOM   4332  N   ASN A1403     -32.909  11.566  45.060  1.00 90.21    -0.337 N 
ATOM   4333  CA  ASN A1403     -32.675  10.884  46.341  1.00 45.32     0.169 C 
ATOM   4334  C   ASN A1403     -31.251  11.232  46.777  1.00 77.79     0.251 C 
ATOM   4335  O   ASN A1403     -30.282  10.611  46.349  1.00 60.92    -0.271 OA
ATOM   4336  CB  ASN A1403     -32.797   9.366  46.157  1.00 52.54     0.119 C 
ATOM   4337  CG  ASN A1403     -34.122   8.958  45.516  1.00 86.29     0.230 C 
ATOM   4338  OD1 ASN A1403     -35.193   9.360  45.914  1.00 58.33    -0.273 OA
ATOM   4339  ND2 ASN A1403     -34.063   8.124  44.510  1.00106.16    -0.369 N 
ATOM   4340  H   ASN A1403     -32.297  11.289  44.315  1.00 99.99     0.164 HD
ATOM   4341 1HD2 ASN A1403     -34.923   7.851  44.085  1.00 99.99     0.159 HD
ATOM   4342 2HD2 ASN A1403     -33.175   7.794  44.197  1.00 99.99     0.159 HD
ATOM   4343  N   ASN A1404     -31.152  12.317  47.546  1.00 91.20    -0.337 N 
ATOM   4344  CA  ASN A1404     -29.852  12.804  48.021  1.00 80.31     0.169 C 
ATOM   4345  C   ASN A1404     -29.227  11.754  48.949  1.00 85.42     0.255 C 
ATOM   4346  O   ASN A1404     -29.830  11.444  49.997  1.00 98.61    -0.270 OA
ATOM   4347  CB  ASN A1404     -30.021  14.142  48.745  1.00 57.62     0.119 C 
ATOM   4348  CG  ASN A1404     -28.696  14.904  48.833  1.00 82.51     0.230 C 
ATOM   4349  OD1 ASN A1404     -27.598  14.365  48.802  1.00 81.42    -0.273 OA
ATOM   4350  ND2 ASN A1404     -28.793  16.191  49.061  1.00 96.23    -0.369 N 
ATOM   4351  H   ASN A1404     -31.940  12.858  47.850  1.00 99.99     0.164 HD
ATOM   4352 1HD2 ASN A1404     -27.949  16.719  49.090  1.00 99.99     0.159 HD
ATOM   4353 2HD2 ASN A1404     -29.692  16.620  49.115  1.00 99.99     0.159 HD
ATOM   4354  N   PRO A1405     -28.062  11.224  48.601  1.00107.59    -0.312 N 
ATOM   4355  CA  PRO A1405     -27.372  10.204  49.411  1.00110.30     0.163 C 
ATOM   4356  C   PRO A1405     -27.058  10.714  50.826  1.00119.43     0.251 C 
ATOM   4357  O   PRO A1405     -27.319  10.039  51.809  1.00103.36    -0.271 OA
ATOM   4358  CB  PRO A1405     -26.099   9.869  48.632  1.00104.25     0.034 C 
ATOM   4359  CG  PRO A1405     -25.809  11.137  47.827  1.00 97.81     0.027 C 
ATOM   4360  CD  PRO A1405     -27.203  11.640  47.461  1.00104.57     0.105 C 
ATOM   4361  N   GLN A1406     -26.653  11.986  50.892  1.00107.40    -0.338 N 
ATOM   4362  CA  GLN A1406     -26.167  12.584  52.141  1.00107.38     0.160 C 
ATOM   4363  C   GLN A1406     -27.292  13.241  52.942  1.00113.20     0.251 C 
ATOM   4364  O   GLN A1406     -27.433  12.980  54.136  1.00133.24    -0.271 OA
ATOM   4365  CB  GLN A1406     -25.087  13.626  51.817  1.00113.36     0.042 C 
ATOM   4366  CG  GLN A1406     -23.920  13.074  50.987  1.00136.19     0.090 C 
ATOM   4367  CD  GLN A1406     -22.939  12.169  51.743  1.00147.53     0.227 C 
ATOM   4368  OE1 GLN A1406     -21.792  12.019  51.352  1.00126.52    -0.273 OA
ATOM   4369  NE2 GLN A1406     -23.370  11.543  52.821  1.00152.23    -0.369 N 
ATOM   4370  H   GLN A1406     -26.639  12.587  50.095  1.00 99.99     0.164 HD
ATOM   4371 1HE2 GLN A1406     -22.734  10.960  53.316  1.00 99.99     0.159 HD
ATOM   4372 2HE2 GLN A1406     -24.311  11.675  53.123  1.00 99.99     0.159 HD
ATOM   4373  N   ASN A1407     -28.097  14.056  52.265  1.00105.59    -0.337 N 
ATOM   4374  CA  ASN A1407     -29.098  14.867  52.976  1.00119.07     0.169 C 
ATOM   4375  C   ASN A1407     -30.506  14.573  52.446  1.00102.47     0.255 C 
ATOM   4376  O   ASN A1407     -31.076  15.451  51.779  1.00 90.31    -0.270 OA
ATOM   4377  CB  ASN A1407     -28.727  16.349  52.840  1.00137.90     0.119 C 
ATOM   4378  CG  ASN A1407     -27.334  16.674  53.379  1.00127.05     0.230 C 
ATOM   4379  OD1 ASN A1407     -26.323  16.103  53.009  1.00115.13    -0.273 OA
ATOM   4380  ND2 ASN A1407     -27.246  17.705  54.177  1.00129.39    -0.369 N 
ATOM   4381  H   ASN A1407     -27.934  14.311  51.312  1.00 99.99     0.164 HD
ATOM   4382 1HD2 ASN A1407     -26.335  17.920  54.516  1.00 99.99     0.159 HD
ATOM   4383 2HD2 ASN A1407     -28.062  18.193  54.467  1.00 99.99     0.159 HD
ATOM   4384  N   PRO A1408     -31.106  13.438  52.800  1.00 81.07    -0.312 N 
ATOM   4385  CA  PRO A1408     -32.485  13.053  52.420  1.00 91.25     0.163 C 
ATOM   4386  C   PRO A1408     -33.551  14.148  52.613  1.00112.27     0.251 C 
ATOM   4387  O   PRO A1408     -34.607  14.119  51.997  1.00113.07    -0.271 OA
ATOM   4388  CB  PRO A1408     -32.788  11.844  53.300  1.00 64.72     0.034 C 
ATOM   4389  CG  PRO A1408     -31.438  11.137  53.364  1.00 95.27     0.027 C 
ATOM   4390  CD  PRO A1408     -30.454  12.295  53.487  1.00 59.29     0.105 C 
ATOM   4391  N   GLU A1409     -33.267  15.087  53.512  1.00131.83    -0.338 N 
ATOM   4392  CA  GLU A1409     -34.084  16.294  53.748  1.00145.44     0.160 C 
ATOM   4393  C   GLU A1409     -33.991  17.368  52.645  1.00121.22     0.251 C 
ATOM   4394  O   GLU A1409     -34.941  18.110  52.406  1.00108.99    -0.271 OA
ATOM   4395  CB  GLU A1409     -33.816  16.855  55.156  1.00130.44     0.043 C 
ATOM   4396  CG  GLU A1409     -32.486  16.449  55.821  1.00125.98     0.100 C 
ATOM   4397  CD  GLU A1409     -31.343  17.450  55.644  1.00130.34     0.185 C 
ATOM   4398  OE1 GLU A1409     -31.610  18.645  55.822  1.00118.61    -0.647 OA
ATOM   4399  OE2 GLU A1409     -30.197  17.002  55.446  1.00 94.42    -0.647 OA
ATOM   4400  H   GLU A1409     -32.424  15.052  54.040  1.00 99.99     0.164 HD
ATOM   4401  N   ARG A1410     -32.852  17.416  51.967  1.00 67.36    -0.338 N 
ATOM   4402  CA  ARG A1410     -32.583  18.332  50.838  1.00111.49     0.159 C 
ATOM   4403  C   ARG A1410     -32.824  17.688  49.458  1.00125.01     0.251 C 
ATOM   4404  O   ARG A1410     -32.263  18.151  48.455  1.00 84.97    -0.271 OA
ATOM   4405  CB  ARG A1410     -31.132  18.822  50.938  1.00 99.99     0.034 C 
ATOM   4406  CG  ARG A1410     -30.840  19.650  52.191  1.00 99.99     0.027 C 
ATOM   4407  CD  ARG A1410     -31.612  20.972  52.168  1.00 99.99     0.116 C 
ATOM   4408  NE  ARG A1410     -31.340  21.726  53.402  1.00 99.99    -0.212 N 
ATOM   4409  CZ  ARG A1410     -31.970  21.569  54.570  1.00 99.99     0.666 C 
ATOM   4410  NH1 ARG A1410     -32.964  20.701  54.696  1.00 99.99    -0.235 N 
ATOM   4411  NH2 ARG A1410     -31.628  22.297  55.625  1.00 99.99    -0.235 N 
ATOM   4412  H   ARG A1410     -32.097  16.774  52.135  1.00 99.99     0.164 HD
ATOM   4413  HE  ARG A1410     -30.613  22.403  53.328  1.00 99.99     0.178 HD
ATOM   4414 1HH1 ARG A1410     -33.390  20.538  55.584  1.00 99.99     0.174 HD
ATOM   4415 2HH1 ARG A1410     -33.166  20.092  53.930  1.00 99.99     0.174 HD
ATOM   4416 1HH2 ARG A1410     -32.096  22.154  56.496  1.00 99.99     0.174 HD
ATOM   4417 2HH2 ARG A1410     -30.913  22.988  55.554  1.00 99.99     0.174 HD
ATOM   4418  N   SER A1411     -33.628  16.636  49.396  1.00121.68    -0.336 N 
ATOM   4419  CA  SER A1411     -33.997  15.997  48.114  1.00 67.89     0.189 C 
ATOM   4420  C   SER A1411     -35.112  16.764  47.397  1.00 97.25     0.253 C 
ATOM   4421  O   SER A1411     -36.130  17.114  47.987  1.00107.17    -0.270 OA
ATOM   4422  CB  SER A1411     -34.459  14.553  48.306  1.00 64.16     0.169 C 
ATOM   4423  OG  SER A1411     -33.350  13.697  48.590  1.00 81.77    -0.380 OA
ATOM   4424  H   SER A1411     -34.035  16.205  50.206  1.00 99.99     0.164 HD
ATOM   4425  HG  SER A1411     -33.722  12.766  48.647  1.00 99.99     0.211 HD
ATOM   4426  N   LEU A1412     -34.885  16.993  46.107  1.00104.73    -0.337 N 
ATOM   4427  CA  LEU A1412     -35.872  17.658  45.241  1.00 87.67     0.159 C 
ATOM   4428  C   LEU A1412     -36.623  16.599  44.433  1.00 99.89     0.251 C 
ATOM   4429  O   LEU A1412     -36.043  15.940  43.567  1.00 78.63    -0.271 OA
ATOM   4430  CB  LEU A1412     -35.157  18.603  44.270  1.00 54.66     0.032 C 
ATOM   4431  CG  LEU A1412     -34.246  19.620  44.958  1.00 64.60     0.002 C 
ATOM   4432  CD1 LEU A1412     -33.433  20.383  43.913  1.00 60.46     0.000 C 
ATOM   4433  CD2 LEU A1412     -35.081  20.603  45.774  1.00 78.00     0.000 C 
ATOM   4434  H   LEU A1412     -34.022  16.754  45.661  1.00 99.99     0.164 HD
ATOM   4435  N   LYS A1413     -37.910  16.455  44.729  1.00109.27    -0.338 N 
ATOM   4436  CA  LYS A1413     -38.743  15.461  44.027  1.00 86.98     0.159 C 
ATOM   4437  C   LYS A1413     -39.381  16.027  42.751  1.00 84.68     0.251 C 
ATOM   4438  O   LYS A1413     -40.571  16.317  42.685  1.00 93.06    -0.271 OA
ATOM   4439  CB  LYS A1413     -39.819  14.899  44.966  1.00 90.78     0.032 C 
ATOM   4440  CG  LYS A1413     -39.240  14.170  46.176  1.00 74.22     0.004 C 
ATOM   4441  CD  LYS A1413     -38.473  12.916  45.766  1.00 70.40     0.032 C 
ATOM   4442  CE  LYS A1413     -37.784  12.352  47.001  1.00 66.97     0.206 C 
ATOM   4443  NZ  LYS A1413     -37.059  11.132  46.652  1.00 85.61    -0.064 N 
ATOM   4444  H   LYS A1413     -38.344  16.890  45.519  1.00 99.99     0.164 HD
ATOM   4445  HZ1 LYS A1413     -36.576  10.768  47.445  1.00 99.99     0.275 HD
ATOM   4446  HZ2 LYS A1413     -37.673  10.433  46.290  1.00 99.99     0.275 HD
ATOM   4447  HZ3 LYS A1413     -36.366  11.330  45.951  1.00 99.99     0.275 HD
ATOM   4448  N   PHE A1414     -38.557  16.238  41.733  1.00 81.43    -0.337 N 
ATOM   4449  CA  PHE A1414     -39.062  16.743  40.441  1.00 68.88     0.164 C 
ATOM   4450  C   PHE A1414     -39.890  15.678  39.698  1.00 78.88     0.251 C 
ATOM   4451  O   PHE A1414     -39.706  14.479  39.903  1.00 67.45    -0.271 OA
ATOM   4452  CB  PHE A1414     -37.895  17.246  39.584  1.00 47.47     0.056 C 
ATOM   4453  CG  PHE A1414     -36.846  16.165  39.303  1.00 60.33    -0.044 A 
ATOM   4454  CD1 PHE A1414     -37.182  15.057  38.547  1.00 67.57     0.008 A 
ATOM   4455  CD2 PHE A1414     -35.562  16.298  39.798  1.00 77.66     0.008 A 
ATOM   4456  CE1 PHE A1414     -36.252  14.058  38.300  1.00 53.84     0.001 A 
ATOM   4457  CE2 PHE A1414     -34.615  15.312  39.535  1.00 85.06     0.001 A 
ATOM   4458  CZ  PHE A1414     -34.968  14.192  38.796  1.00 50.81     0.000 A 
ATOM   4459  H   PHE A1414     -37.587  15.989  41.765  1.00 99.99     0.164 HD
ATOM   4460  N   ASP A1415     -40.657  16.117  38.708  1.00 64.39    -0.337 N 
ATOM   4461  CA  ASP A1415     -41.420  15.199  37.834  1.00 74.73     0.170 C 
ATOM   4462  C   ASP A1415     -40.950  15.163  36.370  1.00 93.08     0.252 C 
ATOM   4463  O   ASP A1415     -41.312  14.271  35.618  1.00 55.12    -0.271 OA
ATOM   4464  CB  ASP A1415     -42.907  15.549  37.856  1.00 73.17     0.129 C 
ATOM   4465  CG  ASP A1415     -43.448  15.557  39.280  1.00 80.03     0.188 C 
ATOM   4466  OD1 ASP A1415     -43.648  14.448  39.809  1.00 60.18    -0.647 OA
ATOM   4467  OD2 ASP A1415     -43.641  16.685  39.783  1.00 80.39    -0.647 OA
ATOM   4468  H   ASP A1415     -40.854  17.099  38.594  1.00 99.99     0.164 HD
ATOM   4469  N   GLY A1416     -40.228  16.229  35.976  1.00100.41    -0.336 N 
ATOM   4470  CA  GLY A1416     -39.737  16.383  34.598  1.00 77.62     0.189 C 
ATOM   4471  C   GLY A1416     -38.545  17.342  34.568  1.00 77.18     0.253 C 
ATOM   4472  O   GLY A1416     -38.370  18.172  35.463  1.00 80.45    -0.270 OA
ATOM   4473  H   GLY A1416     -39.950  16.977  36.585  1.00 99.99     0.164 HD
ATOM   4474  N   MET A1417     -37.728  17.165  33.538  1.00 60.50    -0.337 N 
ATOM   4475  CA  MET A1417     -36.513  17.975  33.382  1.00 51.65     0.160 C 
ATOM   4476  C   MET A1417     -36.549  18.888  32.150  1.00 72.03     0.251 C 
ATOM   4477  O   MET A1417     -36.877  18.471  31.041  1.00 64.78    -0.271 OA
ATOM   4478  CB  MET A1417     -35.303  17.051  33.288  1.00 47.82     0.043 C 
ATOM   4479  CG  MET A1417     -34.085  17.766  33.865  1.00 84.23     0.060 C 
ATOM   4480  SD  MET A1417     -34.237  17.973  35.677  1.00 76.20    -0.139 SA
ATOM   4481  CE  MET A1417     -33.857  16.303  36.160  1.00 37.89     0.069 C 
ATOM   4482  H   MET A1417     -37.868  16.443  32.856  1.00 99.99     0.164 HD
ATOM   4483  N   TRP A1418     -36.025  20.088  32.369  1.00 65.59    -0.337 N 
ATOM   4484  CA  TRP A1418     -35.901  21.113  31.324  1.00 36.76     0.164 C 
ATOM   4485  C   TRP A1418     -34.416  21.305  30.973  1.00 66.19     0.251 C 
ATOM   4486  O   TRP A1418     -33.725  22.152  31.567  1.00 73.70    -0.271 OA
ATOM   4487  CB  TRP A1418     -36.574  22.377  31.881  1.00 51.30     0.059 C 
ATOM   4488  CG  TRP A1418     -36.354  23.666  31.074  1.00 70.21    -0.016 A 
ATOM   4489  CD1 TRP A1418     -36.024  23.740  29.783  1.00 70.40     0.097 A 
ATOM   4490  CD2 TRP A1418     -36.421  24.950  31.564  1.00 64.40    -0.001 A 
ATOM   4491  NE1 TRP A1418     -35.892  25.018  29.442  1.00 60.39    -0.365 N 
ATOM   4492  CE2 TRP A1418     -36.124  25.795  30.492  1.00 62.22     0.042 A 
ATOM   4493  CE3 TRP A1418     -36.708  25.496  32.815  1.00 61.65     0.014 A 
ATOM   4494  CZ2 TRP A1418     -36.117  27.166  30.679  1.00 83.88     0.030 A 
ATOM   4495  CZ3 TRP A1418     -36.738  26.860  32.989  1.00 75.32     0.001 A 
ATOM   4496  CH2 TRP A1418     -36.442  27.709  31.909  1.00 73.21     0.002 A 
ATOM   4497  H   TRP A1418     -35.719  20.386  33.277  1.00 99.99     0.164 HD
ATOM   4498  HE1 TRP A1418     -35.678  25.337  28.512  1.00 99.99     0.165 HD
ATOM   4499  N   ILE A1419     -33.878  20.422  30.153  1.00 52.57    -0.338 N 
ATOM   4500  CA  ILE A1419     -32.514  20.593  29.594  1.00 71.48     0.159 C 
ATOM   4501  C   ILE A1419     -32.468  21.785  28.624  1.00 78.18     0.251 C 
ATOM   4502  O   ILE A1419     -33.261  21.908  27.691  1.00 86.24    -0.271 OA
ATOM   4503  CB  ILE A1419     -31.961  19.318  28.938  1.00 80.39     0.029 C 
ATOM   4504  CG1 ILE A1419     -32.897  18.782  27.839  1.00 47.01     0.002 C 
ATOM   4505  CG2 ILE A1419     -31.609  18.305  30.036  1.00 60.04     0.002 C 
ATOM   4506  CD  ILE A1419     -32.485  17.468  27.164  1.00 61.35     0.000 C 
ATOM   4507  H   ILE A1419     -34.350  19.577  29.873  1.00 99.99     0.164 HD
ATOM   4508  N   ASP A1420     -31.571  22.712  28.921  1.00 70.13    -0.337 N 
ATOM   4509  CA  ASP A1420     -31.455  23.962  28.149  1.00 60.34     0.170 C 
ATOM   4510  C   ASP A1420     -29.979  24.326  27.966  1.00 61.09     0.251 C 
ATOM   4511  O   ASP A1420     -29.104  23.683  28.524  1.00 64.21    -0.271 OA
ATOM   4512  CB  ASP A1420     -32.291  25.020  28.889  1.00 46.69     0.129 C 
ATOM   4513  CG  ASP A1420     -31.737  26.446  28.879  1.00 88.46     0.188 C 
ATOM   4514  OD1 ASP A1420     -31.006  26.736  29.846  1.00111.53    -0.647 OA
ATOM   4515  OD2 ASP A1420     -31.862  27.111  27.824  1.00 96.41    -0.647 OA
ATOM   4516  H   ASP A1420     -30.913  22.605  29.674  1.00 99.99     0.164 HD
ATOM   4517  N   MET A1421     -29.755  25.397  27.182  1.00 62.39    -0.337 N 
ATOM   4518  CA  MET A1421     -28.413  25.979  26.979  1.00 58.90     0.160 C 
ATOM   4519  C   MET A1421     -27.494  24.950  26.295  1.00 59.07     0.251 C 
ATOM   4520  O   MET A1421     -26.279  25.127  26.210  1.00 65.04    -0.271 OA
ATOM   4521  CB  MET A1421     -27.837  26.347  28.358  1.00 54.08     0.043 C 
ATOM   4522  CG  MET A1421     -26.997  27.619  28.361  1.00 84.01     0.060 C 
ATOM   4523  SD  MET A1421     -27.967  29.109  27.925  1.00 65.57    -0.139 SA
ATOM   4524  CE  MET A1421     -29.298  29.048  29.105  1.00115.33     0.069 C 
ATOM   4525  H   MET A1421     -30.502  25.921  26.768  1.00 99.99     0.164 HD
ATOM   4526  N   ASN A1422     -28.123  23.977  25.644  1.00 52.78    -0.337 N 
ATOM   4527  CA  ASN A1422     -27.464  22.783  25.090  1.00 53.26     0.169 C 
ATOM   4528  C   ASN A1422     -27.358  22.836  23.557  1.00 64.97     0.251 C 
ATOM   4529  O   ASN A1422     -27.700  21.882  22.852  1.00 56.04    -0.271 OA
ATOM   4530  CB  ASN A1422     -28.273  21.560  25.546  1.00 37.59     0.119 C 
ATOM   4531  CG  ASN A1422     -29.691  21.511  24.950  1.00 62.27     0.230 C 
ATOM   4532  OD1 ASN A1422     -30.266  22.493  24.485  1.00 88.95    -0.273 OA
ATOM   4533  ND2 ASN A1422     -30.263  20.337  24.919  1.00 57.36    -0.369 N 
ATOM   4534  H   ASN A1422     -29.126  23.926  25.613  1.00 99.99     0.164 HD
ATOM   4535 1HD2 ASN A1422     -31.200  20.265  24.577  1.00 99.99     0.159 HD
ATOM   4536 2HD2 ASN A1422     -29.799  19.540  25.328  1.00 99.99     0.159 HD
ATOM   4537  N   GLU A1423     -26.801  23.908  23.030  1.00 86.09    -0.337 N 
ATOM   4538  CA  GLU A1423     -26.608  24.019  21.562  1.00 76.02     0.160 C 
ATOM   4539  C   GLU A1423     -25.350  23.286  21.054  1.00 79.87     0.254 C 
ATOM   4540  O   GLU A1423     -25.483  22.715  19.939  1.00 88.31    -0.270 OA
ATOM   4541  CB  GLU A1423     -26.590  25.449  21.008  1.00 49.62     0.043 C 
ATOM   4542  CG  GLU A1423     -27.140  26.538  21.931  1.00 89.29     0.100 C 
ATOM   4543  CD  GLU A1423     -28.552  26.244  22.432  1.00 78.59     0.185 C 
ATOM   4544  OE1 GLU A1423     -29.411  25.789  21.652  1.00 89.20    -0.647 OA
ATOM   4545  OE2 GLU A1423     -28.705  26.383  23.658  1.00 70.44    -0.647 OA
ATOM   4546  H   GLU A1423     -26.292  24.570  23.580  1.00 99.99     0.164 HD
ATOM   4547  N   PRO A1424     -24.251  23.201  21.775  1.00 56.50    -0.312 N 
ATOM   4548  CA  PRO A1424     -23.997  23.690  23.174  1.00 64.10     0.163 C 
ATOM   4549  C   PRO A1424     -23.664  25.181  23.231  1.00 68.23     0.251 C 
ATOM   4550  O   PRO A1424     -22.775  25.648  22.531  1.00 55.73    -0.271 OA
ATOM   4551  CB  PRO A1424     -22.838  22.837  23.675  1.00 42.72     0.034 C 
ATOM   4552  CG  PRO A1424     -21.995  22.628  22.416  1.00 51.09     0.027 C 
ATOM   4553  CD  PRO A1424     -23.029  22.513  21.298  1.00 63.18     0.105 C 
ATOM   4554  N   SER A1425     -24.362  25.928  24.083  1.00 92.26    -0.336 N 
ATOM   4555  CA  SER A1425     -24.093  27.375  24.207  1.00 56.25     0.189 C 
ATOM   4556  C   SER A1425     -22.913  27.642  25.157  1.00 70.72     0.254 C 
ATOM   4557  O   SER A1425     -22.761  26.973  26.170  1.00 90.24    -0.270 OA
ATOM   4558  CB  SER A1425     -25.331  28.099  24.735  1.00 58.24     0.169 C 
ATOM   4559  OG  SER A1425     -25.038  29.491  24.870  1.00 69.44    -0.380 OA
ATOM   4560  H   SER A1425     -24.924  25.548  24.821  1.00 99.99     0.164 HD
ATOM   4561  HG  SER A1425     -25.828  29.996  25.221  1.00 99.99     0.211 HD
ATOM   4562  N   SER A1426     -22.128  28.666  24.803  1.00 47.87    -0.335 N 
ATOM   4563  CA  SER A1426     -20.993  29.134  25.621  1.00 71.22     0.189 C 
ATOM   4564  C   SER A1426     -20.779  30.636  25.392  1.00 90.20     0.254 C 
ATOM   4565  O   SER A1426     -20.968  31.130  24.283  1.00 89.83    -0.270 OA
ATOM   4566  CB  SER A1426     -19.733  28.349  25.238  1.00 60.26     0.169 C 
ATOM   4567  OG  SER A1426     -18.552  28.916  25.818  1.00 77.62    -0.380 OA
ATOM   4568  H   SER A1426     -22.291  29.192  23.968  1.00 99.99     0.164 HD
ATOM   4569  HG  SER A1426     -17.770  28.402  25.454  1.00 99.99     0.211 HD
ATOM   4570  N   PHE A1427     -20.358  31.324  26.451  1.00 71.97    -0.337 N 
ATOM   4571  CA  PHE A1427     -20.170  32.791  26.431  1.00 49.03     0.164 C 
ATOM   4572  C   PHE A1427     -18.784  33.259  25.991  1.00 70.44     0.251 C 
ATOM   4573  O   PHE A1427     -18.441  34.436  26.116  1.00 74.69    -0.271 OA
ATOM   4574  CB  PHE A1427     -20.519  33.391  27.796  1.00 46.54     0.056 C 
ATOM   4575  CG  PHE A1427     -21.974  33.168  28.221  1.00 56.92    -0.044 A 
ATOM   4576  CD1 PHE A1427     -22.931  32.678  27.340  1.00 71.14     0.008 A 
ATOM   4577  CD2 PHE A1427     -22.326  33.476  29.523  1.00103.42     0.008 A 
ATOM   4578  CE1 PHE A1427     -24.233  32.472  27.759  1.00 81.21     0.001 A 
ATOM   4579  CE2 PHE A1427     -23.639  33.274  29.950  1.00 98.68     0.001 A 
ATOM   4580  CZ  PHE A1427     -24.585  32.769  29.071  1.00 68.21     0.000 A 
ATOM   4581  H   PHE A1427     -20.140  30.883  27.329  1.00 99.99     0.164 HD
ATOM   4582  N   VAL A1428     -17.974  32.302  25.571  1.00 61.39    -0.338 N 
ATOM   4583  CA  VAL A1428     -16.709  32.588  24.875  1.00 84.78     0.159 C 
ATOM   4584  C   VAL A1428     -16.674  31.832  23.546  1.00 99.64     0.251 C 
ATOM   4585  O   VAL A1428     -17.069  30.672  23.464  1.00 94.24    -0.271 OA
ATOM   4586  CB  VAL A1428     -15.473  32.278  25.738  1.00 72.68     0.029 C 
ATOM   4587  CG1 VAL A1428     -15.302  33.350  26.819  1.00 83.31     0.002 C 
ATOM   4588  CG2 VAL A1428     -15.519  30.883  26.377  1.00 86.66     0.002 C 
ATOM   4589  H   VAL A1428     -18.155  31.330  25.744  1.00 99.99     0.164 HD
ATOM   4590  N   ASN A1429     -16.140  32.506  22.532  1.00 70.49    -0.337 N 
ATOM   4591  CA  ASN A1429     -16.106  31.932  21.176  1.00 74.87     0.169 C 
ATOM   4592  C   ASN A1429     -15.027  30.838  21.084  1.00 78.36     0.251 C 
ATOM   4593  O   ASN A1429     -13.827  31.137  21.116  1.00 52.94    -0.271 OA
ATOM   4594  CB  ASN A1429     -15.919  33.049  20.137  1.00 71.10     0.119 C 
ATOM   4595  CG  ASN A1429     -17.076  34.060  20.128  1.00116.35     0.230 C 
ATOM   4596  OD1 ASN A1429     -18.247  33.746  20.280  1.00104.21    -0.273 OA
ATOM   4597  ND2 ASN A1429     -16.756  35.321  19.948  1.00 84.94    -0.369 N 
ATOM   4598  H   ASN A1429     -15.594  33.329  22.675  1.00 99.99     0.164 HD
ATOM   4599 1HD2 ASN A1429     -17.497  35.988  19.914  1.00 99.99     0.159 HD
ATOM   4600 2HD2 ASN A1429     -15.817  35.596  19.770  1.00 99.99     0.159 HD
ATOM   4601  N   GLY A1430     -15.471  29.583  21.163  1.00 80.91    -0.336 N 
ATOM   4602  CA  GLY A1430     -14.591  28.401  21.067  1.00 54.99     0.189 C 
ATOM   4603  C   GLY A1430     -14.244  27.852  22.456  1.00 83.44     0.253 C 
ATOM   4604  O   GLY A1430     -15.056  27.225  23.126  1.00 92.61    -0.270 OA
ATOM   4605  H   GLY A1430     -16.444  29.324  21.307  1.00 99.99     0.164 HD
ATOM   4606  N   ALA A1431     -12.962  27.998  22.788  1.00 89.27    -0.337 N 
ATOM   4607  CA  ALA A1431     -12.474  27.693  24.138  1.00 63.37     0.159 C 
ATOM   4608  C   ALA A1431     -12.296  29.010  24.916  1.00 92.99     0.251 C 
ATOM   4609  O   ALA A1431     -12.923  30.014  24.590  1.00108.41    -0.271 OA
ATOM   4610  CB  ALA A1431     -11.191  26.872  24.015  1.00112.28     0.034 C 
ATOM   4611  H   ALA A1431     -12.284  28.381  22.169  1.00 99.99     0.164 HD
ATOM   4612  N   VAL A1432     -11.363  29.019  25.863  1.00104.01    -0.338 N 
ATOM   4613  CA  VAL A1432     -11.304  30.107  26.844  1.00 92.62     0.159 C 
ATOM   4614  C   VAL A1432     -10.179  31.142  26.665  1.00 99.73     0.251 C 
ATOM   4615  O   VAL A1432     -10.446  32.272  26.282  1.00117.04    -0.271 OA
ATOM   4616  CB  VAL A1432     -11.436  29.506  28.258  1.00 94.19     0.029 C 
ATOM   4617  CG1 VAL A1432     -10.214  28.721  28.757  1.00114.67     0.002 C 
ATOM   4618  CG2 VAL A1432     -11.901  30.565  29.256  1.00 71.32     0.002 C 
ATOM   4619  H   VAL A1432     -10.827  28.204  26.063  1.00 99.99     0.164 HD
ATOM   4620  N   SER A1433      -8.937  30.742  26.934  1.00 93.58    -0.336 N 
ATOM   4621  CA  SER A1433      -7.891  31.741  27.212  1.00121.61     0.189 C 
ATOM   4622  C   SER A1433      -6.948  32.005  26.032  1.00120.60     0.257 C 
ATOM   4623  O   SER A1433      -6.923  33.154  25.564  1.00120.20    -0.270 OA
ATOM   4624  CB  SER A1433      -7.169  31.407  28.526  1.00155.50     0.169 C 
ATOM   4625  OG  SER A1433      -6.192  32.406  28.802  1.00160.39    -0.380 OA
ATOM   4626  H   SER A1433      -8.713  29.792  27.132  1.00 99.99     0.164 HD
ATOM   4627  HG  SER A1433      -5.717  32.177  29.650  1.00 99.99     0.211 HD
ATOM   4628  N   PRO A1434      -6.244  31.007  25.496  1.00140.10    -0.312 N 
ATOM   4629  CA  PRO A1434      -5.484  31.190  24.250  1.00126.80     0.163 C 
ATOM   4630  C   PRO A1434      -6.418  31.135  23.028  1.00119.28     0.251 C 
ATOM   4631  O   PRO A1434      -6.201  31.828  22.047  1.00115.12    -0.271 OA
ATOM   4632  CB  PRO A1434      -4.434  30.080  24.271  1.00109.93     0.034 C 
ATOM   4633  CG  PRO A1434      -5.125  28.930  25.005  1.00143.19     0.027 C 
ATOM   4634  CD  PRO A1434      -6.018  29.633  26.025  1.00130.58     0.105 C 
ATOM   4635  N   GLY A1435      -7.473  30.299  23.133  1.00102.51    -0.336 N 
ATOM   4636  CA  GLY A1435      -8.457  30.143  22.051  1.00 97.70     0.189 C 
ATOM   4637  C   GLY A1435      -8.532  28.703  21.536  1.00 94.45     0.253 C 
ATOM   4638  O   GLY A1435      -8.708  27.770  22.307  1.00 80.83    -0.270 OA
ATOM   4639  H   GLY A1435      -7.679  29.762  23.954  1.00 99.99     0.164 HD
ATOM   4640  N   CYS A1436      -8.383  28.582  20.217  1.00 83.98    -0.337 N 
ATOM   4641  CA  CYS A1436      -8.666  27.317  19.526  1.00108.32     0.171 C 
ATOM   4642  C   CYS A1436      -7.532  26.689  18.717  1.00114.95     0.252 C 
ATOM   4643  O   CYS A1436      -7.331  25.503  18.874  1.00 95.39    -0.271 OA
ATOM   4644  CB  CYS A1436      -9.867  27.469  18.598  1.00 89.46     0.100 C 
ATOM   4645  SG  CYS A1436     -11.520  27.622  19.373  1.00122.00    -0.080 SA
ATOM   4646  H   CYS A1436      -8.043  29.328  19.654  1.00 99.99     0.164 HD
ATOM   4647  N   ARG A1437      -6.907  27.464  17.812  1.00121.50    -0.337 N 
ATOM   4648  CA  ARG A1437      -5.935  26.990  16.799  1.00141.38     0.159 C 
ATOM   4649  C   ARG A1437      -6.538  25.979  15.793  1.00146.11     0.251 C 
ATOM   4650  O   ARG A1437      -6.579  24.778  16.052  1.00129.77    -0.271 OA
ATOM   4651  CB  ARG A1437      -4.596  26.487  17.407  1.00131.14     0.034 C 
ATOM   4652  CG  ARG A1437      -4.512  25.050  17.962  1.00143.80     0.027 C 
ATOM   4653  CD  ARG A1437      -4.524  24.963  19.487  1.00155.26     0.116 C 
ATOM   4654  NE  ARG A1437      -5.045  23.652  19.927  1.00143.29    -0.212 N 
ATOM   4655  CZ  ARG A1437      -5.090  23.242  21.199  1.00129.82     0.666 C 
ATOM   4656  NH1 ARG A1437      -4.651  24.023  22.177  1.00132.71    -0.235 N 
ATOM   4657  NH2 ARG A1437      -5.545  22.038  21.515  1.00110.92    -0.235 N 
ATOM   4658  H   ARG A1437      -7.059  28.447  17.789  1.00 99.99     0.164 HD
ATOM   4659  HE  ARG A1437      -5.445  23.081  19.211  1.00 99.99     0.178 HD
ATOM   4660 1HH1 ARG A1437      -4.665  23.723  23.125  1.00 99.99     0.174 HD
ATOM   4661 2HH1 ARG A1437      -4.312  24.931  21.931  1.00 99.99     0.174 HD
ATOM   4662 1HH2 ARG A1437      -5.561  21.757  22.472  1.00 99.99     0.174 HD
ATOM   4663 2HH2 ARG A1437      -5.900  21.432  20.807  1.00 99.99     0.174 HD
ATOM   4664  N   ASP A1438      -7.116  26.470  14.690  1.00131.77    -0.337 N 
ATOM   4665  CA  ASP A1438      -7.596  25.601  13.580  1.00119.31     0.170 C 
ATOM   4666  C   ASP A1438      -8.275  26.351  12.420  1.00111.91     0.251 C 
ATOM   4667  O   ASP A1438      -8.702  27.499  12.560  1.00 94.95    -0.271 OA
ATOM   4668  CB  ASP A1438      -8.552  24.488  14.068  1.00110.03     0.129 C 
ATOM   4669  CG  ASP A1438      -8.234  23.133  13.419  1.00141.89     0.188 C 
ATOM   4670  OD1 ASP A1438      -8.190  23.113  12.169  1.00142.53    -0.647 OA
ATOM   4671  OD2 ASP A1438      -8.174  22.124  14.147  1.00132.95    -0.647 OA
ATOM   4672  H   ASP A1438      -7.257  27.453  14.555  1.00 99.99     0.164 HD
ATOM   4673  N   ALA A1439      -8.405  25.643  11.304  1.00 91.60    -0.338 N 
ATOM   4674  CA  ALA A1439      -9.182  26.043  10.120  1.00 90.63     0.159 C 
ATOM   4675  C   ALA A1439     -10.304  25.025   9.818  1.00109.63     0.251 C 
ATOM   4676  O   ALA A1439     -10.907  25.012   8.763  1.00 81.34    -0.271 OA
ATOM   4677  CB  ALA A1439      -8.221  26.144   8.932  1.00 82.31     0.034 C 
ATOM   4678  H   ALA A1439      -8.066  24.696  11.245  1.00 99.99     0.164 HD
ATOM   4679  N   SER A1440     -10.604  24.191  10.831  1.00108.23    -0.336 N 
ATOM   4680  CA  SER A1440     -11.813  23.351  10.843  1.00102.68     0.189 C 
ATOM   4681  C   SER A1440     -12.957  24.156  11.496  1.00 94.28     0.253 C 
ATOM   4682  O   SER A1440     -14.075  23.717  11.645  1.00 93.15    -0.270 OA
ATOM   4683  CB  SER A1440     -11.515  22.115  11.705  1.00 80.88     0.169 C 
ATOM   4684  OG  SER A1440     -12.471  21.085  11.464  1.00 68.89    -0.380 OA
ATOM   4685  H   SER A1440     -10.070  24.155  11.666  1.00 99.99     0.164 HD
ATOM   4686  HG  SER A1440     -12.256  20.265  12.000  1.00 99.99     0.211 HD
ATOM   4687  N   LEU A1441     -12.633  25.414  11.825  1.00 83.00    -0.337 N 
ATOM   4688  CA  LEU A1441     -13.362  26.219  12.804  1.00112.92     0.159 C 
ATOM   4689  C   LEU A1441     -13.757  27.559  12.168  1.00110.97     0.251 C 
ATOM   4690  O   LEU A1441     -14.934  27.879  12.029  1.00 85.75    -0.271 OA
ATOM   4691  CB  LEU A1441     -12.362  26.390  13.951  1.00110.64     0.032 C 
ATOM   4692  CG  LEU A1441     -12.938  27.119  15.153  1.00 80.75     0.002 C 
ATOM   4693  CD1 LEU A1441     -13.568  26.136  16.108  1.00 67.31     0.000 C 
ATOM   4694  CD2 LEU A1441     -11.816  27.817  15.892  1.00108.93     0.000 C 
ATOM   4695  H   LEU A1441     -11.905  25.889  11.343  1.00 99.99     0.164 HD
ATOM   4696  N   ASN A1442     -12.737  28.386  11.952  1.00111.54    -0.337 N 
ATOM   4697  CA  ASN A1442     -12.901  29.668  11.264  1.00 96.82     0.169 C 
ATOM   4698  C   ASN A1442     -12.597  29.477   9.781  1.00105.42     0.251 C 
ATOM   4699  O   ASN A1442     -11.973  28.477   9.416  1.00 87.87    -0.271 OA
ATOM   4700  CB  ASN A1442     -11.901  30.658  11.834  1.00 83.14     0.119 C 
ATOM   4701  CG  ASN A1442     -12.538  32.042  11.841  1.00 99.34     0.230 C 
ATOM   4702  OD1 ASN A1442     -13.040  32.552  10.851  1.00 89.82    -0.273 OA
ATOM   4703  ND2 ASN A1442     -12.586  32.605  13.024  1.00 75.12    -0.369 N 
ATOM   4704  H   ASN A1442     -11.807  28.205  12.268  1.00 99.99     0.164 HD
ATOM   4705 1HD2 ASN A1442     -13.004  33.508  13.081  1.00 99.99     0.159 HD
ATOM   4706 2HD2 ASN A1442     -12.234  32.132  13.821  1.00 99.99     0.159 HD
ATOM   4707  N   HIS A1443     -13.244  30.318   8.981  1.00159.10    -0.337 N 
ATOM   4708  CA  HIS A1443     -13.166  30.251   7.505  1.00175.59     0.166 C 
ATOM   4709  C   HIS A1443     -13.318  28.819   6.948  1.00124.95     0.254 C 
ATOM   4710  O   HIS A1443     -12.777  28.667   5.806  1.00117.51    -0.270 OA
ATOM   4711  CB  HIS A1443     -11.839  30.869   7.056  1.00206.67     0.077 C 
ATOM   4712  CG  HIS A1443     -11.907  32.385   6.936  1.00208.10     0.057 A 
ATOM   4713  ND1 HIS A1443     -12.327  33.030   5.855  1.00191.07    -0.338 N 
ATOM   4714  CD2 HIS A1443     -11.510  33.276   7.837  1.00204.85     0.113 A 
ATOM   4715  CE1 HIS A1443     -12.199  34.332   6.090  1.00188.16     0.175 A 
ATOM   4716  NE2 HIS A1443     -11.690  34.485   7.309  1.00192.64    -0.223 NA
ATOM   4717  H   HIS A1443     -13.783  31.088   9.326  1.00 99.99     0.164 HD
ATOM   4718  HD1 HIS A1443     -12.655  32.602   5.014  1.00 99.99     0.167 HD
ATOM   4719  N   PRO A1444     -13.981  27.862   7.537  1.00 93.72    -0.312 N 
ATOM   4720  CA  PRO A1444     -14.013  26.461   7.041  1.00101.75     0.163 C 
ATOM   4721  C   PRO A1444     -14.540  26.587   5.610  1.00129.72     0.254 C 
ATOM   4722  O   PRO A1444     -15.693  26.937   5.496  1.00139.02    -0.270 OA
ATOM   4723  CB  PRO A1444     -14.993  25.696   7.929  1.00 77.40     0.034 C 
ATOM   4724  CG  PRO A1444     -15.946  26.771   8.453  1.00 84.66     0.027 C 
ATOM   4725  CD  PRO A1444     -15.036  27.975   8.612  1.00 86.74     0.105 C 
ATOM   4726  N   PRO A1445     -13.650  26.397   4.610  1.00106.75    -0.312 N 
ATOM   4727  CA  PRO A1445     -13.738  26.874   3.215  1.00 88.35     0.163 C 
ATOM   4728  C   PRO A1445     -14.912  27.774   2.813  1.00 98.28     0.251 C 
ATOM   4729  O   PRO A1445     -14.709  28.901   2.333  1.00 76.91    -0.271 OA
ATOM   4730  CB  PRO A1445     -13.641  25.576   2.408  1.00127.15     0.034 C 
ATOM   4731  CG  PRO A1445     -13.063  24.547   3.384  1.00105.93     0.027 C 
ATOM   4732  CD  PRO A1445     -12.661  25.329   4.636  1.00 80.48     0.105 C 
ATOM   4733  N   TYR A1446     -16.120  27.292   3.013  1.00 92.71    -0.337 N 
ATOM   4734  CA  TYR A1446     -17.332  28.118   2.964  1.00 67.72     0.164 C 
ATOM   4735  C   TYR A1446     -17.963  28.277   4.362  1.00 90.09     0.251 C 
ATOM   4736  O   TYR A1446     -18.343  27.302   5.006  1.00 93.74    -0.271 OA
ATOM   4737  CB  TYR A1446     -18.283  27.426   1.999  1.00 67.63     0.056 C 
ATOM   4738  CG  TYR A1446     -19.644  28.114   1.943  1.00 63.44    -0.044 A 
ATOM   4739  CD1 TYR A1446     -19.733  29.399   1.443  1.00 70.99     0.011 A 
ATOM   4740  CD2 TYR A1446     -20.764  27.435   2.388  1.00 63.91     0.011 A 
ATOM   4741  CE1 TYR A1446     -20.976  30.018   1.381  1.00 72.86     0.037 A 
ATOM   4742  CE2 TYR A1446     -22.014  28.049   2.316  1.00 67.12     0.037 A 
ATOM   4743  CZ  TYR A1446     -22.101  29.335   1.807  1.00 72.42     0.065 A 
ATOM   4744  OH  TYR A1446     -23.296  29.965   1.700  1.00 81.21    -0.361 OA
ATOM   4745  H   TYR A1446     -16.243  26.449   3.553  1.00 99.99     0.164 HD
ATOM   4746  HH  TYR A1446     -24.023  29.367   2.036  1.00 99.99     0.217 HD
ATOM   4747  N   MET A1447     -18.055  29.524   4.815  1.00 78.26    -0.337 N 
ATOM   4748  CA  MET A1447     -18.754  29.856   6.069  1.00 66.19     0.160 C 
ATOM   4749  C   MET A1447     -20.223  30.121   5.731  1.00 80.71     0.254 C 
ATOM   4750  O   MET A1447     -20.481  31.153   5.133  1.00 84.65    -0.270 OA
ATOM   4751  CB  MET A1447     -18.156  31.111   6.716  1.00 82.82     0.043 C 
ATOM   4752  CG  MET A1447     -17.514  30.812   8.072  1.00 75.68     0.060 C 
ATOM   4753  SD  MET A1447     -18.622  30.029   9.303  1.00105.45    -0.139 SA
ATOM   4754  CE  MET A1447     -19.769  31.340   9.666  1.00 56.28     0.069 C 
ATOM   4755  H   MET A1447     -17.652  30.299   4.337  1.00 99.99     0.164 HD
ATOM   4756  N   PRO A1448     -21.158  29.198   5.996  1.00 68.51    -0.312 N 
ATOM   4757  CA  PRO A1448     -22.592  29.387   5.686  1.00 59.47     0.163 C 
ATOM   4758  C   PRO A1448     -23.074  30.763   6.165  1.00 65.11     0.251 C 
ATOM   4759  O   PRO A1448     -22.410  31.424   6.962  1.00 73.44    -0.271 OA
ATOM   4760  CB  PRO A1448     -23.288  28.269   6.462  1.00 68.99     0.034 C 
ATOM   4761  CG  PRO A1448     -22.246  27.156   6.460  1.00 80.36     0.027 C 
ATOM   4762  CD  PRO A1448     -20.924  27.899   6.644  1.00 45.57     0.105 C 
ATOM   4763  N   HIS A1449     -24.277  31.149   5.761  1.00 66.99    -0.337 N 
ATOM   4764  CA  HIS A1449     -24.805  32.481   6.094  1.00 63.52     0.165 C 
ATOM   4765  C   HIS A1449     -25.462  32.481   7.481  1.00 85.18     0.251 C 
ATOM   4766  O   HIS A1449     -26.672  32.579   7.649  1.00 65.06    -0.271 OA
ATOM   4767  CB  HIS A1449     -25.787  32.950   5.018  1.00 78.50     0.079 C 
ATOM   4768  CG  HIS A1449     -25.152  33.398   3.699  1.00 84.70     0.080 A 
ATOM   4769  ND1 HIS A1449     -25.625  34.389   2.947  1.00 75.36    -0.229 NA
ATOM   4770  CD2 HIS A1449     -24.106  32.870   3.068  1.00 73.99     0.089 A 
ATOM   4771  CE1 HIS A1449     -24.852  34.486   1.870  1.00 85.50     0.175 A 
ATOM   4772  NE2 HIS A1449     -23.915  33.546   1.940  1.00 71.78    -0.334 N 
ATOM   4773  H   HIS A1449     -24.923  30.530   5.319  1.00 99.99     0.164 HD
ATOM   4774  HD1 HIS A1449     -23.116  33.464   1.339  1.00 99.99     0.168 HD
ATOM   4775  N   LEU A1450     -24.601  32.297   8.478  1.00 75.34    -0.338 N 
ATOM   4776  CA  LEU A1450     -25.033  32.263   9.883  1.00 73.11     0.159 C 
ATOM   4777  C   LEU A1450     -24.872  33.676  10.465  1.00 75.15     0.251 C 
ATOM   4778  O   LEU A1450     -24.299  34.577   9.867  1.00 83.36    -0.271 OA
ATOM   4779  CB  LEU A1450     -24.161  31.297  10.697  1.00 63.27     0.032 C 
ATOM   4780  CG  LEU A1450     -23.883  29.934  10.054  1.00 69.00     0.002 C 
ATOM   4781  CD1 LEU A1450     -22.863  29.201  10.920  1.00 43.63     0.000 C 
ATOM   4782  CD2 LEU A1450     -25.143  29.081   9.894  1.00 67.41     0.000 C 
ATOM   4783  H   LEU A1450     -23.613  32.245   8.320  1.00 99.99     0.164 HD
ATOM   4784  N   GLU A1451     -25.445  33.843  11.655  1.00 57.77    -0.338 N 
ATOM   4785  CA  GLU A1451     -25.220  35.027  12.496  1.00 69.80     0.160 C 
ATOM   4786  C   GLU A1451     -23.734  35.075  12.866  1.00 83.95     0.251 C 
ATOM   4787  O   GLU A1451     -23.079  34.041  12.962  1.00 66.35    -0.271 OA
ATOM   4788  CB  GLU A1451     -26.048  34.891  13.775  1.00 69.66     0.043 C 
ATOM   4789  CG  GLU A1451     -26.085  36.190  14.591  1.00101.84     0.100 C 
ATOM   4790  CD  GLU A1451     -26.911  37.319  13.959  1.00101.22     0.185 C 
ATOM   4791  OE1 GLU A1451     -26.908  38.404  14.576  1.00105.09    -0.647 OA
ATOM   4792  OE2 GLU A1451     -27.500  37.100  12.878  1.00 92.51    -0.647 OA
ATOM   4793  H   GLU A1451     -26.003  33.129  12.054  1.00 99.99     0.164 HD
ATOM   4794  N   SER A1452     -23.230  36.303  13.014  1.00 79.75    -0.336 N 
ATOM   4795  CA  SER A1452     -21.806  36.534  13.317  1.00 83.24     0.189 C 
ATOM   4796  C   SER A1452     -20.911  35.708  12.371  1.00 89.41     0.253 C 
ATOM   4797  O   SER A1452     -19.993  35.016  12.798  1.00 92.06    -0.270 OA
ATOM   4798  CB  SER A1452     -21.522  36.161  14.781  1.00 76.55     0.169 C 
ATOM   4799  OG  SER A1452     -22.355  36.904  15.672  1.00 89.09    -0.380 OA
ATOM   4800  H   SER A1452     -23.813  37.099  13.150  1.00 99.99     0.164 HD
ATOM   4801  HG  SER A1452     -22.121  36.609  16.599  1.00 99.99     0.211 HD
ATOM   4802  N   ARG A1453     -21.228  35.762  11.068  1.00 75.01    -0.337 N 
ATOM   4803  CA  ARG A1453     -20.468  35.015  10.038  1.00 71.22     0.159 C 
ATOM   4804  C   ARG A1453     -18.956  35.243  10.154  1.00 83.45     0.251 C 
ATOM   4805  O   ARG A1453     -18.165  34.293  10.138  1.00 79.67    -0.271 OA
ATOM   4806  CB  ARG A1453     -20.896  35.437   8.629  1.00 64.92     0.034 C 
ATOM   4807  CG  ARG A1453     -21.417  34.236   7.839  1.00 98.23     0.027 C 
ATOM   4808  CD  ARG A1453     -20.683  34.039   6.509  1.00 80.65     0.116 C 
ATOM   4809  NE  ARG A1453     -21.290  34.817   5.412  1.00 79.99    -0.212 N 
ATOM   4810  CZ  ARG A1453     -21.370  34.445   4.129  1.00 81.06     0.666 C 
ATOM   4811  NH1 ARG A1453     -20.891  33.295   3.687  1.00 75.28    -0.235 N 
ATOM   4812  NH2 ARG A1453     -21.922  35.243   3.233  1.00 86.09    -0.235 N 
ATOM   4813  H   ARG A1453     -22.071  36.187  10.741  1.00 99.99     0.164 HD
ATOM   4814  HE  ARG A1453     -21.704  35.682   5.679  1.00 99.99     0.178 HD
ATOM   4815 1HH1 ARG A1453     -20.981  32.994   2.741  1.00 99.99     0.174 HD
ATOM   4816 2HH1 ARG A1453     -20.535  32.646   4.372  1.00 99.99     0.174 HD
ATOM   4817 1HH2 ARG A1453     -21.981  34.924   2.288  1.00 99.99     0.174 HD
ATOM   4818 2HH2 ARG A1453     -22.360  36.095   3.501  1.00 99.99     0.174 HD
ATOM   4819  N   ASP A1454     -18.609  36.466  10.524  1.00 79.74    -0.337 N 
ATOM   4820  CA  ASP A1454     -17.214  36.916  10.689  1.00 72.58     0.170 C 
ATOM   4821  C   ASP A1454     -16.470  36.216  11.839  1.00 85.11     0.251 C 
ATOM   4822  O   ASP A1454     -15.256  36.354  11.969  1.00 66.77    -0.271 OA
ATOM   4823  CB  ASP A1454     -17.161  38.443  10.840  1.00 79.18     0.129 C 
ATOM   4824  CG  ASP A1454     -18.015  39.029  11.976  1.00105.57     0.188 C 
ATOM   4825  OD1 ASP A1454     -19.137  38.514  12.205  1.00113.37    -0.647 OA
ATOM   4826  OD2 ASP A1454     -17.542  40.005  12.589  1.00104.83    -0.647 OA
ATOM   4827  H   ASP A1454     -19.287  37.092  10.930  1.00 99.99     0.164 HD
ATOM   4828  N   ARG A1455     -17.215  35.536  12.704  1.00 88.00    -0.338 N 
ATOM   4829  CA  ARG A1455     -16.629  34.847  13.865  1.00 43.78     0.159 C 
ATOM   4830  C   ARG A1455     -16.325  33.363  13.619  1.00 52.84     0.251 C 
ATOM   4831  O   ARG A1455     -15.780  32.705  14.511  1.00101.87    -0.271 OA
ATOM   4832  CB  ARG A1455     -17.553  35.010  15.078  1.00 88.43     0.034 C 
ATOM   4833  CG  ARG A1455     -17.981  36.459  15.367  1.00 87.17     0.027 C 
ATOM   4834  CD  ARG A1455     -16.835  37.478  15.356  1.00 83.30     0.116 C 
ATOM   4835  NE  ARG A1455     -15.801  37.120  16.343  1.00110.37    -0.212 N 
ATOM   4836  CZ  ARG A1455     -15.788  37.495  17.626  1.00131.85     0.666 C 
ATOM   4837  NH1 ARG A1455     -16.771  38.234  18.126  1.00141.69    -0.235 N 
ATOM   4838  NH2 ARG A1455     -14.791  37.138  18.424  1.00102.05    -0.235 N 
ATOM   4839  H   ARG A1455     -18.220  35.478  12.656  1.00 99.99     0.164 HD
ATOM   4840  HE  ARG A1455     -15.063  36.551  15.985  1.00 99.99     0.178 HD
ATOM   4841 1HH1 ARG A1455     -16.765  38.541  19.073  1.00 99.99     0.174 HD
ATOM   4842 2HH1 ARG A1455     -17.518  38.493  17.513  1.00 99.99     0.174 HD
ATOM   4843 1HH2 ARG A1455     -14.776  37.461  19.368  1.00 99.99     0.174 HD
ATOM   4844 2HH2 ARG A1455     -14.031  36.599  18.063  1.00 99.99     0.174 HD
ATOM   4845  N   GLY A1456     -16.617  32.868  12.411  1.00102.89    -0.336 N 
ATOM   4846  CA  GLY A1456     -16.466  31.433  12.101  1.00 99.69     0.189 C 
ATOM   4847  C   GLY A1456     -17.490  30.638  12.927  1.00 88.86     0.253 C 
ATOM   4848  O   GLY A1456     -18.269  31.185  13.696  1.00 66.03    -0.270 OA
ATOM   4849  H   GLY A1456     -17.127  33.375  11.698  1.00 99.99     0.164 HD
ATOM   4850  N   LEU A1457     -17.397  29.310  12.805  1.00 63.28    -0.337 N 
ATOM   4851  CA  LEU A1457     -18.325  28.403  13.499  1.00 60.82     0.159 C 
ATOM   4852  C   LEU A1457     -18.188  28.435  15.030  1.00 86.07     0.251 C 
ATOM   4853  O   LEU A1457     -19.153  28.230  15.744  1.00 58.64    -0.271 OA
ATOM   4854  CB  LEU A1457     -18.133  26.971  12.986  1.00 35.04     0.032 C 
ATOM   4855  CG  LEU A1457     -18.332  26.826  11.473  1.00 65.54     0.002 C 
ATOM   4856  CD1 LEU A1457     -18.059  25.381  11.067  1.00 63.29     0.000 C 
ATOM   4857  CD2 LEU A1457     -19.748  27.211  11.042  1.00 42.81     0.000 C 
ATOM   4858  H   LEU A1457     -16.690  28.863  12.261  1.00 99.99     0.164 HD
ATOM   4859  N   SER A1458     -16.962  28.759  15.482  1.00 83.58    -0.336 N 
ATOM   4860  CA  SER A1458     -16.607  28.883  16.907  1.00 67.34     0.189 C 
ATOM   4861  C   SER A1458     -17.557  29.771  17.721  1.00100.44     0.254 C 
ATOM   4862  O   SER A1458     -17.826  29.452  18.878  1.00 93.71    -0.270 OA
ATOM   4863  CB  SER A1458     -15.188  29.448  17.069  1.00 99.99     0.169 C 
ATOM   4864  OG  SER A1458     -15.086  30.733  16.450  1.00 99.99    -0.380 OA
ATOM   4865  H   SER A1458     -16.223  28.968  14.853  1.00 99.99     0.164 HD
ATOM   4866  HG  SER A1458     -14.185  31.139  16.598  1.00 99.99     0.211 HD
ATOM   4867  N   SER A1459     -18.037  30.863  17.113  1.00 98.78    -0.335 N 
ATOM   4868  CA  SER A1459     -18.925  31.839  17.774  1.00 82.39     0.189 C 
ATOM   4869  C   SER A1459     -19.962  31.190  18.705  1.00 70.86     0.253 C 
ATOM   4870  O   SER A1459     -20.748  30.347  18.293  1.00 89.10    -0.270 OA
ATOM   4871  CB  SER A1459     -19.684  32.658  16.729  1.00 74.82     0.169 C 
ATOM   4872  OG  SER A1459     -20.532  33.590  17.408  1.00 89.79    -0.380 OA
ATOM   4873  H   SER A1459     -17.798  31.087  16.165  1.00 99.99     0.164 HD
ATOM   4874  HG  SER A1459     -20.580  33.321  18.374  1.00 99.99     0.211 HD
ATOM   4875  N   LYS A1460     -19.969  31.686  19.942  1.00 75.04    -0.337 N 
ATOM   4876  CA  LYS A1460     -20.939  31.308  20.995  1.00 73.00     0.159 C 
ATOM   4877  C   LYS A1460     -21.079  29.793  21.247  1.00 73.64     0.251 C 
ATOM   4878  O   LYS A1460     -22.192  29.306  21.515  1.00 76.86    -0.271 OA
ATOM   4879  CB  LYS A1460     -22.308  31.965  20.741  1.00 67.33     0.032 C 
ATOM   4880  CG  LYS A1460     -22.354  33.423  21.203  1.00 58.35     0.004 C 
ATOM   4881  CD  LYS A1460     -23.740  33.813  21.738  1.00 94.18     0.032 C 
ATOM   4882  CE  LYS A1460     -24.570  34.623  20.737  1.00 94.88     0.206 C 
ATOM   4883  NZ  LYS A1460     -25.182  35.804  21.374  1.00 85.92    -0.064 N 
ATOM   4884  H   LYS A1460     -19.283  32.365  20.231  1.00 99.99     0.164 HD
ATOM   4885  HZ1 LYS A1460     -25.717  36.309  20.699  1.00 99.99     0.275 HD
ATOM   4886  HZ2 LYS A1460     -25.787  35.515  22.117  1.00 99.99     0.275 HD
ATOM   4887  HZ3 LYS A1460     -24.465  36.394  21.744  1.00 99.99     0.275 HD
ATOM   4888  N   THR A1461     -19.979  29.057  21.201  1.00 65.35    -0.336 N 
ATOM   4889  CA  THR A1461     -19.961  27.580  21.395  1.00 57.15     0.186 C 
ATOM   4890  C   THR A1461     -18.550  26.982  21.373  1.00 71.94     0.253 C 
ATOM   4891  O   THR A1461     -17.552  27.723  21.363  1.00 76.43    -0.270 OA
ATOM   4892  CB  THR A1461     -20.927  26.858  20.407  1.00 75.63     0.140 C 
ATOM   4893  OG1 THR A1461     -20.872  25.428  20.554  1.00 73.63    -0.382 OA
ATOM   4894  CG2 THR A1461     -20.736  27.282  18.949  1.00 33.14     0.034 C 
ATOM   4895  H   THR A1461     -19.077  29.450  20.974  1.00 99.99     0.164 HD
ATOM   4896  HG1 THR A1461     -21.428  24.978  19.855  1.00 99.99     0.210 HD
ATOM   4897  N   LEU A1462     -18.465  25.670  21.426  1.00 55.29    -0.337 N 
ATOM   4898  CA  LEU A1462     -17.248  24.855  21.424  1.00 64.97     0.159 C 
ATOM   4899  C   LEU A1462     -16.372  25.019  20.186  1.00 76.90     0.251 C 
ATOM   4900  O   LEU A1462     -16.848  25.161  19.063  1.00 86.18    -0.271 OA
ATOM   4901  CB  LEU A1462     -17.590  23.367  21.554  1.00 68.63     0.032 C 
ATOM   4902  CG  LEU A1462     -18.000  22.890  22.950  1.00 60.73     0.002 C 
ATOM   4903  CD1 LEU A1462     -17.658  21.404  23.040  1.00 65.43     0.000 C 
ATOM   4904  CD2 LEU A1462     -17.307  23.654  24.082  1.00 69.39     0.000 C 
ATOM   4905  H   LEU A1462     -19.326  25.152  21.276  1.00 99.99     0.164 HD
ATOM   4906  N   CYS A1463     -15.088  24.766  20.433  1.00 90.45    -0.337 N 
ATOM   4907  CA  CYS A1463     -14.132  24.609  19.323  1.00 77.14     0.171 C 
ATOM   4908  C   CYS A1463     -14.564  23.407  18.460  1.00 62.83     0.252 C 
ATOM   4909  O   CYS A1463     -14.931  22.332  18.929  1.00 85.75    -0.271 OA
ATOM   4910  CB  CYS A1463     -12.674  24.474  19.792  1.00 68.13     0.100 C 
ATOM   4911  SG  CYS A1463     -11.822  25.942  20.508  1.00107.85    -0.080 SA
ATOM   4912  H   CYS A1463     -14.748  24.636  21.363  1.00 99.99     0.164 HD
ATOM   4913  N   MET A1464     -14.551  23.619  17.159  1.00 84.29    -0.337 N 
ATOM   4914  CA  MET A1464     -15.011  22.660  16.138  1.00 88.50     0.160 C 
ATOM   4915  C   MET A1464     -14.127  21.411  16.083  1.00 90.76     0.251 C 
ATOM   4916  O   MET A1464     -14.592  20.328  15.763  1.00 80.88    -0.271 OA
ATOM   4917  CB  MET A1464     -15.018  23.345  14.773  1.00 50.25     0.043 C 
ATOM   4918  CG  MET A1464     -16.404  23.434  14.139  1.00 67.50     0.060 C 
ATOM   4919  SD  MET A1464     -17.747  24.168  15.135  1.00 80.54    -0.139 SA
ATOM   4920  CE  MET A1464     -18.663  22.681  15.449  1.00 63.85     0.069 C 
ATOM   4921  H   MET A1464     -14.169  24.469  16.791  1.00 99.99     0.164 HD
ATOM   4922  N   GLU A1465     -12.855  21.600  16.447  1.00 71.47    -0.338 N 
ATOM   4923  CA  GLU A1465     -11.875  20.509  16.538  1.00 70.94     0.160 C 
ATOM   4924  C   GLU A1465     -12.127  19.570  17.727  1.00 90.36     0.251 C 
ATOM   4925  O   GLU A1465     -11.505  18.513  17.793  1.00 89.59    -0.271 OA
ATOM   4926  CB  GLU A1465     -10.445  21.064  16.607  1.00 88.00     0.043 C 
ATOM   4927  CG  GLU A1465     -10.200  21.989  17.806  1.00 72.13     0.100 C 
ATOM   4928  CD  GLU A1465     -10.076  23.450  17.377  1.00110.33     0.185 C 
ATOM   4929  OE1 GLU A1465     -11.067  23.980  16.818  1.00 97.92    -0.647 OA
ATOM   4930  OE2 GLU A1465      -8.985  23.998  17.584  1.00122.61    -0.647 OA
ATOM   4931  H   GLU A1465     -12.526  22.484  16.771  1.00 99.99     0.164 HD
ATOM   4932  N   SER A1466     -12.906  20.043  18.711  1.00 71.44    -0.336 N 
ATOM   4933  CA  SER A1466     -13.206  19.273  19.935  1.00 68.80     0.189 C 
ATOM   4934  C   SER A1466     -13.593  17.841  19.575  1.00 78.53     0.253 C 
ATOM   4935  O   SER A1466     -14.351  17.610  18.635  1.00 84.02    -0.270 OA
ATOM   4936  CB  SER A1466     -14.370  19.890  20.711  1.00 56.16     0.169 C 
ATOM   4937  OG  SER A1466     -14.001  21.168  21.233  1.00 94.58    -0.380 OA
ATOM   4938  H   SER A1466     -13.354  20.938  18.679  1.00 99.99     0.164 HD
ATOM   4939  HG  SER A1466     -14.790  21.548  21.720  1.00 99.99     0.211 HD
ATOM   4940  N   GLN A1467     -12.996  16.904  20.296  1.00 75.52    -0.337 N 
ATOM   4941  CA  GLN A1467     -13.208  15.484  19.995  1.00 80.13     0.160 C 
ATOM   4942  C   GLN A1467     -14.452  15.014  20.746  1.00 67.62     0.251 C 
ATOM   4943  O   GLN A1467     -14.684  15.380  21.902  1.00 89.41    -0.271 OA
ATOM   4944  CB  GLN A1467     -12.006  14.668  20.470  1.00 68.73     0.042 C 
ATOM   4945  CG  GLN A1467     -12.077  13.229  19.952  1.00 75.67     0.090 C 
ATOM   4946  CD  GLN A1467     -10.972  12.927  18.941  1.00105.48     0.227 C 
ATOM   4947  OE1 GLN A1467     -10.188  13.754  18.505  1.00108.94    -0.273 OA
ATOM   4948  NE2 GLN A1467     -10.887  11.679  18.567  1.00105.79    -0.369 N 
ATOM   4949  H   GLN A1467     -12.558  17.091  21.178  1.00 99.99     0.164 HD
ATOM   4950 1HE2 GLN A1467     -10.165  11.438  17.924  1.00 99.99     0.159 HD
ATOM   4951 2HE2 GLN A1467     -11.532  11.000  18.907  1.00 99.99     0.159 HD
ATOM   4952  N   GLN A1468     -15.246  14.233  20.042  1.00 70.50    -0.338 N 
ATOM   4953  CA  GLN A1468     -16.350  13.474  20.640  1.00 71.42     0.160 C 
ATOM   4954  C   GLN A1468     -16.239  12.017  20.180  1.00 83.05     0.251 C 
ATOM   4955  O   GLN A1468     -15.475  11.686  19.270  1.00 84.90    -0.271 OA
ATOM   4956  CB  GLN A1468     -17.713  14.086  20.294  1.00 64.37     0.042 C 
ATOM   4957  CG  GLN A1468     -17.901  15.464  20.936  1.00 53.33     0.090 C 
ATOM   4958  CD  GLN A1468     -19.356  15.921  20.857  1.00 75.66     0.227 C 
ATOM   4959  OE1 GLN A1468     -20.259  15.355  21.458  1.00 76.51    -0.273 OA
ATOM   4960  NE2 GLN A1468     -19.593  16.972  20.114  1.00 53.85    -0.369 N 
ATOM   4961  H   GLN A1468     -15.057  14.006  19.075  1.00 99.99     0.164 HD
ATOM   4962 1HE2 GLN A1468     -20.526  17.325  20.051  1.00 99.99     0.159 HD
ATOM   4963 2HE2 GLN A1468     -18.847  17.465  19.676  1.00 99.99     0.159 HD
ATOM   4964  N   ILE A1469     -16.932  11.151  20.901  1.00 74.59    -0.338 N 
ATOM   4965  CA  ILE A1469     -16.907   9.703  20.653  1.00 72.34     0.159 C 
ATOM   4966  C   ILE A1469     -18.359   9.280  20.472  1.00 68.75     0.251 C 
ATOM   4967  O   ILE A1469     -19.163   9.484  21.377  1.00 69.05    -0.271 OA
ATOM   4968  CB  ILE A1469     -16.252   8.980  21.848  1.00 79.57     0.029 C 
ATOM   4969  CG1 ILE A1469     -14.754   9.324  21.898  1.00 64.45     0.002 C 
ATOM   4970  CG2 ILE A1469     -16.502   7.460  21.824  1.00 91.94     0.002 C 
ATOM   4971  CD  ILE A1469     -13.976   8.705  23.068  1.00 56.41     0.000 C 
ATOM   4972  H   ILE A1469     -17.606  11.448  21.581  1.00 99.99     0.164 HD
ATOM   4973  N   LEU A1470     -18.589   8.507  19.424  1.00 73.16    -0.338 N 
ATOM   4974  CA  LEU A1470     -19.943   8.004  19.184  1.00 81.12     0.160 C 
ATOM   4975  C   LEU A1470     -20.195   6.773  20.066  1.00 92.83     0.254 C 
ATOM   4976  O   LEU A1470     -19.216   6.226  20.614  1.00 69.37    -0.270 OA
ATOM   4977  CB  LEU A1470     -20.125   7.708  17.691  1.00 66.88     0.032 C 
ATOM   4978  CG  LEU A1470     -19.872   8.922  16.797  1.00 78.82     0.002 C 
ATOM   4979  CD1 LEU A1470     -20.108   8.484  15.353  1.00 61.69     0.000 C 
ATOM   4980  CD2 LEU A1470     -20.705  10.165  17.154  1.00 82.11     0.000 C 
ATOM   4981  H   LEU A1470     -17.850   8.047  18.919  1.00 99.99     0.164 HD
ATOM   4982  N   PRO A1471     -21.425   6.298  20.184  1.00 97.19    -0.312 N 
ATOM   4983  CA  PRO A1471     -21.752   5.093  20.972  1.00 91.74     0.163 C 
ATOM   4984  C   PRO A1471     -20.897   3.885  20.561  1.00108.67     0.251 C 
ATOM   4985  O   PRO A1471     -20.314   3.250  21.431  1.00 70.16    -0.271 OA
ATOM   4986  CB  PRO A1471     -23.225   4.823  20.694  1.00 69.25     0.034 C 
ATOM   4987  CG  PRO A1471     -23.791   6.218  20.442  1.00 88.30     0.027 C 
ATOM   4988  CD  PRO A1471     -22.676   6.924  19.681  1.00 82.70     0.105 C 
ATOM   4989  N   ASP A1472     -20.743   3.644  19.250  1.00125.33    -0.337 N 
ATOM   4990  CA  ASP A1472     -19.881   2.538  18.773  1.00115.39     0.170 C 
ATOM   4991  C   ASP A1472     -18.441   2.586  19.337  1.00109.03     0.252 C 
ATOM   4992  O   ASP A1472     -17.875   1.548  19.660  1.00 96.25    -0.271 OA
ATOM   4993  CB  ASP A1472     -19.889   2.405  17.234  1.00 92.31     0.129 C 
ATOM   4994  CG  ASP A1472     -19.347   3.599  16.434  1.00111.64     0.188 C 
ATOM   4995  OD1 ASP A1472     -18.531   4.344  16.994  1.00102.04    -0.647 OA
ATOM   4996  OD2 ASP A1472     -19.801   3.814  15.294  1.00105.89    -0.647 OA
ATOM   4997  H   ASP A1472     -21.337   4.062  18.565  1.00 99.99     0.164 HD
ATOM   4998  N   GLY A1473     -17.926   3.811  19.533  1.00106.37    -0.336 N 
ATOM   4999  CA  GLY A1473     -16.548   4.043  20.005  1.00 70.61     0.189 C 
ATOM   5000  C   GLY A1473     -15.644   4.804  19.020  1.00 82.94     0.253 C
[truncated: 294,109 more chars]
