# Supplementary material for: UPLC-ESI/MSn metabolic profiling of Cedrela odorata L. and Toona ciliata M. Roem and in vitro investigation of their anti-diabetic activity supported with molecular docking studies
Source: Front Chem. 2024 Nov 15;12:1462309. doi: 10.3389/fchem.2024.1462309 (PMC11604428; doi:10.3389/fchem.2024.1462309)
Supplement: Supplementary file 1 [file DataSheet2.zip › Raw data_docking/alpha-glucosidase/acarbose/Macromolecules/3TOP.mini/conf.txt]

receptor = 3TOP.mini.pdbqt
exhaustiveness  = 8
center_x = -40.7352
center_y = 21.4676
center_z = 18.0091
size_x = 89.2688483047
size_y = 60.2892087078
size_z = 78.6028788757
