# Supplementary material for: UPLC-ESI/MSn metabolic profiling of Cedrela odorata L. and Toona ciliata M. Roem and in vitro investigation of their anti-diabetic activity supported with molecular docking studies
Source: Front Chem. 2024 Nov 15;12:1462309. doi: 10.3389/fchem.2024.1462309 (PMC11604428; doi:10.3389/fchem.2024.1462309)
Supplement: Supplementary file 1 [file DataSheet2.zip › Raw data_docking/alpha-glucosidase/acarbose/Macromolecules/3TOP.mini/Unnamed_uff_E=871.17_out.pdbqt]

MODEL 1
REMARK VINA RESULT:      -7.6      0.000      0.000
REMARK  22 active torsions:
REMARK  status: ('A' for Active; 'I' for Inactive)
REMARK    1  A    between atoms: O_1  and  C_22 
REMARK    2  A    between atoms: O_1  and  C_25 
REMARK    3  A    between atoms: O_4  and  C_30 
REMARK    4  A    between atoms: O_4  and  C_32 
REMARK    5  A    between atoms: O_5  and  C_21 
REMARK    6  A    between atoms: O_6  and  C_23 
REMARK    7  A    between atoms: O_7  and  C_26 
REMARK    8  A    between atoms: O_9  and  C_29 
REMARK    9  A    between atoms: O_10  and  C_31 
REMARK   10  A    between atoms: O_11  and  C_33 
REMARK   11  A    between atoms: O_12  and  C_34 
REMARK   12  A    between atoms: O_13  and  C_38 
REMARK   13  A    between atoms: O_14  and  C_39 
REMARK   14  A    between atoms: O_15  and  C_40 
REMARK   15  A    between atoms: O_16  and  C_42 
REMARK   16  A    between atoms: O_17  and  C_43 
REMARK   17  A    between atoms: O_18  and  C_44 
REMARK   18  A    between atoms: N_19  and  C_20 
REMARK   19  A    between atoms: N_19  and  C_28 
REMARK   20  A    between atoms: C_27  and  C_39 
REMARK   21  A    between atoms: C_36  and  C_43 
REMARK   22  A    between atoms: C_41  and  C_44 
ROOT
HETATM    1  O   UNK N   1     -26.163  38.469   7.219  0.00  0.00    -0.348 OA
HETATM    2  C   UNK N   1     -27.948  37.594   5.768  0.00  0.00     0.187 C 
HETATM    3  C   UNK N   1     -27.673  36.161   6.283  0.00  0.00     0.183 C 
HETATM    4  C   UNK N   1     -27.526  38.641   6.835  0.00  0.00     0.180 C 
HETATM    5  C   UNK N   1     -26.206  36.065   6.731  0.00  0.00     0.204 C 
HETATM    6  C   UNK N   1     -25.893  37.177   7.759  0.00  0.00     0.292 C 
ENDROOT
BRANCH   2   7
HETATM    7  O   UNK N   1     -27.149  37.844   4.625  0.00  0.00    -0.348 OA
BRANCH   7   8
HETATM    8  C   UNK N   1     -27.839  38.550   3.611  0.00  0.00     0.292 C 
HETATM    9  O   UNK N   1     -26.889  39.130   2.720  0.00  0.00    -0.351 OA
HETATM   10  C   UNK N   1     -27.500  39.846   1.648  0.00  0.00     0.156 C 
HETATM   11  C   UNK N   1     -28.389  38.911   0.784  0.00  0.00     0.281 C 
HETATM   12  C   UNK N   1     -28.165  41.158   2.105  0.00  0.00     0.042 C 
HETATM   13  C   UNK N   1     -29.442  38.199   1.690  0.00  0.00     0.187 C 
HETATM   14  C   UNK N   1     -28.753  37.528   2.893  0.00  0.00     0.204 C 
BRANCH  11  15
HETATM   15  N   UNK N   1     -27.491  37.967   0.089  0.00  0.00     0.104 N 
HETATM   16  H   UNK N   1     -27.088  37.245   0.722  0.00  0.00     0.317 HD
BRANCH  15  17
HETATM   17  C   UNK N   1     -27.972  37.443  -1.205  0.00  0.00     0.275 C 
HETATM   18  C   UNK N   1     -28.502  35.988  -1.027  0.00  0.00     0.186 C 
HETATM   19  C   UNK N   1     -28.686  35.328  -2.394  0.00  0.00     0.182 C 
HETATM   20  C   UNK N   1     -27.316  35.211  -3.103  0.00  0.00     0.180 C 
HETATM   21  C   UNK N   1     -26.542  36.528  -3.090  0.00  0.00    -0.027 C 
HETATM   22  C   UNK N   1     -26.865  37.539  -2.243  0.00  0.00     0.018 C 
BRANCH  18  23
HETATM   23  O   UNK N   1     -27.663  35.192  -0.217  0.00  0.00    -0.390 OA
HETATM   24  H   UNK N   1     -27.815  34.235  -0.430  0.00  0.00     0.210 HD
ENDBRANCH  18  23
BRANCH  19  25
HETATM   25  O   UNK N   1     -29.565  36.114  -3.164  0.00  0.00    -0.390 OA
HETATM   26  H   UNK N   1     -29.244  36.075  -4.102  0.00  0.00     0.210 HD
ENDBRANCH  19  25
BRANCH  20  27
HETATM   27  O   UNK N   1     -26.551  34.201  -2.493  0.00  0.00    -0.388 OA
HETATM   28  H   UNK N   1     -27.179  33.577  -2.047  0.00  0.00     0.210 HD
ENDBRANCH  20  27
BRANCH  21  29
HETATM   29  C   UNK N   1     -25.407  36.719  -4.074  0.00  0.00     0.201 C 
BRANCH  29  30
HETATM   30  O   UNK N   1     -24.259  36.055  -3.624  0.00  0.00    -0.397 OA
HETATM   31  H   UNK N   1     -23.718  35.859  -4.432  0.00  0.00     0.209 HD
ENDBRANCH  29  30
ENDBRANCH  21  29
ENDBRANCH  15  17
ENDBRANCH  11  15
BRANCH  13  32
HETATM   32  O   UNK N   1     -30.376  39.128   2.170  0.00  0.00    -0.391 OA
HETATM   33  H   UNK N   1     -30.451  38.986   3.151  0.00  0.00     0.210 HD
ENDBRANCH  13  32
BRANCH  14  34
HETATM   34  O   UNK N   1     -28.017  36.410   2.464  0.00  0.00    -0.388 OA
HETATM   35  H   UNK N   1     -28.579  35.605   2.613  0.00  0.00     0.210 HD
ENDBRANCH  14  34
ENDBRANCH   7   8
ENDBRANCH   2   7
BRANCH   3  36
HETATM   36  O   UNK N   1     -28.517  35.843   7.358  0.00  0.00    -0.390 OA
HETATM   37  H   UNK N   1     -27.933  35.690   8.146  0.00  0.00     0.210 HD
ENDBRANCH   3  36
BRANCH   4  38
HETATM   38  C   UNK N   1     -28.466  38.780   8.054  0.00  0.00     0.198 C 
BRANCH  38  39
HETATM   39  O   UNK N   1     -29.790  38.548   7.658  0.00  0.00    -0.398 OA
HETATM   40  H   UNK N   1     -30.267  38.219   8.463  0.00  0.00     0.209 HD
ENDBRANCH  38  39
ENDBRANCH   4  38
BRANCH   5  41
HETATM   41  O   UNK N   1     -25.365  36.194   5.610  0.00  0.00    -0.388 OA
HETATM   42  H   UNK N   1     -25.224  37.165   5.457  0.00  0.00     0.210 HD
ENDBRANCH   5  41
BRANCH   6  43
HETATM   43  O   UNK N   1     -24.518  37.072   8.071  0.00  0.00    -0.348 OA
BRANCH  43  44
HETATM   44  C   UNK N   1     -23.956  38.293   8.527  0.00  0.00     0.187 C 
HETATM   45  C   UNK N   1     -23.656  38.179  10.034  0.00  0.00     0.183 C 
HETATM   46  C   UNK N   1     -22.869  39.425  10.488  0.00  0.00     0.204 C 
HETATM   47  C   UNK N   1     -21.622  39.624   9.599  0.00  0.00     0.288 C 
HETATM   48  O   UNK N   1     -22.001  39.731   8.235  0.00  0.00    -0.349 OA
HETATM   49  C   UNK N   1     -22.623  38.537   7.774  0.00  0.00     0.180 C 
BRANCH  45  50
HETATM   50  O   UNK N   1     -24.859  38.069  10.749  0.00  0.00    -0.390 OA
HETATM   51  H   UNK N   1     -24.620  37.892  11.696  0.00  0.00     0.210 HD
ENDBRANCH  45  50
BRANCH  46  52
HETATM   52  O   UNK N   1     -22.519  39.350  11.848  0.00  0.00    -0.388 OA
HETATM   53  H   UNK N   1     -23.304  39.003  12.347  0.00  0.00     0.210 HD
ENDBRANCH  46  52
BRANCH  47  54
HETATM   54  O   UNK N   1     -20.685  38.590   9.785  0.00  0.00    -0.369 OA
HETATM   55  H   UNK N   1     -20.760  37.997   8.992  0.00  0.00     0.212 HD
ENDBRANCH  47  54
BRANCH  49  56
HETATM   56  C   UNK N   1     -22.838  38.664   6.263  0.00  0.00     0.198 C 
BRANCH  56  57
HETATM   57  O   UNK N   1     -22.683  37.405   5.670  0.00  0.00    -0.398 OA
HETATM   58  H   UNK N   1     -22.487  37.569   4.711  0.00  0.00     0.209 HD
ENDBRANCH  56  57
ENDBRANCH  49  56
ENDBRANCH  43  44
ENDBRANCH   6  43
TORSDOF 22
ENDMDL
MODEL 2
REMARK VINA RESULT:      -7.4     28.240     30.762
REMARK  22 active torsions:
REMARK  status: ('A' for Active; 'I' for Inactive)
REMARK    1  A    between atoms: O_1  and  C_22 
REMARK    2  A    between atoms: O_1  and  C_25 
REMARK    3  A    between atoms: O_4  and  C_30 
REMARK    4  A    between atoms: O_4  and  C_32 
REMARK    5  A    between atoms: O_5  and  C_21 
REMARK    6  A    between atoms: O_6  and  C_23 
REMARK    7  A    between atoms: O_7  and  C_26 
REMARK    8  A    between atoms: O_9  and  C_29 
REMARK    9  A    between atoms: O_10  and  C_31 
REMARK   10  A    between atoms: O_11  and  C_33 
REMARK   11  A    between atoms: O_12  and  C_34 
REMARK   12  A    between atoms: O_13  and  C_38 
REMARK   13  A    between atoms: O_14  and  C_39 
REMARK   14  A    between atoms: O_15  and  C_40 
REMARK   15  A    between atoms: O_16  and  C_42 
REMARK   16  A    between atoms: O_17  and  C_43 
REMARK   17  A    between atoms: O_18  and  C_44 
REMARK   18  A    between atoms: N_19  and  C_20 
REMARK   19  A    between atoms: N_19  and  C_28 
REMARK   20  A    between atoms: C_27  and  C_39 
REMARK   21  A    between atoms: C_36  and  C_43 
REMARK   22  A    between atoms: C_41  and  C_44 
ROOT
HETATM    1  O   UNK N   1     -17.890   8.278   9.457  0.00  0.00    -0.348 OA
HETATM    2  C   UNK N   1     -16.020   8.546  11.034  0.00  0.00     0.187 C 
HETATM    3  C   UNK N   1     -16.873   7.920  12.162  0.00  0.00     0.183 C 
HETATM    4  C   UNK N   1     -16.498   8.033   9.648  0.00  0.00     0.180 C 
HETATM    5  C   UNK N   1     -18.360   8.172  11.863  0.00  0.00     0.204 C 
HETATM    6  C   UNK N   1     -18.708   7.657  10.447  0.00  0.00     0.292 C 
ENDROOT
BRANCH   2   7
HETATM    7  O   UNK N   1     -16.208   9.950  11.026  0.00  0.00    -0.348 OA
BRANCH   7   8
HETATM    8  C   UNK N   1     -14.999  10.672  11.169  0.00  0.00     0.292 C 
HETATM    9  O   UNK N   1     -14.552  11.090   9.882  0.00  0.00    -0.351 OA
HETATM   10  C   UNK N   1     -13.345  11.849   9.933  0.00  0.00     0.156 C 
HETATM   11  C   UNK N   1     -13.531  13.143  10.769  0.00  0.00     0.281 C 
HETATM   12  C   UNK N   1     -12.116  10.995  10.298  0.00  0.00     0.042 C 
HETATM   13  C   UNK N   1     -14.059  12.781  12.193  0.00  0.00     0.187 C 
HETATM   14  C   UNK N   1     -15.301  11.876  12.094  0.00  0.00     0.204 C 
BRANCH  11  15
HETATM   15  N   UNK N   1     -14.448  14.025  10.019  0.00  0.00     0.104 N 
HETATM   16  H   UNK N   1     -14.871  14.771  10.609  0.00  0.00     0.317 HD
BRANCH  15  17
HETATM   17  C   UNK N   1     -13.974  14.487   8.698  0.00  0.00     0.275 C 
HETATM   18  C   UNK N   1     -13.994  16.044   8.640  0.00  0.00     0.186 C 
HETATM   19  C   UNK N   1     -13.830  16.515   7.195  0.00  0.00     0.182 C 
HETATM   20  C   UNK N   1     -15.032  16.030   6.351  0.00  0.00     0.180 C 
HETATM   21  C   UNK N   1     -15.316  14.542   6.546  0.00  0.00    -0.027 C 
HETATM   22  C   UNK N   1     -14.809  13.850   7.599  0.00  0.00     0.018 C 
BRANCH  18  23
HETATM   23  O   UNK N   1     -15.166  16.601   9.199  0.00  0.00    -0.390 OA
HETATM   24  H   UNK N   1     -15.806  15.873   9.408  0.00  0.00     0.210 HD
ENDBRANCH  18  23
BRANCH  19  25
HETATM   25  O   UNK N   1     -12.630  15.988   6.678  0.00  0.00    -0.390 OA
HETATM   26  H   UNK N   1     -12.053  16.759   6.438  0.00  0.00     0.210 HD
ENDBRANCH  19  25
BRANCH  20  27
HETATM   27  O   UNK N   1     -16.175  16.781   6.678  0.00  0.00    -0.388 OA
HETATM   28  H   UNK N   1     -16.935  16.151   6.760  0.00  0.00     0.210 HD
ENDBRANCH  20  27
BRANCH  21  29
HETATM   29  C   UNK N   1     -16.153  13.815   5.516  0.00  0.00     0.201 C 
BRANCH  29  30
HETATM   30  O   UNK N   1     -17.494  14.208   5.618  0.00  0.00    -0.397 OA
HETATM   31  H   UNK N   1     -17.734  14.604   4.741  0.00  0.00     0.209 HD
ENDBRANCH  29  30
ENDBRANCH  21  29
ENDBRANCH  15  17
ENDBRANCH  11  15
BRANCH  13  32
HETATM   32  O   UNK N   1     -13.069  12.106  12.920  0.00  0.00    -0.391 OA
HETATM   33  H   UNK N   1     -12.607  12.782  13.482  0.00  0.00     0.210 HD
ENDBRANCH  13  32
BRANCH  14  34
HETATM   34  O   UNK N   1     -16.397  12.614  11.617  0.00  0.00    -0.388 OA
HETATM   35  H   UNK N   1     -16.271  13.557  11.900  0.00  0.00     0.210 HD
ENDBRANCH  14  34
ENDBRANCH   7   8
ENDBRANCH   2   7
BRANCH   3  36
HETATM   36  O   UNK N   1     -16.638   6.540  12.263  0.00  0.00    -0.390 OA
HETATM   37  H   UNK N   1     -16.721   6.305  13.224  0.00  0.00     0.210 HD
ENDBRANCH   3  36
BRANCH   4  38
HETATM   38  C   UNK N   1     -16.102   6.581   9.292  0.00  0.00     0.198 C 
BRANCH  38  39
HETATM   39  O   UNK N   1     -14.855   6.281   9.855  0.00  0.00    -0.398 OA
HETATM   40  H   UNK N   1     -14.323   7.118   9.815  0.00  0.00     0.209 HD
ENDBRANCH  38  39
ENDBRANCH   4  38
BRANCH   5  41
HETATM   41  O   UNK N   1     -18.627   9.550  11.954  0.00  0.00    -0.388 OA
HETATM   42  H   UNK N   1     -18.585   9.921  11.034  0.00  0.00     0.210 HD
ENDBRANCH   5  41
BRANCH   6  43
HETATM   43  O   UNK N   1     -20.064   7.984  10.213  0.00  0.00    -0.348 OA
BRANCH  43  44
HETATM   44  C   UNK N   1     -20.822   6.892   9.718  0.00  0.00     0.187 C 
HETATM   45  C   UNK N   1     -20.047   6.220   8.568  0.00  0.00     0.183 C 
HETATM   46  C   UNK N   1     -20.773   4.922   8.160  0.00  0.00     0.204 C 
HETATM   47  C   UNK N   1     -20.996   4.023   9.396  0.00  0.00     0.288 C 
HETATM   48  O   UNK N   1     -21.727   4.723  10.390  0.00  0.00    -0.349 OA
HETATM   49  C   UNK N   1     -21.010   5.859  10.858  0.00  0.00     0.180 C 
BRANCH  45  50
HETATM   50  O   UNK N   1     -19.962   7.100   7.477  0.00  0.00    -0.390 OA
HETATM   51  H   UNK N   1     -19.165   6.832   6.949  0.00  0.00     0.210 HD
ENDBRANCH  45  50
BRANCH  46  52
HETATM   52  O   UNK N   1     -20.079   4.235   7.148  0.00  0.00    -0.388 OA
HETATM   53  H   UNK N   1     -19.108   4.400   7.278  0.00  0.00     0.210 HD
ENDBRANCH  46  52
BRANCH  47  54
HETATM   54  O   UNK N   1     -19.777   3.539   9.908  0.00  0.00    -0.369 OA
HETATM   55  H   UNK N   1     -20.005   2.772  10.496  0.00  0.00     0.212 HD
ENDBRANCH  47  54
BRANCH  49  56
HETATM   56  C   UNK N   1     -21.777   6.453  12.043  0.00  0.00     0.198 C 
BRANCH  56  57
HETATM   57  O   UNK N   1     -22.636   7.456  11.577  0.00  0.00    -0.398 OA
HETATM   58  H   UNK N   1     -22.488   7.519  10.597  0.00  0.00     0.209 HD
ENDBRANCH  56  57
ENDBRANCH  49  56
ENDBRANCH  43  44
ENDBRANCH   6  43
TORSDOF 22
ENDMDL
MODEL 3
REMARK VINA RESULT:      -7.4     28.331     30.778
REMARK  22 active torsions:
REMARK  status: ('A' for Active; 'I' for Inactive)
REMARK    1  A    between atoms: O_1  and  C_22 
REMARK    2  A    between atoms: O_1  and  C_25 
REMARK    3  A    between atoms: O_4  and  C_30 
REMARK    4  A    between atoms: O_4  and  C_32 
REMARK    5  A    between atoms: O_5  and  C_21 
REMARK    6  A    between atoms: O_6  and  C_23 
REMARK    7  A    between atoms: O_7  and  C_26 
REMARK    8  A    between atoms: O_9  and  C_29 
REMARK    9  A    between atoms: O_10  and  C_31 
REMARK   10  A    between atoms: O_11  and  C_33 
REMARK   11  A    between atoms: O_12  and  C_34 
REMARK   12  A    between atoms: O_13  and  C_38 
REMARK   13  A    between atoms: O_14  and  C_39 
REMARK   14  A    between atoms: O_15  and  C_40 
REMARK   15  A    between atoms: O_16  and  C_42 
REMARK   16  A    between atoms: O_17  and  C_43 
REMARK   17  A    between atoms: O_18  and  C_44 
REMARK   18  A    between atoms: N_19  and  C_20 
REMARK   19  A    between atoms: N_19  and  C_28 
REMARK   20  A    between atoms: C_27  and  C_39 
REMARK   21  A    between atoms: C_36  and  C_43 
REMARK   22  A    between atoms: C_41  and  C_44 
ROOT
HETATM    1  O   UNK N   1     -17.273   7.801   9.643  0.00  0.00    -0.348 OA
HETATM    2  C   UNK N   1     -15.094   8.494  10.554  0.00  0.00     0.187 C 
HETATM    3  C   UNK N   1     -15.516   7.999  11.957  0.00  0.00     0.183 C 
HETATM    4  C   UNK N   1     -15.862   7.713   9.452  0.00  0.00     0.180 C 
HETATM    5  C   UNK N   1     -17.047   8.068  12.071  0.00  0.00     0.204 C 
HETATM    6  C   UNK N   1     -17.700   7.290  10.904  0.00  0.00     0.292 C 
ENDROOT
BRANCH   2   7
HETATM    7  O   UNK N   1     -15.459   9.855  10.405  0.00  0.00    -0.348 OA
BRANCH   7   8
HETATM    8  C   UNK N   1     -14.436  10.749  10.800  0.00  0.00     0.292 C 
HETATM    9  O   UNK N   1     -13.907  11.391   9.642  0.00  0.00    -0.351 OA
HETATM   10  C   UNK N   1     -12.880  12.332   9.950  0.00  0.00     0.156 C 
HETATM   11  C   UNK N   1     -13.414  13.465  10.867  0.00  0.00     0.281 C 
HETATM   12  C   UNK N   1     -11.573  11.662  10.415  0.00  0.00     0.042 C 
HETATM   13  C   UNK N   1     -14.051  12.848  12.152  0.00  0.00     0.187 C 
HETATM   14  C   UNK N   1     -15.078  11.764  11.778  0.00  0.00     0.204 C 
BRANCH  11  15
HETATM   15  N   UNK N   1     -14.371  14.261  10.072  0.00  0.00     0.104 N 
HETATM   16  H   UNK N   1     -14.836  15.012  10.625  0.00  0.00     0.317 HD
BRANCH  15  17
HETATM   17  C   UNK N   1     -13.913  14.685   8.733  0.00  0.00     0.275 C 
HETATM   18  C   UNK N   1     -13.974  16.238   8.616  0.00  0.00     0.186 C 
HETATM   19  C   UNK N   1     -13.827  16.657   7.153  0.00  0.00     0.182 C 
HETATM   20  C   UNK N   1     -15.019  16.110   6.333  0.00  0.00     0.180 C 
HETATM   21  C   UNK N   1     -15.263  14.623   6.586  0.00  0.00    -0.027 C 
HETATM   22  C   UNK N   1     -14.735  13.985   7.663  0.00  0.00     0.018 C 
BRANCH  18  23
HETATM   23  O   UNK N   1     -15.158  16.785   9.158  0.00  0.00    -0.390 OA
HETATM   24  H   UNK N   1     -15.050  17.767   9.254  0.00  0.00     0.210 HD
ENDBRANCH  18  23
BRANCH  19  25
HETATM   25  O   UNK N   1     -12.616  16.142   6.652  0.00  0.00    -0.390 OA
HETATM   26  H   UNK N   1     -12.110  16.906   6.270  0.00  0.00     0.210 HD
ENDBRANCH  19  25
BRANCH  20  27
HETATM   27  O   UNK N   1     -16.180  16.843   6.637  0.00  0.00    -0.388 OA
HETATM   28  H   UNK N   1     -16.087  17.182   7.563  0.00  0.00     0.210 HD
ENDBRANCH  20  27
BRANCH  21  29
HETATM   29  C   UNK N   1     -16.085  13.836   5.588  0.00  0.00     0.201 C 
BRANCH  29  30
HETATM   30  O   UNK N   1     -17.422  14.250   5.629  0.00  0.00    -0.397 OA
HETATM   31  H   UNK N   1     -17.636  14.587   4.720  0.00  0.00     0.209 HD
ENDBRANCH  29  30
ENDBRANCH  21  29
ENDBRANCH  15  17
ENDBRANCH  11  15
BRANCH  13  32
HETATM   32  O   UNK N   1     -13.057  12.268  12.954  0.00  0.00    -0.391 OA
HETATM   33  H   UNK N   1     -12.789  11.418  12.516  0.00  0.00     0.210 HD
ENDBRANCH  13  32
BRANCH  14  34
HETATM   34  O   UNK N   1     -16.219  12.356  11.211  0.00  0.00    -0.388 OA
HETATM   35  H   UNK N   1     -16.768  12.720  11.954  0.00  0.00     0.210 HD
ENDBRANCH  14  34
ENDBRANCH   7   8
ENDBRANCH   2   7
BRANCH   3  36
HETATM   36  O   UNK N   1     -15.084   6.682  12.176  0.00  0.00    -0.390 OA
HETATM   37  H   UNK N   1     -15.437   6.408  13.062  0.00  0.00     0.210 HD
ENDBRANCH   3  36
BRANCH   4  38
HETATM   38  C   UNK N   1     -15.393   6.262   9.202  0.00  0.00     0.198 C 
BRANCH  38  39
HETATM   39  O   UNK N   1     -14.019   6.159   9.460  0.00  0.00    -0.398 OA
HETATM   40  H   UNK N   1     -13.576   6.827   8.875  0.00  0.00     0.209 HD
ENDBRANCH  38  39
ENDBRANCH   4  38
BRANCH   5  41
HETATM   41  O   UNK N   1     -17.458   9.413  12.044  0.00  0.00    -0.388 OA
HETATM   42  H   UNK N   1     -17.409   9.756  12.974  0.00  0.00     0.210 HD
ENDBRANCH   5  41
BRANCH   6  43
HETATM   43  O   UNK N   1     -19.098   7.455  11.033  0.00  0.00    -0.348 OA
BRANCH  43  44
HETATM   44  C   UNK N   1     -19.807   6.226  11.021  0.00  0.00     0.187 C 
HETATM   45  C   UNK N   1     -20.442   5.996  12.406  0.00  0.00     0.183 C 
HETATM   46  C   UNK N   1     -21.370   4.767  12.339  0.00  0.00     0.204 C 
HETATM   47  C   UNK N   1     -22.386   4.925  11.186  0.00  0.00     0.288 C 
HETATM   48  O   UNK N   1     -21.707   5.118   9.955  0.00  0.00    -0.349 OA
HETATM   49  C   UNK N   1     -20.940   6.316   9.967  0.00  0.00     0.180 C 
BRANCH  45  50
HETATM   50  O   UNK N   1     -19.433   5.800  13.362  0.00  0.00    -0.390 OA
HETATM   51  H   UNK N   1     -19.814   6.052  14.244  0.00  0.00     0.210 HD
ENDBRANCH  45  50
BRANCH  46  52
HETATM   52  O   UNK N   1     -22.021   4.541  13.565  0.00  0.00    -0.388 OA
HETATM   53  H   UNK N   1     -22.942   4.907  13.493  0.00  0.00     0.210 HD
ENDBRANCH  46  52
BRANCH  47  54
HETATM   54  O   UNK N   1     -23.290   5.975  11.436  0.00  0.00    -0.369 OA
HETATM   55  H   UNK N   1     -23.331   6.514  10.603  0.00  0.00     0.212 HD
ENDBRANCH  47  54
BRANCH  49  56
HETATM   56  C   UNK N   1     -20.387   6.543   8.556  0.00  0.00     0.198 C 
BRANCH  56  57
HETATM   57  O   UNK N   1     -19.987   7.880   8.430  0.00  0.00    -0.398 OA
HETATM   58  H   UNK N   1     -19.279   7.896   7.735  0.00  0.00     0.209 HD
ENDBRANCH  56  57
ENDBRANCH  49  56
ENDBRANCH  43  44
ENDBRANCH   6  43
TORSDOF 22
ENDMDL
MODEL 4
REMARK VINA RESULT:      -7.3     27.967     30.379
REMARK  22 active torsions:
REMARK  status: ('A' for Active; 'I' for Inactive)
REMARK    1  A    between atoms: O_1  and  C_22 
REMARK    2  A    between atoms: O_1  and  C_25 
REMARK    3  A    between atoms: O_4  and  C_30 
REMARK    4  A    between atoms: O_4  and  C_32 
REMARK    5  A    between atoms: O_5  and  C_21 
REMARK    6  A    between atoms: O_6  and  C_23 
REMARK    7  A    between atoms: O_7  and  C_26 
REMARK    8  A    between atoms: O_9  and  C_29 
REMARK    9  A    between atoms: O_10  and  C_31 
REMARK   10  A    between atoms: O_11  and  C_33 
REMARK   11  A    between atoms: O_12  and  C_34 
REMARK   12  A    between atoms: O_13  and  C_38 
REMARK   13  A    between atoms: O_14  and  C_39 
REMARK   14  A    between atoms: O_15  and  C_40 
REMARK   15  A    between atoms: O_16  and  C_42 
REMARK   16  A    between atoms: O_17  and  C_43 
REMARK   17  A    between atoms: O_18  and  C_44 
REMARK   18  A    between atoms: N_19  and  C_20 
REMARK   19  A    between atoms: N_19  and  C_28 
REMARK   20  A    between atoms: C_27  and  C_39 
REMARK   21  A    between atoms: C_36  and  C_43 
REMARK   22  A    between atoms: C_41  and  C_44 
ROOT
HETATM    1  O   UNK N   1     -15.692   9.367  11.209  0.00  0.00    -0.348 OA
HETATM    2  C   UNK N   1     -13.448   9.929  10.369  0.00  0.00     0.187 C 
HETATM    3  C   UNK N   1     -13.078   8.428  10.333  0.00  0.00     0.183 C 
HETATM    4  C   UNK N   1     -14.984  10.110  10.219  0.00  0.00     0.180 C 
HETATM    5  C   UNK N   1     -13.918   7.682  11.383  0.00  0.00     0.204 C 
HETATM    6  C   UNK N   1     -15.421   7.968  11.158  0.00  0.00     0.292 C 
ENDROOT
BRANCH   2   7
HETATM    7  O   UNK N   1     -13.105  10.469  11.633  0.00  0.00    -0.348 OA
BRANCH   7   8
HETATM    8  C   UNK N   1     -12.390  11.687  11.540  0.00  0.00     0.292 C 
HETATM    9  O   UNK N   1     -12.290  12.063  10.168  0.00  0.00    -0.351 OA
HETATM   10  C   UNK N   1     -11.600  13.298   9.981  0.00  0.00     0.156 C 
HETATM   11  C   UNK N   1     -12.334  14.463  10.697  0.00  0.00     0.281 C 
HETATM   12  C   UNK N   1     -10.090  13.190  10.265  0.00  0.00     0.042 C 
HETATM   13  C   UNK N   1     -12.523  14.119  12.208  0.00  0.00     0.187 C 
HETATM   14  C   UNK N   1     -13.175  12.733  12.368  0.00  0.00     0.204 C 
BRANCH  11  15
HETATM   15  N   UNK N   1     -13.611  14.682   9.989  0.00  0.00     0.104 N 
HETATM   16  H   UNK N   1     -14.348  15.099  10.596  0.00  0.00     0.317 HD
BRANCH  15  17
HETATM   17  C   UNK N   1     -13.517  15.285   8.644  0.00  0.00     0.275 C 
HETATM   18  C   UNK N   1     -14.015  16.760   8.685  0.00  0.00     0.186 C 
HETATM   19  C   UNK N   1     -14.235  17.277   7.262  0.00  0.00     0.182 C 
HETATM   20  C   UNK N   1     -15.353  16.456   6.578  0.00  0.00     0.180 C 
HETATM   21  C   UNK N   1     -15.138  14.951   6.722  0.00  0.00    -0.027 C 
HETATM   22  C   UNK N   1     -14.284  14.435   7.644  0.00  0.00     0.018 C 
BRANCH  18  23
HETATM   23  O   UNK N   1     -15.196  16.922   9.444  0.00  0.00    -0.390 OA
HETATM   24  H   UNK N   1     -15.277  16.170  10.085  0.00  0.00     0.210 HD
ENDBRANCH  18  23
BRANCH  19  25
HETATM   25  O   UNK N   1     -13.031  17.152   6.543  0.00  0.00    -0.390 OA
HETATM   26  H   UNK N   1     -12.303  17.476   7.134  0.00  0.00     0.210 HD
ENDBRANCH  19  25
BRANCH  20  27
HETATM   27  O   UNK N   1     -16.602  16.814   7.117  0.00  0.00    -0.388 OA
HETATM   28  H   UNK N   1     -17.043  15.983   7.429  0.00  0.00     0.210 HD
ENDBRANCH  20  27
BRANCH  21  29
HETATM   29  C   UNK N   1     -15.870  14.014   5.785  0.00  0.00     0.201 C 
BRANCH  29  30
HETATM   30  O   UNK N   1     -17.232  14.339   5.742  0.00  0.00    -0.397 OA
HETATM   31  H   UNK N   1     -17.423  14.610   4.807  0.00  0.00     0.209 HD
ENDBRANCH  29  30
ENDBRANCH  21  29
ENDBRANCH  15  17
ENDBRANCH  11  15
BRANCH  13  32
HETATM   32  O   UNK N   1     -11.283  14.110  12.862  0.00  0.00    -0.391 OA
HETATM   33  H   UNK N   1     -11.047  13.159  13.027  0.00  0.00     0.210 HD
ENDBRANCH  13  32
BRANCH  14  34
HETATM   34  O   UNK N   1     -14.521  12.785  11.968  0.00  0.00    -0.388 OA
HETATM   35  H   UNK N   1     -14.694  13.696  11.614  0.00  0.00     0.210 HD
ENDBRANCH  14  34
ENDBRANCH   7   8
ENDBRANCH   2   7
BRANCH   3  36
HETATM   36  O   UNK N   1     -13.316   7.881   9.063  0.00  0.00    -0.390 OA
HETATM   37  H   UNK N   1     -14.050   7.222   9.168  0.00  0.00     0.210 HD
ENDBRANCH   3  36
BRANCH   4  38
HETATM   38  C   UNK N   1     -15.554   9.890   8.799  0.00  0.00     0.198 C 
BRANCH  38  39
HETATM   39  O   UNK N   1     -14.622  10.316   7.845  0.00  0.00    -0.398 OA
HETATM   40  H   UNK N   1     -14.772  11.290   7.724  0.00  0.00     0.209 HD
ENDBRANCH  38  39
ENDBRANCH   4  38
BRANCH   5  41
HETATM   41  O   UNK N   1     -13.535   8.100  12.671  0.00  0.00    -0.388 OA
HETATM   42  H   UNK N   1     -14.274   7.865  13.290  0.00  0.00     0.210 HD
ENDBRANCH   5  41
BRANCH   6  43
HETATM   43  O   UNK N   1     -16.123   7.311  12.196  0.00  0.00    -0.348 OA
BRANCH  43  44
HETATM   44  C   UNK N   1     -17.436   6.926  11.822  0.00  0.00     0.187 C 
HETATM   45  C   UNK N   1     -18.221   8.175  11.378  0.00  0.00     0.183 C 
HETATM   46  C   UNK N   1     -19.577   7.736  10.788  0.00  0.00     0.204 C 
HETATM   47  C   UNK N   1     -19.362   6.685   9.677  0.00  0.00     0.288 C 
HETATM   48  O   UNK N   1     -18.644   5.571  10.185  0.00  0.00    -0.349 OA
HETATM   49  C   UNK N   1     -17.344   5.947  10.623  0.00  0.00     0.180 C 
BRANCH  45  50
HETATM   50  O   UNK N   1     -18.415   9.027  12.476  0.00  0.00    -0.390 OA
HETATM   51  H   UNK N   1     -17.515   9.299  12.797  0.00  0.00     0.210 HD
ENDBRANCH  45  50
BRANCH  46  52
HETATM   52  O   UNK N   1     -20.317   8.835  10.314  0.00  0.00    -0.388 OA
HETATM   53  H   UNK N   1     -19.681   9.473   9.896  0.00  0.00     0.210 HD
ENDBRANCH  46  52
BRANCH  47  54
HETATM   54  O   UNK N   1     -18.711   7.241   8.559  0.00  0.00    -0.369 OA
HETATM   55  H   UNK N   1     -19.371   7.229   7.817  0.00  0.00     0.212 HD
ENDBRANCH  47  54
BRANCH  49  56
HETATM   56  C   UNK N   1     -16.576   4.673  10.986  0.00  0.00     0.198 C 
BRANCH  56  57
HETATM   57  O   UNK N   1     -16.729   4.419  12.356  0.00  0.00    -0.398 OA
HETATM   58  H   UNK N   1     -15.858   4.636  12.780  0.00  0.00     0.209 HD
ENDBRANCH  56  57
ENDBRANCH  49  56
ENDBRANCH  43  44
ENDBRANCH   6  43
TORSDOF 22
ENDMDL
MODEL 5
REMARK VINA RESULT:      -7.3     26.752     29.122
REMARK  22 active torsions:
REMARK  status: ('A' for Active; 'I' for Inactive)
REMARK    1  A    between atoms: O_1  and  C_22 
REMARK    2  A    between atoms: O_1  and  C_25 
REMARK    3  A    between atoms: O_4  and  C_30 
REMARK    4  A    between atoms: O_4  and  C_32 
REMARK    5  A    between atoms: O_5  and  C_21 
REMARK    6  A    between atoms: O_6  and  C_23 
REMARK    7  A    between atoms: O_7  and  C_26 
REMARK    8  A    between atoms: O_9  and  C_29 
REMARK    9  A    between atoms: O_10  and  C_31 
REMARK   10  A    between atoms: O_11  and  C_33 
REMARK   11  A    between atoms: O_12  and  C_34 
REMARK   12  A    between atoms: O_13  and  C_38 
REMARK   13  A    between atoms: O_14  and  C_39 
REMARK   14  A    between atoms: O_15  and  C_40 
REMARK   15  A    between atoms: O_16  and  C_42 
REMARK   16  A    between atoms: O_17  and  C_43 
REMARK   17  A    between atoms: O_18  and  C_44 
REMARK   18  A    between atoms: N_19  and  C_20 
REMARK   19  A    between atoms: N_19  and  C_28 
REMARK   20  A    between atoms: C_27  and  C_39 
REMARK   21  A    between atoms: C_36  and  C_43 
REMARK   22  A    between atoms: C_41  and  C_44 
ROOT
HETATM    1  O   UNK N   1     -13.200  15.074   7.525  0.00  0.00    -0.348 OA
HETATM    2  C   UNK N   1     -14.887  13.335   7.089  0.00  0.00     0.187 C 
HETATM    3  C   UNK N   1     -15.747  14.355   6.308  0.00  0.00     0.183 C 
HETATM    4  C   UNK N   1     -13.389  13.744   7.043  0.00  0.00     0.180 C 
HETATM    5  C   UNK N   1     -15.452  15.767   6.839  0.00  0.00     0.204 C 
HETATM    6  C   UNK N   1     -13.932  16.046   6.781  0.00  0.00     0.292 C 
ENDROOT
BRANCH   2   7
HETATM    7  O   UNK N   1     -15.262  13.349   8.455  0.00  0.00    -0.348 OA
BRANCH   7   8
HETATM    8  C   UNK N   1     -14.506  12.454   9.247  0.00  0.00     0.292 C 
HETATM    9  O   UNK N   1     -15.137  12.310  10.517  0.00  0.00    -0.351 OA
HETATM   10  C   UNK N   1     -14.451  11.403  11.378  0.00  0.00     0.156 C 
HETATM   11  C   UNK N   1     -14.390   9.980  10.760  0.00  0.00     0.281 C 
HETATM   12  C   UNK N   1     -13.109  11.961  11.890  0.00  0.00     0.042 C 
HETATM   13  C   UNK N   1     -13.744  10.048   9.341  0.00  0.00     0.187 C 
HETATM   14  C   UNK N   1     -14.445  11.112   8.478  0.00  0.00     0.204 C 
BRANCH  11  15
HETATM   15  N   UNK N   1     -15.768   9.448  10.743  0.00  0.00     0.104 N 
HETATM   16  H   UNK N   1     -16.364   9.883  10.007  0.00  0.00     0.317 HD
BRANCH  15  17
HETATM   17  C   UNK N   1     -15.902   7.981  10.848  0.00  0.00     0.275 C 
HETATM   18  C   UNK N   1     -15.992   7.351   9.427  0.00  0.00     0.186 C 
HETATM   19  C   UNK N   1     -16.461   5.898   9.528  0.00  0.00     0.182 C 
HETATM   20  C   UNK N   1     -17.890   5.853  10.118  0.00  0.00     0.180 C 
HETATM   21  C   UNK N   1     -18.020   6.693  11.387  0.00  0.00    -0.027 C 
HETATM   22  C   UNK N   1     -17.100   7.635  11.719  0.00  0.00     0.018 C 
BRANCH  18  23
HETATM   23  O   UNK N   1     -16.841   8.071   8.557  0.00  0.00    -0.390 OA
HETATM   24  H   UNK N   1     -17.211   8.855   9.038  0.00  0.00     0.210 HD
ENDBRANCH  18  23
BRANCH  19  25
HETATM   25  O   UNK N   1     -15.571   5.190  10.358  0.00  0.00    -0.390 OA
HETATM   26  H   UNK N   1     -14.783   5.776  10.507  0.00  0.00     0.210 HD
ENDBRANCH  19  25
BRANCH  20  27
HETATM   27  O   UNK N   1     -18.815   6.296   9.155  0.00  0.00    -0.388 OA
HETATM   28  H   UNK N   1     -18.779   5.665   8.391  0.00  0.00     0.210 HD
ENDBRANCH  20  27
BRANCH  21  29
HETATM   29  C   UNK N   1     -19.189   6.439  12.315  0.00  0.00     0.201 C 
BRANCH  29  30
HETATM   30  O   UNK N   1     -18.986   5.256  13.037  0.00  0.00    -0.397 OA
HETATM   31  H   UNK N   1     -19.012   5.509  13.996  0.00  0.00     0.209 HD
ENDBRANCH  29  30
ENDBRANCH  21  29
ENDBRANCH  15  17
ENDBRANCH  11  15
BRANCH  13  32
HETATM   32  O   UNK N   1     -12.384  10.378   9.444  0.00  0.00    -0.391 OA
HETATM   33  H   UNK N   1     -11.963  10.150   8.573  0.00  0.00     0.210 HD
ENDBRANCH  13  32
BRANCH  14  34
HETATM   34  O   UNK N   1     -15.734  10.675   8.128  0.00  0.00    -0.388 OA
HETATM   35  H   UNK N   1     -15.704   9.686   8.049  0.00  0.00     0.210 HD
ENDBRANCH  14  34
ENDBRANCH   7   8
ENDBRANCH   2   7
BRANCH   3  36
HETATM   36  O   UNK N   1     -15.469  14.300   4.934  0.00  0.00    -0.390 OA
HETATM   37  H   UNK N   1     -16.248  14.702   4.467  0.00  0.00     0.210 HD
ENDBRANCH   3  36
BRANCH   4  38
HETATM   38  C   UNK N   1     -12.662  13.497   5.701  0.00  0.00     0.198 C 
BRANCH  38  39
HETATM   39  O   UNK N   1     -11.522  14.308   5.626  0.00  0.00    -0.398 OA
HETATM   40  H   UNK N   1     -11.340  14.618   6.551  0.00  0.00     0.209 HD
ENDBRANCH  38  39
ENDBRANCH   4  38
BRANCH   5  41
HETATM   41  O   UNK N   1     -15.911  15.873   8.165  0.00  0.00    -0.388 OA
HETATM   42  H   UNK N   1     -15.260  16.437   8.659  0.00  0.00     0.210 HD
ENDBRANCH   5  41
BRANCH   6  43
HETATM   43  O   UNK N   1     -13.728  17.326   7.347  0.00  0.00    -0.348 OA
BRANCH  43  44
HETATM   44  C   UNK N   1     -12.556  17.402   8.144  0.00  0.00     0.187 C 
HETATM   45  C   UNK N   1     -11.398  17.949   7.287  0.00  0.00     0.183 C 
HETATM   46  C   UNK N   1     -10.181  18.217   8.194  0.00  0.00     0.204 C 
HETATM   47  C   UNK N   1     -10.586  19.122   9.379  0.00  0.00     0.288 C 
HETATM   48  O   UNK N   1     -11.646  18.528  10.113  0.00  0.00    -0.349 OA
HETATM   49  C   UNK N   1     -12.814  18.386   9.313  0.00  0.00     0.180 C 
BRANCH  45  50
HETATM   50  O   UNK N   1     -11.071  17.021   6.286  0.00  0.00    -0.390 OA
HETATM   51  H   UNK N   1     -11.351  16.127   6.615  0.00  0.00     0.210 HD
ENDBRANCH  45  50
BRANCH  46  52
HETATM   52  O   UNK N   1      -9.108  18.771   7.474  0.00  0.00    -0.388 OA
HETATM   53  H   UNK N   1      -9.447  19.564   6.981  0.00  0.00     0.210 HD
ENDBRANCH  46  52
BRANCH  47  54
HETATM   54  O   UNK N   1     -10.931  20.416   8.946  0.00  0.00    -0.369 OA
HETATM   55  H   UNK N   1     -10.075  20.897   8.793  0.00  0.00     0.212 HD
ENDBRANCH  47  54
BRANCH  49  56
HETATM   56  C   UNK N   1     -13.955  17.910  10.217  0.00  0.00     0.198 C 
BRANCH  56  57
HETATM   57  O   UNK N   1     -14.026  16.511  10.167  0.00  0.00    -0.398 OA
HETATM   58  H   UNK N   1     -13.116  16.193   9.933  0.00  0.00     0.209 HD
ENDBRANCH  56  57
ENDBRANCH  49  56
ENDBRANCH  43  44
ENDBRANCH   6  43
TORSDOF 22
ENDMDL
MODEL 6
REMARK VINA RESULT:      -7.2      3.521      6.785
REMARK  22 active torsions:
REMARK  status: ('A' for Active; 'I' for Inactive)
REMARK    1  A    between atoms: O_1  and  C_22 
REMARK    2  A    between atoms: O_1  and  C_25 
REMARK    3  A    between atoms: O_4  and  C_30 
REMARK    4  A    between atoms: O_4  and  C_32 
REMARK    5  A    between atoms: O_5  and  C_21 
REMARK    6  A    between atoms: O_6  and  C_23 
REMARK    7  A    between atoms: O_7  and  C_26 
REMARK    8  A    between atoms: O_9  and  C_29 
REMARK    9  A    between atoms: O_10  and  C_31 
REMARK   10  A    between atoms: O_11  and  C_33 
REMARK   11  A    between atoms: O_12  and  C_34 
REMARK   12  A    between atoms: O_13  and  C_38 
REMARK   13  A    between atoms: O_14  and  C_39 
REMARK   14  A    between atoms: O_15  and  C_40 
REMARK   15  A    between atoms: O_16  and  C_42 
REMARK   16  A    between atoms: O_17  and  C_43 
REMARK   17  A    between atoms: O_18  and  C_44 
REMARK   18  A    between atoms: N_19  and  C_20 
REMARK   19  A    between atoms: N_19  and  C_28 
REMARK   20  A    between atoms: C_27  and  C_39 
REMARK   21  A    between atoms: C_36  and  C_43 
REMARK   22  A    between atoms: C_41  and  C_44 
ROOT
HETATM    1  O   UNK N   1     -28.384  38.745   1.321  0.00  0.00    -0.348 OA
HETATM    2  C   UNK N   1     -29.193  37.313  -0.510  0.00  0.00     0.187 C 
HETATM    3  C   UNK N   1     -29.807  36.334   0.518  0.00  0.00     0.183 C 
HETATM    4  C   UNK N   1     -29.107  38.743   0.091  0.00  0.00     0.180 C 
HETATM    5  C   UNK N   1     -29.016  36.431   1.833  0.00  0.00     0.204 C 
HETATM    6  C   UNK N   1     -28.965  37.900   2.312  0.00  0.00     0.292 C 
ENDROOT
BRANCH   2   7
HETATM    7  O   UNK N   1     -27.863  36.921  -0.799  0.00  0.00    -0.348 OA
BRANCH   7   8
HETATM    8  C   UNK N   1     -27.465  37.239  -2.118  0.00  0.00     0.292 C 
HETATM    9  O   UNK N   1     -26.506  38.293  -2.073  0.00  0.00    -0.351 OA
HETATM   10  C   UNK N   1     -26.030  38.665  -3.366  0.00  0.00     0.156 C 
HETATM   11  C   UNK N   1     -25.329  37.473  -4.070  0.00  0.00     0.281 C 
HETATM   12  C   UNK N   1     -27.091  39.401  -4.206  0.00  0.00     0.042 C 
HETATM   13  C   UNK N   1     -26.299  36.251  -4.130  0.00  0.00     0.187 C 
HETATM   14  C   UNK N   1     -26.872  35.948  -2.733  0.00  0.00     0.204 C 
BRANCH  11  15
HETATM   15  N   UNK N   1     -24.086  37.188  -3.324  0.00  0.00     0.104 N 
HETATM   16  H   UNK N   1     -23.426  36.577  -3.849  0.00  0.00     0.317 HD
BRANCH  15  17
HETATM   17  C   UNK N   1     -23.450  38.341  -2.654  0.00  0.00     0.275 C 
HETATM   18  C   UNK N   1     -22.105  38.690  -3.358  0.00  0.00     0.186 C 
HETATM   19  C   UNK N   1     -21.290  39.645  -2.484  0.00  0.00     0.182 C 
HETATM   20  C   UNK N   1     -20.920  38.946  -1.155  0.00  0.00     0.180 C 
HETATM   21  C   UNK N   1     -22.127  38.288  -0.489  0.00  0.00    -0.027 C 
HETATM   22  C   UNK N   1     -23.276  38.043  -1.173  0.00  0.00     0.018 C 
BRANCH  18  23
HETATM   23  O   UNK N   1     -21.334  37.548  -3.671  0.00  0.00    -0.390 OA
HETATM   24  H   UNK N   1     -21.921  36.859  -4.077  0.00  0.00     0.210 HD
ENDBRANCH  18  23
BRANCH  19  25
HETATM   25  O   UNK N   1     -22.060  40.796  -2.229  0.00  0.00    -0.390 OA
HETATM   26  H   UNK N   1     -21.480  41.580  -2.409  0.00  0.00     0.210 HD
ENDBRANCH  19  25
BRANCH  20  27
HETATM   27  O   UNK N   1     -19.921  37.984  -1.387  0.00  0.00    -0.388 OA
HETATM   28  H   UNK N   1     -19.175  38.434  -1.862  0.00  0.00     0.210 HD
ENDBRANCH  20  27
BRANCH  21  29
HETATM   29  C   UNK N   1     -22.051  37.935   0.980  0.00  0.00     0.201 C 
BRANCH  29  30
HETATM   30  O   UNK N   1     -20.782  37.431   1.292  0.00  0.00    -0.397 OA
HETATM   31  H   UNK N   1     -20.128  38.065   0.899  0.00  0.00     0.209 HD
ENDBRANCH  29  30
ENDBRANCH  21  29
ENDBRANCH  15  17
ENDBRANCH  11  15
BRANCH  13  32
HETATM   32  O   UNK N   1     -27.363  36.520  -5.003  0.00  0.00    -0.391 OA
HETATM   33  H   UNK N   1     -27.883  35.678  -5.096  0.00  0.00     0.210 HD
ENDBRANCH  13  32
BRANCH  14  34
HETATM   34  O   UNK N   1     -25.870  35.411  -1.908  0.00  0.00    -0.388 OA
HETATM   35  H   UNK N   1     -25.818  34.437  -2.092  0.00  0.00     0.210 HD
ENDBRANCH  14  34
ENDBRANCH   7   8
ENDBRANCH   2   7
BRANCH   3  36
HETATM   36  O   UNK N   1     -31.157  36.636   0.755  0.00  0.00    -0.390 OA
HETATM   37  H   UNK N   1     -31.277  37.599   0.546  0.00  0.00     0.210 HD
ENDBRANCH   3  36
BRANCH   4  38
HETATM   38  C   UNK N   1     -30.443  39.515   0.193  0.00  0.00     0.198 C 
BRANCH  38  39
HETATM   39  O   UNK N   1     -31.310  39.093  -0.822  0.00  0.00    -0.398 OA
HETATM   40  H   UNK N   1     -30.822  39.222  -1.677  0.00  0.00     0.209 HD
ENDBRANCH  38  39
ENDBRANCH   4  38
BRANCH   5  41
HETATM   41  O   UNK N   1     -27.712  35.943   1.630  0.00  0.00    -0.388 OA
HETATM   42  H   UNK N   1     -27.787  34.975   1.424  0.00  0.00     0.210 HD
ENDBRANCH   5  41
BRANCH   6  43
HETATM   43  O   UNK N   1     -28.167  37.923   3.479  0.00  0.00    -0.348 OA
BRANCH  43  44
HETATM   44  C   UNK N   1     -28.882  37.556   4.649  0.00  0.00     0.187 C 
HETATM   45  C   UNK N   1     -28.123  36.425   5.370  0.00  0.00     0.183 C 
HETATM   46  C   UNK N   1     -28.789  36.161   6.736  0.00  0.00     0.204 C 
HETATM   47  C   UNK N   1     -28.900  37.475   7.540  0.00  0.00     0.288 C 
HETATM   48  O   UNK N   1     -29.625  38.446   6.801  0.00  0.00    -0.349 OA
HETATM   49  C   UNK N   1     -28.954  38.783   5.592  0.00  0.00     0.180 C 
BRANCH  45  50
HETATM   50  O   UNK N   1     -28.141  35.265   4.581  0.00  0.00    -0.390 OA
HETATM   51  H   UNK N   1     -27.580  34.589   5.045  0.00  0.00     0.210 HD
ENDBRANCH  45  50
BRANCH  46  52
HETATM   52  O   UNK N   1     -28.103  35.173   7.465  0.00  0.00    -0.388 OA
HETATM   53  H   UNK N   1     -28.632  34.975   8.282  0.00  0.00     0.210 HD
ENDBRANCH  46  52
BRANCH  47  54
HETATM   54  O   UNK N   1     -27.632  37.962   7.911  0.00  0.00    -0.369 OA
HETATM   55  H   UNK N   1     -27.247  37.292   8.535  0.00  0.00     0.212 HD
ENDBRANCH  47  54
BRANCH  49  56
HETATM   56  C   UNK N   1     -29.700  39.955   4.945  0.00  0.00     0.198 C 
BRANCH  56  57
HETATM   57  O   UNK N   1     -31.008  39.555   4.642  0.00  0.00    -0.398 OA
HETATM   58  H   UNK N   1     -31.497  39.519   5.505  0.00  0.00     0.209 HD
ENDBRANCH  56  57
ENDBRANCH  49  56
ENDBRANCH  43  44
ENDBRANCH   6  43
TORSDOF 22
ENDMDL
MODEL 7
REMARK VINA RESULT:      -7.2     29.279     31.540
REMARK  22 active torsions:
REMARK  status: ('A' for Active; 'I' for Inactive)
REMARK    1  A    between atoms: O_1  and  C_22 
REMARK    2  A    between atoms: O_1  and  C_25 
REMARK    3  A    between atoms: O_4  and  C_30 
REMARK    4  A    between atoms: O_4  and  C_32 
REMARK    5  A    between atoms: O_5  and  C_21 
REMARK    6  A    between atoms: O_6  and  C_23 
REMARK    7  A    between atoms: O_7  and  C_26 
REMARK    8  A    between atoms: O_9  and  C_29 
REMARK    9  A    between atoms: O_10  and  C_31 
REMARK   10  A    between atoms: O_11  and  C_33 
REMARK   11  A    between atoms: O_12  and  C_34 
REMARK   12  A    between atoms: O_13  and  C_38 
REMARK   13  A    between atoms: O_14  and  C_39 
REMARK   14  A    between atoms: O_15  and  C_40 
REMARK   15  A    between atoms: O_16  and  C_42 
REMARK   16  A    between atoms: O_17  and  C_43 
REMARK   17  A    between atoms: O_18  and  C_44 
REMARK   18  A    between atoms: N_19  and  C_20 
REMARK   19  A    between atoms: N_19  and  C_28 
REMARK   20  A    between atoms: C_27  and  C_39 
REMARK   21  A    between atoms: C_36  and  C_43 
REMARK   22  A    between atoms: C_41  and  C_44 
ROOT
HETATM    1  O   UNK N   1     -14.093  12.601  10.121  0.00  0.00    -0.348 OA
HETATM    2  C   UNK N   1     -12.855  10.963  11.479  0.00  0.00     0.187 C 
HETATM    3  C   UNK N   1     -11.519  11.472  10.888  0.00  0.00     0.183 C 
HETATM    4  C   UNK N   1     -13.925  12.088  11.442  0.00  0.00     0.180 C 
HETATM    5  C   UNK N   1     -11.783  12.060   9.492  0.00  0.00     0.204 C 
HETATM    6  C   UNK N   1     -12.890  13.138   9.574  0.00  0.00     0.292 C 
ENDROOT
BRANCH   2   7
HETATM    7  O   UNK N   1     -13.355   9.909  10.674  0.00  0.00    -0.348 OA
BRANCH   7   8
HETATM    8  C   UNK N   1     -14.616   9.433  11.105  0.00  0.00     0.292 C 
HETATM    9  O   UNK N   1     -15.472   9.295   9.974  0.00  0.00    -0.351 OA
HETATM   10  C   UNK N   1     -16.764   8.795  10.315  0.00  0.00     0.156 C 
HETATM   11  C   UNK N   1     -16.669   7.387  10.960  0.00  0.00     0.281 C 
HETATM   12  C   UNK N   1     -17.620   9.820  11.083  0.00  0.00     0.042 C 
HETATM   13  C   UNK N   1     -15.713   7.435  12.193  0.00  0.00     0.187 C 
HETATM   14  C   UNK N   1     -14.367   8.077  11.809  0.00  0.00     0.204 C 
BRANCH  11  15
HETATM   15  N   UNK N   1     -16.214   6.451   9.911  0.00  0.00     0.104 N 
HETATM   16  H   UNK N   1     -15.279   6.698   9.522  0.00  0.00     0.317 HD
BRANCH  15  17
HETATM   17  C   UNK N   1     -16.395   5.013  10.197  0.00  0.00     0.275 C 
HETATM   18  C   UNK N   1     -15.171   4.207   9.669  0.00  0.00     0.186 C 
HETATM   19  C   UNK N   1     -15.496   2.713   9.657  0.00  0.00     0.182 C 
HETATM   20  C   UNK N   1     -16.657   2.441   8.672  0.00  0.00     0.180 C 
HETATM   21  C   UNK N   1     -17.837   3.385   8.891  0.00  0.00    -0.027 C 
HETATM   22  C   UNK N   1     -17.711   4.534   9.606  0.00  0.00     0.018 C 
BRANCH  18  23
HETATM   23  O   UNK N   1     -14.752   4.619   8.384  0.00  0.00    -0.390 OA
HETATM   24  H   UNK N   1     -15.184   5.484   8.162  0.00  0.00     0.210 HD
ENDBRANCH  18  23
BRANCH  19  25
HETATM   25  O   UNK N   1     -15.861   2.317  10.958  0.00  0.00    -0.390 OA
HETATM   26  H   UNK N   1     -15.634   1.354  11.044  0.00  0.00     0.210 HD
ENDBRANCH  19  25
BRANCH  20  27
HETATM   27  O   UNK N   1     -16.193   2.557   7.349  0.00  0.00    -0.388 OA
HETATM   28  H   UNK N   1     -16.789   3.192   6.876  0.00  0.00     0.210 HD
ENDBRANCH  20  27
BRANCH  21  29
HETATM   29  C   UNK N   1     -19.190   3.009   8.328  0.00  0.00     0.201 C 
BRANCH  29  30
HETATM   30  O   UNK N   1     -19.063   2.603   6.993  0.00  0.00    -0.397 OA
HETATM   31  H   UNK N   1     -19.702   3.156   6.474  0.00  0.00     0.209 HD
ENDBRANCH  29  30
ENDBRANCH  21  29
ENDBRANCH  15  17
ENDBRANCH  11  15
BRANCH  13  32
HETATM   32  O   UNK N   1     -16.291   8.189  13.225  0.00  0.00    -0.391 OA
HETATM   33  H   UNK N   1     -15.717   8.989  13.358  0.00  0.00     0.210 HD
ENDBRANCH  13  32
BRANCH  14  34
HETATM   34  O   UNK N   1     -13.639   7.207  10.980  0.00  0.00    -0.388 OA
HETATM   35  H   UNK N   1     -13.352   7.722  10.182  0.00  0.00     0.210 HD
ENDBRANCH  14  34
ENDBRANCH   7   8
ENDBRANCH   2   7
BRANCH   3  36
HETATM   36  O   UNK N   1     -10.945  12.451  11.713  0.00  0.00    -0.390 OA
HETATM   37  H   UNK N   1     -10.478  11.970  12.445  0.00  0.00     0.210 HD
ENDBRANCH   3  36
BRANCH   4  38
HETATM   38  C   UNK N   1     -13.761  13.211  12.492  0.00  0.00     0.198 C 
BRANCH  38  39
HETATM   39  O   UNK N   1     -14.843  14.097  12.408  0.00  0.00    -0.398 OA
HETATM   40  H   UNK N   1     -15.658  13.534  12.340  0.00  0.00     0.209 HD
ENDBRANCH  38  39
ENDBRANCH   4  38
BRANCH   5  41
HETATM   41  O   UNK N   1     -12.176  11.031   8.618  0.00  0.00    -0.388 OA
HETATM   42  H   UNK N   1     -12.101  11.384   7.693  0.00  0.00     0.210 HD
ENDBRANCH   5  41
BRANCH   6  43
HETATM   43  O   UNK N   1     -13.129  13.582   8.253  0.00  0.00    -0.348 OA
BRANCH  43  44
HETATM   44  C   UNK N   1     -14.507  13.751   7.963  0.00  0.00     0.187 C 
HETATM   45  C   UNK N   1     -14.847  15.254   7.990  0.00  0.00     0.183 C 
HETATM   46  C   UNK N   1     -16.290  15.454   7.485  0.00  0.00     0.204 C 
HETATM   47  C   UNK N   1     -16.475  14.780   6.109  0.00  0.00     0.288 C 
HETATM   48  O   UNK N   1     -16.151  13.400   6.189  0.00  0.00    -0.349 OA
HETATM   49  C   UNK N   1     -14.786  13.207   6.539  0.00  0.00     0.180 C 
BRANCH  45  50
HETATM   50  O   UNK N   1     -14.710  15.746   9.297  0.00  0.00    -0.390 OA
HETATM   51  H   UNK N   1     -15.551  15.531   9.780  0.00  0.00     0.210 HD
ENDBRANCH  45  50
BRANCH  46  52
HETATM   52  O   UNK N   1     -16.639  16.816   7.437  0.00  0.00    -0.388 OA
HETATM   53  H   UNK N   1     -17.313  16.933   6.717  0.00  0.00     0.210 HD
ENDBRANCH  46  52
BRANCH  47  54
HETATM   54  O   UNK N   1     -15.714  15.422   5.113  0.00  0.00    -0.369 OA
HETATM   55  H   UNK N   1     -15.521  14.736   4.422  0.00  0.00     0.212 HD
ENDBRANCH  47  54
BRANCH  49  56
HETATM   56  C   UNK N   1     -14.473  11.711   6.430  0.00  0.00     0.198 C 
BRANCH  56  57
HETATM   57  O   UNK N   1     -14.951  11.058   7.573  0.00  0.00    -0.398 OA
HETATM   58  H   UNK N   1     -15.622  11.665   7.982  0.00  0.00     0.209 HD
ENDBRANCH  56  57
ENDBRANCH  49  56
ENDBRANCH  43  44
ENDBRANCH   6  43
TORSDOF 22
ENDMDL
MODEL 8
REMARK VINA RESULT:      -7.1     28.455     30.888
REMARK  22 active torsions:
REMARK  status: ('A' for Active; 'I' for Inactive)
REMARK    1  A    between atoms: O_1  and  C_22 
REMARK    2  A    between atoms: O_1  and  C_25 
REMARK    3  A    between atoms: O_4  and  C_30 
REMARK    4  A    between atoms: O_4  and  C_32 
REMARK    5  A    between atoms: O_5  and  C_21 
REMARK    6  A    between atoms: O_6  and  C_23 
REMARK    7  A    between atoms: O_7  and  C_26 
REMARK    8  A    between atoms: O_9  and  C_29 
REMARK    9  A    between atoms: O_10  and  C_31 
REMARK   10  A    between atoms: O_11  and  C_33 
REMARK   11  A    between atoms: O_12  and  C_34 
REMARK   12  A    between atoms: O_13  and  C_38 
REMARK   13  A    between atoms: O_14  and  C_39 
REMARK   14  A    between atoms: O_15  and  C_40 
REMARK   15  A    between atoms: O_16  and  C_42 
REMARK   16  A    between atoms: O_17  and  C_43 
REMARK   17  A    between atoms: O_18  and  C_44 
REMARK   18  A    between atoms: N_19  and  C_20 
REMARK   19  A    between atoms: N_19  and  C_28 
REMARK   20  A    between atoms: C_27  and  C_39 
REMARK   21  A    between atoms: C_36  and  C_43 
REMARK   22  A    between atoms: C_41  and  C_44 
ROOT
HETATM    1  O   UNK N   1     -14.529  12.333  11.251  0.00  0.00    -0.348 OA
HETATM    2  C   UNK N   1     -13.907   9.994  10.805  0.00  0.00     0.187 C 
HETATM    3  C   UNK N   1     -13.634  10.342   9.323  0.00  0.00     0.183 C 
HETATM    4  C   UNK N   1     -13.715  11.250  11.698  0.00  0.00     0.180 C 
HETATM    5  C   UNK N   1     -14.499  11.550   8.926  0.00  0.00     0.204 C 
HETATM    6  C   UNK N   1     -14.253  12.721   9.906  0.00  0.00     0.292 C 
ENDROOT
BRANCH   2   7
HETATM    7  O   UNK N   1     -15.260   9.601  10.955  0.00  0.00    -0.348 OA
BRANCH   7   8
HETATM    8  C   UNK N   1     -15.463   8.219  10.729  0.00  0.00     0.292 C 
HETATM    9  O   UNK N   1     -15.922   7.613  11.936  0.00  0.00    -0.351 OA
HETATM   10  C   UNK N   1     -16.176   6.217  11.793  0.00  0.00     0.156 C 
HETATM   11  C   UNK N   1     -17.276   5.953  10.730  0.00  0.00     0.281 C 
HETATM   12  C   UNK N   1     -14.888   5.386  11.635  0.00  0.00     0.042 C 
HETATM   13  C   UNK N   1     -16.874   6.618   9.377  0.00  0.00     0.187 C 
HETATM   14  C   UNK N   1     -16.506   8.098   9.591  0.00  0.00     0.204 C 
BRANCH  11  15
HETATM   15  N   UNK N   1     -18.548   6.471  11.274  0.00  0.00     0.104 N 
HETATM   16  H   UNK N   1     -18.629   7.507  11.205  0.00  0.00     0.317 HD
BRANCH  15  17
HETATM   17  C   UNK N   1     -19.770   5.736  10.889  0.00  0.00     0.275 C 
HETATM   18  C   UNK N   1     -20.601   6.578   9.875  0.00  0.00     0.186 C 
HETATM   19  C   UNK N   1     -22.004   5.987   9.731  0.00  0.00     0.182 C 
HETATM   20  C   UNK N   1     -22.746   6.076  11.085  0.00  0.00     0.180 C 
HETATM   21  C   UNK N   1     -21.906   5.543  12.244  0.00  0.00    -0.027 C 
HETATM   22  C   UNK N   1     -20.563   5.369  12.133  0.00  0.00     0.018 C 
BRANCH  18  23
HETATM   23  O   UNK N   1     -20.686   7.942  10.231  0.00  0.00    -0.390 OA
HETATM   24  H   UNK N   1     -21.640   8.215  10.252  0.00  0.00     0.210 HD
ENDBRANCH  18  23
BRANCH  19  25
HETATM   25  O   UNK N   1     -21.892   4.643   9.327  0.00  0.00    -0.390 OA
HETATM   26  H   UNK N   1     -22.192   4.598   8.381  0.00  0.00     0.210 HD
ENDBRANCH  19  25
BRANCH  20  27
HETATM   27  O   UNK N   1     -23.114   7.410  11.337  0.00  0.00    -0.388 OA
HETATM   28  H   UNK N   1     -22.434   7.995  10.916  0.00  0.00     0.210 HD
ENDBRANCH  20  27
BRANCH  21  29
HETATM   29  C   UNK N   1     -22.598   5.163  13.535  0.00  0.00     0.201 C 
BRANCH  29  30
HETATM   30  O   UNK N   1     -21.822   5.556  14.633  0.00  0.00    -0.397 OA
HETATM   31  H   UNK N   1     -22.432   5.560  15.416  0.00  0.00     0.209 HD
ENDBRANCH  29  30
ENDBRANCH  21  29
ENDBRANCH  15  17
ENDBRANCH  11  15
BRANCH  13  32
HETATM   32  O   UNK N   1     -15.769   5.957   8.822  0.00  0.00    -0.391 OA
HETATM   33  H   UNK N   1     -14.959   6.463   9.096  0.00  0.00     0.210 HD
ENDBRANCH  13  32
BRANCH  14  34
HETATM   34  O   UNK N   1     -17.660   8.843   9.885  0.00  0.00    -0.388 OA
HETATM   35  H   UNK N   1     -18.404   8.201  10.029  0.00  0.00     0.210 HD
ENDBRANCH  14  34
ENDBRANCH   7   8
ENDBRANCH   2   7
BRANCH   3  36
HETATM   36  O   UNK N   1     -12.279  10.644   9.118  0.00  0.00    -0.390 OA
HETATM   37  H   UNK N   1     -11.855  10.679  10.015  0.00  0.00     0.210 HD
ENDBRANCH   3  36
BRANCH   4  38
HETATM   38  C   UNK N   1     -12.253  11.680  11.954  0.00  0.00     0.198 C 
BRANCH  38  39
HETATM   39  O   UNK N   1     -11.433  10.546  12.026  0.00  0.00    -0.398 OA
HETATM   40  H   UNK N   1     -10.977  10.589  12.906  0.00  0.00     0.209 HD
ENDBRANCH  38  39
ENDBRANCH   4  38
BRANCH   5  41
HETATM   41  O   UNK N   1     -15.856  11.180   8.948  0.00  0.00    -0.388 OA
HETATM   42  H   UNK N   1     -16.062  10.757   8.073  0.00  0.00     0.210 HD
ENDBRANCH   5  41
BRANCH   6  43
HETATM   43  O   UNK N   1     -15.128  13.765   9.526  0.00  0.00    -0.348 OA
BRANCH  43  44
HETATM   44  C   UNK N   1     -14.628  14.547   8.453  0.00  0.00     0.187 C 
HETATM   45  C   UNK N   1     -15.682  14.595   7.330  0.00  0.00     0.183 C 
HETATM   46  C   UNK N   1     -15.226  15.600   6.252  0.00  0.00     0.204 C 
HETATM   47  C   UNK N   1     -14.910  16.968   6.895  0.00  0.00     0.288 C 
HETATM   48  O   UNK N   1     -13.923  16.822   7.905  0.00  0.00    -0.349 OA
HETATM   49  C   UNK N   1     -14.382  15.990   8.963  0.00  0.00     0.180 C 
BRANCH  45  50
HETATM   50  O   UNK N   1     -15.841  13.316   6.774  0.00  0.00    -0.390 OA
HETATM   51  H   UNK N   1     -14.933  12.926   6.677  0.00  0.00     0.210 HD
ENDBRANCH  45  50
BRANCH  46  52
HETATM   52  O   UNK N   1     -16.178  15.727   5.225  0.00  0.00    -0.388 OA
HETATM   53  H   UNK N   1     -17.075  15.793   5.646  0.00  0.00     0.210 HD
ENDBRANCH  46  52
BRANCH  47  54
HETATM   54  O   UNK N   1     -16.071  17.579   7.406  0.00  0.00    -0.369 OA
HETATM   55  H   UNK N   1     -16.519  16.898   7.974  0.00  0.00     0.212 HD
ENDBRANCH  47  54
BRANCH  49  56
HETATM   56  C   UNK N   1     -13.340  16.026  10.085  0.00  0.00     0.198 C 
BRANCH  56  57
HETATM   57  O   UNK N   1     -13.997  15.994  11.322  0.00  0.00    -0.398 OA
HETATM   58  H   UNK N   1     -13.287  15.958  12.015  0.00  0.00     0.209 HD
ENDBRANCH  56  57
ENDBRANCH  49  56
ENDBRANCH  43  44
ENDBRANCH   6  43
TORSDOF 22
ENDMDL
MODEL 9
REMARK VINA RESULT:      -7.1     38.481     42.120
REMARK  22 active torsions:
REMARK  status: ('A' for Active; 'I' for Inactive)
REMARK    1  A    between atoms: O_1  and  C_22 
REMARK    2  A    between atoms: O_1  and  C_25 
REMARK    3  A    between atoms: O_4  and  C_30 
REMARK    4  A    between atoms: O_4  and  C_32 
REMARK    5  A    between atoms: O_5  and  C_21 
REMARK    6  A    between atoms: O_6  and  C_23 
REMARK    7  A    between atoms: O_7  and  C_26 
REMARK    8  A    between atoms: O_9  and  C_29 
REMARK    9  A    between atoms: O_10  and  C_31 
REMARK   10  A    between atoms: O_11  and  C_33 
REMARK   11  A    between atoms: O_12  and  C_34 
REMARK   12  A    between atoms: O_13  and  C_38 
REMARK   13  A    between atoms: O_14  and  C_39 
REMARK   14  A    between atoms: O_15  and  C_40 
REMARK   15  A    between atoms: O_16  and  C_42 
REMARK   16  A    between atoms: O_17  and  C_43 
REMARK   17  A    between atoms: O_18  and  C_44 
REMARK   18  A    between atoms: N_19  and  C_20 
REMARK   19  A    between atoms: N_19  and  C_28 
REMARK   20  A    between atoms: C_27  and  C_39 
REMARK   21  A    between atoms: C_36  and  C_43 
REMARK   22  A    between atoms: C_41  and  C_44 
ROOT
HETATM    1  O   UNK N   1     -44.866   2.468  17.898  0.00  0.00    -0.348 OA
HETATM    2  C   UNK N   1     -46.512   1.909  19.640  0.00  0.00     0.187 C 
HETATM    3  C   UNK N   1     -47.591   2.727  18.892  0.00  0.00     0.183 C 
HETATM    4  C   UNK N   1     -45.438   1.394  18.643  0.00  0.00     0.180 C 
HETATM    5  C   UNK N   1     -46.902   3.827  18.069  0.00  0.00     0.204 C 
HETATM    6  C   UNK N   1     -45.830   3.202  17.145  0.00  0.00     0.292 C 
ENDROOT
BRANCH   2   7
HETATM    7  O   UNK N   1     -45.835   2.749  20.557  0.00  0.00    -0.348 OA
BRANCH   7   8
HETATM    8  C   UNK N   1     -44.861   2.064  21.322  0.00  0.00     0.292 C 
HETATM    9  O   UNK N   1     -43.580   2.631  21.057  0.00  0.00    -0.351 OA
HETATM   10  C   UNK N   1     -42.535   2.013  21.807  0.00  0.00     0.156 C 
HETATM   11  C   UNK N   1     -42.771   2.170  23.333  0.00  0.00     0.281 C 
HETATM   12  C   UNK N   1     -42.218   0.583  21.328  0.00  0.00     0.042 C 
HETATM   13  C   UNK N   1     -44.178   1.607  23.710  0.00  0.00     0.187 C 
HETATM   14  C   UNK N   1     -45.264   2.220  22.808  0.00  0.00     0.204 C 
BRANCH  11  15
HETATM   15  N   UNK N   1     -42.615   3.602  23.659  0.00  0.00     0.104 N 
HETATM   16  H   UNK N   1     -43.010   3.854  24.589  0.00  0.00     0.317 HD
BRANCH  15  17
HETATM   17  C   UNK N   1     -41.292   4.195  23.376  0.00  0.00     0.275 C 
HETATM   18  C   UNK N   1     -40.757   4.931  24.641  0.00  0.00     0.186 C 
HETATM   19  C   UNK N   1     -39.568   5.816  24.266  0.00  0.00     0.182 C 
HETATM   20  C   UNK N   1     -40.029   6.916  23.282  0.00  0.00     0.180 C 
HETATM   21  C   UNK N   1     -40.841   6.351  22.118  0.00  0.00    -0.027 C 
HETATM   22  C   UNK N   1     -41.386   5.108  22.164  0.00  0.00     0.018 C 
BRANCH  18  23
HETATM   23  O   UNK N   1     -41.747   5.702  25.290  0.00  0.00    -0.390 OA
HETATM   24  H   UNK N   1     -41.930   5.313  26.183  0.00  0.00     0.210 HD
ENDBRANCH  18  23
BRANCH  19  25
HETATM   25  O   UNK N   1     -38.576   5.016  23.668  0.00  0.00    -0.390 OA
HETATM   26  H   UNK N   1     -39.042   4.359  23.087  0.00  0.00     0.210 HD
ENDBRANCH  19  25
BRANCH  20  27
HETATM   27  O   UNK N   1     -40.788   7.880  23.970  0.00  0.00    -0.388 OA
HETATM   28  H   UNK N   1     -41.658   7.967  23.503  0.00  0.00     0.210 HD
ENDBRANCH  20  27
BRANCH  21  29
HETATM   29  C   UNK N   1     -41.010   7.188  20.868  0.00  0.00     0.201 C 
BRANCH  29  30
HETATM   30  O   UNK N   1     -41.550   8.439  21.192  0.00  0.00    -0.397 OA
HETATM   31  H   UNK N   1     -42.028   8.752  20.382  0.00  0.00     0.209 HD
ENDBRANCH  29  30
ENDBRANCH  21  29
ENDBRANCH  15  17
ENDBRANCH  11  15
BRANCH  13  32
HETATM   32  O   UNK N   1     -44.199   0.213  23.554  0.00  0.00    -0.391 OA
HETATM   33  H   UNK N   1     -45.019  -0.010  23.039  0.00  0.00     0.210 HD
ENDBRANCH  13  32
BRANCH  14  34
HETATM   34  O   UNK N   1     -45.456   3.573  23.138  0.00  0.00    -0.388 OA
HETATM   35  H   UNK N   1     -45.970   3.605  23.987  0.00  0.00     0.210 HD
ENDBRANCH  14  34
ENDBRANCH   7   8
ENDBRANCH   2   7
BRANCH   3  36
HETATM   36  O   UNK N   1     -48.348   1.905  18.044  0.00  0.00    -0.390 OA
HETATM   37  H   UNK N   1     -49.264   1.868  18.423  0.00  0.00     0.210 HD
ENDBRANCH   3  36
BRANCH   4  38
HETATM   38  C   UNK N   1     -45.865   0.215  17.739  0.00  0.00     0.198 C 
BRANCH  38  39
HETATM   39  O   UNK N   1     -46.327  -0.844  18.533  0.00  0.00    -0.398 OA
HETATM   40  H   UNK N   1     -45.825  -0.791  19.387  0.00  0.00     0.209 HD
ENDBRANCH  38  39
ENDBRANCH   4  38
BRANCH   5  41
HETATM   41  O   UNK N   1     -46.305   4.758  18.938  0.00  0.00    -0.388 OA
HETATM   42  H   UNK N   1     -47.029   5.339  19.290  0.00  0.00     0.210 HD
ENDBRANCH   5  41
BRANCH   6  43
HETATM   43  O   UNK N   1     -45.192   4.271  16.475  0.00  0.00    -0.348 OA
BRANCH  43  44
HETATM   44  C   UNK N   1     -43.853   3.979  16.108  0.00  0.00     0.187 C 
HETATM   45  C   UNK N   1     -43.787   3.733  14.589  0.00  0.00     0.183 C 
HETATM   46  C   UNK N   1     -42.311   3.611  14.160  0.00  0.00     0.204 C 
HETATM   47  C   UNK N   1     -41.509   4.837  14.647  0.00  0.00     0.288 C 
HETATM   48  O   UNK N   1     -41.620   4.971  16.055  0.00  0.00    -0.349 OA
HETATM   49  C   UNK N   1     -42.967   5.204  16.450  0.00  0.00     0.180 C 
BRANCH  45  50
HETATM   50  O   UNK N   1     -44.492   2.562  14.268  0.00  0.00    -0.390 OA
HETATM   51  H   UNK N   1     -45.397   2.840  13.969  0.00  0.00     0.210 HD
ENDBRANCH  45  50
BRANCH  46  52
HETATM   52  O   UNK N   1     -42.187   3.439  12.770  0.00  0.00    -0.388 OA
HETATM   53  H   UNK N   1     -42.208   2.464  12.580  0.00  0.00     0.210 HD
ENDBRANCH  46  52
BRANCH  47  54
HETATM   54  O   UNK N   1     -41.917   6.014  13.992  0.00  0.00    -0.369 OA
HETATM   55  H   UNK N   1     -42.771   6.289  14.417  0.00  0.00     0.212 HD
ENDBRANCH  47  54
BRANCH  49  56
HETATM   56  C   UNK N   1     -42.978   5.513  17.950  0.00  0.00     0.198 C 
BRANCH  56  57
HETATM   57  O   UNK N   1     -43.050   4.311  18.666  0.00  0.00    -0.398 OA
HETATM   58  H   UNK N   1     -42.543   4.456  19.508  0.00  0.00     0.209 HD
ENDBRANCH  56  57
ENDBRANCH  49  56
ENDBRANCH  43  44
ENDBRANCH   6  43
TORSDOF 22
ENDMDL
