# Supplementary material for: UPLC-ESI/MSn metabolic profiling of Cedrela odorata L. and Toona ciliata M. Roem and in vitro investigation of their anti-diabetic activity supported with molecular docking studies
Source: Front Chem. 2024 Nov 15;12:1462309. doi: 10.3389/fchem.2024.1462309 (PMC11604428; doi:10.3389/fchem.2024.1462309)
Supplement: Supplementary file 1 [file DataSheet2.zip › Raw data_docking/alpha-glucosidase/acarbose/Unnamed_uff_E_871.17_out.pdbqt_3TOP.mini.pdb]

HETATM    1  C   UNK N   1     -26.865  37.539  -2.243  0.00  0.00      .018 C  
HETATM    2  C   UNK N   1     -26.542  36.528  -3.090  0.00  0.00      .027 C  
HETATM    3  C   UNK N   1     -28.165  41.158   2.105  0.00  0.00      .042 C  
HETATM    4  N   UNK N   1     -27.491  37.967   0.089  0.00  0.00      .104 N  
HETATM    5  C   UNK N   1     -27.500  39.846   1.648  0.00  0.00      .156 C  
HETATM    6  C   UNK N   1     -27.526  38.641   6.835  0.00  0.00      .180 C  
HETATM    7  C   UNK N   1     -27.316  35.211  -3.103  0.00  0.00      .180 C  
HETATM    8  C   UNK N   1     -22.623  38.537   7.774  0.00  0.00      .180 C  
HETATM    9  C   UNK N   1     -28.686  35.328  -2.394  0.00  0.00      .182 C  
HETATM   10  C   UNK N   1     -27.673  36.161   6.283  0.00  0.00      .183 C  
HETATM   11  C   UNK N   1     -23.656  38.179  10.034  0.00  0.00      .183 C  
HETATM   12  C   UNK N   1     -28.502  35.988  -1.027  0.00  0.00      .186 C  
HETATM   13  C   UNK N   1     -27.948  37.594   5.768  0.00  0.00      .187 C  
HETATM   14  C   UNK N   1     -29.442  38.199   1.690  0.00  0.00      .187 C  
HETATM   15  C   UNK N   1     -23.956  38.293   8.527  0.00  0.00      .187 C  
HETATM   16  C   UNK N   1     -28.466  38.780   8.054  0.00  0.00      .198 C  
HETATM   17  C   UNK N   1     -22.838  38.664   6.263  0.00  0.00      .198 C  
HETATM   18  C   UNK N   1     -25.407  36.719  -4.074  0.00  0.00      .201 C  
HETATM   19  C   UNK N   1     -26.206  36.065   6.731  0.00  0.00      .204 C  
HETATM   20  C   UNK N   1     -28.753  37.528   2.893  0.00  0.00      .204 C  
HETATM   21  C   UNK N   1     -22.869  39.425  10.488  0.00  0.00      .204 C  
HETATM   22  H   UNK N   1     -23.718  35.859  -4.432  0.00  0.00      .209 H  
HETATM   23  H   UNK N   1     -30.267  38.219   8.463  0.00  0.00      .209 H  
HETATM   24  H   UNK N   1     -22.487  37.569   4.711  0.00  0.00      .209 H  
HETATM   25  H   UNK N   1     -27.815  34.235  -0.430  0.00  0.00      .210 H  
HETATM   26  H   UNK N   1     -29.244  36.075  -4.102  0.00  0.00      .210 H  
HETATM   27  H   UNK N   1     -27.179  33.577  -2.047  0.00  0.00      .210 H  
HETATM   28  H   UNK N   1     -30.451  38.986   3.151  0.00  0.00      .210 H  
HETATM   29  H   UNK N   1     -28.579  35.605   2.613  0.00  0.00      .210 H  
HETATM   30  H   UNK N   1     -27.933  35.690   8.146  0.00  0.00      .210 H  
HETATM   31  H   UNK N   1     -25.224  37.165   5.457  0.00  0.00      .210 H  
HETATM   32  H   UNK N   1     -24.620  37.892  11.696  0.00  0.00      .210 H  
HETATM   33  H   UNK N   1     -23.304  39.003  12.347  0.00  0.00      .210 H  
HETATM   34  H   UNK N   1     -20.760  37.997   8.992  0.00  0.00      .212 H  
HETATM   35  C   UNK N   1     -27.972  37.443  -1.205  0.00  0.00      .275 C  
HETATM   36  C   UNK N   1     -28.389  38.911   0.784  0.00  0.00      .281 C  
HETATM   37  C   UNK N   1     -21.622  39.624   9.599  0.00  0.00      .288 C  
HETATM   38  C   UNK N   1     -25.893  37.177   7.759  0.00  0.00      .292 C  
HETATM   39  C   UNK N   1     -27.839  38.550   3.611  0.00  0.00      .292 C  
HETATM   40  H   UNK N   1     -27.088  37.245   0.722  0.00  0.00      .317 H  
HETATM   41  O   UNK N   1     -26.163  38.469   7.219  0.00  0.00      .348 O  
HETATM   42  O   UNK N   1     -27.149  37.844   4.625  0.00  0.00      .348 O  
HETATM   43  O   UNK N   1     -24.518  37.072   8.071  0.00  0.00      .348 O  
HETATM   44  O   UNK N   1     -22.001  39.731   8.235  0.00  0.00      .349 O  
HETATM   45  O   UNK N   1     -26.889  39.130   2.720  0.00  0.00      .351 O  
HETATM   46  O   UNK N   1     -20.685  38.590   9.785  0.00  0.00      .369 O  
HETATM   47  O   UNK N   1     -26.551  34.201  -2.493  0.00  0.00      .388 O  
HETATM   48  O   UNK N   1     -28.017  36.410   2.464  0.00  0.00      .388 O  
HETATM   49  O   UNK N   1     -25.365  36.194   5.610  0.00  0.00      .388 O  
HETATM   50  O   UNK N   1     -22.519  39.350  11.848  0.00  0.00      .388 O  
HETATM   51  O   UNK N   1     -27.663  35.192  -0.217  0.00  0.00      .390 O  
HETATM   52  O   UNK N   1     -29.565  36.114  -3.164  0.00  0.00      .390 O  
HETATM   53  O   UNK N   1     -28.517  35.843   7.358  0.00  0.00      .390 O  
HETATM   54  O   UNK N   1     -24.859  38.069  10.749  0.00  0.00      .390 O  
HETATM   55  O   UNK N   1     -30.376  39.128   2.170  0.00  0.00      .391 O  
HETATM   56  O   UNK N   1     -24.259  36.055  -3.624  0.00  0.00      .397 O  
HETATM   57  O   UNK N   1     -29.790  38.548   7.658  0.00  0.00      .398 O  
HETATM   58  O   UNK N   1     -22.683  37.405   5.670  0.00  0.00      .398 O  
ATOM     59  N   ASP A 960     -33.303  35.235 -15.743  1.00 64.41           N  
ATOM     60  CA  ASP A 960     -32.832  35.976 -14.536  1.00101.28           C  
ATOM     61  C   ASP A 960     -32.804  35.120 -13.251  1.00 98.33           C  
ATOM     62  O   ASP A 960     -31.889  35.176 -12.427  1.00 66.34           O  
ATOM     63  CB  ASP A 960     -33.700  37.215 -14.285  1.00103.06           C  
ATOM     64  CG  ASP A 960     -32.901  38.326 -13.594  1.00100.01           C  
ATOM     65  OD1 ASP A 960     -31.690  38.434 -13.881  1.00 77.73           O  
ATOM     66  OD2 ASP A 960     -33.523  39.089 -12.821  1.00 92.03           O1-
ATOM     67 1H   ASP A 960     -33.491  34.279 -15.513  1.00 99.99           H  
ATOM     68 2H   ASP A 960     -34.100  35.644 -16.166  1.00 99.99           H  
ATOM     69 3H   ASP A 960     -32.614  35.238 -16.468  1.00 99.99           H  
ATOM     70  N   GLU A 961     -33.866  34.356 -13.060  1.00 98.50           N  
ATOM     71  CA  GLU A 961     -33.884  33.171 -12.195  1.00 73.90           C  
ATOM     72  C   GLU A 961     -33.006  32.155 -12.922  1.00 89.73           C  
ATOM     73  O   GLU A 961     -32.376  32.529 -13.919  1.00 93.45           O  
ATOM     74  CB  GLU A 961     -35.302  32.634 -12.186  1.00 58.58           C  
ATOM     75  CG  GLU A 961     -36.288  33.490 -11.394  1.00116.60           C  
ATOM     76  CD  GLU A 961     -36.969  34.601 -12.196  1.00116.49           C  
ATOM     77  OE1 GLU A 961     -36.291  35.282 -12.993  1.00106.81           O  
ATOM     78  OE2 GLU A 961     -38.172  34.792 -11.956  1.00 86.87           O1-
ATOM     79  H   GLU A 961     -34.739  34.533 -13.524  1.00 99.99           H  
ATOM     80  N   GLU A 962     -32.947  30.912 -12.463  1.00 98.31           N  
ATOM     81  CA  GLU A 962     -32.087  29.897 -13.127  1.00 94.33           C  
ATOM     82  C   GLU A 962     -30.598  30.245 -12.961  1.00 94.59           C  
ATOM     83  O   GLU A 962     -29.741  29.380 -13.158  1.00 86.83           O  
ATOM     84  CB  GLU A 962     -32.403  29.724 -14.624  1.00 45.46           C  
ATOM     85  CG  GLU A 962     -33.753  29.051 -14.870  1.00101.51           C  
ATOM     86  CD  GLU A 962     -34.201  29.021 -16.331  1.00102.86           C  
ATOM     87  OE1 GLU A 962     -33.688  29.840 -17.125  1.00109.27           O  
ATOM     88  OE2 GLU A 962     -35.113  28.210 -16.597  1.00 92.60           O1-
ATOM     89  H   GLU A 962     -33.281  30.650 -11.556  1.00 99.99           H  
ATOM     90  N   LYS A 963     -30.304  31.501 -12.647  1.00 82.22           N  
ATOM     91  CA  LYS A 963     -29.002  32.003 -12.203  1.00 90.44           C  
ATOM     92  C   LYS A 963     -28.765  31.412 -10.822  1.00 99.73           C  
ATOM     93  O   LYS A 963     -29.539  31.623  -9.885  1.00 78.39           O  
ATOM     94  CB  LYS A 963     -29.012  33.526 -12.093  1.00 58.61           C  
ATOM     95  CG  LYS A 963     -28.539  34.198 -13.378  1.00 74.81           C  
ATOM     96  CD  LYS A 963     -28.662  35.714 -13.234  1.00103.05           C  
ATOM     97  CE  LYS A 963     -28.461  36.397 -14.586  1.00 81.34           C  
ATOM     98  NZ  LYS A 963     -28.894  37.799 -14.539  1.00 76.46           N1+
ATOM     99  H   LYS A 963     -31.001  32.224 -12.734  1.00 99.99           H  
ATOM    100  HZ1 LYS A 963     -28.753  38.219 -15.435  1.00 99.99           H  
ATOM    101  HZ2 LYS A 963     -29.868  37.833 -14.306  1.00 99.99           H  
ATOM    102  HZ3 LYS A 963     -28.371  38.297 -13.848  1.00 99.99           H  
ATOM    103  N   ILE A 964     -27.781  30.533 -10.799  1.00 72.13           N  
ATOM    104  CA  ILE A 964     -27.435  29.822  -9.562  1.00 55.82           C  
ATOM    105  C   ILE A 964     -26.178  30.478  -9.009  1.00 78.97           C  
ATOM    106  O   ILE A 964     -25.128  30.358  -9.609  1.00 71.75           O  
ATOM    107  CB  ILE A 964     -27.276  28.309  -9.827  1.00 65.77           C  
ATOM    108  CG1 ILE A 964     -28.595  27.681 -10.317  1.00 65.38           C  
ATOM    109  CG2 ILE A 964     -26.708  27.546  -8.621  1.00 46.43           C  
ATOM    110  CD  ILE A 964     -29.840  28.024  -9.480  1.00 53.92           C  
ATOM    111  H   ILE A 964     -27.193  30.371 -11.591  1.00 99.99           H  
ATOM    112  N   ASP A 965     -26.354  31.311  -7.984  1.00 94.86           N  
ATOM    113  CA  ASP A 965     -25.234  32.056  -7.383  1.00 87.19           C  
ATOM    114  C   ASP A 965     -23.929  31.248  -7.324  1.00 64.59           C  
ATOM    115  O   ASP A 965     -23.844  30.245  -6.626  1.00103.00           O  
ATOM    116  CB  ASP A 965     -25.634  32.527  -5.980  1.00 96.81           C  
ATOM    117  CG  ASP A 965     -24.507  33.270  -5.253  1.00 98.23           C  
ATOM    118  OD1 ASP A 965     -23.620  33.835  -5.939  1.00 74.08           O  
ATOM    119  OD2 ASP A 965     -24.534  33.224  -4.009  1.00 88.94           O1-
ATOM    120  H   ASP A 965     -27.251  31.450  -7.571  1.00 99.99           H  
ATOM    121  N   CYS A 966     -22.918  31.786  -7.991  1.00 76.38           N  
ATOM    122  CA  CYS A 966     -21.604  31.139  -8.044  1.00 84.42           C  
ATOM    123  C   CYS A 966     -20.673  31.594  -6.910  1.00 92.42           C  
ATOM    124  O   CYS A 966     -19.780  30.864  -6.497  1.00 84.97           O  
ATOM    125  CB  CYS A 966     -21.024  31.436  -9.416  1.00 80.98           C  
ATOM    126  SG  CYS A 966     -19.455  30.568  -9.708  1.00106.13           S  
ATOM    127  H   CYS A 966     -23.004  32.639  -8.514  1.00 99.99           H  
ATOM    128  N   TYR A 967     -20.917  32.809  -6.417  1.00 77.67           N  
ATOM    129  CA  TYR A 967     -20.149  33.358  -5.291  1.00 94.38           C  
ATOM    130  C   TYR A 967     -21.063  33.696  -4.104  1.00102.40           C  
ATOM    131  O   TYR A 967     -21.447  34.859  -3.918  1.00100.27           O  
ATOM    132  CB  TYR A 967     -19.365  34.586  -5.746  1.00 69.55           C  
ATOM    133  CG  TYR A 967     -17.862  34.406  -5.488  1.00 76.27           C  
ATOM    134  CD1 TYR A 967     -17.335  34.546  -4.229  1.00115.52           C  
ATOM    135  CD2 TYR A 967     -17.056  34.203  -6.589  1.00 96.98           C  
ATOM    136  CE1 TYR A 967     -15.954  34.432  -4.030  1.00108.94           C  
ATOM    137  CE2 TYR A 967     -15.645  34.151  -6.397  1.00102.02           C  
ATOM    138  CZ  TYR A 967     -15.134  34.224  -5.151  1.00 92.37           C  
ATOM    139  OH  TYR A 967     -13.810  33.931  -4.937  1.00 97.85           O  
ATOM    140  H   TYR A 967     -21.714  33.343  -6.693  1.00 99.99           H  
ATOM    141  HD1 TYR A 967     -17.971  34.905  -3.417  1.00 99.99           H  
ATOM    142  HD2 TYR A 967     -17.500  33.842  -7.504  1.00 99.99           H  
ATOM    143  HE1 TYR A 967     -15.530  34.491  -3.039  1.00 99.99           H  
ATOM    144  HE2 TYR A 967     -15.062  33.694  -7.208  1.00 99.99           H  
ATOM    145  HH  TYR A 967     -13.392  33.639  -5.803  1.00 99.99           H  
ATOM    146  N   PRO A 968     -21.398  32.692  -3.295  1.00 86.03           N  
ATOM    147  CA  PRO A 968     -22.066  32.930  -2.006  1.00 77.13           C  
ATOM    148  C   PRO A 968     -21.036  33.107  -0.885  1.00 94.91           C  
ATOM    149  O   PRO A 968     -21.406  33.286   0.278  1.00 88.38           O  
ATOM    150  CB  PRO A 968     -22.868  31.661  -1.783  1.00 78.30           C  
ATOM    151  CG  PRO A 968     -22.014  30.553  -2.403  1.00 84.91           C  
ATOM    152  CD  PRO A 968     -21.296  31.238  -3.567  1.00 68.41           C  
ATOM    153  N   ASP A 969     -19.760  32.990  -1.249  1.00 90.49           N  
ATOM    154  CA  ASP A 969     -18.631  33.042  -0.308  1.00 85.18           C  
ATOM    155  C   ASP A 969     -18.704  34.344   0.496  1.00 76.67           C  
ATOM    156  O   ASP A 969     -19.306  35.326   0.073  1.00 82.54           O  
ATOM    157  CB  ASP A 969     -17.295  32.921  -1.056  1.00 84.45           C  
ATOM    158  CG  ASP A 969     -17.135  31.587  -1.802  1.00106.64           C  
ATOM    159  OD1 ASP A 969     -16.108  30.924  -1.560  1.00118.47           O  
ATOM    160  OD2 ASP A 969     -18.029  31.280  -2.623  1.00 79.68           O1-
ATOM    161  H   ASP A 969     -19.505  32.815  -2.204  1.00 99.99           H  
ATOM    162  N   GLU A 970     -18.176  34.272   1.713  1.00 83.36           N  
ATOM    163  CA  GLU A 970     -18.198  35.440   2.607  1.00 95.45           C  
ATOM    164  C   GLU A 970     -17.370  36.600   2.028  1.00 91.50           C  
ATOM    165  O   GLU A 970     -17.779  37.746   2.079  1.00 72.84           O  
ATOM    166  CB  GLU A 970     -17.670  35.019   3.976  1.00 81.84           C  
ATOM    167  CG  GLU A 970     -17.759  36.144   5.014  1.00 87.91           C  
ATOM    168  CD  GLU A 970     -17.002  35.816   6.306  1.00 97.55           C  
ATOM    169  OE1 GLU A 970     -17.085  36.657   7.226  1.00 81.84           O  
ATOM    170  OE2 GLU A 970     -16.288  34.785   6.333  1.00 95.52           O1-
ATOM    171  H   GLU A 970     -17.775  33.437   2.082  1.00 99.99           H  
ATOM    172  N   ASN A 971     -16.217  36.231   1.451  1.00 85.50           N  
ATOM    173  CA  ASN A 971     -15.273  37.192   0.871  1.00 96.58           C  
ATOM    174  C   ASN A 971     -14.749  36.717  -0.483  1.00 97.93           C  
ATOM    175  O   ASN A 971     -14.620  35.526  -0.729  1.00108.52           O  
ATOM    176  CB  ASN A 971     -14.079  37.380   1.808  1.00 93.43           C  
ATOM    177  CG  ASN A 971     -14.434  38.214   3.040  1.00113.68           C  
ATOM    178  ND2 ASN A 971     -13.647  38.055   4.080  1.00123.04           N  
ATOM    179  OD1 ASN A 971     -15.357  39.011   3.068  1.00105.83           O  
ATOM    180  H   ASN A 971     -15.963  35.278   1.331  1.00 99.99           H  
ATOM    181 1HD2 ASN A 971     -13.847  38.608   4.885  1.00 99.99           H  
ATOM    182 2HD2 ASN A 971     -12.871  37.435   4.046  1.00 99.99           H  
ATOM    183  N   GLY A 972     -14.469  37.724  -1.324  1.00 95.43           N  
ATOM    184  CA  GLY A 972     -13.762  37.473  -2.592  1.00 96.54           C  
ATOM    185  C   GLY A 972     -14.638  37.418  -3.849  1.00 86.91           C  
ATOM    186  O   GLY A 972     -14.107  37.177  -4.931  1.00117.16           O  
ATOM    187  H   GLY A 972     -14.622  38.693  -1.106  1.00 99.99           H  
ATOM    188  N   ALA A 973     -15.947  37.638  -3.719  1.00 95.14           N  
ATOM    189  CA  ALA A 973     -16.810  37.829  -4.902  1.00 95.47           C  
ATOM    190  C   ALA A 973     -16.349  39.083  -5.654  1.00109.11           C  
ATOM    191  O   ALA A 973     -16.217  40.160  -5.082  1.00 94.20           O  
ATOM    192  CB  ALA A 973     -18.276  37.971  -4.492  1.00 92.65           C  
ATOM    193  H   ALA A 973     -16.425  37.585  -2.844  1.00 99.99           H  
ATOM    194  N   SER A 974     -15.997  38.872  -6.917  1.00111.31           N  
ATOM    195  CA  SER A 974     -15.425  39.919  -7.784  1.00119.93           C  
ATOM    196  C   SER A 974     -15.477  39.362  -9.204  1.00104.09           C  
ATOM    197  O   SER A 974     -15.338  38.155  -9.384  1.00 77.01           O  
ATOM    198  CB  SER A 974     -13.958  40.219  -7.416  1.00118.45           C  
ATOM    199  OG  SER A 974     -13.016  39.341  -8.055  1.00 97.85           O  
ATOM    200  H   SER A 974     -16.087  37.978  -7.359  1.00 99.99           H  
ATOM    201  HG  SER A 974     -12.100  39.537  -7.705  1.00 99.99           H  
ATOM    202  N   ALA A 975     -15.552  40.254 -10.185  1.00112.07           N  
ATOM    203  CA  ALA A 975     -15.583  39.839 -11.600  1.00117.14           C  
ATOM    204  C   ALA A 975     -14.469  38.855 -11.997  1.00103.21           C  
ATOM    205  O   ALA A 975     -14.762  37.755 -12.445  1.00 68.78           O  
ATOM    206  CB  ALA A 975     -15.548  41.067 -12.510  1.00 87.47           C  
ATOM    207  H   ALA A 975     -15.761  41.214 -10.009  1.00 99.99           H  
ATOM    208  N   GLU A 976     -13.231  39.147 -11.574  1.00 89.48           N  
ATOM    209  CA  GLU A 976     -12.095  38.291 -11.952  1.00101.07           C  
ATOM    210  C   GLU A 976     -12.025  36.977 -11.155  1.00112.94           C  
ATOM    211  O   GLU A 976     -11.862  35.916 -11.737  1.00 89.94           O  
ATOM    212  CB  GLU A 976     -10.755  39.033 -11.927  1.00 84.22           C  
ATOM    213  CG  GLU A 976     -10.210  39.415 -10.544  1.00106.11           C  
ATOM    214  CD  GLU A 976      -8.696  39.672 -10.568  1.00140.81           C  
ATOM    215  OE1 GLU A 976      -8.116  39.744 -11.674  1.00151.96           O  
ATOM    216  OE2 GLU A 976      -8.149  39.798  -9.453  1.00108.14           O1-
ATOM    217  H   GLU A 976     -13.048  39.865 -10.911  1.00 99.99           H  
ATOM    218  N   ASN A 977     -12.231  37.077  -9.832  1.00118.21           N  
ATOM    219  CA  ASN A 977     -12.346  35.889  -8.965  1.00 94.96           C  
ATOM    220  C   ASN A 977     -13.519  34.981  -9.378  1.00100.65           C  
ATOM    221  O   ASN A 977     -13.393  33.759  -9.346  1.00 76.30           O  
ATOM    222  CB  ASN A 977     -12.427  36.285  -7.481  1.00 83.77           C  
ATOM    223  CG  ASN A 977     -11.106  36.078  -6.724  1.00122.35           C  
ATOM    224  ND2 ASN A 977     -10.791  36.941  -5.777  1.00 72.01           N  
ATOM    225  OD1 ASN A 977     -10.366  35.135  -6.959  1.00132.76           O  
ATOM    226  H   ASN A 977     -12.294  37.953  -9.359  1.00 99.99           H  
ATOM    227 1HD2 ASN A 977      -9.946  36.766  -5.272  1.00 99.99           H  
ATOM    228 2HD2 ASN A 977     -11.419  37.662  -5.506  1.00 99.99           H  
ATOM    229  N   CYS A 978     -14.588  35.570  -9.911  1.00113.55           N  
ATOM    230  CA  CYS A 978     -15.731  34.816 -10.462  1.00 96.56           C  
ATOM    231  C   CYS A 978     -15.375  34.050 -11.735  1.00110.03           C  
ATOM    232  O   CYS A 978     -15.774  32.898 -11.871  1.00100.01           O  
ATOM    233  CB  CYS A 978     -16.847  35.769 -10.843  1.00 88.87           C  
ATOM    234  SG  CYS A 978     -18.304  35.012 -11.663  1.00125.34           S  
ATOM    235  H   CYS A 978     -14.694  36.572  -9.947  1.00 99.99           H  
ATOM    236  N   THR A 979     -14.654  34.721 -12.638  1.00121.45           N  
ATOM    237  CA  THR A 979     -14.228  34.096 -13.905  1.00111.15           C  
ATOM    238  C   THR A 979     -13.335  32.885 -13.611  1.00110.08           C  
ATOM    239  O   THR A 979     -13.298  31.945 -14.395  1.00 96.81           O  
ATOM    240  CB  THR A 979     -13.461  35.087 -14.798  1.00109.98           C  
ATOM    241  CG2 THR A 979     -12.995  34.467 -16.123  1.00 97.91           C  
ATOM    242  OG1 THR A 979     -14.290  36.216 -15.079  1.00123.85           O  
ATOM    243  H   THR A 979     -14.328  35.658 -12.499  1.00 99.99           H  
ATOM    244  HG1 THR A 979     -13.800  36.825 -15.699  1.00 99.99           H  
ATOM    245  N   ALA A 980     -12.566  32.959 -12.521  1.00 92.39           N  
ATOM    246  CA  ALA A 980     -11.630  31.881 -12.160  1.00 94.82           C  
ATOM    247  C   ALA A 980     -12.325  30.539 -11.855  1.00 97.46           C  
ATOM    248  O   ALA A 980     -11.684  29.491 -11.896  1.00 87.61           O  
ATOM    249  CB  ALA A 980     -10.701  32.340 -11.035  1.00 67.09           C  
ATOM    250  H   ALA A 980     -12.660  33.693 -11.849  1.00 99.99           H  
ATOM    251  N   ARG A 981     -13.602  30.571 -11.477  1.00 95.02           N  
ATOM    252  CA  ARG A 981     -14.462  29.374 -11.601  1.00 97.52           C  
ATOM    253  C   ARG A 981     -15.150  29.411 -12.976  1.00109.25           C  
ATOM    254  O   ARG A 981     -15.125  30.429 -13.640  1.00102.68           O  
ATOM    255  CB  ARG A 981     -15.537  29.390 -10.531  1.00125.89           C  
ATOM    256  CG  ARG A 981     -16.218  28.032 -10.371  1.00163.94           C  
ATOM    257  CD  ARG A 981     -17.399  28.197  -9.420  1.00151.68           C  
ATOM    258  NE  ARG A 981     -17.915  26.963  -8.808  1.00 85.31           N  
ATOM    259  CZ  ARG A 981     -17.195  26.028  -8.184  1.00118.47           C  
ATOM    260  NH1 ARG A 981     -15.874  26.072  -8.163  1.00118.83           N1+
ATOM    261  NH2 ARG A 981     -17.778  25.030  -7.548  1.00145.14           N  
ATOM    262  H   ARG A 981     -14.050  31.393 -11.119  1.00 99.99           H  
ATOM    263  HE  ARG A 981     -18.909  26.889  -8.814  1.00 99.99           H  
ATOM    264 1HH1 ARG A 981     -15.324  25.420  -7.647  1.00 99.99           H  
ATOM    265 2HH1 ARG A 981     -15.430  26.878  -8.555  1.00 99.99           H  
ATOM    266 1HH2 ARG A 981     -17.205  24.366  -7.072  1.00 99.99           H  
ATOM    267 2HH2 ARG A 981     -18.770  24.930  -7.553  1.00 99.99           H  
ATOM    268  N   GLY A 982     -15.882  28.335 -13.327  1.00111.79           N  
ATOM    269  CA  GLY A 982     -16.569  28.240 -14.635  1.00127.82           C  
ATOM    270  C   GLY A 982     -17.806  29.154 -14.715  1.00121.09           C  
ATOM    271  O   GLY A 982     -18.885  28.708 -15.102  1.00110.18           O  
ATOM    272  H   GLY A 982     -16.141  27.624 -12.667  1.00 99.99           H  
ATOM    273  N   CYS A 983     -17.646  30.402 -14.291  1.00107.60           N  
ATOM    274  CA  CYS A 983     -18.752  31.321 -13.988  1.00105.66           C  
ATOM    275  C   CYS A 983     -18.685  32.689 -14.667  1.00 96.98           C  
ATOM    276  O   CYS A 983     -17.619  33.209 -14.984  1.00106.62           O  
ATOM    277  CB  CYS A 983     -18.828  31.485 -12.475  1.00 80.34           C  
ATOM    278  SG  CYS A 983     -19.582  30.033 -11.668  1.00121.09           S  
ATOM    279  H   CYS A 983     -16.720  30.771 -14.110  1.00 99.99           H  
ATOM    280  N   ILE A 984     -19.874  33.281 -14.772  1.00 78.41           N  
ATOM    281  CA  ILE A 984     -20.068  34.577 -15.444  1.00 88.42           C  
ATOM    282  C   ILE A 984     -20.494  35.675 -14.468  1.00 92.28           C  
ATOM    283  O   ILE A 984     -21.466  35.512 -13.734  1.00 86.13           O  
ATOM    284  CB  ILE A 984     -21.036  34.402 -16.636  1.00 80.47           C  
ATOM    285  CG1 ILE A 984     -20.378  33.569 -17.747  1.00102.01           C  
ATOM    286  CG2 ILE A 984     -21.613  35.704 -17.213  1.00 60.63           C  
ATOM    287  CD  ILE A 984     -18.927  33.926 -18.107  1.00 98.24           C  
ATOM    288  H   ILE A 984     -20.699  32.861 -14.387  1.00 99.99           H  
ATOM    289  N   TRP A 985     -19.851  36.828 -14.643  1.00 94.15           N  
ATOM    290  CA  TRP A 985     -20.119  38.001 -13.795  1.00 82.12           C  
ATOM    291  C   TRP A 985     -20.878  39.062 -14.603  1.00 80.38           C  
ATOM    292  O   TRP A 985     -20.461  39.458 -15.692  1.00105.10           O  
ATOM    293  CB  TRP A 985     -18.787  38.549 -13.278  1.00 62.47           C  
ATOM    294  CG  TRP A 985     -18.901  39.038 -11.826  1.00132.25           C  
ATOM    295  CD1 TRP A 985     -18.835  38.268 -10.751  1.00145.31           C  
ATOM    296  CD2 TRP A 985     -19.051  40.321 -11.363  1.00121.89           C  
ATOM    297  CE2 TRP A 985     -19.041  40.248  -9.971  1.00115.03           C  
ATOM    298  CE3 TRP A 985     -19.176  41.546 -12.001  1.00 78.51           C  
ATOM    299  NE1 TRP A 985     -18.906  38.977  -9.635  1.00 96.69           N  
ATOM    300  CZ2 TRP A 985     -19.150  41.402  -9.217  1.00 89.21           C  
ATOM    301  CZ3 TRP A 985     -19.332  42.689 -11.250  1.00133.01           C  
ATOM    302  CH2 TRP A 985     -19.319  42.619  -9.850  1.00132.15           C  
ATOM    303  H   TRP A 985     -19.162  36.958 -15.357  1.00 99.99           H  
ATOM    304  HD1 TRP A 985     -18.847  37.205 -10.774  1.00 99.99           H  
ATOM    305  HE1 TRP A 985     -18.879  38.593  -8.709  1.00 99.99           H  
ATOM    306  HE3 TRP A 985     -18.981  41.618 -13.074  1.00 99.99           H  
ATOM    307  HZ2 TRP A 985     -18.952  41.374  -8.143  1.00 99.99           H  
ATOM    308  HZ3 TRP A 985     -19.452  43.644 -11.758  1.00 99.99           H  
ATOM    309  HH2 TRP A 985     -19.478  43.509  -9.246  1.00 99.99           H  
ATOM    310  N   GLU A 986     -21.997  39.504 -14.041  1.00 99.12           N  
ATOM    311  CA  GLU A 986     -22.917  40.447 -14.705  1.00101.75           C  
ATOM    312  C   GLU A 986     -23.812  41.097 -13.643  1.00103.04           C  
ATOM    313  O   GLU A 986     -24.737  40.479 -13.129  1.00101.54           O  
ATOM    314  CB  GLU A 986     -23.771  39.681 -15.729  1.00 87.87           C  
ATOM    315  CG  GLU A 986     -24.812  40.554 -16.446  1.00106.40           C  
ATOM    316  CD  GLU A 986     -25.971  39.750 -17.052  1.00131.61           C  
ATOM    317  OE1 GLU A 986     -26.005  38.509 -16.872  1.00141.69           O  
ATOM    318  OE2 GLU A 986     -26.821  40.401 -17.698  1.00120.22           O1-
ATOM    319  H   GLU A 986     -22.303  39.163 -13.145  1.00 99.99           H  
ATOM    320  N   ALA A 987     -23.481  42.351 -13.324  1.00 88.26           N  
ATOM    321  CA  ALA A 987     -24.240  43.150 -12.344  1.00 99.30           C  
ATOM    322  C   ALA A 987     -25.738  43.215 -12.684  1.00109.46           C  
ATOM    323  O   ALA A 987     -26.152  42.936 -13.810  1.00 98.56           O  
ATOM    324  CB  ALA A 987     -23.672  44.571 -12.318  1.00 67.58           C  
ATOM    325  H   ALA A 987     -22.731  42.831 -13.771  1.00 99.99           H  
ATOM    326  N   SER A 988     -26.539  43.481 -11.660  1.00101.06           N  
ATOM    327  CA  SER A 988     -27.980  43.716 -11.864  1.00109.21           C  
ATOM    328  C   SER A 988     -28.544  44.795 -10.934  1.00121.00           C  
ATOM    329  O   SER A 988     -28.015  45.045  -9.858  1.00 76.89           O  
ATOM    330  CB  SER A 988     -28.730  42.399 -11.702  1.00 83.98           C  
ATOM    331  OG  SER A 988     -30.127  42.573 -11.970  1.00111.72           O  
ATOM    332  H   SER A 988     -26.218  43.507 -10.713  1.00 99.99           H  
ATOM    333  HG  SER A 988     -30.589  41.687 -11.865  1.00 99.99           H  
ATOM    334  N   ASN A 989     -29.646  45.389 -11.397  1.00133.62           N  
ATOM    335  CA  ASN A 989     -30.397  46.382 -10.606  1.00140.09           C  
ATOM    336  C   ASN A 989     -31.608  45.775  -9.878  1.00130.78           C  
ATOM    337  O   ASN A 989     -32.354  46.473  -9.194  1.00105.51           O  
ATOM    338  CB  ASN A 989     -30.859  47.538 -11.501  1.00160.46           C  
ATOM    339  CG  ASN A 989     -29.708  48.441 -11.956  1.00151.31           C  
ATOM    340  ND2 ASN A 989     -29.971  49.232 -12.974  1.00125.19           N  
ATOM    341  OD1 ASN A 989     -28.605  48.448 -11.431  1.00134.11           O  
ATOM    342  H   ASN A 989     -30.076  45.090 -12.247  1.00 99.99           H  
ATOM    343 1HD2 ASN A 989     -29.238  49.833 -13.280  1.00 99.99           H  
ATOM    344 2HD2 ASN A 989     -30.875  49.242 -13.387  1.00 99.99           H  
ATOM    345  N   SER A 990     -31.732  44.454  -9.962  1.00139.48           N  
ATOM    346  CA  SER A 990     -32.856  43.724  -9.350  1.00128.66           C  
ATOM    347  C   SER A 990     -32.337  43.081  -8.063  1.00122.06           C  
ATOM    348  O   SER A 990     -31.349  42.352  -8.074  1.00100.72           O  
ATOM    349  CB  SER A 990     -33.357  42.607 -10.277  1.00120.07           C  
ATOM    350  OG  SER A 990     -33.259  42.987 -11.655  1.00122.21           O  
ATOM    351  H   SER A 990     -31.115  43.891 -10.517  1.00 99.99           H  
ATOM    352  HG  SER A 990     -33.625  42.258 -12.234  1.00 99.99           H  
ATOM    353  N   SER A 991     -32.935  43.438  -6.933  1.00121.96           N  
ATOM    354  CA  SER A 991     -32.558  42.819  -5.644  1.00118.14           C  
ATOM    355  C   SER A 991     -32.632  41.285  -5.696  1.00116.65           C  
ATOM    356  O   SER A 991     -33.544  40.710  -6.274  1.00 97.23           O  
ATOM    357  CB  SER A 991     -33.469  43.292  -4.511  1.00115.36           C  
ATOM    358  OG  SER A 991     -33.268  44.689  -4.288  1.00135.41           O  
ATOM    359  H   SER A 991     -33.523  44.243  -6.867  1.00 99.99           H  
ATOM    360  HG  SER A 991     -33.845  44.984  -3.526  1.00 99.99           H  
ATOM    361  N   GLY A 992     -31.548  40.677  -5.182  1.00 94.04           N  
ATOM    362  CA  GLY A 992     -31.489  39.214  -5.026  1.00101.54           C  
ATOM    363  C   GLY A 992     -30.603  38.464  -6.024  1.00110.00           C  
ATOM    364  O   GLY A 992     -29.832  37.587  -5.619  1.00122.87           O  
ATOM    365  H   GLY A 992     -30.774  41.161  -4.770  1.00 99.99           H  
ATOM    366  N   VAL A 993     -30.639  38.876  -7.281  1.00 85.88           N  
ATOM    367  CA  VAL A 993     -29.864  38.210  -8.347  1.00 72.06           C  
ATOM    368  C   VAL A 993     -28.352  38.212  -8.067  1.00 79.58           C  
ATOM    369  O   VAL A 993     -27.790  39.232  -7.657  1.00 72.06           O  
ATOM    370  CB  VAL A 993     -30.125  38.738  -9.762  1.00 76.63           C  
ATOM    371  CG1 VAL A 993     -31.363  38.083 -10.369  1.00 72.89           C  
ATOM    372  CG2 VAL A 993     -30.318  40.245  -9.766  1.00 95.80           C  
ATOM    373  H   VAL A 993     -31.053  39.749  -7.554  1.00 99.99           H  
ATOM    374  N   PRO A 994     -27.734  37.040  -8.246  1.00 72.95           N  
ATOM    375  CA  PRO A 994     -26.290  36.854  -8.041  1.00 72.15           C  
ATOM    376  C   PRO A 994     -25.460  37.472  -9.171  1.00 86.75           C  
ATOM    377  O   PRO A 994     -25.580  37.076 -10.323  1.00 80.87           O  
ATOM    378  CB  PRO A 994     -26.127  35.338  -8.004  1.00 64.90           C  
ATOM    379  CG  PRO A 994     -27.257  34.800  -8.881  1.00 64.99           C  
ATOM    380  CD  PRO A 994     -28.399  35.760  -8.575  1.00 60.40           C  
ATOM    381  N   PHE A 995     -24.495  38.314  -8.785  1.00 90.25           N  
ATOM    382  CA  PHE A 995     -23.567  38.888  -9.784  1.00 91.13           C  
ATOM    383  C   PHE A 995     -22.765  37.805 -10.495  1.00 85.53           C  
ATOM    384  O   PHE A 995     -22.641  37.835 -11.721  1.00 79.70           O  
ATOM    385  CB  PHE A 995     -22.639  39.932  -9.158  1.00 84.91           C  
ATOM    386  CG  PHE A 995     -23.335  41.286  -8.934  1.00 92.32           C  
ATOM    387  CD1 PHE A 995     -22.548  42.387  -8.659  1.00 97.80           C  
ATOM    388  CD2 PHE A 995     -24.712  41.424  -9.005  1.00 84.19           C  
ATOM    389  CE1 PHE A 995     -23.144  43.637  -8.442  1.00 98.12           C  
ATOM    390  CE2 PHE A 995     -25.312  42.662  -8.792  1.00 87.35           C  
ATOM    391  CZ  PHE A 995     -24.519  43.762  -8.513  1.00 97.75           C  
ATOM    392  H   PHE A 995     -24.337  38.572  -7.835  1.00 99.99           H  
ATOM    393  HD1 PHE A 995     -21.474  42.273  -8.585  1.00 99.99           H  
ATOM    394  HD2 PHE A 995     -25.353  40.579  -9.237  1.00 99.99           H  
ATOM    395  HE1 PHE A 995     -22.527  44.486  -8.154  1.00 99.99           H  
ATOM    396  HE2 PHE A 995     -26.397  42.730  -8.786  1.00 99.99           H  
ATOM    397  HZ  PHE A 995     -24.997  44.723  -8.298  1.00 99.99           H  
ATOM    398  N   CYS A 996     -22.343  36.818  -9.722  1.00101.24           N  
ATOM    399  CA  CYS A 996     -21.699  35.630 -10.294  1.00 76.05           C  
ATOM    400  C   CYS A 996     -22.740  34.508 -10.421  1.00 62.21           C  
ATOM    401  O   CYS A 996     -23.499  34.241  -9.481  1.00 81.89           O  
ATOM    402  CB  CYS A 996     -20.536  35.254  -9.374  1.00 46.54           C  
ATOM    403  SG  CYS A 996     -19.287  34.132 -10.107  1.00127.96           S  
ATOM    404  H   CYS A 996     -22.399  36.852  -8.721  1.00 99.99           H  
ATOM    405  N   TYR A 997     -22.715  33.816 -11.548  1.00 84.71           N  
ATOM    406  CA  TYR A 997     -23.618  32.668 -11.770  1.00 89.23           C  
ATOM    407  C   TYR A 997     -22.994  31.578 -12.643  1.00 84.97           C  
ATOM    408  O   TYR A 997     -21.963  31.780 -13.284  1.00 97.21           O  
ATOM    409  CB  TYR A 997     -25.003  33.079 -12.293  1.00 64.00           C  
ATOM    410  CG  TYR A 997     -24.948  33.849 -13.619  1.00 83.71           C  
ATOM    411  CD1 TYR A 997     -24.707  33.180 -14.800  1.00122.09           C  
ATOM    412  CD2 TYR A 997     -25.167  35.210 -13.598  1.00 88.42           C  
ATOM    413  CE1 TYR A 997     -24.675  33.896 -16.004  1.00118.97           C  
ATOM    414  CE2 TYR A 997     -25.145  35.928 -14.803  1.00121.00           C  
ATOM    415  CZ  TYR A 997     -24.911  35.258 -15.985  1.00120.86           C  
ATOM    416  OH  TYR A 997     -24.902  35.950 -17.165  1.00 98.03           O  
ATOM    417  H   TYR A 997     -22.054  34.003 -12.284  1.00 99.99           H  
ATOM    418  HD1 TYR A 997     -24.531  32.109 -14.798  1.00 99.99           H  
ATOM    419  HD2 TYR A 997     -25.404  35.705 -12.661  1.00 99.99           H  
ATOM    420  HE1 TYR A 997     -24.338  33.399 -16.909  1.00 99.99           H  
ATOM    421  HE2 TYR A 997     -25.266  37.008 -14.770  1.00 99.99           H  
ATOM    422  HH  TYR A 997     -25.134  36.909 -16.979  1.00 99.99           H  
ATOM    423  N   PHE A 998     -23.659  30.429 -12.631  1.00 85.79           N  
ATOM    424  CA  PHE A 998     -23.215  29.248 -13.383  1.00 98.58           C  
ATOM    425  C   PHE A 998     -23.665  29.321 -14.839  1.00101.37           C  
ATOM    426  O   PHE A 998     -24.820  29.625 -15.137  1.00103.95           O  
ATOM    427  CB  PHE A 998     -23.784  27.987 -12.736  1.00119.80           C  
ATOM    428  CG  PHE A 998     -22.930  27.516 -11.551  1.00131.12           C  
ATOM    429  CD1 PHE A 998     -22.056  26.469 -11.717  1.00112.83           C  
ATOM    430  CD2 PHE A 998     -23.045  28.140 -10.335  1.00108.22           C  
ATOM    431  CE1 PHE A 998     -21.289  26.045 -10.617  1.00 60.19           C  
ATOM    432  CE2 PHE A 998     -22.286  27.735  -9.230  1.00 88.02           C  
ATOM    433  CZ  PHE A 998     -21.401  26.684  -9.398  1.00 85.29           C  
ATOM    434  H   PHE A 998     -24.557  30.346 -12.202  1.00 99.99           H  
ATOM    435  HD1 PHE A 998     -21.965  25.990 -12.685  1.00 99.99           H  
ATOM    436  HD2 PHE A 998     -23.703  28.973 -10.261  1.00 99.99           H  
ATOM    437  HE1 PHE A 998     -20.700  25.139 -10.701  1.00 99.99           H  
ATOM    438  HE2 PHE A 998     -22.463  28.186  -8.254  1.00 99.99           H  
ATOM    439  HZ  PHE A 998     -20.797  26.341  -8.550  1.00 99.99           H  
ATOM    440  N   VAL A 999     -22.736  28.960 -15.706  1.00 96.14           N  
ATOM    441  CA  VAL A 999     -23.014  28.843 -17.150  1.00107.24           C  
ATOM    442  C   VAL A 999     -22.903  27.397 -17.638  1.00 99.87           C  
ATOM    443  O   VAL A 999     -23.570  27.013 -18.594  1.00 91.21           O  
ATOM    444  CB  VAL A 999     -22.198  29.798 -18.037  1.00 76.73           C  
ATOM    445  CG1 VAL A 999     -22.861  31.176 -18.034  1.00 54.62           C  
ATOM    446  CG2 VAL A 999     -20.721  29.887 -17.634  1.00108.08           C  
ATOM    447  H   VAL A 999     -21.816  28.680 -15.426  1.00 99.99           H  
ATOM    448  N   ASN A1000     -22.179  26.579 -16.873  1.00 89.22           N  
ATOM    449  CA  ASN A1000     -22.026  25.144 -17.162  1.00 99.42           C  
ATOM    450  C   ASN A1000     -21.479  24.372 -15.958  1.00101.02           C  
ATOM    451  O   ASN A1000     -20.827  24.918 -15.070  1.00106.43           O  
ATOM    452  CB  ASN A1000     -21.183  24.884 -18.421  1.00100.67           C  
ATOM    453  CG  ASN A1000     -19.795  25.528 -18.387  1.00111.06           C  
ATOM    454  ND2 ASN A1000     -18.785  24.712 -18.582  1.00 92.02           N  
ATOM    455  OD1 ASN A1000     -19.615  26.724 -18.220  1.00122.26           O  
ATOM    456  H   ASN A1000     -21.663  26.898 -16.078  1.00 99.99           H  
ATOM    457 1HD2 ASN A1000     -17.876  25.117 -18.559  1.00 99.99           H  
ATOM    458 2HD2 ASN A1000     -18.932  23.738 -18.712  1.00 99.99           H  
ATOM    459  N   ASP A1001     -21.910  23.121 -15.911  1.00104.25           N  
ATOM    460  CA  ASP A1001     -21.613  22.169 -14.821  1.00116.14           C  
ATOM    461  C   ASP A1001     -20.134  21.736 -14.775  1.00104.20           C  
ATOM    462  O   ASP A1001     -19.331  22.079 -15.629  1.00 79.53           O  
ATOM    463  CB  ASP A1001     -22.545  20.955 -14.957  1.00123.33           C  
ATOM    464  CG  ASP A1001     -22.361  20.137 -16.244  1.00130.90           C  
ATOM    465  OD1 ASP A1001     -21.809  20.696 -17.217  1.00120.86           O  
ATOM    466  OD2 ASP A1001     -22.863  18.996 -16.253  1.00134.50           O1-
ATOM    467  H   ASP A1001     -22.319  22.707 -16.725  1.00 99.99           H  
ATOM    468  N   LEU A1002     -19.829  20.964 -13.732  1.00100.54           N  
ATOM    469  CA  LEU A1002     -18.470  20.439 -13.506  1.00102.72           C  
ATOM    470  C   LEU A1002     -18.391  18.943 -13.158  1.00100.87           C  
ATOM    471  O   LEU A1002     -17.303  18.388 -13.029  1.00 97.83           O  
ATOM    472  CB  LEU A1002     -17.679  21.326 -12.525  1.00 81.98           C  
ATOM    473  CG  LEU A1002     -18.295  21.611 -11.145  1.00 96.28           C  
ATOM    474  CD1 LEU A1002     -17.227  22.265 -10.272  1.00 88.62           C  
ATOM    475  CD2 LEU A1002     -19.476  22.586 -11.200  1.00 99.70           C  
ATOM    476  H   LEU A1002     -20.469  20.826 -12.983  1.00 99.99           H  
ATOM    477  N   TYR A1003     -19.547  18.325 -12.935  1.00 73.86           N  
ATOM    478  CA  TYR A1003     -19.644  16.863 -12.790  1.00 84.46           C  
ATOM    479  C   TYR A1003     -20.487  16.258 -13.920  1.00 89.23           C  
ATOM    480  O   TYR A1003     -21.366  16.907 -14.484  1.00 95.85           O  
ATOM    481  CB  TYR A1003     -20.238  16.523 -11.424  1.00 92.01           C  
ATOM    482  CG  TYR A1003     -19.203  16.597 -10.294  1.00 82.14           C  
ATOM    483  CD1 TYR A1003     -18.996  17.792  -9.628  1.00 94.86           C  
ATOM    484  CD2 TYR A1003     -18.512  15.459  -9.904  1.00 85.48           C  
ATOM    485  CE1 TYR A1003     -18.096  17.852  -8.563  1.00 83.84           C  
ATOM    486  CE2 TYR A1003     -17.604  15.513  -8.843  1.00104.69           C  
ATOM    487  CZ  TYR A1003     -17.400  16.712  -8.179  1.00 92.12           C  
ATOM    488  OH  TYR A1003     -16.474  16.797  -7.181  1.00102.04           O  
ATOM    489  H   TYR A1003     -20.411  18.805 -12.804  1.00 99.99           H  
ATOM    490  HD1 TYR A1003     -19.543  18.678  -9.943  1.00 99.99           H  
ATOM    491  HD2 TYR A1003     -18.697  14.521 -10.419  1.00 99.99           H  
ATOM    492  HE1 TYR A1003     -17.959  18.789  -8.027  1.00 99.99           H  
ATOM    493  HE2 TYR A1003     -17.085  14.606  -8.532  1.00 99.99           H  
ATOM    494  HH  TYR A1003     -16.084  15.887  -6.986  1.00 99.99           H  
ATOM    495  N   SER A1004     -20.163  15.022 -14.268  1.00 89.63           N  
ATOM    496  CA  SER A1004     -20.809  14.298 -15.375  1.00 99.76           C  
ATOM    497  C   SER A1004     -21.214  12.909 -14.918  1.00 99.83           C  
ATOM    498  O   SER A1004     -20.390  12.145 -14.410  1.00100.31           O  
ATOM    499  CB  SER A1004     -19.878  14.135 -16.575  1.00 79.25           C  
ATOM    500  OG  SER A1004     -19.572  15.431 -17.070  1.00112.59           O  
ATOM    501  H   SER A1004     -19.449  14.507 -13.778  1.00 99.99           H  
ATOM    502  HG  SER A1004     -19.828  16.118 -16.386  1.00 99.99           H  
ATOM    503  N   VAL A1005     -22.522  12.708 -14.908  1.00 81.86           N  
ATOM    504  CA  VAL A1005     -23.090  11.373 -14.655  1.00 89.53           C  
ATOM    505  C   VAL A1005     -22.678  10.414 -15.788  1.00 94.57           C  
ATOM    506  O   VAL A1005     -22.575  10.810 -16.943  1.00 99.99           O  
ATOM    507  CB  VAL A1005     -24.613  11.469 -14.469  1.00 83.17           C  
ATOM    508  CG1 VAL A1005     -25.317  12.098 -15.669  1.00107.96           C  
ATOM    509  CG2 VAL A1005     -25.226  10.104 -14.166  1.00 79.72           C  
ATOM    510  H   VAL A1005     -23.180  13.408 -15.189  1.00 99.99           H  
ATOM    511  N   SER A1006     -22.447   9.161 -15.407  1.00 89.98           N  
ATOM    512  CA  SER A1006     -21.958   8.169 -16.374  1.00 99.70           C  
ATOM    513  C   SER A1006     -22.794   6.887 -16.508  1.00130.01           C  
ATOM    514  O   SER A1006     -23.596   6.763 -17.426  1.00173.49           O  
ATOM    515  CB  SER A1006     -20.470   7.874 -16.137  1.00 65.96           C  
ATOM    516  OG  SER A1006     -20.260   7.038 -14.992  1.00 87.60           O  
ATOM    517  H   SER A1006     -22.422   8.915 -14.437  1.00 99.99           H  
ATOM    518  HG  SER A1006     -19.289   6.788 -14.963  1.00 99.99           H  
ATOM    519  N   ASP A1007     -22.726   6.013 -15.505  1.00 75.63           N  
ATOM    520  CA  ASP A1007     -23.170   4.626 -15.690  1.00 82.64           C  
ATOM    521  C   ASP A1007     -24.515   4.423 -14.996  1.00 89.44           C  
ATOM    522  O   ASP A1007     -24.621   3.716 -13.992  1.00 99.37           O  
ATOM    523  CB  ASP A1007     -22.096   3.651 -15.185  1.00103.93           C  
ATOM    524  CG  ASP A1007     -22.292   2.241 -15.760  1.00125.63           C  
ATOM    525  OD1 ASP A1007     -23.450   1.877 -16.065  1.00146.25           O  
ATOM    526  OD2 ASP A1007     -21.269   1.533 -15.857  1.00132.14           O1-
ATOM    527  H   ASP A1007     -22.353   6.253 -14.611  1.00 99.99           H  
ATOM    528  N   VAL A1008     -25.499   5.140 -15.511  1.00 61.74           N  
ATOM    529  CA  VAL A1008     -26.881   5.057 -15.002  1.00 71.03           C  
ATOM    530  C   VAL A1008     -27.407   3.619 -15.179  1.00 65.57           C  
ATOM    531  O   VAL A1008     -27.194   2.987 -16.204  1.00 72.29           O  
ATOM    532  CB  VAL A1008     -27.795   6.048 -15.736  1.00 62.26           C  
ATOM    533  CG1 VAL A1008     -29.114   6.162 -14.982  1.00 52.44           C  
ATOM    534  CG2 VAL A1008     -27.216   7.461 -15.819  1.00 65.74           C  
ATOM    535  H   VAL A1008     -25.352   5.818 -16.238  1.00 99.99           H  
ATOM    536  N   GLN A1009     -28.103   3.149 -14.141  1.00 71.03           N  
ATOM    537  CA  GLN A1009     -28.660   1.787 -14.099  1.00 74.62           C  
ATOM    538  C   GLN A1009     -29.915   1.823 -13.221  1.00 68.27           C  
ATOM    539  O   GLN A1009     -29.943   2.466 -12.174  1.00 92.48           O  
ATOM    540  CB  GLN A1009     -27.677   0.806 -13.444  1.00 51.75           C  
ATOM    541  CG  GLN A1009     -26.241   0.855 -13.985  1.00 94.70           C  
ATOM    542  CD  GLN A1009     -25.314  -0.144 -13.292  1.00130.48           C  
ATOM    543  NE2 GLN A1009     -24.025   0.102 -13.378  1.00139.64           N  
ATOM    544  OE1 GLN A1009     -25.723  -1.129 -12.695  1.00128.29           O  
ATOM    545  H   GLN A1009     -28.218   3.673 -13.299  1.00 99.99           H  
ATOM    546 1HE2 GLN A1009     -23.404  -0.553 -12.956  1.00 99.99           H  
ATOM    547 2HE2 GLN A1009     -23.710   0.909 -13.866  1.00 99.99           H  
ATOM    548  N   TYR A1010     -30.924   1.080 -13.655  1.00 64.91           N  
ATOM    549  CA  TYR A1010     -32.209   1.019 -12.937  1.00 80.38           C  
ATOM    550  C   TYR A1010     -32.459  -0.444 -12.582  1.00 89.81           C  
ATOM    551  O   TYR A1010     -31.837  -1.338 -13.150  1.00 86.12           O  
ATOM    552  CB  TYR A1010     -33.368   1.521 -13.811  1.00 78.75           C  
ATOM    553  CG  TYR A1010     -33.264   3.010 -14.177  1.00 75.96           C  
ATOM    554  CD1 TYR A1010     -32.197   3.454 -14.931  1.00 84.54           C  
ATOM    555  CD2 TYR A1010     -34.244   3.903 -13.780  1.00 73.32           C  
ATOM    556  CE1 TYR A1010     -32.100   4.795 -15.279  1.00 69.34           C  
ATOM    557  CE2 TYR A1010     -34.144   5.260 -14.123  1.00 85.03           C  
ATOM    558  CZ  TYR A1010     -33.067   5.694 -14.874  1.00 87.37           C  
ATOM    559  OH  TYR A1010     -32.902   7.014 -15.185  1.00 87.44           O  
ATOM    560  H   TYR A1010     -30.821   0.406 -14.388  1.00 99.99           H  
ATOM    561  HD1 TYR A1010     -31.437   2.760 -15.273  1.00 99.99           H  
ATOM    562  HD2 TYR A1010     -35.107   3.539 -13.229  1.00 99.99           H  
ATOM    563  HE1 TYR A1010     -31.266   5.113 -15.889  1.00 99.99           H  
ATOM    564  HE2 TYR A1010     -34.877   5.963 -13.731  1.00 99.99           H  
ATOM    565  HH  TYR A1010     -33.727   7.518 -14.946  1.00 99.99           H  
ATOM    566  N   ASN A1011     -33.190  -0.647 -11.494  1.00 80.68           N  
ATOM    567  CA  ASN A1011     -33.720  -1.995 -11.221  1.00 61.68           C  
ATOM    568  C   ASN A1011     -35.108  -1.945 -10.565  1.00 77.79           C  
ATOM    569  O   ASN A1011     -35.659  -0.884 -10.327  1.00 58.93           O  
ATOM    570  CB  ASN A1011     -32.696  -2.836 -10.443  1.00 76.86           C  
ATOM    571  CG  ASN A1011     -32.399  -2.292  -9.048  1.00100.48           C  
ATOM    572  ND2 ASN A1011     -31.317  -1.559  -8.925  1.00 88.10           N  
ATOM    573  OD1 ASN A1011     -33.173  -2.459  -8.119  1.00 84.82           O  
ATOM    574  H   ASN A1011     -33.381   0.065 -10.816  1.00 99.99           H  
ATOM    575 1HD2 ASN A1011     -31.082  -1.215  -8.020  1.00 99.99           H  
ATOM    576 2HD2 ASN A1011     -30.706  -1.441  -9.706  1.00 99.99           H  
ATOM    577  N   SER A1012     -35.571  -3.140 -10.171  1.00 73.74           N  
ATOM    578  CA  SER A1012     -36.892  -3.322  -9.548  1.00 71.61           C  
ATOM    579  C   SER A1012     -37.060  -2.525  -8.240  1.00 87.39           C  
ATOM    580  O   SER A1012     -38.154  -2.091  -7.897  1.00 66.97           O  
ATOM    581  CB  SER A1012     -37.069  -4.819  -9.271  1.00 69.99           C  
ATOM    582  OG  SER A1012     -38.434  -5.116  -8.987  1.00 79.37           O  
ATOM    583  H   SER A1012     -35.027  -3.967 -10.263  1.00 99.99           H  
ATOM    584  HG  SER A1012     -38.524  -6.095  -8.796  1.00 99.99           H  
ATOM    585  N   HIS A1013     -35.936  -2.266  -7.565  1.00 89.53           N  
ATOM    586  CA  HIS A1013     -35.926  -1.691  -6.208  1.00 91.54           C  
ATOM    587  C   HIS A1013     -35.159  -0.375  -6.009  1.00 93.50           C  
ATOM    588  O   HIS A1013     -35.155   0.169  -4.906  1.00 92.47           O  
ATOM    589  CB  HIS A1013     -35.366  -2.750  -5.258  1.00 82.39           C  
ATOM    590  CG  HIS A1013     -36.335  -3.923  -5.116  1.00 88.37           C  
ATOM    591  CD2 HIS A1013     -36.048  -5.212  -5.259  1.00 80.13           C  
ATOM    592  ND1 HIS A1013     -37.633  -3.809  -4.860  1.00 85.05           N  
ATOM    593  CE1 HIS A1013     -38.152  -5.033  -4.830  1.00107.27           C  
ATOM    594  NE2 HIS A1013     -37.173  -5.900  -5.084  1.00109.73           N  
ATOM    595  H   HIS A1013     -35.029  -2.495  -7.924  1.00 99.99           H  
ATOM    596  HD1 HIS A1013     -38.122  -2.947  -4.742  1.00 99.99           H  
ATOM    597  N   GLY A1014     -34.487   0.105  -7.063  1.00 86.65           N  
ATOM    598  CA  GLY A1014     -33.734   1.365  -6.936  1.00 74.92           C  
ATOM    599  C   GLY A1014     -33.197   1.882  -8.264  1.00 86.39           C  
ATOM    600  O   GLY A1014     -33.854   1.820  -9.299  1.00108.56           O  
ATOM    601  H   GLY A1014     -34.364  -0.382  -7.935  1.00 99.99           H  
ATOM    602  N   ALA A1015     -31.964   2.374  -8.164  1.00 75.06           N  
ATOM    603  CA  ALA A1015     -31.247   3.031  -9.272  1.00 93.69           C  
ATOM    604  C   ALA A1015     -29.896   3.532  -8.760  1.00 77.28           C  
ATOM    605  O   ALA A1015     -29.748   3.865  -7.581  1.00104.15           O  
ATOM    606  CB  ALA A1015     -32.023   4.240  -9.818  1.00 68.56           C  
ATOM    607  H   ALA A1015     -31.441   2.305  -7.310  1.00 99.99           H  
ATOM    608  N   THR A1016     -28.920   3.511  -9.651  1.00 60.63           N  
ATOM    609  CA  THR A1016     -27.550   3.950  -9.327  1.00 61.14           C  
ATOM    610  C   THR A1016     -26.812   4.429 -10.574  1.00 68.09           C  
ATOM    611  O   THR A1016     -26.855   3.781 -11.619  1.00 94.21           O  
ATOM    612  CB  THR A1016     -26.741   2.843  -8.613  1.00 72.65           C  
ATOM    613  CG2 THR A1016     -26.930   1.439  -9.207  1.00 46.54           C  
ATOM    614  OG1 THR A1016     -25.357   3.205  -8.587  1.00 83.88           O  
ATOM    615  H   THR A1016     -29.028   3.081 -10.555  1.00 99.99           H  
ATOM    616  HG1 THR A1016     -24.805   2.500  -8.130  1.00 99.99           H  
ATOM    617  N   ALA A1017     -26.208   5.599 -10.444  1.00 64.24           N  
ATOM    618  CA  ALA A1017     -25.316   6.127 -11.486  1.00 92.94           C  
ATOM    619  C   ALA A1017     -23.948   6.447 -10.870  1.00 79.69           C  
ATOM    620  O   ALA A1017     -23.725   6.255  -9.675  1.00 75.81           O  
ATOM    621  CB  ALA A1017     -25.967   7.365 -12.102  1.00 69.87           C  
ATOM    622  H   ALA A1017     -26.164   6.067  -9.558  1.00 99.99           H  
ATOM    623  N   ASP A1018     -23.057   6.997 -11.686  1.00 79.27           N  
ATOM    624  CA  ASP A1018     -21.739   7.440 -11.201  1.00 71.72           C  
ATOM    625  C   ASP A1018     -21.483   8.876 -11.630  1.00 83.80           C  
ATOM    626  O   ASP A1018     -21.963   9.294 -12.684  1.00 99.31           O  
ATOM    627  CB  ASP A1018     -20.623   6.526 -11.707  1.00 72.68           C  
ATOM    628  CG  ASP A1018     -20.642   5.144 -11.044  1.00117.83           C  
ATOM    629  OD1 ASP A1018     -21.151   5.039  -9.907  1.00140.13           O  
ATOM    630  OD2 ASP A1018     -20.087   4.227 -11.685  1.00103.93           O1-
ATOM    631  H   ASP A1018     -23.313   7.329 -12.593  1.00 99.99           H  
ATOM    632  N   ILE A1019     -20.820   9.618 -10.757  1.00 73.26           N  
ATOM    633  CA  ILE A1019     -20.583  11.048 -11.017  1.00 67.45           C  
ATOM    634  C   ILE A1019     -19.077  11.317 -11.016  1.00 81.19           C  
ATOM    635  O   ILE A1019     -18.371  10.916 -10.090  1.00 75.10           O  
ATOM    636  CB  ILE A1019     -21.305  11.921  -9.976  1.00 62.26           C  
ATOM    637  CG1 ILE A1019     -22.697  11.331  -9.656  1.00 69.66           C  
ATOM    638  CG2 ILE A1019     -21.298  13.378 -10.459  1.00 81.14           C  
ATOM    639  CD  ILE A1019     -23.891  12.257  -9.450  1.00 78.08           C  
ATOM    640  H   ILE A1019     -20.583   9.298  -9.836  1.00 99.99           H  
ATOM    641  N   SER A1020     -18.613  11.997 -12.053  1.00 98.83           N  
ATOM    642  CA  SER A1020     -17.174  12.283 -12.222  1.00 87.02           C  
ATOM    643  C   SER A1020     -16.936  13.722 -12.670  1.00 95.99           C  
ATOM    644  O   SER A1020     -17.764  14.292 -13.366  1.00 88.63           O  
ATOM    645  CB  SER A1020     -16.562  11.344 -13.264  1.00 89.74           C  
ATOM    646  OG  SER A1020     -16.574  10.001 -12.771  1.00 88.22           O  
ATOM    647  H   SER A1020     -19.207  12.325 -12.796  1.00 99.99           H  
ATOM    648  HG  SER A1020     -16.948   9.990 -11.841  1.00 99.99           H  
ATOM    649  N   LEU A1021     -15.831  14.300 -12.208  1.00 80.56           N  
ATOM    650  CA  LEU A1021     -15.417  15.653 -12.644  1.00104.18           C  
ATOM    651  C   LEU A1021     -15.162  15.786 -14.154  1.00124.49           C  
ATOM    652  O   LEU A1021     -14.847  14.807 -14.816  1.00 88.00           O  
ATOM    653  CB  LEU A1021     -14.154  16.128 -11.923  1.00 70.45           C  
ATOM    654  CG  LEU A1021     -14.382  16.719 -10.531  1.00 91.10           C  
ATOM    655  CD1 LEU A1021     -13.037  17.179  -9.965  1.00 71.48           C  
ATOM    656  CD2 LEU A1021     -15.340  17.906 -10.607  1.00105.18           C  
ATOM    657  H   LEU A1021     -15.258  13.843 -11.528  1.00 99.99           H  
ATOM    658  N   LYS A1022     -15.239  17.040 -14.630  1.00139.03           N  
ATOM    659  CA  LYS A1022     -14.974  17.403 -16.037  1.00107.34           C  
ATOM    660  C   LYS A1022     -14.866  18.936 -16.266  1.00143.06           C  
ATOM    661  O   LYS A1022     -15.814  19.703 -16.306  1.00155.38           O  
ATOM    662  CB  LYS A1022     -15.984  16.739 -16.992  1.00104.42           C  
ATOM    663  CG  LYS A1022     -17.389  17.336 -16.918  1.00102.43           C  
ATOM    664  CD  LYS A1022     -17.612  18.306 -18.081  1.00 92.56           C  
ATOM    665  CE  LYS A1022     -18.675  19.348 -17.741  1.00 75.66           C  
ATOM    666  NZ  LYS A1022     -19.998  18.817 -18.067  1.00 99.74           N1+
ATOM    667  H   LYS A1022     -15.524  17.798 -14.045  1.00 99.99           H  
ATOM    668  HZ1 LYS A1022     -20.689  19.515 -17.860  1.00 99.99           H  
ATOM    669  HZ2 LYS A1022     -20.024  18.611 -19.044  1.00 99.99           H  
ATOM    670  HZ3 LYS A1022     -20.173  17.986 -17.544  1.00 99.99           H  
ATOM    671  N   SER A1023     -13.688  19.490 -16.079  1.00163.62           N  
ATOM    672  CA  SER A1023     -12.542  18.840 -15.440  1.00159.97           C  
ATOM    673  C   SER A1023     -12.177  19.644 -14.194  1.00157.96           C  
ATOM    674  O   SER A1023     -12.761  20.694 -13.905  1.00130.86           O  
ATOM    675  CB  SER A1023     -11.392  18.723 -16.443  1.00126.46           C  
ATOM    676  OG  SER A1023     -11.746  17.715 -17.391  1.00108.84           O  
ATOM    677  H   SER A1023     -13.576  20.452 -16.317  1.00 99.99           H  
ATOM    678  HG  SER A1023     -11.017  17.599 -18.065  1.00 99.99           H  
ATOM    679  N   SER A1024     -11.180  19.150 -13.479  1.00160.93           N  
ATOM    680  CA  SER A1024     -10.707  19.776 -12.229  1.00161.35           C  
ATOM    681  C   SER A1024     -10.227  21.229 -12.341  1.00160.12           C  
ATOM    682  O   SER A1024     -10.152  21.897 -11.314  1.00141.42           O  
ATOM    683  CB  SER A1024      -9.623  18.923 -11.568  1.00143.68           C  
ATOM    684  OG  SER A1024      -8.679  18.484 -12.549  1.00114.61           O  
ATOM    685  H   SER A1024     -10.659  18.342 -13.760  1.00 99.99           H  
ATOM    686  HG  SER A1024      -7.965  17.954 -12.086  1.00 99.99           H  
ATOM    687  N   VAL A1025     -10.137  21.755 -13.568  1.00170.21           N  
ATOM    688  CA  VAL A1025      -9.727  23.147 -13.859  1.00169.95           C  
ATOM    689  C   VAL A1025     -10.520  24.165 -13.012  1.00148.55           C  
ATOM    690  O   VAL A1025      -9.943  25.101 -12.477  1.00110.85           O  
ATOM    691  CB  VAL A1025      -9.928  23.511 -15.347  1.00157.69           C  
ATOM    692  CG1 VAL A1025      -9.184  24.807 -15.691  1.00154.30           C  
ATOM    693  CG2 VAL A1025      -9.503  22.408 -16.324  1.00139.17           C  
ATOM    694  H   VAL A1025     -10.346  21.218 -14.384  1.00 99.99           H  
ATOM    695  N   TYR A1026     -11.801  23.860 -12.789  1.00138.78           N  
ATOM    696  CA  TYR A1026     -12.714  24.785 -12.098  1.00113.32           C  
ATOM    697  C   TYR A1026     -13.213  24.248 -10.757  1.00122.46           C  
ATOM    698  O   TYR A1026     -13.400  25.002  -9.813  1.00 94.85           O  
ATOM    699  CB  TYR A1026     -13.910  25.124 -12.986  1.00 93.76           C  
ATOM    700  CG  TYR A1026     -13.451  25.819 -14.273  1.00119.40           C  
ATOM    701  CD1 TYR A1026     -13.129  27.160 -14.243  1.00128.03           C  
ATOM    702  CD2 TYR A1026     -13.366  25.099 -15.447  1.00125.83           C  
ATOM    703  CE1 TYR A1026     -12.725  27.808 -15.415  1.00134.73           C  
ATOM    704  CE2 TYR A1026     -12.955  25.739 -16.623  1.00138.12           C  
ATOM    705  CZ  TYR A1026     -12.650  27.090 -16.594  1.00134.72           C  
ATOM    706  OH  TYR A1026     -12.268  27.722 -17.744  1.00115.49           O  
ATOM    707  H   TYR A1026     -12.169  22.959 -12.999  1.00 99.99           H  
ATOM    708  HD1 TYR A1026     -13.167  27.699 -13.303  1.00 99.99           H  
ATOM    709  HD2 TYR A1026     -13.615  24.042 -15.446  1.00 99.99           H  
ATOM    710  HE1 TYR A1026     -12.417  28.853 -15.365  1.00 99.99           H  
ATOM    711  HE2 TYR A1026     -12.810  25.148 -17.524  1.00 99.99           H  
ATOM    712  HH  TYR A1026     -12.275  27.079 -18.503  1.00 99.99           H  
ATOM    713  N   ALA A1027     -13.330  22.925 -10.646  1.00126.13           N  
ATOM    714  CA  ALA A1027     -13.717  22.305  -9.367  1.00101.91           C  
ATOM    715  C   ALA A1027     -12.676  22.588  -8.278  1.00106.86           C  
ATOM    716  O   ALA A1027     -13.027  22.937  -7.160  1.00122.82           O  
ATOM    717  CB  ALA A1027     -13.851  20.804  -9.551  1.00105.38           C  
ATOM    718  H   ALA A1027     -13.044  22.293 -11.358  1.00 99.99           H  
ATOM    719  N   ASN A1028     -11.405  22.595  -8.696  1.00111.01           N  
ATOM    720  CA  ASN A1028     -10.289  22.995  -7.822  1.00110.50           C  
ATOM    721  C   ASN A1028     -10.310  24.478  -7.427  1.00110.28           C  
ATOM    722  O   ASN A1028      -9.589  24.885  -6.523  1.00 76.59           O  
ATOM    723  CB  ASN A1028      -8.958  22.670  -8.502  1.00108.22           C  
ATOM    724  CG  ASN A1028      -8.644  21.172  -8.484  1.00122.27           C  
ATOM    725  ND2 ASN A1028      -7.418  20.854  -8.834  1.00130.53           N  
ATOM    726  OD1 ASN A1028      -9.446  20.303  -8.173  1.00131.50           O  
ATOM    727  H   ASN A1028     -11.131  22.317  -9.618  1.00 99.99           H  
ATOM    728 1HD2 ASN A1028      -7.170  19.892  -8.809  1.00 99.99           H  
ATOM    729 2HD2 ASN A1028      -6.777  21.570  -9.093  1.00 99.99           H  
ATOM    730  N   ALA A1029     -11.131  25.259  -8.130  1.00115.45           N  
ATOM    731  CA  ALA A1029     -11.177  26.719  -7.975  1.00 97.15           C  
ATOM    732  C   ALA A1029     -12.034  27.206  -6.796  1.00106.41           C  
ATOM    733  O   ALA A1029     -11.961  28.376  -6.440  1.00115.89           O  
ATOM    734  CB  ALA A1029     -11.646  27.371  -9.279  1.00109.41           C  
ATOM    735  H   ALA A1029     -11.866  24.889  -8.704  1.00 99.99           H  
ATOM    736  N   PHE A1030     -12.819  26.313  -6.182  1.00 94.72           N  
ATOM    737  CA  PHE A1030     -13.693  26.753  -5.079  1.00 87.55           C  
ATOM    738  C   PHE A1030     -13.659  25.873  -3.819  1.00105.37           C  
ATOM    739  O   PHE A1030     -13.390  24.684  -3.928  1.00112.16           O  
ATOM    740  CB  PHE A1030     -15.116  27.003  -5.569  1.00 79.41           C  
ATOM    741  CG  PHE A1030     -15.324  28.488  -5.879  1.00153.47           C  
ATOM    742  CD1 PHE A1030     -15.245  28.956  -7.170  1.00151.88           C  
ATOM    743  CD2 PHE A1030     -15.593  29.386  -4.863  1.00134.49           C  
ATOM    744  CE1 PHE A1030     -15.464  30.302  -7.409  1.00121.23           C  
ATOM    745  CE2 PHE A1030     -15.808  30.717  -5.068  1.00 74.68           C  
ATOM    746  CZ  PHE A1030     -15.754  31.128  -6.368  1.00116.54           C  
ATOM    747  H   PHE A1030     -12.678  25.325  -6.253  1.00 99.99           H  
ATOM    748  HD1 PHE A1030     -15.015  28.288  -7.982  1.00 99.99           H  
ATOM    749  HD2 PHE A1030     -15.705  29.100  -3.864  1.00 99.99           H  
ATOM    750  HE1 PHE A1030     -15.397  30.757  -8.389  1.00 99.99           H  
ATOM    751  HE2 PHE A1030     -16.111  31.360  -4.246  1.00 99.99           H  
ATOM    752  HZ  PHE A1030     -16.180  32.037  -6.636  1.00 99.99           H  
ATOM    753  N   PRO A1031     -14.028  26.463  -2.654  1.00 89.96           N  
ATOM    754  CA  PRO A1031     -13.940  25.929  -1.312  1.00 76.89           C  
ATOM    755  C   PRO A1031     -12.943  24.815  -1.083  1.00100.41           C  
ATOM    756  O   PRO A1031     -11.754  25.079  -0.976  1.00112.55           O  
ATOM    757  CB  PRO A1031     -15.414  25.649  -0.977  1.00 97.84           C  
ATOM    758  CG  PRO A1031     -16.195  26.698  -1.762  1.00 69.36           C  
ATOM    759  CD  PRO A1031     -15.046  27.463  -2.394  1.00 73.10           C  
ATOM    760  N   SER A1032     -13.471  23.622  -0.862  1.00 90.76           N  
ATOM    761  CA  SER A1032     -12.603  22.512  -0.481  1.00108.18           C  
ATOM    762  C   SER A1032     -12.079  21.764  -1.710  1.00123.07           C  
ATOM    763  O   SER A1032     -12.448  22.035  -2.848  1.00131.75           O  
ATOM    764  CB  SER A1032     -13.388  21.620   0.474  1.00106.96           C  
ATOM    765  OG  SER A1032     -12.470  20.831   1.229  1.00122.00           O  
ATOM    766  H   SER A1032     -14.453  23.456  -0.910  1.00 99.99           H  
ATOM    767  HG  SER A1032     -12.936  20.297   1.930  1.00 99.99           H  
ATOM    768  N   THR A1033     -11.211  20.802  -1.433  1.00 98.26           N  
ATOM    769  CA  THR A1033     -10.696  19.881  -2.457  1.00 99.44           C  
ATOM    770  C   THR A1033     -11.846  18.956  -2.889  1.00 92.58           C  
ATOM    771  O   THR A1033     -12.383  18.202  -2.053  1.00100.52           O  
ATOM    772  CB  THR A1033      -9.489  19.075  -1.956  1.00102.49           C  
ATOM    773  CG2 THR A1033      -8.352  19.995  -1.498  1.00101.05           C  
ATOM    774  OG1 THR A1033      -9.877  18.229  -0.871  1.00110.67           O  
ATOM    775  H   THR A1033     -10.955  20.580  -0.493  1.00 99.99           H  
ATOM    776  HG1 THR A1033      -9.109  17.636  -0.636  1.00 99.99           H  
ATOM    777  N   PRO A1034     -12.349  19.131  -4.110  1.00 86.24           N  
ATOM    778  CA  PRO A1034     -13.477  18.336  -4.635  1.00 93.01           C  
ATOM    779  C   PRO A1034     -13.199  16.839  -4.476  1.00 77.04           C  
ATOM    780  O   PRO A1034     -12.050  16.408  -4.408  1.00 71.53           O  
ATOM    781  CB  PRO A1034     -13.595  18.731  -6.106  1.00 75.96           C  
ATOM    782  CG  PRO A1034     -12.197  19.235  -6.462  1.00 64.84           C  
ATOM    783  CD  PRO A1034     -11.749  19.948  -5.189  1.00 79.35           C  
ATOM    784  N   VAL A1035     -14.262  16.070  -4.315  1.00 82.81           N  
ATOM    785  CA  VAL A1035     -14.113  14.604  -4.214  1.00 95.18           C  
ATOM    786  C   VAL A1035     -14.458  13.934  -5.548  1.00104.77           C  
ATOM    787  O   VAL A1035     -15.397  14.310  -6.245  1.00 88.75           O  
ATOM    788  CB  VAL A1035     -14.939  13.993  -3.078  1.00 90.88           C  
ATOM    789  CG1 VAL A1035     -14.406  14.356  -1.693  1.00137.98           C  
ATOM    790  CG2 VAL A1035     -16.352  14.514  -3.164  1.00 73.64           C  
ATOM    791  H   VAL A1035     -15.194  16.429  -4.202  1.00 99.99           H  
ATOM    792  N   ASN A1036     -13.642  12.922  -5.844  1.00115.22           N  
ATOM    793  CA  ASN A1036     -13.699  12.251  -7.143  1.00 79.04           C  
ATOM    794  C   ASN A1036     -13.263  10.779  -7.060  1.00 97.40           C  
ATOM    795  O   ASN A1036     -12.302  10.459  -6.365  1.00107.26           O  
ATOM    796  CB  ASN A1036     -12.791  12.987  -8.124  1.00 67.09           C  
ATOM    797  CG  ASN A1036     -13.438  13.178  -9.497  1.00 93.91           C  
ATOM    798  ND2 ASN A1036     -12.761  13.971 -10.286  1.00 54.99           N  
ATOM    799  OD1 ASN A1036     -14.503  12.697  -9.859  1.00 88.53           O  
ATOM    800  H   ASN A1036     -12.967  12.560  -5.208  1.00 99.99           H  
ATOM    801 1HD2 ASN A1036     -13.128  14.167 -11.190  1.00 99.99           H  
ATOM    802 2HD2 ASN A1036     -11.935  14.414  -9.954  1.00 99.99           H  
ATOM    803  N   PRO A1037     -14.098   9.920  -7.663  1.00 91.63           N  
ATOM    804  CA  PRO A1037     -15.421  10.299  -8.180  1.00 67.05           C  
ATOM    805  C   PRO A1037     -16.447  10.154  -7.050  1.00 92.59           C  
ATOM    806  O   PRO A1037     -16.131   9.747  -5.936  1.00 83.15           O  
ATOM    807  CB  PRO A1037     -15.649   9.324  -9.332  1.00 73.18           C  
ATOM    808  CG  PRO A1037     -14.998   8.044  -8.813  1.00 88.59           C  
ATOM    809  CD  PRO A1037     -13.761   8.540  -8.052  1.00 91.15           C  
ATOM    810  N   LEU A1038     -17.670  10.528  -7.387  1.00 91.45           N  
ATOM    811  CA  LEU A1038     -18.817  10.331  -6.492  1.00 84.01           C  
ATOM    812  C   LEU A1038     -19.634   9.107  -6.921  1.00 86.73           C  
ATOM    813  O   LEU A1038     -19.287   8.421  -7.883  1.00 96.30           O  
ATOM    814  CB  LEU A1038     -19.652  11.614  -6.532  1.00 94.67           C  
ATOM    815  CG  LEU A1038     -18.856  12.800  -5.994  1.00 81.74           C  
ATOM    816  CD1 LEU A1038     -19.623  14.092  -6.251  1.00 67.87           C  
ATOM    817  CD2 LEU A1038     -18.629  12.589  -4.500  1.00 85.51           C  
ATOM    818  H   LEU A1038     -17.881  10.918  -8.285  1.00 99.99           H  
ATOM    819  N   ARG A1039     -20.738   8.883  -6.216  1.00 76.25           N  
ATOM    820  CA  ARG A1039     -21.689   7.799  -6.525  1.00 81.43           C  
ATOM    821  C   ARG A1039     -23.072   8.083  -5.929  1.00 73.33           C  
ATOM    822  O   ARG A1039     -23.195   8.451  -4.757  1.00102.68           O  
ATOM    823  CB  ARG A1039     -21.094   6.471  -6.036  1.00 72.81           C  
ATOM    824  CG  ARG A1039     -22.091   5.381  -5.652  1.00 79.25           C  
ATOM    825  CD  ARG A1039     -21.857   4.114  -6.453  1.00 95.99           C  
ATOM    826  NE  ARG A1039     -22.801   3.114  -5.939  1.00120.47           N  
ATOM    827  CZ  ARG A1039     -23.006   1.906  -6.456  1.00131.35           C  
ATOM    828  NH1 ARG A1039     -22.342   1.519  -7.535  1.00141.44           N1+
ATOM    829  NH2 ARG A1039     -23.888   1.081  -5.910  1.00104.03           N  
ATOM    830  H   ARG A1039     -20.930   9.398  -5.377  1.00 99.99           H  
ATOM    831  HE  ARG A1039     -23.324   3.405  -5.136  1.00 99.99           H  
ATOM    832 1HH1 ARG A1039     -22.466   0.613  -7.926  1.00 99.99           H  
ATOM    833 2HH1 ARG A1039     -21.685   2.163  -7.930  1.00 99.99           H  
ATOM    834 1HH2 ARG A1039     -24.014   0.170  -6.295  1.00 99.99           H  
ATOM    835 2HH2 ARG A1039     -24.387   1.352  -5.087  1.00 99.99           H  
ATOM    836  N   LEU A1040     -24.076   7.780  -6.742  1.00 74.61           N  
ATOM    837  CA  LEU A1040     -25.483   7.978  -6.366  1.00 71.39           C  
ATOM    838  C   LEU A1040     -26.228   6.642  -6.243  1.00 73.71           C  
ATOM    839  O   LEU A1040     -26.294   5.872  -7.194  1.00 76.69           O  
ATOM    840  CB  LEU A1040     -26.101   8.932  -7.400  1.00 53.67           C  
ATOM    841  CG  LEU A1040     -27.606   8.823  -7.689  1.00 66.21           C  
ATOM    842  CD1 LEU A1040     -28.490   8.933  -6.444  1.00 72.77           C  
ATOM    843  CD2 LEU A1040     -27.966   9.945  -8.652  1.00 82.66           C  
ATOM    844  H   LEU A1040     -23.932   7.342  -7.636  1.00 99.99           H  
ATOM    845  N   ASP A1041     -26.917   6.503  -5.109  1.00 74.89           N  
ATOM    846  CA  ASP A1041     -27.789   5.345  -4.842  1.00 65.36           C  
ATOM    847  C   ASP A1041     -29.198   5.794  -4.459  1.00 72.54           C  
ATOM    848  O   ASP A1041     -29.390   6.407  -3.406  1.00 85.43           O  
ATOM    849  CB  ASP A1041     -27.213   4.479  -3.717  1.00 65.26           C  
ATOM    850  CG  ASP A1041     -25.948   3.726  -4.129  1.00 95.57           C  
ATOM    851  OD1 ASP A1041     -25.733   2.637  -3.560  1.00 86.06           O  
ATOM    852  OD2 ASP A1041     -25.128   4.298  -4.871  1.00104.03           O1-
ATOM    853  H   ASP A1041     -26.844   7.172  -4.364  1.00 99.99           H  
ATOM    854  N   VAL A1042     -30.133   5.559  -5.367  1.00 73.75           N  
ATOM    855  CA  VAL A1042     -31.567   5.791  -5.096  1.00 67.12           C  
ATOM    856  C   VAL A1042     -32.143   4.448  -4.624  1.00 65.13           C  
ATOM    857  O   VAL A1042     -31.748   3.385  -5.111  1.00 80.59           O  
ATOM    858  CB  VAL A1042     -32.312   6.283  -6.354  1.00 69.02           C  
ATOM    859  CG1 VAL A1042     -33.801   6.523  -6.079  1.00 33.46           C  
ATOM    860  CG2 VAL A1042     -31.725   7.583  -6.905  1.00 48.11           C  
ATOM    861  H   VAL A1042     -29.940   5.059  -6.221  1.00 99.99           H  
ATOM    862  N   THR A1043     -33.024   4.514  -3.637  1.00 66.53           N  
ATOM    863  CA  THR A1043     -33.654   3.313  -3.058  1.00 62.56           C  
ATOM    864  C   THR A1043     -35.161   3.535  -2.932  1.00 68.08           C  
ATOM    865  O   THR A1043     -35.606   4.431  -2.210  1.00 81.31           O  
ATOM    866  CB  THR A1043     -33.079   2.991  -1.668  1.00 89.04           C  
ATOM    867  CG2 THR A1043     -33.590   1.638  -1.161  1.00 60.25           C  
ATOM    868  OG1 THR A1043     -31.649   2.959  -1.708  1.00 63.93           O  
ATOM    869  H   THR A1043     -33.286   5.394  -3.217  1.00 99.99           H  
ATOM    870  HG1 THR A1043     -31.330   3.119  -2.642  1.00 99.99           H  
ATOM    871  N   TYR A1044     -35.899   2.556  -3.444  1.00 76.57           N  
ATOM    872  CA  TYR A1044     -37.364   2.575  -3.329  1.00 86.92           C  
ATOM    873  C   TYR A1044     -37.737   1.784  -2.072  1.00 79.42           C  
ATOM    874  O   TYR A1044     -37.898   0.563  -2.102  1.00 94.09           O  
ATOM    875  CB  TYR A1044     -38.003   1.939  -4.569  1.00 90.74           C  
ATOM    876  CG  TYR A1044     -37.530   2.503  -5.910  1.00 84.16           C  
ATOM    877  CD1 TYR A1044     -37.258   3.847  -6.072  1.00 86.95           C  
ATOM    878  CD2 TYR A1044     -37.324   1.627  -6.955  1.00 87.49           C  
ATOM    879  CE1 TYR A1044     -36.779   4.327  -7.285  1.00104.17           C  
ATOM    880  CE2 TYR A1044     -36.836   2.092  -8.174  1.00 89.24           C  
ATOM    881  CZ  TYR A1044     -36.574   3.445  -8.333  1.00 91.27           C  
ATOM    882  OH  TYR A1044     -36.161   3.914  -9.542  1.00 71.61           O  
ATOM    883  H   TYR A1044     -35.517   1.723  -3.863  1.00 99.99           H  
ATOM    884  HD1 TYR A1044     -37.425   4.509  -5.236  1.00 99.99           H  
ATOM    885  HD2 TYR A1044     -37.511   0.569  -6.791  1.00 99.99           H  
ATOM    886  HE1 TYR A1044     -36.526   5.381  -7.376  1.00 99.99           H  
ATOM    887  HE2 TYR A1044     -36.577   1.373  -8.950  1.00 99.99           H  
ATOM    888  HH  TYR A1044     -35.997   3.135 -10.149  1.00 99.99           H  
ATOM    889  N   HIS A1045     -37.688   2.469  -0.932  1.00 82.27           N  
ATOM    890  CA  HIS A1045     -38.010   1.816   0.354  1.00 83.91           C  
ATOM    891  C   HIS A1045     -39.455   1.308   0.384  1.00 76.45           C  
ATOM    892  O   HIS A1045     -39.710   0.108   0.375  1.00 88.80           O  
ATOM    893  CB  HIS A1045     -37.718   2.705   1.563  1.00 65.30           C  
ATOM    894  CG  HIS A1045     -36.222   2.915   1.756  1.00 75.94           C  
ATOM    895  CD2 HIS A1045     -35.283   1.987   1.925  1.00 46.33           C  
ATOM    896  ND1 HIS A1045     -35.658   4.106   1.864  1.00 72.10           N  
ATOM    897  CE1 HIS A1045     -34.378   3.907   2.130  1.00 58.37           C  
ATOM    898  NE2 HIS A1045     -34.128   2.606   2.154  1.00 72.64           N  
ATOM    899  H   HIS A1045     -37.365   3.417  -0.894  1.00 99.99           H  
ATOM    900  HD1 HIS A1045     -36.111   4.985   1.732  1.00 99.99           H  
ATOM    901  N   LYS A1046     -40.388   2.247   0.471  1.00 69.82           N  
ATOM    902  CA  LYS A1046     -41.817   1.913   0.387  1.00 90.81           C  
ATOM    903  C   LYS A1046     -42.380   2.524  -0.905  1.00 97.27           C  
ATOM    904  O   LYS A1046     -41.674   3.180  -1.679  1.00 75.21           O  
ATOM    905  CB  LYS A1046     -42.507   2.491   1.629  1.00104.94           C  
ATOM    906  CG  LYS A1046     -41.899   1.986   2.944  1.00101.72           C  
ATOM    907  CD  LYS A1046     -42.232   2.920   4.110  1.00 92.06           C  
ATOM    908  CE  LYS A1046     -43.708   2.887   4.515  1.00 72.77           C  
ATOM    909  NZ  LYS A1046     -43.987   1.842   5.510  1.00 83.49           N1+
ATOM    910  H   LYS A1046     -40.175   3.198   0.689  1.00 99.99           H  
ATOM    911  HZ1 LYS A1046     -44.964   1.850   5.726  1.00 99.99           H  
ATOM    912  HZ2 LYS A1046     -43.725   0.939   5.171  1.00 99.99           H  
ATOM    913  HZ3 LYS A1046     -43.479   2.046   6.349  1.00 99.99           H  
ATOM    914  N   ASN A1047     -43.692   2.411  -1.064  1.00 72.47           N  
ATOM    915  CA  ASN A1047     -44.387   3.065  -2.190  1.00 66.90           C  
ATOM    916  C   ASN A1047     -44.542   4.571  -1.997  1.00 86.54           C  
ATOM    917  O   ASN A1047     -44.731   5.305  -2.966  1.00106.90           O  
ATOM    918  CB  ASN A1047     -45.764   2.445  -2.424  1.00 49.08           C  
ATOM    919  CG  ASN A1047     -45.650   0.978  -2.830  1.00 98.27           C  
ATOM    920  ND2 ASN A1047     -44.539   0.617  -3.430  1.00 82.16           N  
ATOM    921  OD1 ASN A1047     -46.535   0.166  -2.630  1.00 56.04           O  
ATOM    922  H   ASN A1047     -44.285   1.973  -0.385  1.00 99.99           H  
ATOM    923 1HD2 ASN A1047     -44.438  -0.337  -3.580  1.00 99.99           H  
ATOM    924 2HD2 ASN A1047     -43.805   1.262  -3.631  1.00 99.99           H  
ATOM    925  N   GLU A1048     -44.414   4.998  -0.747  1.00 85.35           N  
ATOM    926  CA  GLU A1048     -44.649   6.402  -0.378  1.00 70.22           C  
ATOM    927  C   GLU A1048     -43.353   7.129   0.010  1.00 62.44           C  
ATOM    928  O   GLU A1048     -43.374   8.336   0.249  1.00 57.55           O  
ATOM    929  CB  GLU A1048     -45.645   6.488   0.790  1.00 57.91           C  
ATOM    930  CG  GLU A1048     -46.795   5.465   0.768  1.00 84.93           C  
ATOM    931  CD  GLU A1048     -46.443   4.191   1.550  1.00103.74           C  
ATOM    932  OE1 GLU A1048     -46.400   3.113   0.914  1.00110.61           O  
ATOM    933  OE2 GLU A1048     -46.063   4.339   2.729  1.00102.42           O1-
ATOM    934  H   GLU A1048     -44.255   4.375   0.021  1.00 99.99           H  
ATOM    935  N   MET A1049     -42.234   6.399  -0.001  1.00 43.78           N  
ATOM    936  CA  MET A1049     -40.973   6.943   0.514  1.00 49.81           C  
ATOM    937  C   MET A1049     -39.748   6.470  -0.273  1.00 48.92           C  
ATOM    938  O   MET A1049     -39.590   5.301  -0.619  1.00 59.46           O  
ATOM    939  CB  MET A1049     -40.874   6.660   2.016  1.00 58.42           C  
ATOM    940  CG  MET A1049     -39.667   7.340   2.670  1.00 56.95           C  
ATOM    941  SD  MET A1049     -38.306   6.170   3.005  1.00 71.80           S  
ATOM    942  CE  MET A1049     -39.059   5.299   4.364  1.00110.87           C  
ATOM    943  H   MET A1049     -42.145   5.552  -0.525  1.00 99.99           H  
ATOM    944  N   LEU A1050     -38.859   7.442  -0.392  1.00 44.45           N  
ATOM    945  CA  LEU A1050     -37.614   7.370  -1.143  1.00 47.18           C  
ATOM    946  C   LEU A1050     -36.423   7.726  -0.282  1.00 64.91           C  
ATOM    947  O   LEU A1050     -36.569   8.468   0.684  1.00 83.83           O  
ATOM    948  CB  LEU A1050     -37.644   8.453  -2.217  1.00 78.42           C  
ATOM    949  CG  LEU A1050     -38.331   8.044  -3.507  1.00 53.55           C  
ATOM    950  CD1 LEU A1050     -37.858   9.012  -4.580  1.00 69.94           C  
ATOM    951  CD2 LEU A1050     -37.861   6.654  -3.904  1.00100.09           C  
ATOM    952  H   LEU A1050     -39.001   8.330   0.056  1.00 99.99           H  
ATOM    953  N   GLN A1051     -35.270   7.237  -0.708  1.00 40.23           N  
ATOM    954  CA  GLN A1051     -34.025   7.910  -0.337  1.00 83.45           C  
ATOM    955  C   GLN A1051     -33.066   7.875  -1.522  1.00 86.02           C  
ATOM    956  O   GLN A1051     -33.034   6.899  -2.274  1.00 75.71           O  
ATOM    957  CB  GLN A1051     -33.390   7.323   0.933  1.00 64.85           C  
ATOM    958  CG  GLN A1051     -32.442   6.139   0.713  1.00 72.90           C  
ATOM    959  CD  GLN A1051     -31.500   5.954   1.901  1.00 83.32           C  
ATOM    960  NE2 GLN A1051     -31.459   4.757   2.444  1.00 70.99           N  
ATOM    961  OE1 GLN A1051     -30.746   6.841   2.270  1.00 74.70           O  
ATOM    962  H   GLN A1051     -35.173   6.404  -1.260  1.00 99.99           H  
ATOM    963 1HE2 GLN A1051     -30.843   4.631   3.216  1.00 99.99           H  
ATOM    964 2HE2 GLN A1051     -32.047   4.012   2.127  1.00 99.99           H  
ATOM    965  N   PHE A1052     -32.357   8.970  -1.699  1.00 58.87           N  
ATOM    966  CA  PHE A1052     -31.225   8.976  -2.629  1.00 79.77           C  
ATOM    967  C   PHE A1052     -30.057   9.651  -1.927  1.00 70.49           C  
ATOM    968  O   PHE A1052     -30.230  10.665  -1.241  1.00 82.44           O  
ATOM    969  CB  PHE A1052     -31.573   9.637  -3.966  1.00 67.58           C  
ATOM    970  CG  PHE A1052     -32.001  11.101  -3.846  1.00 68.46           C  
ATOM    971  CD1 PHE A1052     -31.053  12.094  -3.994  1.00 67.50           C  
ATOM    972  CD2 PHE A1052     -33.329  11.401  -3.613  1.00 58.95           C  
ATOM    973  CE1 PHE A1052     -31.444  13.432  -3.905  1.00 54.51           C  
ATOM    974  CE2 PHE A1052     -33.720  12.740  -3.523  1.00 49.62           C  
ATOM    975  CZ  PHE A1052     -32.775  13.742  -3.670  1.00 66.17           C  
ATOM    976  H   PHE A1052     -32.405   9.751  -1.067  1.00 99.99           H  
ATOM    977  HD1 PHE A1052     -30.017  11.823  -4.184  1.00 99.99           H  
ATOM    978  HD2 PHE A1052     -34.051  10.595  -3.507  1.00 99.99           H  
ATOM    979  HE1 PHE A1052     -30.702  14.223  -3.985  1.00 99.99           H  
ATOM    980  HE2 PHE A1052     -34.754  12.989  -3.300  1.00 99.99           H  
ATOM    981  HZ  PHE A1052     -33.071  14.786  -3.532  1.00 99.99           H  
ATOM    982  N   LYS A1053     -28.915   8.999  -2.033  1.00 45.76           N  
ATOM    983  CA  LYS A1053     -27.691   9.491  -1.393  1.00 55.79           C  
ATOM    984  C   LYS A1053     -26.569   9.614  -2.421  1.00 66.33           C  
ATOM    985  O   LYS A1053     -26.331   8.703  -3.214  1.00 84.08           O  
ATOM    986  CB  LYS A1053     -27.287   8.519  -0.286  1.00 61.56           C  
ATOM    987  CG  LYS A1053     -26.080   8.989   0.540  1.00 69.18           C  
ATOM    988  CD  LYS A1053     -25.468   7.857   1.373  1.00 66.46           C  
ATOM    989  CE  LYS A1053     -26.499   7.189   2.286  1.00 82.04           C  
ATOM    990  NZ  LYS A1053     -25.886   6.235   3.213  1.00 74.90           N1+
ATOM    991  H   LYS A1053     -28.837   8.135  -2.540  1.00 99.99           H  
ATOM    992  HZ1 LYS A1053     -26.610   5.824   3.766  1.00 99.99           H  
ATOM    993  HZ2 LYS A1053     -25.390   5.524   2.717  1.00 99.99           H  
ATOM    994  HZ3 LYS A1053     -25.261   6.733   3.817  1.00 99.99           H  
ATOM    995  N   ILE A1054     -25.850  10.723  -2.295  1.00 66.30           N  
ATOM    996  CA  ILE A1054     -24.621  10.949  -3.072  1.00 72.92           C  
ATOM    997  C   ILE A1054     -23.481  10.928  -2.056  1.00 83.24           C  
ATOM    998  O   ILE A1054     -23.478  11.705  -1.099  1.00 85.01           O  
ATOM    999  CB  ILE A1054     -24.623  12.288  -3.833  1.00 61.15           C  
ATOM   1000  CG1 ILE A1054     -25.822  12.359  -4.793  1.00 58.79           C  
ATOM   1001  CG2 ILE A1054     -23.288  12.466  -4.584  1.00 75.91           C  
ATOM   1002  CD  ILE A1054     -25.986  13.707  -5.506  1.00 41.57           C  
ATOM   1003  H   ILE A1054     -26.054  11.398  -1.580  1.00 99.99           H  
ATOM   1004  N   TYR A1055     -22.562  10.003  -2.289  1.00 62.32           N  
ATOM   1005  CA  TYR A1055     -21.401   9.872  -1.400  1.00 80.86           C  
ATOM   1006  C   TYR A1055     -20.098   9.593  -2.156  1.00 75.41           C  
ATOM   1007  O   TYR A1055     -20.049   9.540  -3.381  1.00102.57           O  
ATOM   1008  CB  TYR A1055     -21.709   8.804  -0.341  1.00 87.88           C  
ATOM   1009  CG  TYR A1055     -22.034   7.437  -0.958  1.00 86.65           C  
ATOM   1010  CD1 TYR A1055     -23.339   7.148  -1.302  1.00 82.74           C  
ATOM   1011  CD2 TYR A1055     -21.037   6.500  -1.129  1.00 86.58           C  
ATOM   1012  CE1 TYR A1055     -23.661   5.892  -1.822  1.00 88.30           C  
ATOM   1013  CE2 TYR A1055     -21.350   5.239  -1.647  1.00 87.12           C  
ATOM   1014  CZ  TYR A1055     -22.660   4.954  -1.994  1.00 84.57           C  
ATOM   1015  OH  TYR A1055     -22.963   3.732  -2.518  1.00 79.06           O  
ATOM   1016  H   TYR A1055     -22.657   9.300  -3.004  1.00 99.99           H  
ATOM   1017  HD1 TYR A1055     -24.104   7.903  -1.169  1.00 99.99           H  
ATOM   1018  HD2 TYR A1055     -20.021   6.741  -0.844  1.00 99.99           H  
ATOM   1019  HE1 TYR A1055     -24.704   5.657  -2.023  1.00 99.99           H  
ATOM   1020  HE2 TYR A1055     -20.584   4.465  -1.672  1.00 99.99           H  
ATOM   1021  HH  TYR A1055     -23.945   3.666  -2.671  1.00 99.99           H  
ATOM   1022  N   ASP A1056     -19.058   9.416  -1.346  1.00 92.98           N  
ATOM   1023  CA  ASP A1056     -17.738   9.015  -1.827  1.00 69.56           C  
ATOM   1024  C   ASP A1056     -17.611   7.514  -1.527  1.00 92.56           C  
ATOM   1025  O   ASP A1056     -17.714   7.120  -0.367  1.00101.60           O  
ATOM   1026  CB  ASP A1056     -16.672   9.823  -1.084  1.00 79.13           C  
ATOM   1027  CG  ASP A1056     -15.248   9.534  -1.566  1.00 91.79           C  
ATOM   1028  OD1 ASP A1056     -15.005   8.426  -2.092  1.00 90.25           O  
ATOM   1029  OD2 ASP A1056     -14.391  10.415  -1.367  1.00 86.88           O1-
ATOM   1030  H   ASP A1056     -19.152   9.431  -0.353  1.00 99.99           H  
ATOM   1031  N   PRO A1057     -17.501   6.701  -2.583  1.00 93.10           N  
ATOM   1032  CA  PRO A1057     -17.399   5.238  -2.456  1.00 99.50           C  
ATOM   1033  C   PRO A1057     -16.018   4.801  -1.940  1.00110.00           C  
ATOM   1034  O   PRO A1057     -15.882   3.705  -1.407  1.00105.67           O  
ATOM   1035  CB  PRO A1057     -17.635   4.693  -3.865  1.00 80.64           C  
ATOM   1036  CG  PRO A1057     -18.038   5.905  -4.705  1.00 68.28           C  
ATOM   1037  CD  PRO A1057     -17.421   7.105  -3.997  1.00 88.03           C  
ATOM   1038  N   ASN A1058     -15.006   5.641  -2.160  1.00116.59           N  
ATOM   1039  CA  ASN A1058     -13.603   5.371  -1.793  1.00123.48           C  
ATOM   1040  C   ASN A1058     -13.359   5.639  -0.299  1.00106.61           C  
ATOM   1041  O   ASN A1058     -13.315   4.714   0.502  1.00101.02           O  
ATOM   1042  CB  ASN A1058     -12.671   6.205  -2.682  1.00132.51           C  
ATOM   1043  CG  ASN A1058     -12.928   5.961  -4.169  1.00128.30           C  
ATOM   1044  ND2 ASN A1058     -12.965   7.038  -4.921  1.00131.01           N  
ATOM   1045  OD1 ASN A1058     -13.130   4.853  -4.638  1.00 91.43           O  
ATOM   1046  H   ASN A1058     -15.153   6.545  -2.564  1.00 99.99           H  
ATOM   1047 1HD2 ASN A1058     -13.127   6.900  -5.893  1.00 99.99           H  
ATOM   1048 2HD2 ASN A1058     -12.816   7.943  -4.536  1.00 99.99           H  
ATOM   1049  N   LYS A1059     -13.161   6.913   0.051  1.00102.12           N  
ATOM   1050  CA  LYS A1059     -13.046   7.330   1.459  1.00 86.92           C  
ATOM   1051  C   LYS A1059     -14.449   7.255   2.090  1.00 92.00           C  
ATOM   1052  O   LYS A1059     -15.455   7.443   1.403  1.00 80.39           O  
ATOM   1053  CB  LYS A1059     -12.463   8.751   1.503  1.00 88.65           C  
ATOM   1054  CG  LYS A1059     -11.522   8.989   2.693  1.00135.88           C  
ATOM   1055  CD  LYS A1059     -12.247   9.117   4.037  1.00142.39           C  
ATOM   1056  CE  LYS A1059     -11.263   9.276   5.196  1.00120.77           C  
ATOM   1057  NZ  LYS A1059     -11.945   9.199   6.497  1.00110.66           N1+
ATOM   1058  H   LYS A1059     -13.181   7.650  -0.619  1.00 99.99           H  
ATOM   1059  HZ1 LYS A1059     -11.276   9.320   7.230  1.00 99.99           H  
ATOM   1060  HZ2 LYS A1059     -12.644   9.912   6.566  1.00 99.99           H  
ATOM   1061  HZ3 LYS A1059     -12.385   8.306   6.601  1.00 99.99           H  
ATOM   1062  N   ASN A1060     -14.494   7.027   3.397  1.00 89.64           N  
ATOM   1063  CA  ASN A1060     -15.768   6.872   4.123  1.00 85.09           C  
ATOM   1064  C   ASN A1060     -16.111   8.169   4.870  1.00 90.96           C  
ATOM   1065  O   ASN A1060     -15.560   8.461   5.939  1.00 78.58           O  
ATOM   1066  CB  ASN A1060     -15.657   5.690   5.089  1.00 93.31           C  
ATOM   1067  CG  ASN A1060     -17.039   5.240   5.564  1.00109.74           C  
ATOM   1068  ND2 ASN A1060     -17.519   4.166   4.975  1.00 82.91           N  
ATOM   1069  OD1 ASN A1060     -17.687   5.854   6.396  1.00107.70           O  
ATOM   1070  H   ASN A1060     -13.672   7.040   3.967  1.00 99.99           H  
ATOM   1071 1HD2 ASN A1060     -18.420   3.850   5.257  1.00 99.99           H  
ATOM   1072 2HD2 ASN A1060     -16.986   3.693   4.280  1.00 99.99           H  
ATOM   1073  N   ARG A1061     -16.945   8.978   4.239  1.00 95.77           N  
ATOM   1074  CA  ARG A1061     -17.282  10.324   4.749  1.00 66.12           C  
ATOM   1075  C   ARG A1061     -18.134  10.269   6.025  1.00 89.79           C  
ATOM   1076  O   ARG A1061     -18.809   9.281   6.294  1.00 79.64           O  
ATOM   1077  CB  ARG A1061     -18.053  11.119   3.703  1.00 64.45           C  
ATOM   1078  CG  ARG A1061     -17.258  11.375   2.425  1.00 68.72           C  
ATOM   1079  CD  ARG A1061     -18.068  12.277   1.486  1.00 80.14           C  
ATOM   1080  NE  ARG A1061     -18.189  13.641   2.038  1.00 69.47           N  
ATOM   1081  CZ  ARG A1061     -17.184  14.494   2.218  1.00 64.42           C  
ATOM   1082  NH1 ARG A1061     -15.940  14.159   1.917  1.00 68.93           N1+
ATOM   1083  NH2 ARG A1061     -17.423  15.699   2.696  1.00 52.41           N  
ATOM   1084  H   ARG A1061     -17.510   8.659   3.475  1.00 99.99           H  
ATOM   1085  HE  ARG A1061     -19.094  13.913   2.384  1.00 99.99           H  
ATOM   1086 1HH1 ARG A1061     -15.188  14.791   2.101  1.00 99.99           H  
ATOM   1087 2HH1 ARG A1061     -15.763  13.233   1.593  1.00 99.99           H  
ATOM   1088 1HH2 ARG A1061     -16.667  16.340   2.849  1.00 99.99           H  
ATOM   1089 2HH2 ARG A1061     -18.349  15.986   2.930  1.00 99.99           H  
ATOM   1090  N   TYR A1062     -18.107  11.364   6.791  1.00 34.66           N  
ATOM   1091  CA  TYR A1062     -19.013  11.501   7.946  1.00 77.09           C  
ATOM   1092  C   TYR A1062     -20.488  11.378   7.526  1.00 68.92           C  
ATOM   1093  O   TYR A1062     -21.004  12.162   6.734  1.00 82.61           O  
ATOM   1094  CB  TYR A1062     -18.774  12.829   8.679  1.00 79.21           C  
ATOM   1095  CG  TYR A1062     -19.891  13.125   9.688  1.00 72.03           C  
ATOM   1096  CD1 TYR A1062     -20.003  12.394  10.862  1.00 68.21           C  
ATOM   1097  CD2 TYR A1062     -20.842  14.083   9.372  1.00 93.36           C  
ATOM   1098  CE1 TYR A1062     -21.061  12.638  11.733  1.00 77.54           C  
ATOM   1099  CE2 TYR A1062     -21.902  14.327  10.231  1.00 93.96           C  
ATOM   1100  CZ  TYR A1062     -22.008  13.603  11.416  1.00 79.62           C  
ATOM   1101  OH  TYR A1062     -23.036  13.855  12.264  1.00 56.43           O  
ATOM   1102  H   TYR A1062     -17.434  12.090   6.667  1.00 99.99           H  
ATOM   1103  HD1 TYR A1062     -19.288  11.598  11.059  1.00 99.99           H  
ATOM   1104  HD2 TYR A1062     -20.747  14.634   8.436  1.00 99.99           H  
ATOM   1105  HE1 TYR A1062     -21.100  12.118  12.692  1.00 99.99           H  
ATOM   1106  HE2 TYR A1062     -22.610  15.117   9.979  1.00 99.99           H  
ATOM   1107  HH  TYR A1062     -23.572  14.607  11.866  1.00 99.99           H  
ATOM   1108  N   GLU A1063     -21.166  10.436   8.178  1.00 69.58           N  
ATOM   1109  CA  GLU A1063     -22.620  10.293   8.001  1.00 81.75           C  
ATOM   1110  C   GLU A1063     -23.328  10.414   9.354  1.00 91.96           C  
ATOM   1111  O   GLU A1063     -22.881   9.853  10.347  1.00 84.75           O  
ATOM   1112  CB  GLU A1063     -22.979   8.968   7.324  1.00 70.75           C  
ATOM   1113  CG  GLU A1063     -22.410   8.852   5.903  1.00 70.24           C  
ATOM   1114  CD  GLU A1063     -23.277   7.936   5.034  1.00 91.25           C  
ATOM   1115  OE1 GLU A1063     -24.519   8.036   5.158  1.00 80.01           O  
ATOM   1116  OE2 GLU A1063     -22.698   7.214   4.196  1.00 94.30           O1-
ATOM   1117  H   GLU A1063     -20.742   9.820   8.842  1.00 99.99           H  
ATOM   1118  N   VAL A1064     -24.466  11.119   9.334  1.00 71.98           N  
ATOM   1119  CA  VAL A1064     -25.252  11.395  10.551  1.00 68.58           C  
ATOM   1120  C   VAL A1064     -25.610  10.102  11.305  1.00 71.82           C  
ATOM   1121  O   VAL A1064     -26.395   9.298  10.771  1.00 93.11           O  
ATOM   1122  CB  VAL A1064     -26.477  12.267  10.206  1.00 58.57           C  
ATOM   1123  CG1 VAL A1064     -27.640  12.180  11.199  1.00 70.01           C  
ATOM   1124  CG2 VAL A1064     -26.035  13.723  10.210  1.00 71.07           C  
ATOM   1125  H   VAL A1064     -24.883  11.428   8.485  1.00 99.99           H  
ATOM   1126  N   PRO A1065     -25.244  10.043  12.578  1.00 80.05           N  
ATOM   1127  CA  PRO A1065     -25.477   8.871  13.443  1.00 59.32           C  
ATOM   1128  C   PRO A1065     -26.816   8.939  14.200  1.00 75.20           C  
ATOM   1129  O   PRO A1065     -26.836   8.810  15.433  1.00 74.33           O  
ATOM   1130  CB  PRO A1065     -24.269   8.910  14.382  1.00 44.06           C  
ATOM   1131  CG  PRO A1065     -24.098  10.407  14.649  1.00 54.36           C  
ATOM   1132  CD  PRO A1065     -24.360  11.014  13.274  1.00 72.68           C  
ATOM   1133  N   VAL A1066     -27.912   9.261  13.525  1.00 54.84           N  
ATOM   1134  CA  VAL A1066     -29.229   9.230  14.194  1.00 70.15           C  
ATOM   1135  C   VAL A1066     -30.110   8.122  13.591  1.00 63.02           C  
ATOM   1136  O   VAL A1066     -30.422   8.185  12.380  1.00 81.79           O  
ATOM   1137  CB  VAL A1066     -29.919  10.612  14.373  1.00 65.02           C  
ATOM   1138  CG1 VAL A1066     -28.935  11.783  14.473  1.00 82.50           C  
ATOM   1139  CG2 VAL A1066     -31.057  10.948  13.403  1.00 42.33           C  
ATOM   1140  H   VAL A1066     -27.913   9.681  12.613  1.00 99.99           H  
ATOM   1141  N   PRO A1067     -30.458   7.115  14.372  1.00 84.40           N  
ATOM   1142  CA  PRO A1067     -31.189   5.915  13.908  1.00 86.11           C  
ATOM   1143  C   PRO A1067     -32.522   6.323  13.269  1.00 86.19           C  
ATOM   1144  O   PRO A1067     -33.226   7.186  13.773  1.00 91.68           O  
ATOM   1145  CB  PRO A1067     -31.484   5.107  15.169  1.00 73.50           C  
ATOM   1146  CG  PRO A1067     -30.403   5.548  16.154  1.00 90.49           C  
ATOM   1147  CD  PRO A1067     -30.209   7.027  15.835  1.00 77.59           C  
ATOM   1148  N   LEU A1068     -32.805   5.690  12.135  1.00 79.45           N  
ATOM   1149  CA  LEU A1068     -34.110   5.815  11.462  1.00 68.87           C  
ATOM   1150  C   LEU A1068     -34.581   4.378  11.209  1.00 74.71           C  
ATOM   1151  O   LEU A1068     -33.758   3.462  11.148  1.00 69.56           O  
ATOM   1152  CB  LEU A1068     -33.936   6.505  10.103  1.00 69.13           C  
ATOM   1153  CG  LEU A1068     -33.049   7.754  10.133  1.00 89.47           C  
ATOM   1154  CD1 LEU A1068     -32.414   7.931   8.756  1.00 42.73           C  
ATOM   1155  CD2 LEU A1068     -33.831   9.011  10.518  1.00 60.05           C  
ATOM   1156  H   LEU A1068     -32.187   5.038  11.702  1.00 99.99           H  
ATOM   1157  N   ASN A1069     -35.889   4.158  11.158  1.00 34.11           N  
ATOM   1158  CA  ASN A1069     -36.362   2.828  10.736  1.00 90.92           C  
ATOM   1159  C   ASN A1069     -36.734   2.782   9.250  1.00 94.87           C  
ATOM   1160  O   ASN A1069     -37.401   3.635   8.671  1.00 79.77           O  
ATOM   1161  CB  ASN A1069     -37.490   2.288  11.620  1.00 62.79           C  
ATOM   1162  CG  ASN A1069     -38.778   3.077  11.441  1.00 67.53           C  
ATOM   1163  ND2 ASN A1069     -39.898   2.397  11.546  1.00 62.38           N  
ATOM   1164  OD1 ASN A1069     -38.743   4.258  11.159  1.00 81.27           O  
ATOM   1165  H   ASN A1069     -36.582   4.792  11.518  1.00 99.99           H  
ATOM   1166 1HD2 ASN A1069     -40.744   2.910  11.426  1.00 99.99           H  
ATOM   1167 2HD2 ASN A1069     -39.876   1.429  11.764  1.00 99.99           H  
ATOM   1168  N   ILE A1070     -36.228   1.720   8.650  1.00 89.38           N  
ATOM   1169  CA  ILE A1070     -36.376   1.470   7.217  1.00 78.87           C  
ATOM   1170  C   ILE A1070     -36.864   0.025   7.092  1.00 90.63           C  
ATOM   1171  O   ILE A1070     -36.361  -0.827   7.853  1.00107.70           O  
ATOM   1172  CB  ILE A1070     -35.004   1.694   6.551  1.00 69.31           C  
ATOM   1173  CG1 ILE A1070     -34.599   3.175   6.648  1.00 75.75           C  
ATOM   1174  CG2 ILE A1070     -34.999   1.202   5.101  1.00 96.03           C  
ATOM   1175  CD  ILE A1070     -33.190   3.503   6.136  1.00 82.11           C  
ATOM   1176  H   ILE A1070     -35.772   0.983   9.148  1.00 99.99           H  
ATOM   1177  N   PRO A1071     -37.740  -0.268   6.137  1.00 89.37           N  
ATOM   1178  CA  PRO A1071     -38.134  -1.653   5.815  1.00115.07           C  
ATOM   1179  C   PRO A1071     -36.846  -2.470   5.670  1.00119.34           C  
ATOM   1180  O   PRO A1071     -35.877  -1.993   5.084  1.00 74.63           O  
ATOM   1181  CB  PRO A1071     -38.821  -1.547   4.458  1.00111.10           C  
ATOM   1182  CG  PRO A1071     -39.471  -0.167   4.506  1.00106.42           C  
ATOM   1183  CD  PRO A1071     -38.470   0.695   5.272  1.00100.08           C  
ATOM   1184  N   SER A1072     -36.837  -3.643   6.297  1.00110.55           N  
ATOM   1185  CA  SER A1072     -35.677  -4.560   6.292  1.00 99.98           C  
ATOM   1186  C   SER A1072     -35.002  -4.634   4.917  1.00114.17           C  
ATOM   1187  O   SER A1072     -33.814  -4.357   4.791  1.00 82.01           O  
ATOM   1188  CB  SER A1072     -36.098  -5.952   6.786  1.00 92.40           C  
ATOM   1189  OG  SER A1072     -37.507  -6.155   6.598  1.00112.41           O  
ATOM   1190  H   SER A1072     -37.643  -4.030   6.743  1.00 99.99           H  
ATOM   1191  HG  SER A1072     -37.766  -7.052   6.959  1.00 99.99           H  
ATOM   1192  N   MET A1073     -35.807  -4.919   3.894  1.00107.95           N  
ATOM   1193  CA  MET A1073     -35.398  -4.703   2.499  1.00100.42           C  
ATOM   1194  C   MET A1073     -36.487  -3.888   1.768  1.00103.78           C  
ATOM   1195  O   MET A1073     -37.657  -3.935   2.194  1.00 90.49           O  
ATOM   1196  CB  MET A1073     -35.210  -6.019   1.737  1.00107.97           C  
ATOM   1197  CG  MET A1073     -34.647  -7.195   2.529  1.00100.32           C  
ATOM   1198  SD  MET A1073     -35.439  -8.721   1.909  1.00132.25           S  
ATOM   1199  CE  MET A1073     -37.159  -8.377   2.240  1.00 54.50           C  
ATOM   1200  H   MET A1073     -36.706  -5.337   4.011  1.00 99.99           H  
ATOM   1201  N   PRO A1074     -36.131  -3.218   0.671  1.00 89.99           N  
ATOM   1202  CA  PRO A1074     -37.042  -2.433  -0.196  1.00 59.72           C  
ATOM   1203  C   PRO A1074     -38.352  -3.182  -0.486  1.00 74.48           C  
ATOM   1204  O   PRO A1074     -38.355  -4.213  -1.153  1.00 89.65           O  
ATOM   1205  CB  PRO A1074     -36.258  -2.268  -1.499  1.00 73.78           C  
ATOM   1206  CG  PRO A1074     -34.800  -2.203  -1.059  1.00 66.80           C  
ATOM   1207  CD  PRO A1074     -34.744  -3.134   0.144  1.00 87.23           C  
ATOM   1208  N   SER A1075     -39.469  -2.602  -0.051  1.00 74.41           N  
ATOM   1209  CA  SER A1075     -40.803  -3.224  -0.204  1.00 83.74           C  
ATOM   1210  C   SER A1075     -41.779  -2.479  -1.140  1.00 94.47           C  
ATOM   1211  O   SER A1075     -42.995  -2.511  -0.992  1.00 50.83           O  
ATOM   1212  CB  SER A1075     -41.435  -3.459   1.177  1.00 85.26           C  
ATOM   1213  OG  SER A1075     -41.588  -2.225   1.888  1.00108.40           O  
ATOM   1214  H   SER A1075     -39.446  -1.722   0.434  1.00 99.99           H  
ATOM   1215  HG  SER A1075     -41.257  -1.468   1.326  1.00 99.99           H  
ATOM   1216  N   SER A1076     -41.212  -1.800  -2.136  1.00104.28           N  
ATOM   1217  CA  SER A1076     -41.984  -1.091  -3.177  1.00 88.41           C  
ATOM   1218  C   SER A1076     -42.545  -2.052  -4.237  1.00 93.37           C  
ATOM   1219  O   SER A1076     -41.872  -2.987  -4.650  1.00 90.48           O  
ATOM   1220  CB  SER A1076     -41.093  -0.037  -3.838  1.00 79.57           C  
ATOM   1221  OG  SER A1076     -39.831  -0.624  -4.167  1.00100.46           O  
ATOM   1222  H   SER A1076     -40.222  -1.747  -2.232  1.00 99.99           H  
ATOM   1223  HG  SER A1076     -39.829  -1.580  -3.892  1.00 99.99           H  
ATOM   1224  N   THR A1077     -43.797  -1.823  -4.641  1.00 83.15           N  
ATOM   1225  CA  THR A1077     -44.476  -2.648  -5.640  1.00 76.14           C  
ATOM   1226  C   THR A1077     -44.875  -1.798  -6.860  1.00 81.92           C  
ATOM   1227  O   THR A1077     -45.557  -0.782  -6.676  1.00 67.73           O  
ATOM   1228  CB  THR A1077     -45.650  -3.407  -4.987  1.00 58.51           C  
ATOM   1229  CG2 THR A1077     -46.753  -2.525  -4.390  1.00 66.26           C  
ATOM   1230  OG1 THR A1077     -46.219  -4.296  -5.944  1.00137.02           O  
ATOM   1231  H   THR A1077     -44.420  -1.179  -4.237  1.00 99.99           H  
ATOM   1232  HG1 THR A1077     -45.690  -4.298  -6.795  1.00 99.99           H  
ATOM   1233  N   PRO A1078     -44.498  -2.235  -8.061  1.00 92.27           N  
ATOM   1234  CA  PRO A1078     -44.789  -1.583  -9.363  1.00 81.35           C  
ATOM   1235  C   PRO A1078     -46.191  -0.970  -9.521  1.00 70.63           C  
ATOM   1236  O   PRO A1078     -46.355   0.040 -10.197  1.00 72.51           O  
ATOM   1237  CB  PRO A1078     -44.593  -2.704 -10.381  1.00 44.54           C  
ATOM   1238  CG  PRO A1078     -43.446  -3.519  -9.788  1.00 61.57           C  
ATOM   1239  CD  PRO A1078     -43.685  -3.453  -8.282  1.00 95.25           C  
ATOM   1240  N   GLU A1079     -47.181  -1.606  -8.909  1.00 66.63           N  
ATOM   1241  CA  GLU A1079     -48.595  -1.190  -8.915  1.00 78.42           C  
ATOM   1242  C   GLU A1079     -48.952  -0.121  -7.867  1.00102.87           C  
ATOM   1243  O   GLU A1079     -49.756   0.760  -8.142  1.00114.99           O  
ATOM   1244  CB  GLU A1079     -49.535  -2.405  -8.808  1.00 62.90           C  
ATOM   1245  CG  GLU A1079     -49.026  -3.626  -8.019  1.00 94.00           C  
ATOM   1246  CD  GLU A1079     -48.035  -4.473  -8.832  1.00109.82           C  
ATOM   1247  OE1 GLU A1079     -46.812  -4.297  -8.615  1.00 84.58           O  
ATOM   1248  OE2 GLU A1079     -48.508  -5.263  -9.671  1.00112.65           O1-
ATOM   1249  H   GLU A1079     -47.007  -2.453  -8.406  1.00 99.99           H  
ATOM   1250  N   GLY A1080     -48.296  -0.203  -6.697  1.00 88.72           N  
ATOM   1251  CA  GLY A1080     -48.548   0.710  -5.568  1.00 78.32           C  
ATOM   1252  C   GLY A1080     -47.607   1.924  -5.522  1.00 84.47           C  
ATOM   1253  O   GLY A1080     -48.007   2.979  -5.054  1.00 60.48           O  
ATOM   1254  H   GLY A1080     -47.534  -0.835  -6.528  1.00 99.99           H  
ATOM   1255  N   GLN A1081     -46.346   1.745  -5.934  1.00 45.08           N  
ATOM   1256  CA  GLN A1081     -45.328   2.815  -5.979  1.00 47.28           C  
ATOM   1257  C   GLN A1081     -45.920   4.094  -6.584  1.00 48.68           C  
ATOM   1258  O   GLN A1081     -46.336   4.105  -7.739  1.00 89.38           O  
ATOM   1259  CB  GLN A1081     -44.152   2.303  -6.813  1.00 51.70           C  
ATOM   1260  CG  GLN A1081     -43.038   3.344  -6.943  1.00 62.36           C  
ATOM   1261  CD  GLN A1081     -41.670   2.677  -7.040  1.00 93.28           C  
ATOM   1262  NE2 GLN A1081     -40.770   3.285  -7.780  1.00 54.06           N  
ATOM   1263  OE1 GLN A1081     -41.407   1.654  -6.429  1.00102.07           O  
ATOM   1264  H   GLN A1081     -46.025   0.858  -6.267  1.00 99.99           H  
ATOM   1265 1HE2 GLN A1081     -39.865   2.867  -7.821  1.00 99.99           H  
ATOM   1266 2HE2 GLN A1081     -41.007   4.124  -8.262  1.00 99.99           H  
ATOM   1267  N   LEU A1082     -45.959   5.148  -5.774  1.00 67.50           N  
ATOM   1268  CA  LEU A1082     -46.695   6.368  -6.169  1.00 68.22           C  
ATOM   1269  C   LEU A1082     -45.848   7.386  -6.948  1.00 77.10           C  
ATOM   1270  O   LEU A1082     -46.328   8.444  -7.352  1.00 71.18           O  
ATOM   1271  CB  LEU A1082     -47.244   7.100  -4.944  1.00 54.89           C  
ATOM   1272  CG  LEU A1082     -47.827   6.248  -3.817  1.00 72.83           C  
ATOM   1273  CD1 LEU A1082     -47.958   7.158  -2.600  1.00 47.13           C  
ATOM   1274  CD2 LEU A1082     -49.199   5.668  -4.166  1.00 55.93           C  
ATOM   1275  H   LEU A1082     -45.641   5.120  -4.822  1.00 99.99           H  
ATOM   1276  N   TYR A1083     -44.556   7.108  -7.032  1.00 52.67           N  
ATOM   1277  CA  TYR A1083     -43.565   8.013  -7.621  1.00 67.50           C  
ATOM   1278  C   TYR A1083     -42.673   7.209  -8.572  1.00 81.39           C  
ATOM   1279  O   TYR A1083     -42.527   5.999  -8.418  1.00 59.93           O  
ATOM   1280  CB  TYR A1083     -42.723   8.594  -6.481  1.00 75.77           C  
ATOM   1281  CG  TYR A1083     -41.970   7.502  -5.707  1.00 72.48           C  
ATOM   1282  CD1 TYR A1083     -40.817   6.995  -6.267  1.00 68.92           C  
ATOM   1283  CD2 TYR A1083     -42.512   6.912  -4.583  1.00 79.03           C  
ATOM   1284  CE1 TYR A1083     -40.219   5.871  -5.703  1.00 76.99           C  
ATOM   1285  CE2 TYR A1083     -41.894   5.814  -3.989  1.00 65.14           C  
ATOM   1286  CZ  TYR A1083     -40.749   5.301  -4.561  1.00 65.44           C  
ATOM   1287  OH  TYR A1083     -40.070   4.318  -3.905  1.00 69.59           O  
ATOM   1288  H   TYR A1083     -44.181   6.217  -6.774  1.00 99.99           H  
ATOM   1289  HD1 TYR A1083     -40.424   7.434  -7.178  1.00 99.99           H  
ATOM   1290  HD2 TYR A1083     -43.487   7.211  -4.236  1.00 99.99           H  
ATOM   1291  HE1 TYR A1083     -39.266   5.540  -6.105  1.00 99.99           H  
ATOM   1292  HE2 TYR A1083     -42.343   5.345  -3.122  1.00 99.99           H  
ATOM   1293  HH  TYR A1083     -40.569   4.033  -3.082  1.00 99.99           H  
ATOM   1294  N   ASP A1084     -41.912   7.926  -9.385  1.00 57.77           N  
ATOM   1295  CA  ASP A1084     -40.821   7.306 -10.158  1.00 82.20           C  
ATOM   1296  C   ASP A1084     -39.669   8.295 -10.326  1.00 78.03           C  
ATOM   1297  O   ASP A1084     -39.871   9.505 -10.227  1.00 91.98           O  
ATOM   1298  CB  ASP A1084     -41.310   6.752 -11.503  1.00106.18           C  
ATOM   1299  CG  ASP A1084     -41.853   7.798 -12.481  1.00104.63           C  
ATOM   1300  OD1 ASP A1084     -41.287   8.910 -12.544  1.00103.67           O  
ATOM   1301  OD2 ASP A1084     -42.829   7.452 -13.173  1.00 76.70           O1-
ATOM   1302  H   ASP A1084     -41.982   8.928  -9.431  1.00 99.99           H  
ATOM   1303  N   VAL A1085     -38.469   7.745 -10.450  1.00 48.84           N  
ATOM   1304  CA  VAL A1085     -37.264   8.590 -10.518  1.00 77.78           C  
ATOM   1305  C   VAL A1085     -36.523   8.403 -11.854  1.00 89.87           C  
ATOM   1306  O   VAL A1085     -36.500   7.306 -12.410  1.00100.07           O  
ATOM   1307  CB  VAL A1085     -36.356   8.323  -9.293  1.00 65.01           C  
ATOM   1308  CG1 VAL A1085     -37.148   8.237  -7.982  1.00 80.66           C  
ATOM   1309  CG2 VAL A1085     -35.459   7.090  -9.436  1.00 80.08           C  
ATOM   1310  H   VAL A1085     -38.292   6.775 -10.289  1.00 99.99           H  
ATOM   1311  N   LEU A1086     -35.814   9.444 -12.268  1.00 69.87           N  
ATOM   1312  CA  LEU A1086     -34.975   9.416 -13.480  1.00 79.49           C  
ATOM   1313  C   LEU A1086     -33.653  10.133 -13.184  1.00 77.80           C  
ATOM   1314  O   LEU A1086     -33.670  11.263 -12.693  1.00107.05           O  
ATOM   1315  CB  LEU A1086     -35.713  10.181 -14.586  1.00 84.92           C  
ATOM   1316  CG  LEU A1086     -36.255   9.410 -15.797  1.00 68.59           C  
ATOM   1317  CD1 LEU A1086     -37.221   8.274 -15.441  1.00 66.71           C  
ATOM   1318  CD2 LEU A1086     -36.993  10.427 -16.670  1.00 48.05           C  
ATOM   1319  H   LEU A1086     -35.863  10.332 -11.805  1.00 99.99           H  
ATOM   1320  N   ILE A1087     -32.538   9.423 -13.332  1.00 58.73           N  
ATOM   1321  CA  ILE A1087     -31.213  10.076 -13.292  1.00 58.33           C  
ATOM   1322  C   ILE A1087     -30.911  10.651 -14.685  1.00 83.78           C  
ATOM   1323  O   ILE A1087     -30.431   9.944 -15.573  1.00 80.02           O  
ATOM   1324  CB  ILE A1087     -30.079   9.134 -12.849  1.00 62.72           C  
ATOM   1325  CG1 ILE A1087     -30.431   8.407 -11.540  1.00 57.04           C  
ATOM   1326  CG2 ILE A1087     -28.784   9.955 -12.699  1.00 63.30           C  
ATOM   1327  CD  ILE A1087     -29.432   7.318 -11.130  1.00 42.53           C  
ATOM   1328  H   ILE A1087     -32.515   8.423 -13.391  1.00 99.99           H  
ATOM   1329  N   LYS A1088     -31.202  11.934 -14.840  1.00 91.21           N  
ATOM   1330  CA  LYS A1088     -30.981  12.645 -16.113  1.00 55.78           C  
ATOM   1331  C   LYS A1088     -29.491  12.976 -16.305  1.00 77.46           C  
ATOM   1332  O   LYS A1088     -28.747  13.140 -15.338  1.00 83.84           O  
ATOM   1333  CB  LYS A1088     -31.881  13.878 -16.177  1.00 55.41           C  
ATOM   1334  CG  LYS A1088     -33.367  13.490 -16.158  1.00 54.59           C  
ATOM   1335  CD  LYS A1088     -34.275  14.718 -16.233  1.00 64.81           C  
ATOM   1336  CE  LYS A1088     -34.131  15.608 -14.994  1.00 96.02           C  
ATOM   1337  NZ  LYS A1088     -34.963  16.815 -15.084  1.00 81.43           N1+
ATOM   1338  H   LYS A1088     -31.456  12.519 -14.067  1.00 99.99           H  
ATOM   1339  HZ1 LYS A1088     -34.820  17.379 -14.267  1.00 99.99           H  
ATOM   1340  HZ2 LYS A1088     -34.691  17.343 -15.892  1.00 99.99           H  
ATOM   1341  HZ3 LYS A1088     -35.927  16.564 -15.167  1.00 99.99           H  
ATOM   1342  N   LYS A1089     -29.104  13.185 -17.564  1.00112.97           N  
ATOM   1343  CA  LYS A1089     -27.681  13.094 -17.940  1.00111.36           C  
ATOM   1344  C   LYS A1089     -26.952  14.407 -18.272  1.00104.12           C  
ATOM   1345  O   LYS A1089     -25.760  14.512 -17.998  1.00112.46           O  
ATOM   1346  CB  LYS A1089     -27.488  12.019 -19.025  1.00122.06           C  
ATOM   1347  CG  LYS A1089     -26.018  11.649 -19.283  1.00122.11           C  
ATOM   1348  CD  LYS A1089     -25.828  10.142 -19.494  1.00125.42           C  
ATOM   1349  CE  LYS A1089     -24.436   9.827 -20.055  1.00119.64           C  
ATOM   1350  NZ  LYS A1089     -24.225   8.388 -20.297  1.00 95.08           N1+
ATOM   1351  H   LYS A1089     -29.736  13.489 -18.273  1.00 99.99           H  
ATOM   1352  HZ1 LYS A1089     -23.321   8.251 -20.703  1.00 99.99           H  
ATOM   1353  HZ2 LYS A1089     -24.264   7.890 -19.429  1.00 99.99           H  
ATOM   1354  HZ3 LYS A1089     -24.922   8.031 -20.919  1.00 99.99           H  
ATOM   1355  N   ASN A1090     -27.659  15.424 -18.771  1.00 71.41           N  
ATOM   1356  CA  ASN A1090     -26.950  16.634 -19.233  1.00 92.20           C  
ATOM   1357  C   ASN A1090     -27.725  17.953 -19.083  1.00107.36           C  
ATOM   1358  O   ASN A1090     -28.636  18.210 -19.886  1.00123.18           O  
ATOM   1359  CB  ASN A1090     -26.427  16.448 -20.660  1.00100.78           C  
ATOM   1360  CG  ASN A1090     -25.245  17.384 -20.919  1.00121.09           C  
ATOM   1361  ND2 ASN A1090     -24.251  16.857 -21.597  1.00 83.94           N  
ATOM   1362  OD1 ASN A1090     -25.190  18.531 -20.500  1.00139.65           O  
ATOM   1363  H   ASN A1090     -28.643  15.513 -18.659  1.00 99.99           H  
ATOM   1364 1HD2 ASN A1090     -23.463  17.436 -21.783  1.00 99.99           H  
ATOM   1365 2HD2 ASN A1090     -24.294  15.907 -21.888  1.00 99.99           H  
ATOM   1366  N   PRO A1091     -27.378  18.738 -18.064  1.00103.02           N  
ATOM   1367  CA  PRO A1091     -26.327  18.445 -17.054  1.00105.68           C  
ATOM   1368  C   PRO A1091     -26.850  17.404 -16.056  1.00102.69           C  
ATOM   1369  O   PRO A1091     -28.045  17.121 -16.053  1.00 93.26           O  
ATOM   1370  CB  PRO A1091     -26.078  19.798 -16.391  1.00 86.95           C  
ATOM   1371  CG  PRO A1091     -27.454  20.463 -16.414  1.00 79.39           C  
ATOM   1372  CD  PRO A1091     -28.046  20.019 -17.753  1.00 92.81           C  
ATOM   1373  N   PHE A1092     -25.981  16.867 -15.201  1.00 78.28           N  
ATOM   1374  CA  PHE A1092     -26.410  15.849 -14.219  1.00 76.94           C  
ATOM   1375  C   PHE A1092     -27.616  16.352 -13.403  1.00 99.21           C  
ATOM   1376  O   PHE A1092     -27.582  17.430 -12.829  1.00102.16           O  
ATOM   1377  CB  PHE A1092     -25.223  15.475 -13.322  1.00 97.83           C  
ATOM   1378  CG  PHE A1092     -25.652  14.878 -11.972  1.00104.95           C  
ATOM   1379  CD1 PHE A1092     -26.308  13.664 -11.907  1.00103.42           C  
ATOM   1380  CD2 PHE A1092     -25.462  15.645 -10.838  1.00 93.04           C  
ATOM   1381  CE1 PHE A1092     -26.776  13.198 -10.673  1.00 85.68           C  
ATOM   1382  CE2 PHE A1092     -25.925  15.183  -9.604  1.00 84.63           C  
ATOM   1383  CZ  PHE A1092     -26.579  13.962  -9.529  1.00 80.53           C  
ATOM   1384  H   PHE A1092     -25.057  17.221 -15.081  1.00 99.99           H  
ATOM   1385  HD1 PHE A1092     -26.496  13.101 -12.819  1.00 99.99           H  
ATOM   1386  HD2 PHE A1092     -24.996  16.624 -10.920  1.00 99.99           H  
ATOM   1387  HE1 PHE A1092     -27.186  12.192 -10.602  1.00 99.99           H  
ATOM   1388  HE2 PHE A1092     -25.727  15.779  -8.714  1.00 99.99           H  
ATOM   1389  HZ  PHE A1092     -26.818  13.531  -8.550  1.00 99.99           H  
ATOM   1390  N   GLY A1093     -28.616  15.459 -13.314  1.00 73.58           N  
ATOM   1391  CA  GLY A1093     -29.895  15.804 -12.678  1.00 65.39           C  
ATOM   1392  C   GLY A1093     -30.591  14.561 -12.123  1.00 81.57           C  
ATOM   1393  O   GLY A1093     -30.244  13.431 -12.448  1.00 63.38           O  
ATOM   1394  H   GLY A1093     -28.554  14.504 -13.626  1.00 99.99           H  
ATOM   1395  N   ILE A1094     -31.536  14.831 -11.226  1.00 71.15           N  
ATOM   1396  CA  ILE A1094     -32.362  13.802 -10.567  1.00 58.40           C  
ATOM   1397  C   ILE A1094     -33.806  14.318 -10.606  1.00 67.12           C  
ATOM   1398  O   ILE A1094     -34.081  15.394 -10.078  1.00 86.72           O  
ATOM   1399  CB  ILE A1094     -31.905  13.566  -9.109  1.00 68.22           C  
ATOM   1400  CG1 ILE A1094     -30.398  13.235  -9.064  1.00 58.50           C  
ATOM   1401  CG2 ILE A1094     -32.802  12.514  -8.428  1.00 46.04           C  
ATOM   1402  CD  ILE A1094     -29.843  12.681  -7.747  1.00 58.13           C  
ATOM   1403  H   ILE A1094     -31.741  15.769 -10.952  1.00 99.99           H  
ATOM   1404  N   GLU A1095     -34.711  13.490 -11.118  1.00 49.87           N  
ATOM   1405  CA  GLU A1095     -36.097  13.933 -11.350  1.00 60.45           C  
ATOM   1406  C   GLU A1095     -37.108  12.953 -10.746  1.00 70.43           C  
ATOM   1407  O   GLU A1095     -37.299  11.851 -11.259  1.00 46.94           O  
ATOM   1408  CB  GLU A1095     -36.349  14.091 -12.851  1.00 91.69           C  
ATOM   1409  CG  GLU A1095     -37.575  14.961 -13.153  1.00109.48           C  
ATOM   1410  CD  GLU A1095     -38.083  14.773 -14.589  1.00103.59           C  
ATOM   1411  OE1 GLU A1095     -37.263  14.829 -15.529  1.00104.95           O  
ATOM   1412  OE2 GLU A1095     -39.312  14.611 -14.724  1.00103.15           O1-
ATOM   1413  H   GLU A1095     -34.512  12.523 -11.299  1.00 99.99           H  
ATOM   1414  N   ILE A1096     -37.660  13.354  -9.607  1.00 78.79           N  
ATOM   1415  CA  ILE A1096     -38.692  12.559  -8.911  1.00 58.37           C  
ATOM   1416  C   ILE A1096     -40.053  13.089  -9.369  1.00 64.72           C  
ATOM   1417  O   ILE A1096     -40.293  14.288  -9.349  1.00 76.94           O  
ATOM   1418  CB  ILE A1096     -38.541  12.651  -7.380  1.00 53.49           C  
ATOM   1419  CG1 ILE A1096     -37.137  12.172  -6.973  1.00 50.40           C  
ATOM   1420  CG2 ILE A1096     -39.638  11.833  -6.671  1.00 40.96           C  
ATOM   1421  CD  ILE A1096     -36.801  12.349  -5.488  1.00 77.41           C  
ATOM   1422  H   ILE A1096     -37.488  14.269  -9.234  1.00 99.99           H  
ATOM   1423  N   ARG A1097     -40.976  12.161  -9.562  1.00 65.16           N  
ATOM   1424  CA  ARG A1097     -42.271  12.509 -10.141  1.00 71.95           C  
ATOM   1425  C   ARG A1097     -43.361  11.696  -9.460  1.00 71.74           C  
ATOM   1426  O   ARG A1097     -43.144  10.540  -9.101  1.00 63.09           O  
ATOM   1427  CB  ARG A1097     -42.191  12.173 -11.623  1.00 86.95           C  
ATOM   1428  CG  ARG A1097     -43.397  12.737 -12.363  1.00 99.80           C  
ATOM   1429  CD  ARG A1097     -43.233  12.570 -13.866  1.00 91.44           C  
ATOM   1430  NE  ARG A1097     -43.084  11.139 -14.166  1.00 96.04           N  
ATOM   1431  CZ  ARG A1097     -43.277  10.581 -15.354  1.00 77.43           C  
ATOM   1432  NH1 ARG A1097     -43.669  11.312 -16.386  1.00 80.15           N1+
ATOM   1433  NH2 ARG A1097     -43.072   9.285 -15.510  1.00 59.47           N  
ATOM   1434  H   ARG A1097     -40.888  11.219  -9.239  1.00 99.99           H  
ATOM   1435  HE  ARG A1097     -42.809  10.566 -13.396  1.00 99.99           H  
ATOM   1436 1HH1 ARG A1097     -43.822  10.903 -17.279  1.00 99.99           H  
ATOM   1437 2HH1 ARG A1097     -43.815  12.290 -16.232  1.00 99.99           H  
ATOM   1438 1HH2 ARG A1097     -43.222   8.862 -16.399  1.00 99.99           H  
ATOM   1439 2HH2 ARG A1097     -42.794   8.727 -14.728  1.00 99.99           H  
ATOM   1440  N   ARG A1098     -44.469  12.367  -9.196  1.00 39.12           N  
ATOM   1441  CA  ARG A1098     -45.676  11.671  -8.747  1.00 44.86           C  
ATOM   1442  C   ARG A1098     -46.295  10.911  -9.933  1.00 65.65           C  
ATOM   1443  O   ARG A1098     -46.903  11.535 -10.810  1.00 65.78           O  
ATOM   1444  CB  ARG A1098     -46.597  12.714  -8.107  1.00 42.57           C  
ATOM   1445  CG  ARG A1098     -47.949  12.095  -7.766  1.00 77.03           C  
ATOM   1446  CD  ARG A1098     -48.760  12.899  -6.763  1.00 66.72           C  
ATOM   1447  NE  ARG A1098     -48.203  12.637  -5.426  1.00 76.91           N  
ATOM   1448  CZ  ARG A1098     -47.953  13.561  -4.506  1.00 79.50           C  
ATOM   1449  NH1 ARG A1098     -48.228  14.817  -4.747  1.00 63.25           N1+
ATOM   1450  NH2 ARG A1098     -47.462  13.258  -3.321  1.00 81.85           N  
ATOM   1451  H   ARG A1098     -44.553  13.364  -9.309  1.00 99.99           H  
ATOM   1452  HE  ARG A1098     -47.987  11.685  -5.224  1.00 99.99           H  
ATOM   1453 1HH1 ARG A1098     -48.018  15.521  -4.072  1.00 99.99           H  
ATOM   1454 2HH1 ARG A1098     -48.544  15.076  -5.661  1.00 99.99           H  
ATOM   1455 1HH2 ARG A1098     -47.293  13.978  -2.643  1.00 99.99           H  
ATOM   1456 2HH2 ARG A1098     -47.262  12.310  -3.089  1.00 99.99           H  
ATOM   1457  N   LYS A1099     -46.180   9.583  -9.917  1.00 94.50           N  
ATOM   1458  CA  LYS A1099     -46.804   8.710 -10.941  1.00 71.92           C  
ATOM   1459  C   LYS A1099     -48.299   9.053 -11.120  1.00 87.96           C  
ATOM   1460  O   LYS A1099     -48.756   9.188 -12.239  1.00 67.84           O  
ATOM   1461  CB  LYS A1099     -46.687   7.208 -10.614  1.00 32.83           C  
ATOM   1462  CG  LYS A1099     -45.626   6.430 -11.414  1.00 87.61           C  
ATOM   1463  CD  LYS A1099     -45.714   4.908 -11.181  1.00 78.00           C  
ATOM   1464  CE  LYS A1099     -44.719   4.096 -12.030  1.00 88.96           C  
ATOM   1465  NZ  LYS A1099     -44.591   2.673 -11.645  1.00 57.27           N1+
ATOM   1466  H   LYS A1099     -45.789   9.097  -9.127  1.00 99.99           H  
ATOM   1467  HZ1 LYS A1099     -43.929   2.214 -12.239  1.00 99.99           H  
ATOM   1468  HZ2 LYS A1099     -44.278   2.604 -10.699  1.00 99.99           H  
ATOM   1469  HZ3 LYS A1099     -45.470   2.196 -11.721  1.00 99.99           H  
ATOM   1470  N   SER A1100     -48.961   9.402  -9.995  1.00 75.52           N  
ATOM   1471  CA  SER A1100     -50.386   9.799  -9.978  1.00 78.04           C  
ATOM   1472  C   SER A1100     -50.778  10.764 -11.109  1.00 64.64           C  
ATOM   1473  O   SER A1100     -51.694  10.504 -11.877  1.00 59.53           O  
ATOM   1474  CB  SER A1100     -50.754  10.394  -8.605  1.00 94.03           C  
ATOM   1475  OG  SER A1100     -51.787  11.387  -8.683  1.00 65.08           O  
ATOM   1476  H   SER A1100     -48.504   9.404  -9.111  1.00 99.99           H  
ATOM   1477  HG  SER A1100     -51.929  11.822  -7.798  1.00 99.99           H  
ATOM   1478  N   THR A1101     -50.088  11.902 -11.127  1.00 66.43           N  
ATOM   1479  CA  THR A1101     -50.326  13.020 -12.048  1.00 60.98           C  
ATOM   1480  C   THR A1101     -48.929  13.614 -12.156  1.00 76.16           C  
ATOM   1481  O   THR A1101     -48.360  13.967 -11.127  1.00115.51           O  
ATOM   1482  CB  THR A1101     -51.277  14.057 -11.423  1.00103.89           C  
ATOM   1483  CG2 THR A1101     -52.715  13.537 -11.342  1.00128.09           C  
ATOM   1484  OG1 THR A1101     -50.804  14.469 -10.132  1.00 47.99           O  
ATOM   1485  H   THR A1101     -49.331  12.074 -10.499  1.00 99.99           H  
ATOM   1486  HG1 THR A1101     -51.411  15.149  -9.735  1.00 99.99           H  
ATOM   1487  N   GLY A1102     -48.474  13.796 -13.400  1.00 58.88           N  
ATOM   1488  CA  GLY A1102     -47.044  14.008 -13.716  1.00 54.07           C  
ATOM   1489  C   GLY A1102     -46.218  15.010 -12.893  1.00 92.44           C  
ATOM   1490  O   GLY A1102     -45.009  15.090 -13.129  1.00118.01           O  
ATOM   1491  H   GLY A1102     -49.052  13.740 -14.220  1.00 99.99           H  
ATOM   1492  N   THR A1103     -46.815  15.821 -12.036  1.00 84.46           N  
ATOM   1493  CA  THR A1103     -46.117  16.803 -11.168  1.00 69.15           C  
ATOM   1494  C   THR A1103     -44.760  16.270 -10.674  1.00 66.87           C  
ATOM   1495  O   THR A1103     -44.648  15.138 -10.198  1.00 79.33           O  
ATOM   1496  CB  THR A1103     -46.931  17.269  -9.946  1.00 61.22           C  
ATOM   1497  CG2 THR A1103     -47.279  18.752 -10.080  1.00 54.97           C  
ATOM   1498  OG1 THR A1103     -48.139  16.529  -9.724  1.00 75.32           O  
ATOM   1499  H   THR A1103     -47.733  15.560 -11.721  1.00 99.99           H  
ATOM   1500  HG1 THR A1103     -48.200  15.718 -10.312  1.00 99.99           H  
ATOM   1501  N   ILE A1104     -43.729  17.058 -10.955  1.00 71.58           N  
ATOM   1502  CA  ILE A1104     -42.340  16.702 -10.597  1.00 74.76           C  
ATOM   1503  C   ILE A1104     -42.030  17.235  -9.195  1.00 94.18           C  
ATOM   1504  O   ILE A1104     -42.161  18.429  -8.931  1.00 91.10           O  
ATOM   1505  CB  ILE A1104     -41.302  17.214 -11.619  1.00 93.66           C  
ATOM   1506  CG1 ILE A1104     -41.366  18.742 -11.804  1.00131.22           C  
ATOM   1507  CG2 ILE A1104     -41.459  16.455 -12.944  1.00 58.68           C  
ATOM   1508  CD  ILE A1104     -40.183  19.357 -12.560  1.00124.61           C  
ATOM   1509  H   ILE A1104     -43.839  17.968 -11.350  1.00 99.99           H  
ATOM   1510  N   ILE A1105     -41.724  16.323  -8.288  1.00101.60           N  
ATOM   1511  CA  ILE A1105     -41.368  16.658  -6.898  1.00 56.68           C  
ATOM   1512  C   ILE A1105     -39.989  17.318  -6.780  1.00 78.82           C  
ATOM   1513  O   ILE A1105     -39.859  18.395  -6.218  1.00 89.09           O  
ATOM   1514  CB  ILE A1105     -41.554  15.423  -5.989  1.00 73.51           C  
ATOM   1515  CG1 ILE A1105     -43.021  14.968  -5.934  1.00 77.18           C  
ATOM   1516  CG2 ILE A1105     -40.981  15.595  -4.578  1.00108.08           C  
ATOM   1517  CD  ILE A1105     -44.036  16.113  -5.889  1.00 89.45           C  
ATOM   1518  H   ILE A1105     -41.622  15.356  -8.540  1.00 99.99           H  
ATOM   1519  N   TRP A1106     -38.977  16.548  -7.174  1.00 84.86           N  
ATOM   1520  CA  TRP A1106     -37.588  17.021  -7.129  1.00 80.17           C  
ATOM   1521  C   TRP A1106     -37.063  17.067  -8.562  1.00 77.84           C  
ATOM   1522  O   TRP A1106     -37.417  16.238  -9.399  1.00101.82           O  
ATOM   1523  CB  TRP A1106     -36.749  16.050  -6.296  1.00 56.37           C  
ATOM   1524  CG  TRP A1106     -35.752  16.772  -5.382  1.00 84.08           C  
ATOM   1525  CD1 TRP A1106     -36.077  17.517  -4.325  1.00116.14           C  
ATOM   1526  CD2 TRP A1106     -34.378  16.689  -5.421  1.00 58.76           C  
ATOM   1527  CE2 TRP A1106     -33.909  17.428  -4.342  1.00 73.28           C  
ATOM   1528  CE3 TRP A1106     -33.486  16.022  -6.261  1.00 78.68           C  
ATOM   1529  NE1 TRP A1106     -34.967  17.913  -3.699  1.00 53.86           N  
ATOM   1530  CZ2 TRP A1106     -32.552  17.521  -4.096  1.00 93.91           C  
ATOM   1531  CZ3 TRP A1106     -32.132  16.140  -6.034  1.00132.88           C  
ATOM   1532  CH2 TRP A1106     -31.670  16.897  -4.956  1.00121.26           C  
ATOM   1533  H   TRP A1106     -39.120  15.656  -7.594  1.00 99.99           H  
ATOM   1534  HD1 TRP A1106     -37.094  17.743  -4.012  1.00 99.99           H  
ATOM   1535  HE1 TRP A1106     -34.932  18.482  -2.878  1.00 99.99           H  
ATOM   1536  HE3 TRP A1106     -33.850  15.284  -6.977  1.00 99.99           H  
ATOM   1537  HZ2 TRP A1106     -32.175  17.897  -3.142  1.00 99.99           H  
ATOM   1538  HZ3 TRP A1106     -31.437  15.627  -6.698  1.00 99.99           H  
ATOM   1539  HH2 TRP A1106     -30.620  16.995  -4.746  1.00 99.99           H  
ATOM   1540  N   ASP A1107     -36.178  18.029  -8.786  1.00 72.53           N  
ATOM   1541  CA  ASP A1107     -35.562  18.214 -10.103  1.00 73.67           C  
ATOM   1542  C   ASP A1107     -34.239  18.950  -9.909  1.00 86.24           C  
ATOM   1543  O   ASP A1107     -34.197  20.180  -9.898  1.00 69.66           O  
ATOM   1544  CB  ASP A1107     -36.520  18.981 -11.031  1.00116.97           C  
ATOM   1545  CG  ASP A1107     -36.017  19.063 -12.477  1.00117.26           C  
ATOM   1546  OD1 ASP A1107     -36.686  19.750 -13.273  1.00100.76           O  
ATOM   1547  OD2 ASP A1107     -34.957  18.454 -12.757  1.00 72.12           O1-
ATOM   1548  H   ASP A1107     -35.847  18.632  -8.056  1.00 99.99           H  
ATOM   1549  N   SER A1108     -33.179  18.164  -9.749  1.00 65.06           N  
ATOM   1550  CA  SER A1108     -31.832  18.726  -9.557  1.00 67.83           C  
ATOM   1551  C   SER A1108     -31.032  18.846 -10.860  1.00 80.04           C  
ATOM   1552  O   SER A1108     -29.823  19.015 -10.843  1.00 61.47           O  
ATOM   1553  CB  SER A1108     -31.020  17.940  -8.525  1.00 75.39           C  
ATOM   1554  OG  SER A1108     -30.792  16.596  -8.951  1.00 66.20           O  
ATOM   1555  H   SER A1108     -33.243  17.160  -9.755  1.00 99.99           H  
ATOM   1556  HG  SER A1108     -30.214  16.151  -8.263  1.00 99.99           H  
ATOM   1557  N   GLN A1109     -31.774  18.951 -11.972  1.00 82.49           N  
ATOM   1558  CA  GLN A1109     -31.161  19.239 -13.279  1.00 87.45           C  
ATOM   1559  C   GLN A1109     -30.945  20.756 -13.454  1.00 88.66           C  
ATOM   1560  O   GLN A1109     -31.281  21.372 -14.468  1.00108.61           O  
ATOM   1561  CB  GLN A1109     -31.974  18.588 -14.406  1.00 77.80           C  
ATOM   1562  CG  GLN A1109     -31.244  18.755 -15.742  1.00105.02           C  
ATOM   1563  CD  GLN A1109     -31.550  17.652 -16.741  1.00 86.67           C  
ATOM   1564  NE2 GLN A1109     -30.496  17.065 -17.246  1.00 68.10           N  
ATOM   1565  OE1 GLN A1109     -32.674  17.339 -17.091  1.00 68.72           O  
ATOM   1566  H   GLN A1109     -32.769  18.969 -11.957  1.00 99.99           H  
ATOM   1567 1HE2 GLN A1109     -30.658  16.340 -17.898  1.00 99.99           H  
ATOM   1568 2HE2 GLN A1109     -29.584  17.345 -16.924  1.00 99.99           H  
ATOM   1569  N   LEU A1110     -30.511  21.389 -12.380  1.00 63.82           N  
ATOM   1570  CA  LEU A1110     -30.004  22.768 -12.426  1.00 48.74           C  
ATOM   1571  C   LEU A1110     -28.482  22.690 -12.249  1.00 71.42           C  
ATOM   1572  O   LEU A1110     -27.924  21.678 -11.834  1.00 69.91           O  
ATOM   1573  CB  LEU A1110     -30.603  23.590 -11.285  1.00 55.36           C  
ATOM   1574  CG  LEU A1110     -32.113  23.804 -11.394  1.00 80.35           C  
ATOM   1575  CD1 LEU A1110     -32.701  23.690  -9.991  1.00 73.03           C  
ATOM   1576  CD2 LEU A1110     -32.424  25.194 -11.955  1.00 89.25           C  
ATOM   1577  H   LEU A1110     -30.390  20.929 -11.496  1.00 99.99           H  
ATOM   1578  N   LEU A1111     -27.830  23.805 -12.549  1.00 71.91           N  
ATOM   1579  CA  LEU A1111     -26.369  23.898 -12.392  1.00 79.27           C  
ATOM   1580  C   LEU A1111     -25.998  24.219 -10.939  1.00 83.36           C  
ATOM   1581  O   LEU A1111     -26.852  24.363 -10.074  1.00 97.34           O  
ATOM   1582  CB  LEU A1111     -25.815  24.978 -13.321  1.00 99.29           C  
ATOM   1583  CG  LEU A1111     -26.066  24.713 -14.807  1.00 71.70           C  
ATOM   1584  CD1 LEU A1111     -25.589  25.928 -15.598  1.00 50.06           C  
ATOM   1585  CD2 LEU A1111     -25.342  23.458 -15.298  1.00 66.98           C  
ATOM   1586  H   LEU A1111     -28.305  24.666 -12.709  1.00 99.99           H  
ATOM   1587  N   GLY A1112     -24.680  24.173 -10.689  1.00 91.78           N  
ATOM   1588  CA  GLY A1112     -24.166  24.582  -9.377  1.00108.05           C  
ATOM   1589  C   GLY A1112     -23.686  23.406  -8.528  1.00100.67           C  
ATOM   1590  O   GLY A1112     -22.822  23.600  -7.688  1.00 99.54           O  
ATOM   1591  H   GLY A1112     -23.981  23.885 -11.348  1.00 99.99           H  
ATOM   1592  N   PHE A1113     -24.213  22.200  -8.786  1.00 66.54           N  
ATOM   1593  CA  PHE A1113     -23.816  20.989  -8.039  1.00 70.85           C  
ATOM   1594  C   PHE A1113     -22.299  20.937  -7.834  1.00 81.45           C  
ATOM   1595  O   PHE A1113     -21.512  20.946  -8.784  1.00 63.82           O  
ATOM   1596  CB  PHE A1113     -24.270  19.708  -8.749  1.00 45.27           C  
ATOM   1597  CG  PHE A1113     -23.783  18.447  -8.012  1.00 71.11           C  
ATOM   1598  CD1 PHE A1113     -22.519  17.944  -8.273  1.00 57.58           C  
ATOM   1599  CD2 PHE A1113     -24.597  17.838  -7.077  1.00 76.52           C  
ATOM   1600  CE1 PHE A1113     -22.059  16.814  -7.599  1.00 83.16           C  
ATOM   1601  CE2 PHE A1113     -24.140  16.703  -6.397  1.00 59.17           C  
ATOM   1602  CZ  PHE A1113     -22.878  16.196  -6.661  1.00 72.26           C  
ATOM   1603  H   PHE A1113     -24.957  22.077  -9.437  1.00 99.99           H  
ATOM   1604  HD1 PHE A1113     -21.868  18.461  -8.975  1.00 99.99           H  
ATOM   1605  HD2 PHE A1113     -25.576  18.261  -6.867  1.00 99.99           H  
ATOM   1606  HE1 PHE A1113     -21.058  16.441  -7.810  1.00 99.99           H  
ATOM   1607  HE2 PHE A1113     -24.761  16.260  -5.622  1.00 99.99           H  
ATOM   1608  HZ  PHE A1113     -22.507  15.338  -6.093  1.00 99.99           H  
ATOM   1609  N   THR A1114     -21.936  21.028  -6.570  1.00 68.99           N  
ATOM   1610  CA  THR A1114     -20.526  20.958  -6.160  1.00 60.00           C  
ATOM   1611  C   THR A1114     -20.454  19.847  -5.114  1.00 87.16           C  
ATOM   1612  O   THR A1114     -21.466  19.479  -4.513  1.00109.03           O  
ATOM   1613  CB  THR A1114     -20.046  22.296  -5.570  1.00 78.18           C  
ATOM   1614  CG2 THR A1114     -18.516  22.343  -5.484  1.00 64.55           C  
ATOM   1615  OG1 THR A1114     -20.453  23.381  -6.406  1.00 70.73           O  
ATOM   1616  H   THR A1114     -22.608  20.966  -5.823  1.00 99.99           H  
ATOM   1617  HG1 THR A1114     -21.084  23.050  -7.126  1.00 99.99           H  
ATOM   1618  N   PHE A1115     -19.247  19.343  -4.905  1.00 82.23           N  
ATOM   1619  CA  PHE A1115     -19.021  18.327  -3.875  1.00 69.29           C  
ATOM   1620  C   PHE A1115     -17.530  18.266  -3.567  1.00 83.80           C  
ATOM   1621  O   PHE A1115     -16.696  17.788  -4.333  1.00 94.64           O  
ATOM   1622  CB  PHE A1115     -19.546  16.972  -4.346  1.00 57.86           C  
ATOM   1623  CG  PHE A1115     -19.888  16.053  -3.173  1.00 58.59           C  
ATOM   1624  CD1 PHE A1115     -21.138  15.470  -3.105  1.00 84.83           C  
ATOM   1625  CD2 PHE A1115     -18.951  15.760  -2.201  1.00 74.44           C  
ATOM   1626  CE1 PHE A1115     -21.436  14.590  -2.068  1.00 76.42           C  
ATOM   1627  CE2 PHE A1115     -19.225  14.871  -1.172  1.00 79.49           C  
ATOM   1628  CZ  PHE A1115     -20.481  14.287  -1.101  1.00 82.19           C  
ATOM   1629  H   PHE A1115     -18.423  19.713  -5.334  1.00 99.99           H  
ATOM   1630  HD1 PHE A1115     -21.885  15.745  -3.846  1.00 99.99           H  
ATOM   1631  HD2 PHE A1115     -17.980  16.236  -2.255  1.00 99.99           H  
ATOM   1632  HE1 PHE A1115     -22.434  14.159  -2.013  1.00 99.99           H  
ATOM   1633  HE2 PHE A1115     -18.465  14.666  -0.417  1.00 99.99           H  
ATOM   1634  HZ  PHE A1115     -20.741  13.688  -0.226  1.00 99.99           H  
ATOM   1635  N   SER A1116     -17.206  18.936  -2.485  1.00 75.55           N  
ATOM   1636  CA  SER A1116     -15.831  19.036  -1.988  1.00 77.34           C  
ATOM   1637  C   SER A1116     -15.905  18.701  -0.507  1.00 96.82           C  
ATOM   1638  O   SER A1116     -16.956  18.885   0.104  1.00 90.65           O  
ATOM   1639  CB  SER A1116     -15.336  20.462  -2.213  1.00 70.28           C  
ATOM   1640  OG  SER A1116     -15.362  20.751  -3.610  1.00104.10           O  
ATOM   1641  H   SER A1116     -17.890  19.363  -1.877  1.00 99.99           H  
ATOM   1642  HG  SER A1116     -15.668  19.944  -4.119  1.00 99.99           H  
ATOM   1643  N   ASP A1117     -14.761  18.373   0.085  1.00 86.15           N  
ATOM   1644  CA  ASP A1117     -14.748  17.813   1.448  1.00 81.40           C  
ATOM   1645  C   ASP A1117     -15.559  18.643   2.458  1.00 73.67           C  
ATOM   1646  O   ASP A1117     -16.281  18.106   3.284  1.00 84.74           O  
ATOM   1647  CB  ASP A1117     -13.301  17.671   1.925  1.00 99.34           C  
ATOM   1648  CG  ASP A1117     -13.173  16.648   3.056  1.00 95.50           C  
ATOM   1649  OD1 ASP A1117     -13.981  15.701   3.067  1.00 83.17           O  
ATOM   1650  OD2 ASP A1117     -12.230  16.803   3.855  1.00111.96           O1-
ATOM   1651  H   ASP A1117     -13.869  18.499  -0.357  1.00 99.99           H  
ATOM   1652  N   MET A1118     -15.429  19.964   2.380  1.00 83.29           N  
ATOM   1653  CA  MET A1118     -16.155  20.854   3.295  1.00 77.65           C  
ATOM   1654  C   MET A1118     -17.055  21.877   2.580  1.00 97.10           C  
ATOM   1655  O   MET A1118     -17.183  23.019   3.006  1.00100.70           O  
ATOM   1656  CB  MET A1118     -15.144  21.543   4.215  1.00 91.54           C  
ATOM   1657  CG  MET A1118     -14.340  20.552   5.058  1.00102.68           C  
ATOM   1658  SD  MET A1118     -13.227  21.401   6.233  1.00 80.18           S  
ATOM   1659  CE  MET A1118     -11.855  21.807   5.175  1.00 65.38           C  
ATOM   1660  H   MET A1118     -14.795  20.413   1.758  1.00 99.99           H  
ATOM   1661  N   PHE A1119     -17.611  21.449   1.440  1.00 89.69           N  
ATOM   1662  CA  PHE A1119     -18.555  22.277   0.676  1.00 71.49           C  
ATOM   1663  C   PHE A1119     -19.335  21.445  -0.343  1.00 67.62           C  
ATOM   1664  O   PHE A1119     -18.764  20.903  -1.290  1.00 87.27           O  
ATOM   1665  CB  PHE A1119     -17.784  23.374  -0.050  1.00 47.27           C  
ATOM   1666  CG  PHE A1119     -18.737  24.345  -0.746  1.00 69.03           C  
ATOM   1667  CD1 PHE A1119     -19.571  25.128   0.025  1.00 64.16           C  
ATOM   1668  CD2 PHE A1119     -18.712  24.457  -2.118  1.00 68.66           C  
ATOM   1669  CE1 PHE A1119     -20.405  26.057  -0.603  1.00 98.18           C  
ATOM   1670  CE2 PHE A1119     -19.531  25.401  -2.748  1.00 39.11           C  
ATOM   1671  CZ  PHE A1119     -20.378  26.189  -1.979  1.00 94.60           C  
ATOM   1672  H   PHE A1119     -17.386  20.572   1.014  1.00 99.99           H  
ATOM   1673  HD1 PHE A1119     -19.552  25.031   1.108  1.00 99.99           H  
ATOM   1674  HD2 PHE A1119     -18.037  23.829  -2.695  1.00 99.99           H  
ATOM   1675  HE1 PHE A1119     -21.067  26.668   0.004  1.00 99.99           H  
ATOM   1676  HE2 PHE A1119     -19.414  25.595  -3.810  1.00 99.99           H  
ATOM   1677  HZ  PHE A1119     -21.035  26.914  -2.472  1.00 99.99           H  
ATOM   1678  N   ILE A1120     -20.621  21.296  -0.069  1.00 48.77           N  
ATOM   1679  CA  ILE A1120     -21.528  20.578  -0.978  1.00 81.31           C  
ATOM   1680  C   ILE A1120     -22.672  21.532  -1.352  1.00 94.00           C  
ATOM   1681  O   ILE A1120     -23.323  22.077  -0.471  1.00 70.56           O  
ATOM   1682  CB  ILE A1120     -22.035  19.279  -0.314  1.00 62.72           C  
ATOM   1683  CG1 ILE A1120     -21.034  18.123  -0.368  1.00 52.45           C  
ATOM   1684  CG2 ILE A1120     -23.285  18.753  -0.999  1.00 72.21           C  
ATOM   1685  CD  ILE A1120     -19.932  18.177   0.687  1.00 50.52           C  
ATOM   1686  H   ILE A1120     -21.068  21.764   0.700  1.00 99.99           H  
ATOM   1687  N   ARG A1121     -23.018  21.491  -2.641  1.00 65.47           N  
ATOM   1688  CA  ARG A1121     -24.200  22.202  -3.139  1.00 63.44           C  
ATOM   1689  C   ARG A1121     -25.022  21.304  -4.065  1.00 70.42           C  
ATOM   1690  O   ARG A1121     -24.492  20.637  -4.952  1.00 76.18           O  
ATOM   1691  CB  ARG A1121     -23.754  23.426  -3.927  1.00 64.83           C  
ATOM   1692  CG  ARG A1121     -24.932  24.320  -4.334  1.00 51.10           C  
ATOM   1693  CD  ARG A1121     -24.625  25.276  -5.492  1.00 63.90           C  
ATOM   1694  NE  ARG A1121     -23.180  25.536  -5.634  1.00 73.00           N  
ATOM   1695  CZ  ARG A1121     -22.552  26.687  -5.427  1.00 88.60           C  
ATOM   1696  NH1 ARG A1121     -23.222  27.748  -5.011  1.00 89.13           N1+
ATOM   1697  NH2 ARG A1121     -21.247  26.778  -5.640  1.00 60.40           N  
ATOM   1698  H   ARG A1121     -22.508  20.971  -3.323  1.00 99.99           H  
ATOM   1699  HE  ARG A1121     -22.637  24.733  -5.885  1.00 99.99           H  
ATOM   1700 1HH1 ARG A1121     -22.766  28.622  -4.874  1.00 99.99           H  
ATOM   1701 2HH1 ARG A1121     -24.207  27.655  -4.873  1.00 99.99           H  
ATOM   1702 1HH2 ARG A1121     -20.782  27.648  -5.489  1.00 99.99           H  
ATOM   1703 2HH2 ARG A1121     -20.732  25.977  -5.944  1.00 99.99           H  
ATOM   1704  N   ILE A1122     -26.320  21.338  -3.817  1.00 49.72           N  
ATOM   1705  CA  ILE A1122     -27.312  20.776  -4.739  1.00 74.00           C  
ATOM   1706  C   ILE A1122     -28.495  21.748  -4.794  1.00 85.62           C  
ATOM   1707  O   ILE A1122     -28.810  22.413  -3.804  1.00 77.23           O  
ATOM   1708  CB  ILE A1122     -27.686  19.352  -4.292  1.00 60.87           C  
ATOM   1709  CG1 ILE A1122     -28.378  18.614  -5.444  1.00 59.94           C  
ATOM   1710  CG2 ILE A1122     -28.538  19.341  -3.010  1.00 45.83           C  
ATOM   1711  CD  ILE A1122     -28.149  17.101  -5.392  1.00 38.21           C  
ATOM   1712  H   ILE A1122     -26.700  21.765  -2.993  1.00 99.99           H  
ATOM   1713  N   SER A1123     -29.228  21.653  -5.885  1.00 59.74           N  
ATOM   1714  CA  SER A1123     -30.385  22.528  -6.094  1.00 57.22           C  
ATOM   1715  C   SER A1123     -31.540  21.688  -6.595  1.00 71.81           C  
ATOM   1716  O   SER A1123     -31.380  20.510  -6.925  1.00 78.31           O  
ATOM   1717  CB  SER A1123     -30.082  23.609  -7.130  1.00 62.90           C  
ATOM   1718  OG  SER A1123     -29.076  24.467  -6.610  1.00 62.15           O  
ATOM   1719  H   SER A1123     -29.198  20.860  -6.497  1.00 99.99           H  
ATOM   1720  HG  SER A1123     -28.931  25.235  -7.230  1.00 99.99           H  
ATOM   1721  N   THR A1124     -32.705  22.287  -6.532  1.00 50.98           N  
ATOM   1722  CA  THR A1124     -33.914  21.655  -7.071  1.00 56.17           C  
ATOM   1723  C   THR A1124     -34.901  22.730  -7.486  1.00 72.18           C  
ATOM   1724  O   THR A1124     -35.067  23.720  -6.773  1.00 50.43           O  
ATOM   1725  CB  THR A1124     -34.561  20.727  -6.028  1.00 59.94           C  
ATOM   1726  CG2 THR A1124     -34.689  21.351  -4.629  1.00 68.10           C  
ATOM   1727  OG1 THR A1124     -35.811  20.257  -6.541  1.00 61.59           O  
ATOM   1728  H   THR A1124     -32.859  23.111  -5.971  1.00 99.99           H  
ATOM   1729  HG1 THR A1124     -36.370  19.847  -5.817  1.00 99.99           H  
ATOM   1730  N   ARG A1125     -35.623  22.427  -8.548  1.00 57.12           N  
ATOM   1731  CA  ARG A1125     -36.802  23.226  -8.900  1.00 67.88           C  
ATOM   1732  C   ARG A1125     -37.918  22.771  -7.950  1.00 74.39           C  
ATOM   1733  O   ARG A1125     -38.037  21.587  -7.628  1.00 73.50           O  
ATOM   1734  CB  ARG A1125     -37.226  22.970 -10.349  1.00 84.48           C  
ATOM   1735  CG  ARG A1125     -36.036  22.973 -11.312  1.00116.33           C  
ATOM   1736  CD  ARG A1125     -36.485  22.826 -12.759  1.00105.06           C  
ATOM   1737  NE  ARG A1125     -36.969  24.128 -13.243  1.00 95.07           N  
ATOM   1738  CZ  ARG A1125     -36.314  24.909 -14.102  1.00 98.98           C  
ATOM   1739  NH1 ARG A1125     -35.120  24.569 -14.568  1.00 64.12           N1+
ATOM   1740  NH2 ARG A1125     -36.862  26.036 -14.522  1.00108.42           N  
ATOM   1741  H   ARG A1125     -35.537  21.546  -9.020  1.00 99.99           H  
ATOM   1742  HE  ARG A1125     -37.844  24.430 -12.868  1.00 99.99           H  
ATOM   1743 1HH1 ARG A1125     -34.634  25.150 -15.214  1.00 99.99           H  
ATOM   1744 2HH1 ARG A1125     -34.730  23.697 -14.274  1.00 99.99           H  
ATOM   1745 1HH2 ARG A1125     -36.373  26.628 -15.159  1.00 99.99           H  
ATOM   1746 2HH2 ARG A1125     -37.757  26.307 -14.170  1.00 99.99           H  
ATOM   1747  N   LEU A1126     -38.587  23.728  -7.341  1.00 80.89           N  
ATOM   1748  CA  LEU A1126     -39.823  23.458  -6.599  1.00 76.58           C  
ATOM   1749  C   LEU A1126     -40.993  23.273  -7.570  1.00 68.57           C  
ATOM   1750  O   LEU A1126     -41.116  24.044  -8.533  1.00 73.47           O  
ATOM   1751  CB  LEU A1126     -40.107  24.579  -5.589  1.00 46.24           C  
ATOM   1752  CG  LEU A1126     -39.467  24.466  -4.191  1.00 58.57           C  
ATOM   1753  CD1 LEU A1126     -38.463  23.319  -3.998  1.00 55.28           C  
ATOM   1754  CD2 LEU A1126     -38.816  25.803  -3.837  1.00 48.87           C  
ATOM   1755  H   LEU A1126     -38.356  24.701  -7.461  1.00 99.99           H  
ATOM   1756  N   PRO A1127     -41.873  22.312  -7.293  1.00 75.88           N  
ATOM   1757  CA  PRO A1127     -43.063  22.081  -8.127  1.00 63.75           C  
ATOM   1758  C   PRO A1127     -44.089  23.220  -8.003  1.00 66.57           C  
ATOM   1759  O   PRO A1127     -45.143  23.141  -8.633  1.00 50.95           O  
ATOM   1760  CB  PRO A1127     -43.632  20.759  -7.621  1.00 75.27           C  
ATOM   1761  CG  PRO A1127     -43.301  20.800  -6.132  1.00 74.21           C  
ATOM   1762  CD  PRO A1127     -41.914  21.445  -6.091  1.00 93.90           C  
ATOM   1763  N   SER A1128     -43.878  24.151  -7.068  1.00 72.25           N  
ATOM   1764  CA  SER A1128     -44.806  25.286  -6.899  1.00 63.28           C  
ATOM   1765  C   SER A1128     -44.164  26.491  -6.188  1.00 64.75           C  
ATOM   1766  O   SER A1128     -42.986  26.495  -5.852  1.00 75.64           O  
ATOM   1767  CB  SER A1128     -46.043  24.795  -6.131  1.00 63.61           C  
ATOM   1768  OG  SER A1128     -45.769  24.768  -4.729  1.00 93.72           O  
ATOM   1769  H   SER A1128     -43.145  24.098  -6.387  1.00 99.99           H  
ATOM   1770  HG  SER A1128     -46.470  24.182  -4.286  1.00 99.99           H  
ATOM   1771  N   LYS A1129     -45.034  27.438  -5.836  1.00 50.50           N  
ATOM   1772  CA  LYS A1129     -44.635  28.629  -5.074  1.00 90.22           C  
ATOM   1773  C   LYS A1129     -44.999  28.505  -3.580  1.00 68.82           C  
ATOM   1774  O   LYS A1129     -44.951  29.491  -2.853  1.00 68.95           O  
ATOM   1775  CB  LYS A1129     -45.326  29.848  -5.697  1.00 92.90           C  
ATOM   1776  CG  LYS A1129     -44.367  30.856  -6.340  1.00 53.70           C  
ATOM   1777  CD  LYS A1129     -43.824  30.376  -7.687  1.00106.71           C  
ATOM   1778  CE  LYS A1129     -43.276  31.526  -8.537  1.00102.19           C  
ATOM   1779  NZ  LYS A1129     -44.357  32.365  -9.080  1.00 75.79           N1+
ATOM   1780  H   LYS A1129     -46.015  27.312  -5.960  1.00 99.99           H  
ATOM   1781  HZ1 LYS A1129     -43.960  33.105  -9.621  1.00 99.99           H  
ATOM   1782  HZ2 LYS A1129     -44.952  31.809  -9.661  1.00 99.99           H  
ATOM   1783  HZ3 LYS A1129     -44.890  32.751  -8.327  1.00 99.99           H  
ATOM   1784  N   TYR A1130     -45.242  27.278  -3.106  1.00 77.12           N  
ATOM   1785  CA  TYR A1130     -45.653  27.019  -1.711  1.00 77.66           C  
ATOM   1786  C   TYR A1130     -44.748  25.982  -1.028  1.00 80.38           C  
ATOM   1787  O   TYR A1130     -44.813  24.794  -1.314  1.00 51.45           O  
ATOM   1788  CB  TYR A1130     -47.101  26.521  -1.664  1.00 66.40           C  
ATOM   1789  CG  TYR A1130     -48.116  27.622  -2.001  1.00 63.68           C  
ATOM   1790  CD1 TYR A1130     -48.692  28.336  -0.973  1.00 69.18           C  
ATOM   1791  CD2 TYR A1130     -48.476  27.846  -3.314  1.00 60.40           C  
ATOM   1792  CE1 TYR A1130     -49.666  29.306  -1.261  1.00 59.30           C  
ATOM   1793  CE2 TYR A1130     -49.441  28.823  -3.607  1.00 68.38           C  
ATOM   1794  CZ  TYR A1130     -50.019  29.542  -2.577  1.00 87.01           C  
ATOM   1795  OH  TYR A1130     -50.975  30.483  -2.864  1.00 69.16           O  
ATOM   1796  H   TYR A1130     -45.162  26.454  -3.673  1.00 99.99           H  
ATOM   1797  HD1 TYR A1130     -48.393  28.139   0.051  1.00 99.99           H  
ATOM   1798  HD2 TYR A1130     -48.025  27.256  -4.104  1.00 99.99           H  
ATOM   1799  HE1 TYR A1130     -50.194  29.772  -0.435  1.00 99.99           H  
ATOM   1800  HE2 TYR A1130     -49.754  28.969  -4.638  1.00 99.99           H  
ATOM   1801  HH  TYR A1130     -51.256  30.917  -2.008  1.00 99.99           H  
ATOM   1802  N   LEU A1131     -43.916  26.480  -0.111  1.00 45.82           N  
ATOM   1803  CA  LEU A1131     -42.955  25.652   0.648  1.00 71.15           C  
ATOM   1804  C   LEU A1131     -43.162  25.989   2.134  1.00 82.77           C  
ATOM   1805  O   LEU A1131     -43.140  27.161   2.504  1.00 54.22           O  
ATOM   1806  CB  LEU A1131     -41.549  26.072   0.172  1.00 60.99           C  
ATOM   1807  CG  LEU A1131     -40.219  25.536   0.751  1.00 60.80           C  
ATOM   1808  CD1 LEU A1131     -40.138  25.276   2.257  1.00 49.48           C  
ATOM   1809  CD2 LEU A1131     -39.666  24.380  -0.067  1.00 58.21           C  
ATOM   1810  H   LEU A1131     -43.972  27.434   0.179  1.00 99.99           H  
ATOM   1811  N   TYR A1132     -43.114  24.966   2.986  1.00 53.59           N  
ATOM   1812  CA  TYR A1132     -43.253  25.195   4.437  1.00 61.15           C  
ATOM   1813  C   TYR A1132     -42.111  24.582   5.262  1.00 75.12           C  
ATOM   1814  O   TYR A1132     -41.706  23.449   5.022  1.00 46.86           O  
ATOM   1815  CB  TYR A1132     -44.600  24.677   4.950  1.00 49.61           C  
ATOM   1816  CG  TYR A1132     -45.789  25.236   4.155  1.00 61.67           C  
ATOM   1817  CD1 TYR A1132     -46.375  26.435   4.510  1.00 62.09           C  
ATOM   1818  CD2 TYR A1132     -46.299  24.485   3.113  1.00 51.77           C  
ATOM   1819  CE1 TYR A1132     -47.504  26.892   3.817  1.00 65.27           C  
ATOM   1820  CE2 TYR A1132     -47.422  24.938   2.415  1.00 69.06           C  
ATOM   1821  CZ  TYR A1132     -48.005  26.142   2.768  1.00 72.03           C  
ATOM   1822  OH  TYR A1132     -49.082  26.586   2.059  1.00 70.26           O  
ATOM   1823  H   TYR A1132     -42.909  24.024   2.695  1.00 99.99           H  
ATOM   1824  HD1 TYR A1132     -45.955  27.013   5.328  1.00 99.99           H  
ATOM   1825  HD2 TYR A1132     -45.817  23.549   2.844  1.00 99.99           H  
ATOM   1826  HE1 TYR A1132     -48.011  27.794   4.154  1.00 99.99           H  
ATOM   1827  HE2 TYR A1132     -47.879  24.299   1.663  1.00 99.99           H  
ATOM   1828  HH  TYR A1132     -49.429  27.450   2.458  1.00 99.99           H  
ATOM   1829  N   GLY A1133     -41.607  25.429   6.179  1.00 50.87           N  
ATOM   1830  CA  GLY A1133     -40.702  25.054   7.289  1.00 47.64           C  
ATOM   1831  C   GLY A1133     -39.242  24.682   6.979  1.00 47.89           C  
ATOM   1832  O   GLY A1133     -38.956  23.813   6.162  1.00 68.43           O  
ATOM   1833  H   GLY A1133     -41.844  26.406   6.178  1.00 99.99           H  
ATOM   1834  N   PHE A1134     -38.335  25.322   7.710  1.00 63.61           N  
ATOM   1835  CA  PHE A1134     -36.906  24.943   7.732  1.00 65.07           C  
ATOM   1836  C   PHE A1134     -36.310  25.047   9.147  1.00104.78           C  
ATOM   1837  O   PHE A1134     -36.931  25.579  10.062  1.00 40.78           O  
ATOM   1838  CB  PHE A1134     -36.094  25.712   6.679  1.00 74.20           C  
ATOM   1839  CG  PHE A1134     -35.800  24.845   5.443  1.00 70.95           C  
ATOM   1840  CD1 PHE A1134     -34.641  24.088   5.398  1.00 67.02           C  
ATOM   1841  CD2 PHE A1134     -36.651  24.851   4.348  1.00 86.27           C  
ATOM   1842  CE1 PHE A1134     -34.326  23.337   4.268  1.00 73.57           C  
ATOM   1843  CE2 PHE A1134     -36.342  24.099   3.211  1.00 51.92           C  
ATOM   1844  CZ  PHE A1134     -35.180  23.343   3.170  1.00 79.02           C  
ATOM   1845  H   PHE A1134     -38.579  26.028   8.374  1.00 99.99           H  
ATOM   1846  HD1 PHE A1134     -33.966  24.103   6.248  1.00 99.99           H  
ATOM   1847  HD2 PHE A1134     -37.560  25.448   4.390  1.00 99.99           H  
ATOM   1848  HE1 PHE A1134     -33.400  22.764   4.249  1.00 99.99           H  
ATOM   1849  HE2 PHE A1134     -37.058  24.039   2.389  1.00 99.99           H  
ATOM   1850  HZ  PHE A1134     -34.972  22.709   2.303  1.00 99.99           H  
ATOM   1851  N   GLY A1135     -35.067  24.551   9.268  1.00124.52           N  
ATOM   1852  CA  GLY A1135     -34.378  24.348  10.552  1.00 78.77           C  
ATOM   1853  C   GLY A1135     -34.315  25.530  11.513  1.00 64.38           C  
ATOM   1854  O   GLY A1135     -33.509  26.420  11.300  1.00102.65           O  
ATOM   1855  H   GLY A1135     -34.523  24.266   8.477  1.00 99.99           H  
ATOM   1856  N   GLU A1136     -35.073  25.391  12.609  1.00 81.90           N  
ATOM   1857  CA  GLU A1136     -35.294  26.425  13.638  1.00 49.55           C  
ATOM   1858  C   GLU A1136     -34.703  27.828  13.389  1.00 60.33           C  
ATOM   1859  O   GLU A1136     -33.513  28.083  13.567  1.00 42.69           O  
ATOM   1860  CB  GLU A1136     -34.910  25.877  15.020  1.00 43.83           C  
ATOM   1861  CG  GLU A1136     -35.257  26.860  16.143  1.00 68.35           C  
ATOM   1862  CD  GLU A1136     -35.714  26.184  17.430  1.00 88.33           C  
ATOM   1863  OE1 GLU A1136     -36.734  26.680  17.941  1.00 77.84           O  
ATOM   1864  OE2 GLU A1136     -35.049  25.221  17.875  1.00 55.37           O1-
ATOM   1865  H   GLU A1136     -35.570  24.543  12.778  1.00 99.99           H  
ATOM   1866  N   THR A1137     -35.629  28.725  13.065  1.00 71.08           N  
ATOM   1867  CA  THR A1137     -35.425  30.190  13.064  1.00 47.61           C  
ATOM   1868  C   THR A1137     -36.800  30.881  12.999  1.00 68.08           C  
ATOM   1869  O   THR A1137     -37.821  30.239  12.772  1.00 80.06           O  
ATOM   1870  CB  THR A1137     -34.501  30.668  11.926  1.00 66.67           C  
ATOM   1871  CG2 THR A1137     -35.067  30.343  10.544  1.00 22.88           C  
ATOM   1872  OG1 THR A1137     -34.338  32.086  12.021  1.00 95.31           O  
ATOM   1873  H   THR A1137     -36.527  28.453  12.718  1.00 99.99           H  
ATOM   1874  HG1 THR A1137     -33.556  32.357  11.459  1.00 99.99           H  
ATOM   1875  N   GLU A1138     -36.776  32.210  13.077  1.00 65.59           N  
ATOM   1876  CA  GLU A1138     -37.994  33.026  13.106  1.00 68.63           C  
ATOM   1877  C   GLU A1138     -38.382  33.498  11.697  1.00 92.20           C  
ATOM   1878  O   GLU A1138     -37.974  34.558  11.223  1.00 89.90           O  
ATOM   1879  CB  GLU A1138     -37.768  34.196  14.065  1.00 47.46           C  
ATOM   1880  CG  GLU A1138     -39.008  35.084  14.180  1.00 62.47           C  
ATOM   1881  CD  GLU A1138     -38.768  36.247  15.137  1.00 78.23           C  
ATOM   1882  OE1 GLU A1138     -38.081  37.206  14.718  1.00 76.82           O  
ATOM   1883  OE2 GLU A1138     -39.282  36.151  16.269  1.00 94.98           O1-
ATOM   1884  H   GLU A1138     -35.906  32.691  12.921  1.00 99.99           H  
ATOM   1885  N   HIS A1139     -39.162  32.652  11.032  1.00 82.74           N  
ATOM   1886  CA  HIS A1139     -39.776  33.040   9.754  1.00 85.53           C  
ATOM   1887  C   HIS A1139     -40.897  34.047  10.015  1.00 76.81           C  
ATOM   1888  O   HIS A1139     -41.453  34.136  11.118  1.00 73.34           O  
ATOM   1889  CB  HIS A1139     -40.315  31.812   9.021  1.00 69.29           C  
ATOM   1890  CG  HIS A1139     -39.231  30.776   8.704  1.00 44.95           C  
ATOM   1891  CD2 HIS A1139     -38.004  30.943   8.215  1.00 72.55           C  
ATOM   1892  ND1 HIS A1139     -39.435  29.475   8.814  1.00 52.98           N  
ATOM   1893  CE1 HIS A1139     -38.351  28.831   8.400  1.00 82.86           C  
ATOM   1894  NE2 HIS A1139     -37.464  29.742   8.019  1.00 90.48           N  
ATOM   1895  H   HIS A1139     -39.390  31.739  11.370  1.00 99.99           H  
ATOM   1896  HD1 HIS A1139     -40.277  29.062   9.171  1.00 99.99           H  
ATOM   1897  N   ARG A1140     -41.146  34.860   9.019  1.00 93.90           N  
ATOM   1898  CA  ARG A1140     -42.123  35.967   9.104  1.00 61.23           C  
ATOM   1899  C   ARG A1140     -43.552  35.516   8.757  1.00 72.39           C  
ATOM   1900  O   ARG A1140     -44.529  36.151   9.153  1.00 59.81           O  
ATOM   1901  CB  ARG A1140     -41.687  37.164   8.246  1.00 38.03           C  
ATOM   1902  CG  ARG A1140     -40.414  36.886   7.439  1.00 73.11           C  
ATOM   1903  CD  ARG A1140     -40.328  37.728   6.187  1.00113.56           C  
ATOM   1904  NE  ARG A1140     -39.766  39.022   6.576  1.00130.06           N  
ATOM   1905  CZ  ARG A1140     -39.347  39.938   5.709  1.00148.57           C  
ATOM   1906  NH1 ARG A1140     -38.861  41.086   6.153  1.00139.96           N1+
ATOM   1907  NH2 ARG A1140     -39.400  39.710   4.402  1.00 76.39           N  
ATOM   1908  H   ARG A1140     -40.622  34.843   8.159  1.00 99.99           H  
ATOM   1909  HE  ARG A1140     -39.707  39.192   7.558  1.00 99.99           H  
ATOM   1910 1HH1 ARG A1140     -38.551  41.771   5.499  1.00 99.99           H  
ATOM   1911 2HH1 ARG A1140     -38.810  41.263   7.133  1.00 99.99           H  
ATOM   1912 1HH2 ARG A1140     -39.090  40.386   3.742  1.00 99.99           H  
ATOM   1913 2HH2 ARG A1140     -39.756  38.830   4.086  1.00 99.99           H  
ATOM   1914  N   SER A1141     -43.648  34.417   8.018  1.00 35.20           N  
ATOM   1915  CA  SER A1141     -44.917  33.756   7.662  1.00 79.08           C  
ATOM   1916  C   SER A1141     -44.683  32.251   7.518  1.00 74.82           C  
ATOM   1917  O   SER A1141     -43.544  31.816   7.336  1.00 74.94           O  
ATOM   1918  CB  SER A1141     -45.523  34.356   6.384  1.00 82.46           C  
ATOM   1919  OG  SER A1141     -44.512  34.792   5.468  1.00 88.71           O  
ATOM   1920  H   SER A1141     -42.848  33.977   7.606  1.00 99.99           H  
ATOM   1921  HG  SER A1141     -44.952  35.202   4.664  1.00 99.99           H  
ATOM   1922  N   TYR A1142     -45.745  31.468   7.705  1.00 59.77           N  
ATOM   1923  CA  TYR A1142     -45.662  29.996   7.603  1.00 57.95           C  
ATOM   1924  C   TYR A1142     -45.061  29.517   6.263  1.00 94.57           C  
ATOM   1925  O   TYR A1142     -44.084  28.781   6.258  1.00 78.65           O  
ATOM   1926  CB  TYR A1142     -47.040  29.368   7.847  1.00 36.26           C  
ATOM   1927  CG  TYR A1142     -47.020  27.843   7.975  1.00 53.28           C  
ATOM   1928  CD1 TYR A1142     -46.070  27.187   8.754  1.00 51.28           C  
ATOM   1929  CD2 TYR A1142     -47.969  27.099   7.287  1.00 84.18           C  
ATOM   1930  CE1 TYR A1142     -46.071  25.802   8.838  1.00 33.65           C  
ATOM   1931  CE2 TYR A1142     -47.973  25.719   7.361  1.00 64.46           C  
ATOM   1932  CZ  TYR A1142     -47.018  25.063   8.138  1.00 53.67           C  
ATOM   1933  OH  TYR A1142     -47.052  23.713   8.247  1.00 54.14           O  
ATOM   1934  H   TYR A1142     -46.632  31.845   7.979  1.00 99.99           H  
ATOM   1935  HD1 TYR A1142     -45.344  27.780   9.308  1.00 99.99           H  
ATOM   1936  HD2 TYR A1142     -48.704  27.617   6.671  1.00 99.99           H  
ATOM   1937  HE1 TYR A1142     -45.364  25.298   9.503  1.00 99.99           H  
ATOM   1938  HE2 TYR A1142     -48.726  25.156   6.812  1.00 99.99           H  
ATOM   1939  HH  TYR A1142     -47.757  23.320   7.651  1.00 99.99           H  
ATOM   1940  N   ARG A1143     -45.641  29.988   5.152  1.00 69.70           N  
ATOM   1941  CA  ARG A1143     -45.156  29.696   3.790  1.00 60.28           C  
ATOM   1942  C   ARG A1143     -43.957  30.594   3.432  1.00 79.33           C  
ATOM   1943  O   ARG A1143     -44.102  31.816   3.348  1.00 71.60           O  
ATOM   1944  CB  ARG A1143     -46.336  29.939   2.844  1.00 85.79           C  
ATOM   1945  CG  ARG A1143     -45.915  29.986   1.378  1.00106.08           C  
ATOM   1946  CD  ARG A1143     -46.892  30.888   0.650  1.00 75.27           C  
ATOM   1947  NE  ARG A1143     -46.379  31.141  -0.701  1.00 90.79           N  
ATOM   1948  CZ  ARG A1143     -47.055  31.770  -1.657  1.00 99.01           C  
ATOM   1949  NH1 ARG A1143     -48.288  32.205  -1.444  1.00 92.72           N1+
ATOM   1950  NH2 ARG A1143     -46.495  31.972  -2.838  1.00106.00           N  
ATOM   1951  H   ARG A1143     -46.424  30.603   5.184  1.00 99.99           H  
ATOM   1952  HE  ARG A1143     -45.467  30.784  -0.908  1.00 99.99           H  
ATOM   1953 1HH1 ARG A1143     -48.802  32.659  -2.163  1.00 99.99           H  
ATOM   1954 2HH1 ARG A1143     -48.680  32.055  -0.536  1.00 99.99           H  
ATOM   1955 1HH2 ARG A1143     -47.004  32.428  -3.561  1.00 99.99           H  
ATOM   1956 2HH2 ARG A1143     -45.573  31.619  -3.006  1.00 99.99           H  
ATOM   1957  N   ARG A1144     -42.829  29.976   3.107  1.00 46.17           N  
ATOM   1958  CA  ARG A1144     -41.598  30.759   2.874  1.00 64.70           C  
ATOM   1959  C   ARG A1144     -41.458  31.407   1.483  1.00 61.20           C  
ATOM   1960  O   ARG A1144     -42.055  30.986   0.503  1.00 89.38           O  
ATOM   1961  CB  ARG A1144     -40.367  30.036   3.428  1.00 50.29           C  
ATOM   1962  CG  ARG A1144     -40.294  30.155   4.960  1.00 22.50           C  
ATOM   1963  CD  ARG A1144     -39.818  31.532   5.445  1.00126.24           C  
ATOM   1964  NE  ARG A1144     -40.850  32.587   5.481  1.00 76.55           N  
ATOM   1965  CZ  ARG A1144     -40.612  33.900   5.371  1.00 25.41           C  
ATOM   1966  NH1 ARG A1144     -39.390  34.392   5.229  1.00 38.40           N1+
ATOM   1967  NH2 ARG A1144     -41.600  34.777   5.360  1.00 43.24           N  
ATOM   1968  H   ARG A1144     -42.770  28.977   2.984  1.00 99.99           H  
ATOM   1969  HE  ARG A1144     -41.791  32.271   5.610  1.00 99.99           H  
ATOM   1970 1HH1 ARG A1144     -39.245  35.376   5.130  1.00 99.99           H  
ATOM   1971 2HH1 ARG A1144     -38.616  33.762   5.230  1.00 99.99           H  
ATOM   1972 1HH2 ARG A1144     -41.385  35.748   5.251  1.00 99.99           H  
ATOM   1973 2HH2 ARG A1144     -42.561  34.496   5.423  1.00 99.99           H  
ATOM   1974  N   ASP A1145     -40.685  32.504   1.474  1.00 86.92           N  
ATOM   1975  CA  ASP A1145     -40.784  33.559   0.453  1.00 69.76           C  
ATOM   1976  C   ASP A1145     -40.409  33.179  -0.985  1.00100.64           C  
ATOM   1977  O   ASP A1145     -41.125  33.556  -1.895  1.00 94.43           O  
ATOM   1978  CB  ASP A1145     -40.011  34.798   0.924  1.00 70.12           C  
ATOM   1979  CG  ASP A1145     -40.279  36.053   0.082  1.00 97.32           C  
ATOM   1980  OD1 ASP A1145     -40.140  35.952  -1.151  1.00124.19           O  
ATOM   1981  OD2 ASP A1145     -40.690  37.065   0.683  1.00 48.20           O1-
ATOM   1982  H   ASP A1145     -40.002  32.658   2.179  1.00 99.99           H  
ATOM   1983  N   LEU A1146     -39.217  32.589  -1.169  1.00 63.25           N  
ATOM   1984  CA  LEU A1146     -38.698  32.231  -2.505  1.00 86.73           C  
ATOM   1985  C   LEU A1146     -38.102  33.405  -3.293  1.00 75.89           C  
ATOM   1986  O   LEU A1146     -37.339  33.164  -4.211  1.00 80.25           O  
ATOM   1987  CB  LEU A1146     -39.711  31.476  -3.395  1.00 43.30           C  
ATOM   1988  CG  LEU A1146     -40.494  30.364  -2.677  1.00 53.67           C  
ATOM   1989  CD1 LEU A1146     -41.342  29.592  -3.685  1.00 56.35           C  
ATOM   1990  CD2 LEU A1146     -39.588  29.393  -1.917  1.00 42.80           C  
ATOM   1991  H   LEU A1146     -38.674  32.237  -0.414  1.00 99.99           H  
ATOM   1992  N   GLU A1147     -38.361  34.653  -2.907  1.00 52.59           N  
ATOM   1993  CA  GLU A1147     -37.804  35.821  -3.618  1.00 44.22           C  
ATOM   1994  C   GLU A1147     -36.375  36.178  -3.161  1.00 58.82           C  
ATOM   1995  O   GLU A1147     -36.114  37.276  -2.675  1.00 51.72           O  
ATOM   1996  CB  GLU A1147     -38.745  37.019  -3.436  1.00 74.50           C  
ATOM   1997  CG  GLU A1147     -38.649  38.034  -4.576  1.00103.55           C  
ATOM   1998  CD  GLU A1147     -39.500  37.667  -5.799  1.00112.12           C  
ATOM   1999  OE1 GLU A1147     -40.077  36.556  -5.839  1.00 78.81           O  
ATOM   2000  OE2 GLU A1147     -39.572  38.540  -6.689  1.00135.05           O1-
ATOM   2001  H   GLU A1147     -39.078  34.866  -2.240  1.00 99.99           H  
ATOM   2002  N   TRP A1148     -35.443  35.242  -3.368  1.00 69.79           N  
ATOM   2003  CA  TRP A1148     -33.999  35.440  -3.119  1.00 53.74           C  
ATOM   2004  C   TRP A1148     -33.661  35.632  -1.627  1.00 61.50           C  
ATOM   2005  O   TRP A1148     -33.264  36.688  -1.155  1.00 99.83           O  
ATOM   2006  CB  TRP A1148     -33.454  36.629  -3.922  1.00 76.61           C  
ATOM   2007  CG  TRP A1148     -33.604  36.447  -5.432  1.00 89.99           C  
ATOM   2008  CD1 TRP A1148     -34.439  37.116  -6.226  1.00 78.75           C  
ATOM   2009  CD2 TRP A1148     -32.840  35.615  -6.205  1.00105.07           C  
ATOM   2010  CE2 TRP A1148     -33.275  35.800  -7.517  1.00 87.84           C  
ATOM   2011  CE3 TRP A1148     -31.836  34.692  -5.917  1.00112.65           C  
ATOM   2012  NE1 TRP A1148     -34.231  36.720  -7.481  1.00 93.96           N  
ATOM   2013  CZ2 TRP A1148     -32.709  35.037  -8.528  1.00 82.40           C  
ATOM   2014  CZ3 TRP A1148     -31.247  33.975  -6.928  1.00101.19           C  
ATOM   2015  CH2 TRP A1148     -31.691  34.147  -8.255  1.00 79.68           C  
ATOM   2016  H   TRP A1148     -35.685  34.303  -3.631  1.00 99.99           H  
ATOM   2017  HD1 TRP A1148     -35.159  37.864  -5.898  1.00 99.99           H  
ATOM   2018  HE1 TRP A1148     -34.749  37.054  -8.275  1.00 99.99           H  
ATOM   2019  HE3 TRP A1148     -31.603  34.450  -4.874  1.00 99.99           H  
ATOM   2020  HZ2 TRP A1148     -33.180  35.014  -9.515  1.00 99.99           H  
ATOM   2021  HZ3 TRP A1148     -30.449  33.271  -6.697  1.00 99.99           H  
ATOM   2022  HH2 TRP A1148     -31.222  33.595  -9.065  1.00 99.99           H  
ATOM   2023  N   HIS A1149     -33.837  34.537  -0.882  1.00 84.73           N  
ATOM   2024  CA  HIS A1149     -33.537  34.534   0.560  1.00 60.11           C  
ATOM   2025  C   HIS A1149     -32.671  33.325   0.939  1.00 58.22           C  
ATOM   2026  O   HIS A1149     -32.990  32.200   0.564  1.00 84.68           O  
ATOM   2027  CB  HIS A1149     -34.851  34.539   1.354  1.00 59.47           C  
ATOM   2028  CG  HIS A1149     -35.665  35.813   1.092  1.00 86.39           C  
ATOM   2029  CD2 HIS A1149     -36.864  35.891   0.535  1.00 95.45           C  
ATOM   2030  ND1 HIS A1149     -35.291  37.049   1.396  1.00 79.08           N  
ATOM   2031  CE1 HIS A1149     -36.260  37.887   1.037  1.00 82.45           C  
ATOM   2032  NE2 HIS A1149     -37.248  37.164   0.518  1.00 65.03           N  
ATOM   2033  H   HIS A1149     -34.169  33.678  -1.264  1.00 99.99           H  
ATOM   2034  HD1 HIS A1149     -34.426  37.289   1.824  1.00 99.99           H  
ATOM   2035  N   THR A1150     -31.607  33.603   1.691  1.00 56.93           N  
ATOM   2036  CA  THR A1150     -30.720  32.572   2.276  1.00 80.80           C  
ATOM   2037  C   THR A1150     -30.978  32.505   3.793  1.00 74.09           C  
ATOM   2038  O   THR A1150     -31.153  33.528   4.435  1.00 54.37           O  
ATOM   2039  CB  THR A1150     -29.246  32.925   1.994  1.00 84.74           C  
ATOM   2040  CG2 THR A1150     -28.241  32.050   2.744  1.00 71.31           C  
ATOM   2041  OG1 THR A1150     -28.985  32.790   0.599  1.00 78.68           O  
ATOM   2042  H   THR A1150     -31.314  34.539   1.870  1.00 99.99           H  
ATOM   2043  HG1 THR A1150     -28.012  32.946   0.421  1.00 99.99           H  
ATOM   2044  N   TRP A1151     -30.897  31.285   4.338  1.00 78.18           N  
ATOM   2045  CA  TRP A1151     -31.108  31.051   5.779  1.00 61.94           C  
ATOM   2046  C   TRP A1151     -30.021  30.147   6.377  1.00 73.15           C  
ATOM   2047  O   TRP A1151     -29.779  29.052   5.870  1.00 71.29           O  
ATOM   2048  CB  TRP A1151     -32.480  30.410   6.013  1.00 54.39           C  
ATOM   2049  CG  TRP A1151     -33.649  31.342   5.648  1.00 76.86           C  
ATOM   2050  CD1 TRP A1151     -34.101  31.562   4.410  1.00 62.28           C  
ATOM   2051  CD2 TRP A1151     -34.407  32.087   6.501  1.00 57.32           C  
ATOM   2052  CE2 TRP A1151     -35.351  32.768   5.736  1.00 75.93           C  
ATOM   2053  CE3 TRP A1151     -34.423  32.261   7.895  1.00 71.67           C  
ATOM   2054  NE1 TRP A1151     -35.117  32.417   4.463  1.00 69.48           N  
ATOM   2055  CZ2 TRP A1151     -36.274  33.585   6.335  1.00 65.31           C  
ATOM   2056  CZ3 TRP A1151     -35.325  33.102   8.489  1.00 85.16           C  
ATOM   2057  CH2 TRP A1151     -36.273  33.787   7.711  1.00 66.16           C  
ATOM   2058  H   TRP A1151     -30.700  30.476   3.786  1.00 99.99           H  
ATOM   2059  HD1 TRP A1151     -33.686  31.123   3.506  1.00 99.99           H  
ATOM   2060  HE1 TRP A1151     -35.628  32.758   3.674  1.00 99.99           H  
ATOM   2061  HE3 TRP A1151     -33.793  31.606   8.500  1.00 99.99           H  
ATOM   2062  HZ2 TRP A1151     -37.128  33.947   5.765  1.00 99.99           H  
ATOM   2063  HZ3 TRP A1151     -35.338  33.203   9.577  1.00 99.99           H  
ATOM   2064  HH2 TRP A1151     -37.013  34.437   8.163  1.00 99.99           H  
ATOM   2065  N   GLY A1152     -29.402  30.640   7.459  1.00 49.64           N  
ATOM   2066  CA  GLY A1152     -28.387  29.870   8.207  1.00 45.97           C  
ATOM   2067  C   GLY A1152     -29.041  28.751   9.032  1.00 77.20           C  
ATOM   2068  O   GLY A1152     -30.110  28.928   9.595  1.00 53.07           O  
ATOM   2069  H   GLY A1152     -29.617  31.533   7.871  1.00 99.99           H  
ATOM   2070  N   MET A1153     -28.334  27.622   9.132  1.00 54.06           N  
ATOM   2071  CA  MET A1153     -28.797  26.483   9.947  1.00 60.19           C  
ATOM   2072  C   MET A1153     -27.653  25.830  10.715  1.00 73.13           C  
ATOM   2073  O   MET A1153     -26.834  25.097  10.151  1.00 70.40           O  
ATOM   2074  CB  MET A1153     -29.514  25.410   9.134  1.00 47.15           C  
ATOM   2075  CG  MET A1153     -30.965  25.782   8.828  1.00 66.47           C  
ATOM   2076  SD  MET A1153     -31.799  24.516   7.807  1.00 67.41           S  
ATOM   2077  CE  MET A1153     -30.653  24.458   6.454  1.00 54.63           C  
ATOM   2078  H   MET A1153     -27.442  27.507   8.695  1.00 99.99           H  
ATOM   2079  N   PHE A1154     -27.621  26.151  12.001  1.00 78.93           N  
ATOM   2080  CA  PHE A1154     -26.534  25.713  12.890  1.00 81.45           C  
ATOM   2081  C   PHE A1154     -26.892  26.068  14.331  1.00 81.65           C  
ATOM   2082  O   PHE A1154     -27.105  27.241  14.631  1.00 85.59           O  
ATOM   2083  CB  PHE A1154     -25.262  26.460  12.483  1.00 85.41           C  
ATOM   2084  CG  PHE A1154     -24.008  25.765  12.998  1.00 83.78           C  
ATOM   2085  CD1 PHE A1154     -23.769  24.450  12.653  1.00 89.98           C  
ATOM   2086  CD2 PHE A1154     -23.122  26.473  13.784  1.00 50.78           C  
ATOM   2087  CE1 PHE A1154     -22.619  23.815  13.106  1.00 82.65           C  
ATOM   2088  CE2 PHE A1154     -21.963  25.842  14.241  1.00 75.11           C  
ATOM   2089  CZ  PHE A1154     -21.721  24.521  13.901  1.00 65.52           C  
ATOM   2090  H   PHE A1154     -28.336  26.690  12.454  1.00 99.99           H  
ATOM   2091  HD1 PHE A1154     -24.487  23.918  12.032  1.00 99.99           H  
ATOM   2092  HD2 PHE A1154     -23.342  27.509  14.035  1.00 99.99           H  
ATOM   2093  HE1 PHE A1154     -22.454  22.771  12.850  1.00 99.99           H  
ATOM   2094  HE2 PHE A1154     -21.280  26.381  14.899  1.00 99.99           H  
ATOM   2095  HZ  PHE A1154     -20.852  24.011  14.318  1.00 99.99           H  
ATOM   2096  N   SER A1155     -26.963  25.048  15.183  1.00 90.11           N  
ATOM   2097  CA  SER A1155     -27.344  25.222  16.600  1.00 63.98           C  
ATOM   2098  C   SER A1155     -26.545  26.348  17.265  1.00 70.00           C  
ATOM   2099  O   SER A1155     -25.329  26.313  17.375  1.00 65.77           O  
ATOM   2100  CB  SER A1155     -27.123  23.945  17.411  1.00 58.85           C  
ATOM   2101  OG  SER A1155     -28.038  22.934  16.996  1.00114.57           O  
ATOM   2102  H   SER A1155     -26.744  24.106  14.909  1.00 99.99           H  
ATOM   2103  HG  SER A1155     -27.934  22.133  17.584  1.00 99.99           H  
ATOM   2104  N   ARG A1156     -27.253  27.394  17.654  1.00 60.14           N  
ATOM   2105  CA  ARG A1156     -26.620  28.556  18.290  1.00 69.59           C  
ATOM   2106  C   ARG A1156     -27.602  29.124  19.311  1.00 72.78           C  
ATOM   2107  O   ARG A1156     -28.820  29.044  19.157  1.00 68.03           O  
ATOM   2108  CB  ARG A1156     -26.165  29.558  17.210  1.00 48.28           C  
ATOM   2109  CG  ARG A1156     -26.644  30.999  17.400  1.00 67.99           C  
ATOM   2110  CD  ARG A1156     -26.297  31.884  16.211  1.00 71.81           C  
ATOM   2111  NE  ARG A1156     -24.932  32.397  16.356  1.00 50.93           N  
ATOM   2112  CZ  ARG A1156     -24.590  33.565  16.901  1.00 70.99           C  
ATOM   2113  NH1 ARG A1156     -25.485  34.398  17.413  1.00 57.11           N1+
ATOM   2114  NH2 ARG A1156     -23.322  33.921  16.916  1.00 51.24           N  
ATOM   2115  H   ARG A1156     -28.253  27.419  17.585  1.00 99.99           H  
ATOM   2116  HE  ARG A1156     -24.220  31.763  16.064  1.00 99.99           H  
ATOM   2117 1HH1 ARG A1156     -25.196  35.251  17.840  1.00 99.99           H  
ATOM   2118 2HH1 ARG A1156     -26.441  34.104  17.407  1.00 99.99           H  
ATOM   2119 1HH2 ARG A1156     -23.043  34.779  17.333  1.00 99.99           H  
ATOM   2120 2HH2 ARG A1156     -22.620  33.313  16.539  1.00 99.99           H  
ATOM   2121  N   ASP A1157     -27.028  29.668  20.374  1.00 61.07           N  
ATOM   2122  CA  ASP A1157     -27.828  30.413  21.352  1.00 57.20           C  
ATOM   2123  C   ASP A1157     -28.178  31.815  20.823  1.00 59.41           C  
ATOM   2124  O   ASP A1157     -27.568  32.811  21.204  1.00 81.40           O  
ATOM   2125  CB  ASP A1157     -27.050  30.451  22.663  1.00 58.09           C  
ATOM   2126  CG  ASP A1157     -27.719  31.290  23.754  1.00 65.43           C  
ATOM   2127  OD1 ASP A1157     -26.973  31.676  24.679  1.00 83.22           O  
ATOM   2128  OD2 ASP A1157     -28.960  31.434  23.715  1.00 71.18           O1-
ATOM   2129  H   ASP A1157     -26.038  29.628  20.529  1.00 99.99           H  
ATOM   2130  N   GLN A1158     -29.210  31.843  19.987  1.00 45.96           N  
ATOM   2131  CA  GLN A1158     -29.699  33.079  19.362  1.00 78.35           C  
ATOM   2132  C   GLN A1158     -31.179  33.270  19.679  1.00 60.48           C  
ATOM   2133  O   GLN A1158     -31.993  32.406  19.307  1.00 66.66           O  
ATOM   2134  CB  GLN A1158     -29.563  32.998  17.841  1.00 65.70           C  
ATOM   2135  CG  GLN A1158     -28.634  34.072  17.276  1.00 55.86           C  
ATOM   2136  CD  GLN A1158     -29.053  35.503  17.591  1.00 87.90           C  
ATOM   2137  NE2 GLN A1158     -28.079  36.375  17.738  1.00103.94           N  
ATOM   2138  OE1 GLN A1158     -30.218  35.839  17.713  1.00 67.33           O  
ATOM   2139  H   GLN A1158     -29.698  31.015  19.705  1.00 99.99           H  
ATOM   2140 1HE2 GLN A1158     -28.351  37.309  17.946  1.00 99.99           H  
ATOM   2141 2HE2 GLN A1158     -27.128  36.099  17.655  1.00 99.99           H  
ATOM   2142  N   PRO A1159     -31.572  34.335  20.353  1.00 65.55           N  
ATOM   2143  CA  PRO A1159     -32.998  34.678  20.473  1.00 72.81           C  
ATOM   2144  C   PRO A1159     -33.584  34.778  19.051  1.00 55.94           C  
ATOM   2145  O   PRO A1159     -32.947  35.384  18.189  1.00 61.61           O  
ATOM   2146  CB  PRO A1159     -33.025  36.037  21.157  1.00 49.85           C  
ATOM   2147  CG  PRO A1159     -31.769  36.005  22.028  1.00 45.25           C  
ATOM   2148  CD  PRO A1159     -30.746  35.206  21.222  1.00 68.26           C  
ATOM   2149  N   PRO A1160     -34.726  34.115  18.808  1.00 46.43           N  
ATOM   2150  CA  PRO A1160     -35.475  34.164  17.535  1.00 51.43           C  
ATOM   2151  C   PRO A1160     -35.299  35.508  16.820  1.00 71.56           C  
ATOM   2152  O   PRO A1160     -35.454  36.560  17.432  1.00 65.53           O  
ATOM   2153  CB  PRO A1160     -36.928  34.024  17.985  1.00 53.59           C  
ATOM   2154  CG  PRO A1160     -36.840  33.044  19.152  1.00 76.47           C  
ATOM   2155  CD  PRO A1160     -35.500  33.363  19.816  1.00 74.75           C  
ATOM   2156  N   GLY A1161     -34.950  35.422  15.530  1.00 70.96           N  
ATOM   2157  CA  GLY A1161     -34.773  36.633  14.710  1.00 90.75           C  
ATOM   2158  C   GLY A1161     -34.735  36.281  13.222  1.00 93.23           C  
ATOM   2159  O   GLY A1161     -34.395  35.160  12.846  1.00 78.94           O  
ATOM   2160  H   GLY A1161     -34.664  34.573  15.069  1.00 99.99           H  
ATOM   2161  N   TYR A1162     -35.127  37.257  12.407  1.00 75.57           N  
ATOM   2162  CA  TYR A1162     -35.190  37.103  10.942  1.00 75.01           C  
ATOM   2163  C   TYR A1162     -33.818  36.749  10.355  1.00 79.62           C  
ATOM   2164  O   TYR A1162     -32.832  37.438  10.593  1.00 56.68           O  
ATOM   2165  CB  TYR A1162     -35.708  38.403  10.317  1.00 57.76           C  
ATOM   2166  CG  TYR A1162     -35.796  38.316   8.789  1.00 77.45           C  
ATOM   2167  CD1 TYR A1162     -36.792  37.557   8.201  1.00 68.11           C  
ATOM   2168  CD2 TYR A1162     -34.910  39.033   8.001  1.00 99.86           C  
ATOM   2169  CE1 TYR A1162     -36.901  37.518   6.811  1.00 85.58           C  
ATOM   2170  CE2 TYR A1162     -35.026  39.004   6.612  1.00 95.26           C  
ATOM   2171  CZ  TYR A1162     -36.024  38.241   6.022  1.00 76.95           C  
ATOM   2172  OH  TYR A1162     -36.136  38.186   4.665  1.00 74.10           O  
ATOM   2173  H   TYR A1162     -35.374  38.163  12.746  1.00 99.99           H  
ATOM   2174  HD1 TYR A1162     -37.490  37.014   8.834  1.00 99.99           H  
ATOM   2175  HD2 TYR A1162     -34.123  39.612   8.481  1.00 99.99           H  
ATOM   2176  HE1 TYR A1162     -37.706  36.953   6.350  1.00 99.99           H  
ATOM   2177  HE2 TYR A1162     -34.340  39.593   6.005  1.00 99.99           H  
ATOM   2178  HH  TYR A1162     -35.429  38.763   4.262  1.00 99.99           H  
ATOM   2179  N   LYS A1163     -33.807  35.639   9.614  1.00 79.15           N  
ATOM   2180  CA  LYS A1163     -32.588  35.082   8.992  1.00 84.66           C  
ATOM   2181  C   LYS A1163     -31.429  34.820   9.981  1.00 59.05           C  
ATOM   2182  O   LYS A1163     -30.290  34.610   9.578  1.00 62.15           O  
ATOM   2183  CB  LYS A1163     -32.118  35.956   7.816  1.00 62.30           C  
ATOM   2184  CG  LYS A1163     -33.088  35.955   6.632  1.00 65.92           C  
ATOM   2185  CD  LYS A1163     -32.373  36.505   5.397  1.00 86.63           C  
ATOM   2186  CE  LYS A1163     -33.322  36.687   4.213  1.00 82.48           C  
ATOM   2187  NZ  LYS A1163     -32.605  37.268   3.068  1.00 88.01           N1+
ATOM   2188  H   LYS A1163     -34.642  35.129   9.414  1.00 99.99           H  
ATOM   2189  HZ1 LYS A1163     -33.214  37.433   2.301  1.00 99.99           H  
ATOM   2190  HZ2 LYS A1163     -32.175  38.129   3.340  1.00 99.99           H  
ATOM   2191  HZ3 LYS A1163     -31.888  36.632   2.786  1.00 99.99           H  
ATOM   2192  N   LYS A1164     -31.768  34.670  11.267  1.00 65.38           N  
ATOM   2193  CA  LYS A1164     -30.790  34.341  12.322  1.00 76.59           C  
ATOM   2194  C   LYS A1164     -30.938  32.864  12.709  1.00 64.31           C  
ATOM   2195  O   LYS A1164     -31.997  32.429  13.129  1.00 71.12           O  
ATOM   2196  CB  LYS A1164     -31.055  35.188  13.572  1.00 46.41           C  
ATOM   2197  CG  LYS A1164     -30.637  36.655  13.453  1.00 63.01           C  
ATOM   2198  CD  LYS A1164     -31.208  37.410  14.655  1.00 74.98           C  
ATOM   2199  CE  LYS A1164     -30.558  38.771  14.901  1.00 56.01           C  
ATOM   2200  NZ  LYS A1164     -31.027  39.313  16.186  1.00 99.55           N1+
ATOM   2201  H   LYS A1164     -32.683  34.891  11.609  1.00 99.99           H  
ATOM   2202  HZ1 LYS A1164     -30.572  40.182  16.377  1.00 99.99           H  
ATOM   2203  HZ2 LYS A1164     -32.016  39.450  16.151  1.00 99.99           H  
ATOM   2204  HZ3 LYS A1164     -30.823  38.654  16.913  1.00 99.99           H  
ATOM   2205  N   ASN A1165     -29.845  32.113  12.620  1.00 42.96           N  
ATOM   2206  CA  ASN A1165     -29.857  30.675  12.970  1.00 52.05           C  
ATOM   2207  C   ASN A1165     -30.032  30.498  14.484  1.00 73.93           C  
ATOM   2208  O   ASN A1165     -29.336  31.132  15.273  1.00 80.38           O  
ATOM   2209  CB  ASN A1165     -28.591  29.975  12.459  1.00 50.31           C  
ATOM   2210  CG  ASN A1165     -27.297  30.605  12.976  1.00 61.63           C  
ATOM   2211  ND2 ASN A1165     -27.021  31.825  12.568  1.00 62.22           N  
ATOM   2212  OD1 ASN A1165     -26.491  30.002  13.659  1.00 67.13           O  
ATOM   2213  H   ASN A1165     -28.949  32.528  12.552  1.00 99.99           H  
ATOM   2214 1HD2 ASN A1165     -26.184  32.168  12.992  1.00 99.99           H  
ATOM   2215 2HD2 ASN A1165     -27.588  32.277  11.885  1.00 99.99           H  
ATOM   2216  N   SER A1166     -30.956  29.620  14.855  1.00 65.46           N  
ATOM   2217  CA  SER A1166     -31.382  29.572  16.259  1.00 62.24           C  
ATOM   2218  C   SER A1166     -30.999  28.243  16.929  1.00 77.97           C  
ATOM   2219  O   SER A1166     -30.000  27.620  16.584  1.00 71.81           O  
ATOM   2220  CB  SER A1166     -32.867  29.944  16.331  1.00 75.68           C  
ATOM   2221  OG  SER A1166     -33.056  30.681  17.536  1.00 78.77           O  
ATOM   2222  H   SER A1166     -31.268  28.868  14.277  1.00 99.99           H  
ATOM   2223  HG  SER A1166     -33.978  31.050  17.608  1.00 99.99           H  
ATOM   2224  N   TYR A1167     -31.824  27.815  17.879  1.00 62.17           N  
ATOM   2225  CA  TYR A1167     -31.474  26.727  18.805  1.00 65.31           C  
ATOM   2226  C   TYR A1167     -31.264  25.356  18.145  1.00 65.72           C  
ATOM   2227  O   TYR A1167     -30.234  24.735  18.382  1.00 73.21           O  
ATOM   2228  CB  TYR A1167     -32.505  26.685  19.937  1.00 64.02           C  
ATOM   2229  CG  TYR A1167     -32.673  28.066  20.586  1.00 67.28           C  
ATOM   2230  CD1 TYR A1167     -31.624  28.652  21.279  1.00 76.27           C  
ATOM   2231  CD2 TYR A1167     -33.878  28.741  20.463  1.00 44.01           C  
ATOM   2232  CE1 TYR A1167     -31.776  29.907  21.854  1.00 76.02           C  
ATOM   2233  CE2 TYR A1167     -34.043  29.994  21.047  1.00 49.57           C  
ATOM   2234  CZ  TYR A1167     -32.988  30.580  21.737  1.00 75.53           C  
ATOM   2235  OH  TYR A1167     -33.161  31.784  22.347  1.00 93.37           O  
ATOM   2236  H   TYR A1167     -32.659  28.317  18.088  1.00 99.99           H  
ATOM   2237  HD1 TYR A1167     -30.680  28.117  21.365  1.00 99.99           H  
ATOM   2238  HD2 TYR A1167     -34.687  28.278  19.901  1.00 99.99           H  
ATOM   2239  HE1 TYR A1167     -30.946  30.337  22.416  1.00 99.99           H  
ATOM   2240  HE2 TYR A1167     -35.033  30.452  21.037  1.00 99.99           H  
ATOM   2241  HH  TYR A1167     -34.002  32.196  22.021  1.00 99.99           H  
ATOM   2242  N   GLY A1168     -32.211  24.947  17.286  1.00 77.03           N  
ATOM   2243  CA  GLY A1168     -32.130  23.652  16.580  1.00 80.99           C  
ATOM   2244  C   GLY A1168     -31.920  23.763  15.060  1.00 72.05           C  
ATOM   2245  O   GLY A1168     -32.002  24.826  14.458  1.00 63.67           O  
ATOM   2246  H   GLY A1168     -33.096  25.408  17.178  1.00 99.99           H  
ATOM   2247  N   VAL A1169     -31.725  22.585  14.460  1.00 75.42           N  
ATOM   2248  CA  VAL A1169     -31.551  22.426  13.003  1.00 58.38           C  
ATOM   2249  C   VAL A1169     -32.558  21.390  12.494  1.00 62.62           C  
ATOM   2250  O   VAL A1169     -32.572  20.257  12.968  1.00 58.90           O  
ATOM   2251  CB  VAL A1169     -30.099  21.992  12.715  1.00 34.67           C  
ATOM   2252  CG1 VAL A1169     -29.875  21.367  11.331  1.00 65.28           C  
ATOM   2253  CG2 VAL A1169     -29.190  23.214  12.813  1.00 57.53           C  
ATOM   2254  H   VAL A1169     -31.672  21.735  14.986  1.00 99.99           H  
ATOM   2255  N   HIS A1170     -33.285  21.760  11.452  1.00 64.91           N  
ATOM   2256  CA  HIS A1170     -34.272  20.856  10.824  1.00 68.86           C  
ATOM   2257  C   HIS A1170     -34.304  20.949   9.291  1.00 50.16           C  
ATOM   2258  O   HIS A1170     -35.170  21.661   8.747  1.00 92.23           O  
ATOM   2259  CB  HIS A1170     -35.651  21.140  11.424  1.00 70.62           C  
ATOM   2260  CG  HIS A1170     -35.812  20.495  12.793  1.00 63.33           C  
ATOM   2261  CD2 HIS A1170     -35.539  21.039  13.976  1.00 58.41           C  
ATOM   2262  ND1 HIS A1170     -36.295  19.275  12.987  1.00 70.57           N  
ATOM   2263  CE1 HIS A1170     -36.332  19.060  14.295  1.00 97.55           C  
ATOM   2264  NE2 HIS A1170     -35.857  20.143  14.904  1.00 54.95           N  
ATOM   2265  H   HIS A1170     -33.317  22.714  11.145  1.00 99.99           H  
ATOM   2266  HD1 HIS A1170     -35.746  20.259  15.888  1.00 99.99           H  
ATOM   2267  N   PRO A1171     -33.389  20.288   8.585  1.00 60.06           N  
ATOM   2268  CA  PRO A1171     -33.308  20.338   7.108  1.00 60.05           C  
ATOM   2269  C   PRO A1171     -34.459  19.530   6.474  1.00 62.52           C  
ATOM   2270  O   PRO A1171     -34.235  18.530   5.788  1.00 77.38           O  
ATOM   2271  CB  PRO A1171     -31.944  19.729   6.758  1.00 60.13           C  
ATOM   2272  CG  PRO A1171     -31.174  19.652   8.075  1.00 85.84           C  
ATOM   2273  CD  PRO A1171     -32.265  19.490   9.129  1.00 57.75           C  
ATOM   2274  N   TYR A1172     -35.687  19.983   6.690  1.00 49.59           N  
ATOM   2275  CA  TYR A1172     -36.908  19.302   6.231  1.00 62.72           C  
ATOM   2276  C   TYR A1172     -37.932  20.369   5.853  1.00 64.05           C  
ATOM   2277  O   TYR A1172     -38.160  21.296   6.624  1.00 56.39           O  
ATOM   2278  CB  TYR A1172     -37.456  18.426   7.369  1.00 42.19           C  
ATOM   2279  CG  TYR A1172     -38.826  17.828   7.042  1.00 49.90           C  
ATOM   2280  CD1 TYR A1172     -39.970  18.571   7.305  1.00 38.58           C  
ATOM   2281  CD2 TYR A1172     -38.941  16.571   6.469  1.00 69.38           C  
ATOM   2282  CE1 TYR A1172     -41.218  18.068   6.992  1.00 45.52           C  
ATOM   2283  CE2 TYR A1172     -40.192  16.047   6.170  1.00 37.32           C  
ATOM   2284  CZ  TYR A1172     -41.335  16.799   6.426  1.00 42.87           C  
ATOM   2285  OH  TYR A1172     -42.566  16.298   6.151  1.00 53.53           O  
ATOM   2286  H   TYR A1172     -35.874  20.831   7.204  1.00 99.99           H  
ATOM   2287  HD1 TYR A1172     -39.865  19.571   7.726  1.00 99.99           H  
ATOM   2288  HD2 TYR A1172     -38.034  15.998   6.291  1.00 99.99           H  
ATOM   2289  HE1 TYR A1172     -42.102  18.676   7.190  1.00 99.99           H  
ATOM   2290  HE2 TYR A1172     -40.275  14.994   5.895  1.00 99.99           H  
ATOM   2291  HH  TYR A1172     -42.487  15.371   5.791  1.00 99.99           H  
ATOM   2292  N   TYR A1173     -38.568  20.151   4.710  1.00 70.96           N  
ATOM   2293  CA  TYR A1173     -39.661  21.019   4.253  1.00 35.98           C  
ATOM   2294  C   TYR A1173     -40.821  20.176   3.706  1.00 48.57           C  
ATOM   2295  O   TYR A1173     -40.649  19.012   3.356  1.00 68.25           O  
ATOM   2296  CB  TYR A1173     -39.140  22.012   3.205  1.00 47.08           C  
ATOM   2297  CG  TYR A1173     -38.888  21.432   1.810  1.00 66.23           C  
ATOM   2298  CD1 TYR A1173     -39.937  21.382   0.904  1.00 56.45           C  
ATOM   2299  CD2 TYR A1173     -37.624  21.017   1.424  1.00 80.53           C  
ATOM   2300  CE1 TYR A1173     -39.729  20.928  -0.390  1.00 47.66           C  
ATOM   2301  CE2 TYR A1173     -37.410  20.540   0.134  1.00 57.87           C  
ATOM   2302  CZ  TYR A1173     -38.463  20.507  -0.777  1.00 63.63           C  
ATOM   2303  OH  TYR A1173     -38.264  20.055  -2.044  1.00 79.86           O  
ATOM   2304  H   TYR A1173     -38.382  19.355   4.135  1.00 99.99           H  
ATOM   2305  HD1 TYR A1173     -40.903  21.791   1.192  1.00 99.99           H  
ATOM   2306  HD2 TYR A1173     -36.810  21.080   2.144  1.00 99.99           H  
ATOM   2307  HE1 TYR A1173     -40.562  20.934  -1.096  1.00 99.99           H  
ATOM   2308  HE2 TYR A1173     -36.451  20.082  -0.110  1.00 99.99           H  
ATOM   2309  HH  TYR A1173     -37.325  19.752  -2.154  1.00 99.99           H  
ATOM   2310  N   MET A1174     -41.992  20.808   3.684  1.00 47.18           N  
ATOM   2311  CA  MET A1174     -43.151  20.281   2.951  1.00 55.31           C  
ATOM   2312  C   MET A1174     -43.451  21.245   1.798  1.00 73.67           C  
ATOM   2313  O   MET A1174     -43.551  22.447   1.998  1.00 88.02           O  
ATOM   2314  CB  MET A1174     -44.356  20.175   3.896  1.00 58.00           C  
ATOM   2315  CG  MET A1174     -45.674  19.912   3.151  1.00 33.97           C  
ATOM   2316  SD  MET A1174     -47.151  19.749   4.213  1.00 66.68           S  
ATOM   2317  CE  MET A1174     -46.704  18.277   5.105  1.00 61.09           C  
ATOM   2318  H   MET A1174     -42.136  21.669   4.174  1.00 99.99           H  
ATOM   2319  N   GLY A1175     -43.725  20.644   0.634  1.00 59.88           N  
ATOM   2320  CA  GLY A1175     -44.121  21.435  -0.539  1.00 46.65           C  
ATOM   2321  C   GLY A1175     -45.541  21.050  -0.958  1.00 66.42           C  
ATOM   2322  O   GLY A1175     -45.888  19.869  -0.976  1.00 64.17           O  
ATOM   2323  H   GLY A1175     -43.775  19.643   0.519  1.00 99.99           H  
ATOM   2324  N   LEU A1176     -46.366  22.074  -1.153  1.00 33.30           N  
ATOM   2325  CA  LEU A1176     -47.651  21.884  -1.848  1.00 60.87           C  
ATOM   2326  C   LEU A1176     -47.500  21.862  -3.366  1.00 67.13           C  
ATOM   2327  O   LEU A1176     -46.604  22.493  -3.902  1.00 75.39           O  
ATOM   2328  CB  LEU A1176     -48.694  22.926  -1.439  1.00 50.24           C  
ATOM   2329  CG  LEU A1176     -49.310  22.663  -0.058  1.00 52.59           C  
ATOM   2330  CD1 LEU A1176     -50.660  23.365   0.011  1.00 73.44           C  
ATOM   2331  CD2 LEU A1176     -49.525  21.183   0.268  1.00 73.45           C  
ATOM   2332  H   LEU A1176     -46.190  22.992  -0.793  1.00 99.99           H  
ATOM   2333  N   GLU A1177     -48.319  21.073  -4.044  1.00 70.93           N  
ATOM   2334  CA  GLU A1177     -48.231  20.991  -5.517  1.00 75.20           C  
ATOM   2335  C   GLU A1177     -49.358  21.748  -6.229  1.00 89.14           C  
ATOM   2336  O   GLU A1177     -50.191  22.369  -5.592  1.00 76.32           O  
ATOM   2337  CB  GLU A1177     -48.190  19.521  -5.918  1.00 48.51           C  
ATOM   2338  CG  GLU A1177     -46.857  18.923  -5.473  1.00 72.98           C  
ATOM   2339  CD  GLU A1177     -46.929  17.408  -5.423  1.00 89.33           C  
ATOM   2340  OE1 GLU A1177     -47.389  16.824  -6.432  1.00 68.63           O  
ATOM   2341  OE2 GLU A1177     -46.471  16.905  -4.370  1.00 67.81           O1-
ATOM   2342  H   GLU A1177     -48.915  20.399  -3.592  1.00 99.99           H  
ATOM   2343  N   GLU A1178     -49.232  21.830  -7.565  1.00 97.27           N  
ATOM   2344  CA  GLU A1178     -50.259  22.396  -8.463  1.00 95.43           C  
ATOM   2345  C   GLU A1178     -51.695  22.131  -7.957  1.00 85.92           C  
ATOM   2346  O   GLU A1178     -52.469  23.053  -7.751  1.00 44.22           O  
ATOM   2347  CB  GLU A1178     -50.046  21.787  -9.858  1.00145.13           C  
ATOM   2348  CG  GLU A1178     -50.924  22.434 -10.937  1.00158.69           C  
ATOM   2349  CD  GLU A1178     -50.452  23.819 -11.403  1.00163.80           C  
ATOM   2350  OE1 GLU A1178     -50.966  24.242 -12.460  1.00140.14           O  
ATOM   2351  OE2 GLU A1178     -49.597  24.429 -10.721  1.00165.88           O1-
ATOM   2352  H   GLU A1178     -48.379  21.584  -8.014  1.00 99.99           H  
ATOM   2353  N   ASP A1179     -52.036  20.839  -7.869  1.00 81.00           N  
ATOM   2354  CA  ASP A1179     -53.256  20.372  -7.182  1.00 44.84           C  
ATOM   2355  C   ASP A1179     -53.019  20.379  -5.658  1.00 99.97           C  
ATOM   2356  O   ASP A1179     -51.891  20.526  -5.218  1.00119.94           O  
ATOM   2357  CB  ASP A1179     -53.625  18.971  -7.700  1.00 59.95           C  
ATOM   2358  CG  ASP A1179     -52.657  17.841  -7.320  1.00 83.39           C  
ATOM   2359  OD1 ASP A1179     -53.183  16.760  -6.990  1.00 81.17           O  
ATOM   2360  OD2 ASP A1179     -51.428  18.068  -7.389  1.00 70.15           O1-
ATOM   2361  H   ASP A1179     -51.417  20.120  -8.173  1.00 99.99           H  
ATOM   2362  N   GLY A1180     -54.034  19.960  -4.883  1.00 83.58           N  
ATOM   2363  CA  GLY A1180     -53.906  19.900  -3.409  1.00105.78           C  
ATOM   2364  C   GLY A1180     -52.880  18.895  -2.844  1.00 86.18           C  
ATOM   2365  O   GLY A1180     -52.791  18.735  -1.630  1.00 75.61           O  
ATOM   2366  H   GLY A1180     -54.961  19.786  -5.221  1.00 99.99           H  
ATOM   2367  N   SER A1181     -52.092  18.259  -3.709  1.00 78.33           N  
ATOM   2368  CA  SER A1181     -51.155  17.205  -3.288  1.00 72.20           C  
ATOM   2369  C   SER A1181     -49.929  17.775  -2.572  1.00 70.53           C  
ATOM   2370  O   SER A1181     -49.539  18.925  -2.794  1.00 82.59           O  
ATOM   2371  CB  SER A1181     -50.739  16.372  -4.493  1.00 82.60           C  
ATOM   2372  OG  SER A1181     -51.770  15.439  -4.816  1.00 64.24           O  
ATOM   2373  H   SER A1181     -51.890  18.658  -4.604  1.00 99.99           H  
ATOM   2374  HG  SER A1181     -51.454  14.853  -5.564  1.00 99.99           H  
ATOM   2375  N   ALA A1182     -49.384  16.981  -1.665  1.00 77.23           N  
ATOM   2376  CA  ALA A1182     -48.240  17.403  -0.838  1.00 58.10           C  
ATOM   2377  C   ALA A1182     -47.145  16.340  -0.748  1.00 47.43           C  
ATOM   2378  O   ALA A1182     -47.390  15.151  -0.909  1.00 64.32           O  
ATOM   2379  CB  ALA A1182     -48.735  17.747   0.565  1.00 68.69           C  
ATOM   2380  H   ALA A1182     -49.776  16.080  -1.437  1.00 99.99           H  
ATOM   2381  N   HIS A1183     -45.934  16.824  -0.507  1.00 63.40           N  
ATOM   2382  CA  HIS A1183     -44.741  15.972  -0.357  1.00 64.08           C  
ATOM   2383  C   HIS A1183     -43.814  16.578   0.710  1.00 78.38           C  
ATOM   2384  O   HIS A1183     -44.007  17.710   1.135  1.00 76.99           O  
ATOM   2385  CB  HIS A1183     -44.029  15.823  -1.709  1.00 38.71           C  
ATOM   2386  CG  HIS A1183     -43.424  17.143  -2.190  1.00 67.68           C  
ATOM   2387  CD2 HIS A1183     -42.149  17.506  -2.123  1.00 87.53           C  
ATOM   2388  ND1 HIS A1183     -44.108  18.130  -2.751  1.00 46.93           N  
ATOM   2389  CE1 HIS A1183     -43.248  19.097  -3.053  1.00 73.58           C  
ATOM   2390  NE2 HIS A1183     -42.037  18.712  -2.668  1.00 63.80           N  
ATOM   2391  H   HIS A1183     -45.781  17.799  -0.334  1.00 99.99           H  
ATOM   2392  HD1 HIS A1183     -45.102  18.159  -2.849  1.00 99.99           H  
ATOM   2393  N   GLY A1184     -42.813  15.775   1.099  1.00 53.61           N  
ATOM   2394  CA  GLY A1184     -41.819  16.190   2.106  1.00 52.23           C  
ATOM   2395  C   GLY A1184     -40.409  15.748   1.709  1.00 61.04           C  
ATOM   2396  O   GLY A1184     -40.240  14.702   1.084  1.00 79.69           O  
ATOM   2397  H   GLY A1184     -42.689  14.845   0.728  1.00 99.99           H  
ATOM   2398  N   VAL A1185     -39.421  16.515   2.169  1.00 29.26           N  
ATOM   2399  CA  VAL A1185     -38.009  16.249   1.822  1.00 69.44           C  
ATOM   2400  C   VAL A1185     -37.114  16.520   3.043  1.00 86.89           C  
ATOM   2401  O   VAL A1185     -37.070  17.637   3.550  1.00 79.32           O  
ATOM   2402  CB  VAL A1185     -37.549  17.078   0.598  1.00 53.98           C  
ATOM   2403  CG1 VAL A1185     -36.101  16.758   0.209  1.00 49.22           C  
ATOM   2404  CG2 VAL A1185     -38.416  16.845  -0.646  1.00 43.75           C  
ATOM   2405  H   VAL A1185     -39.587  17.248   2.836  1.00 99.99           H  
ATOM   2406  N   LEU A1186     -36.393  15.477   3.451  1.00 42.42           N  
ATOM   2407  CA  LEU A1186     -35.386  15.586   4.524  1.00 77.01           C  
ATOM   2408  C   LEU A1186     -33.972  15.391   3.958  1.00 77.46           C  
ATOM   2409  O   LEU A1186     -33.706  14.422   3.261  1.00 62.75           O  
ATOM   2410  CB  LEU A1186     -35.700  14.560   5.630  1.00 68.37           C  
ATOM   2411  CG  LEU A1186     -34.512  14.121   6.508  1.00 63.28           C  
ATOM   2412  CD1 LEU A1186     -33.932  15.250   7.367  1.00 58.11           C  
ATOM   2413  CD2 LEU A1186     -34.911  12.936   7.384  1.00 51.24           C  
ATOM   2414  H   LEU A1186     -36.516  14.561   3.055  1.00 99.99           H  
ATOM   2415  N   LEU A1187     -33.067  16.248   4.435  1.00 54.50           N  
ATOM   2416  CA  LEU A1187     -31.637  16.112   4.128  1.00 64.82           C  
ATOM   2417  C   LEU A1187     -30.940  15.741   5.442  1.00 67.94           C  
ATOM   2418  O   LEU A1187     -30.654  16.622   6.253  1.00 64.15           O  
ATOM   2419  CB  LEU A1187     -31.086  17.456   3.626  1.00 51.99           C  
ATOM   2420  CG  LEU A1187     -29.800  17.438   2.778  1.00 72.18           C  
ATOM   2421  CD1 LEU A1187     -29.040  18.740   3.021  1.00 30.98           C  
ATOM   2422  CD2 LEU A1187     -28.864  16.233   2.946  1.00 69.96           C  
ATOM   2423  H   LEU A1187     -33.314  17.006   5.045  1.00 99.99           H  
ATOM   2424  N   LEU A1188     -30.773  14.438   5.661  1.00 56.20           N  
ATOM   2425  CA  LEU A1188     -30.060  13.898   6.834  1.00 54.31           C  
ATOM   2426  C   LEU A1188     -28.581  14.314   6.865  1.00 61.18           C  
ATOM   2427  O   LEU A1188     -27.657  13.509   6.655  1.00 66.83           O  
ATOM   2428  CB  LEU A1188     -30.207  12.369   6.851  1.00 56.31           C  
ATOM   2429  CG  LEU A1188     -30.620  11.716   8.184  1.00 66.20           C  
ATOM   2430  CD1 LEU A1188     -29.654  10.574   8.502  1.00 56.79           C  
ATOM   2431  CD2 LEU A1188     -30.770  12.664   9.383  1.00 41.46           C  
ATOM   2432  H   LEU A1188     -31.104  13.739   5.022  1.00 99.99           H  
ATOM   2433  N   ASN A1189     -28.362  15.596   7.061  1.00 57.22           N  
ATOM   2434  CA  ASN A1189     -27.028  16.162   7.248  1.00 83.65           C  
ATOM   2435  C   ASN A1189     -27.013  17.081   8.471  1.00 78.63           C  
ATOM   2436  O   ASN A1189     -27.894  17.922   8.640  1.00 59.72           O  
ATOM   2437  CB  ASN A1189     -26.574  16.903   5.985  1.00 41.90           C  
ATOM   2438  CG  ASN A1189     -25.064  17.167   6.005  1.00 90.54           C  
ATOM   2439  ND2 ASN A1189     -24.374  16.651   7.000  1.00111.51           N  
ATOM   2440  OD1 ASN A1189     -24.503  17.808   5.138  1.00 75.39           O  
ATOM   2441  H   ASN A1189     -29.111  16.278   7.002  1.00 99.99           H  
ATOM   2442 1HD2 ASN A1189     -23.378  16.785   7.073  1.00 99.99           H  
ATOM   2443 2HD2 ASN A1189     -24.858  16.070   7.640  1.00 99.99           H  
ATOM   2444  N   SER A1190     -25.994  16.900   9.305  1.00 66.10           N  
ATOM   2445  CA  SER A1190     -25.859  17.734  10.516  1.00 79.45           C  
ATOM   2446  C   SER A1190     -24.725  18.767  10.481  1.00 70.15           C  
ATOM   2447  O   SER A1190     -24.431  19.382  11.509  1.00 75.74           O  
ATOM   2448  CB  SER A1190     -25.698  16.864  11.765  1.00 77.44           C  
ATOM   2449  OG  SER A1190     -24.473  16.125  11.727  1.00 35.70           O  
ATOM   2450  H   SER A1190     -25.393  16.101   9.289  1.00 99.99           H  
ATOM   2451  HG  SER A1190     -24.260  15.838  12.672  1.00 99.99           H  
ATOM   2452  N   ASN A1191     -24.117  18.973   9.319  1.00 68.04           N  
ATOM   2453  CA  ASN A1191     -23.074  20.006   9.154  1.00 67.19           C  
ATOM   2454  C   ASN A1191     -23.676  21.413   9.038  1.00 86.36           C  
ATOM   2455  O   ASN A1191     -24.876  21.578   8.844  1.00 70.75           O  
ATOM   2456  CB  ASN A1191     -22.204  19.697   7.937  1.00 61.03           C  
ATOM   2457  CG  ASN A1191     -21.382  18.432   8.177  1.00 67.98           C  
ATOM   2458  ND2 ASN A1191     -20.162  18.616   8.629  1.00 55.98           N  
ATOM   2459  OD1 ASN A1191     -21.841  17.320   7.961  1.00 70.72           O  
ATOM   2460  H   ASN A1191     -24.293  18.417   8.506  1.00 99.99           H  
ATOM   2461 1HD2 ASN A1191     -19.584  17.813   8.803  1.00 99.99           H  
ATOM   2462 2HD2 ASN A1191     -19.816  19.527   8.833  1.00 99.99           H  
ATOM   2463  N   ALA A1192     -22.819  22.413   9.248  1.00 65.60           N  
ATOM   2464  CA  ALA A1192     -23.222  23.823   9.088  1.00 71.10           C  
ATOM   2465  C   ALA A1192     -23.642  24.105   7.637  1.00 61.07           C  
ATOM   2466  O   ALA A1192     -22.876  23.945   6.691  1.00 76.84           O  
ATOM   2467  CB  ALA A1192     -22.070  24.736   9.511  1.00 52.02           C  
ATOM   2468  H   ALA A1192     -21.864  22.255   9.490  1.00 99.99           H  
ATOM   2469  N   MET A1193     -24.902  24.462   7.456  1.00 48.29           N  
ATOM   2470  CA  MET A1193     -25.428  24.651   6.093  1.00 69.76           C  
ATOM   2471  C   MET A1193     -26.354  25.861   6.049  1.00 71.12           C  
ATOM   2472  O   MET A1193     -26.805  26.362   7.074  1.00 74.26           O  
ATOM   2473  CB  MET A1193     -26.157  23.397   5.588  1.00 42.85           C  
ATOM   2474  CG  MET A1193     -27.522  23.200   6.251  1.00 38.62           C  
ATOM   2475  SD  MET A1193     -28.470  21.733   5.722  1.00 57.29           S  
ATOM   2476  CE  MET A1193     -27.309  20.491   6.235  1.00 93.37           C  
ATOM   2477  H   MET A1193     -25.482  24.805   8.198  1.00 99.99           H  
ATOM   2478  N   ASP A1194     -26.677  26.241   4.822  1.00 76.21           N  
ATOM   2479  CA  ASP A1194     -27.680  27.277   4.567  1.00 85.07           C  
ATOM   2480  C   ASP A1194     -28.438  26.967   3.276  1.00 77.06           C  
ATOM   2481  O   ASP A1194     -27.875  26.428   2.322  1.00 82.78           O  
ATOM   2482  CB  ASP A1194     -26.992  28.642   4.510  1.00 64.09           C  
ATOM   2483  CG  ASP A1194     -25.939  28.787   3.410  1.00 86.73           C  
ATOM   2484  OD1 ASP A1194     -25.594  27.807   2.717  1.00110.47           O  
ATOM   2485  OD2 ASP A1194     -25.422  29.910   3.328  1.00 82.90           O1-
ATOM   2486  H   ASP A1194     -26.238  25.853   4.007  1.00 99.99           H  
ATOM   2487  N   VAL A1195     -29.710  27.318   3.294  1.00 56.33           N  
ATOM   2488  CA  VAL A1195     -30.610  27.070   2.151  1.00 59.57           C  
ATOM   2489  C   VAL A1195     -30.976  28.386   1.469  1.00 92.26           C  
ATOM   2490  O   VAL A1195     -31.032  29.427   2.118  1.00 62.66           O  
ATOM   2491  CB  VAL A1195     -31.890  26.336   2.580  1.00 53.23           C  
ATOM   2492  CG1 VAL A1195     -31.539  25.011   3.250  1.00 58.60           C  
ATOM   2493  CG2 VAL A1195     -32.817  27.175   3.472  1.00 52.65           C  
ATOM   2494  H   VAL A1195     -30.151  27.672   4.122  1.00 99.99           H  
ATOM   2495  N   THR A1196     -31.218  28.302   0.166  1.00 75.44           N  
ATOM   2496  CA  THR A1196     -31.462  29.535  -0.604  1.00 53.53           C  
ATOM   2497  C   THR A1196     -32.634  29.403  -1.574  1.00 62.81           C  
ATOM   2498  O   THR A1196     -32.589  28.634  -2.523  1.00 79.90           O  
ATOM   2499  CB  THR A1196     -30.202  29.912  -1.377  1.00 65.01           C  
ATOM   2500  CG2 THR A1196     -30.236  31.391  -1.769  1.00 42.87           C  
ATOM   2501  OG1 THR A1196     -29.075  29.630  -0.550  1.00 58.45           O  
ATOM   2502  H   THR A1196     -30.967  27.489  -0.366  1.00 99.99           H  
ATOM   2503  HG1 THR A1196     -29.373  29.259   0.330  1.00 99.99           H  
ATOM   2504  N   PHE A1197     -33.624  30.254  -1.339  1.00 44.75           N  
ATOM   2505  CA  PHE A1197     -34.876  30.225  -2.111  1.00 75.78           C  
ATOM   2506  C   PHE A1197     -34.902  31.245  -3.251  1.00 91.40           C  
ATOM   2507  O   PHE A1197     -34.845  32.451  -3.019  1.00 57.75           O  
ATOM   2508  CB  PHE A1197     -36.052  30.486  -1.174  1.00 77.71           C  
ATOM   2509  CG  PHE A1197     -36.134  29.444  -0.060  1.00 71.48           C  
ATOM   2510  CD1 PHE A1197     -36.656  28.192  -0.328  1.00 56.60           C  
ATOM   2511  CD2 PHE A1197     -35.733  29.791   1.217  1.00 86.43           C  
ATOM   2512  CE1 PHE A1197     -36.782  27.264   0.703  1.00 80.71           C  
ATOM   2513  CE2 PHE A1197     -35.863  28.867   2.254  1.00 45.43           C  
ATOM   2514  CZ  PHE A1197     -36.388  27.609   1.989  1.00 54.35           C  
ATOM   2515  H   PHE A1197     -33.593  30.881  -0.555  1.00 99.99           H  
ATOM   2516  HD1 PHE A1197     -36.972  27.943  -1.339  1.00 99.99           H  
ATOM   2517  HD2 PHE A1197     -35.329  30.785   1.399  1.00 99.99           H  
ATOM   2518  HE1 PHE A1197     -37.189  26.278   0.484  1.00 99.99           H  
ATOM   2519  HE2 PHE A1197     -35.582  29.142   3.270  1.00 99.99           H  
ATOM   2520  HZ  PHE A1197     -36.534  26.908   2.813  1.00 99.99           H  
ATOM   2521  N   GLN A1198     -35.095  30.713  -4.453  1.00 94.30           N  
ATOM   2522  CA  GLN A1198     -35.127  31.518  -5.684  1.00 60.59           C  
ATOM   2523  C   GLN A1198     -36.531  31.502  -6.314  1.00 77.84           C  
ATOM   2524  O   GLN A1198     -37.183  30.457  -6.322  1.00 81.76           O  
ATOM   2525  CB  GLN A1198     -34.152  30.979  -6.727  1.00 69.54           C  
ATOM   2526  CG  GLN A1198     -32.918  30.269  -6.155  1.00 95.95           C  
ATOM   2527  CD  GLN A1198     -31.728  30.296  -7.110  1.00 79.97           C  
ATOM   2528  NE2 GLN A1198     -31.996  30.528  -8.381  1.00 55.84           N  
ATOM   2529  OE1 GLN A1198     -30.587  30.135  -6.713  1.00 81.80           O  
ATOM   2530  H   GLN A1198     -35.078  29.722  -4.624  1.00 99.99           H  
ATOM   2531 1HE2 GLN A1198     -31.226  30.594  -9.013  1.00 99.99           H  
ATOM   2532 2HE2 GLN A1198     -32.946  30.675  -8.630  1.00 99.99           H  
ATOM   2533  N   PRO A1199     -36.930  32.648  -6.903  1.00 69.07           N  
ATOM   2534  CA  PRO A1199     -38.279  32.876  -7.453  1.00 68.32           C  
ATOM   2535  C   PRO A1199     -38.723  32.022  -8.643  1.00 89.72           C  
ATOM   2536  O   PRO A1199     -39.911  31.769  -8.782  1.00 88.82           O  
ATOM   2537  CB  PRO A1199     -38.369  34.376  -7.735  1.00 29.61           C  
ATOM   2538  CG  PRO A1199     -36.916  34.818  -7.865  1.00 86.91           C  
ATOM   2539  CD  PRO A1199     -36.172  33.914  -6.890  1.00 74.91           C  
ATOM   2540  N   LEU A1200     -37.789  31.577  -9.499  1.00 62.63           N  
ATOM   2541  CA  LEU A1200     -38.063  30.397 -10.350  1.00 69.94           C  
ATOM   2542  C   LEU A1200     -38.164  29.324  -9.276  1.00115.98           C  
ATOM   2543  O   LEU A1200     -37.113  29.082  -8.669  1.00146.75           O  
ATOM   2544  CB  LEU A1200     -36.913  30.016 -11.305  1.00 83.55           C  
ATOM   2545  CG  LEU A1200     -36.528  28.531 -11.384  1.00 92.25           C  
ATOM   2546  CD1 LEU A1200     -37.591  27.721 -12.115  1.00 98.46           C  
ATOM   2547  CD2 LEU A1200     -35.113  28.328 -11.898  1.00 52.39           C  
ATOM   2548  H   LEU A1200     -36.830  31.822  -9.412  1.00 99.99           H  
ATOM   2549  N   PRO A1201     -39.365  28.834  -8.991  1.00107.68           N  
ATOM   2550  CA  PRO A1201     -39.640  28.107  -7.737  1.00 80.72           C  
ATOM   2551  C   PRO A1201     -38.546  27.044  -7.567  1.00 96.29           C  
ATOM   2552  O   PRO A1201     -38.462  26.161  -8.405  1.00125.99           O  
ATOM   2553  CB  PRO A1201     -40.975  27.409  -7.984  1.00102.70           C  
ATOM   2554  CG  PRO A1201     -41.632  28.161  -9.137  1.00118.19           C  
ATOM   2555  CD  PRO A1201     -40.473  28.701  -9.963  1.00 83.75           C  
ATOM   2556  N   ALA A1202     -37.566  27.303  -6.685  1.00 93.79           N  
ATOM   2557  CA  ALA A1202     -36.351  26.460  -6.588  1.00 86.09           C  
ATOM   2558  C   ALA A1202     -35.446  26.869  -5.421  1.00 96.20           C  
ATOM   2559  O   ALA A1202     -35.159  28.046  -5.219  1.00 95.78           O  
ATOM   2560  CB  ALA A1202     -35.498  26.508  -7.870  1.00 41.28           C  
ATOM   2561  H   ALA A1202     -37.566  28.130  -6.122  1.00 99.99           H  
ATOM   2562  N   LEU A1203     -34.987  25.854  -4.697  1.00 78.79           N  
ATOM   2563  CA  LEU A1203     -34.091  26.069  -3.546  1.00 64.61           C  
ATOM   2564  C   LEU A1203     -32.725  25.397  -3.755  1.00 75.43           C  
ATOM   2565  O   LEU A1203     -32.600  24.445  -4.524  1.00 62.45           O  
ATOM   2566  CB  LEU A1203     -34.778  25.662  -2.231  1.00102.94           C  
ATOM   2567  CG  LEU A1203     -34.785  24.168  -1.885  1.00 77.93           C  
ATOM   2568  CD1 LEU A1203     -33.576  23.797  -1.022  1.00 69.19           C  
ATOM   2569  CD2 LEU A1203     -36.063  23.825  -1.127  1.00 68.13           C  
ATOM   2570  H   LEU A1203     -35.115  24.904  -4.988  1.00 99.99           H  
ATOM   2571  N   THR A1204     -31.783  25.813  -2.909  1.00 85.30           N  
ATOM   2572  CA  THR A1204     -30.369  25.418  -3.038  1.00 76.25           C  
ATOM   2573  C   THR A1204     -29.743  25.169  -1.654  1.00 68.88           C  
ATOM   2574  O   THR A1204     -29.735  26.064  -0.811  1.00 85.07           O  
ATOM   2575  CB  THR A1204     -29.613  26.548  -3.760  1.00 87.12           C  
ATOM   2576  CG2 THR A1204     -28.229  26.083  -4.214  1.00 50.72           C  
ATOM   2577  OG1 THR A1204     -30.367  27.023  -4.886  1.00 58.44           O  
ATOM   2578  H   THR A1204     -31.974  26.522  -2.234  1.00 99.99           H  
ATOM   2579  HG1 THR A1204     -29.883  27.776  -5.335  1.00 99.99           H  
ATOM   2580  N   TYR A1205     -29.341  23.922  -1.409  1.00 71.03           N  
ATOM   2581  CA  TYR A1205     -28.583  23.525  -0.200  1.00 60.45           C  
ATOM   2582  C   TYR A1205     -27.082  23.793  -0.395  1.00 67.45           C  
ATOM   2583  O   TYR A1205     -26.530  23.477  -1.448  1.00 97.80           O  
ATOM   2584  CB  TYR A1205     -28.720  22.022   0.067  1.00 33.23           C  
ATOM   2585  CG  TYR A1205     -30.158  21.547   0.304  1.00 60.69           C  
ATOM   2586  CD1 TYR A1205     -30.935  21.170  -0.775  1.00 41.45           C  
ATOM   2587  CD2 TYR A1205     -30.634  21.408   1.595  1.00 36.80           C  
ATOM   2588  CE1 TYR A1205     -32.215  20.651  -0.559  1.00 40.82           C  
ATOM   2589  CE2 TYR A1205     -31.913  20.889   1.817  1.00 55.16           C  
ATOM   2590  CZ  TYR A1205     -32.698  20.524   0.733  1.00 70.86           C  
ATOM   2591  OH  TYR A1205     -33.958  20.037   0.932  1.00 51.24           O  
ATOM   2592  H   TYR A1205     -29.470  23.194  -2.085  1.00 99.99           H  
ATOM   2593  HD1 TYR A1205     -30.543  21.281  -1.782  1.00 99.99           H  
ATOM   2594  HD2 TYR A1205     -29.983  21.658   2.430  1.00 99.99           H  
ATOM   2595  HE1 TYR A1205     -32.806  20.321  -1.413  1.00 99.99           H  
ATOM   2596  HE2 TYR A1205     -32.247  20.718   2.839  1.00 99.99           H  
ATOM   2597  HH  TYR A1205     -34.154  19.989   1.912  1.00 99.99           H  
ATOM   2598  N   ARG A1206     -26.432  24.232   0.679  1.00 60.52           N  
ATOM   2599  CA  ARG A1206     -24.966  24.415   0.710  1.00 66.05           C  
ATOM   2600  C   ARG A1206     -24.416  23.964   2.067  1.00 64.47           C  
ATOM   2601  O   ARG A1206     -24.310  24.765   3.007  1.00 76.71           O  
ATOM   2602  CB  ARG A1206     -24.570  25.874   0.464  1.00 87.46           C  
ATOM   2603  CG  ARG A1206     -24.831  26.393  -0.948  1.00 71.01           C  
ATOM   2604  CD  ARG A1206     -24.407  27.858  -1.032  1.00 45.53           C  
ATOM   2605  NE  ARG A1206     -25.365  28.745  -0.346  1.00 82.21           N  
ATOM   2606  CZ  ARG A1206     -25.845  29.885  -0.844  1.00 92.50           C  
ATOM   2607  NH1 ARG A1206     -25.497  30.311  -2.048  1.00 79.09           N1+
ATOM   2608  NH2 ARG A1206     -26.628  30.659  -0.116  1.00 83.81           N  
ATOM   2609  H   ARG A1206     -26.906  24.472   1.526  1.00 99.99           H  
ATOM   2610  HE  ARG A1206     -25.688  28.436   0.546  1.00 99.99           H  
ATOM   2611 1HH1 ARG A1206     -25.823  31.182  -2.404  1.00 99.99           H  
ATOM   2612 2HH1 ARG A1206     -24.811  29.782  -2.544  1.00 99.99           H  
ATOM   2613 1HH2 ARG A1206     -27.030  31.469  -0.535  1.00 99.99           H  
ATOM   2614 2HH2 ARG A1206     -27.033  30.307   0.723  1.00 99.99           H  
ATOM   2615  N   THR A1207     -24.209  22.662   2.200  1.00 67.47           N  
ATOM   2616  CA  THR A1207     -23.693  22.096   3.463  1.00 61.42           C  
ATOM   2617  C   THR A1207     -22.173  22.303   3.553  1.00 58.68           C  
ATOM   2618  O   THR A1207     -21.520  22.569   2.541  1.00 72.17           O  
ATOM   2619  CB  THR A1207     -24.129  20.630   3.632  1.00 64.25           C  
ATOM   2620  CG2 THR A1207     -23.153  19.583   3.072  1.00 67.15           C  
ATOM   2621  OG1 THR A1207     -24.325  20.400   5.026  1.00 96.99           O  
ATOM   2622  H   THR A1207     -24.159  22.057   1.399  1.00 99.99           H  
ATOM   2623  HG1 THR A1207     -24.644  19.441   5.140  1.00 99.99           H  
ATOM   2624  N   THR A1208     -21.616  21.994   4.718  1.00 58.18           N  
ATOM   2625  CA  THR A1208     -20.151  22.053   4.879  1.00 70.74           C  
ATOM   2626  C   THR A1208     -19.444  20.725   5.163  1.00 72.72           C  
ATOM   2627  O   THR A1208     -18.334  20.699   5.693  1.00 63.63           O  
ATOM   2628  CB  THR A1208     -19.740  23.079   5.928  1.00 56.46           C  
ATOM   2629  CG2 THR A1208     -19.827  24.496   5.362  1.00 65.90           C  
ATOM   2630  OG1 THR A1208     -20.481  22.843   7.129  1.00 65.42           O  
ATOM   2631  H   THR A1208     -22.141  21.932   5.570  1.00 99.99           H  
ATOM   2632  HG1 THR A1208     -20.336  23.630   7.728  1.00 99.99           H  
ATOM   2633  N   GLY A1209     -20.135  19.616   4.881  1.00 41.84           N  
ATOM   2634  CA  GLY A1209     -19.381  18.391   4.569  1.00 65.33           C  
ATOM   2635  C   GLY A1209     -19.859  17.107   5.237  1.00 63.98           C  
ATOM   2636  O   GLY A1209     -19.135  16.479   5.999  1.00 95.42           O  
ATOM   2637  H   GLY A1209     -21.108  19.491   5.107  1.00 99.99           H  
ATOM   2638  N   GLY A1210     -21.100  16.745   4.893  1.00 52.66           N  
ATOM   2639  CA  GLY A1210     -21.578  15.391   5.199  1.00 86.83           C  
ATOM   2640  C   GLY A1210     -21.545  14.604   3.892  1.00 92.95           C  
ATOM   2641  O   GLY A1210     -20.574  14.597   3.140  1.00 68.56           O  
ATOM   2642  H   GLY A1210     -21.797  17.356   4.507  1.00 99.99           H  
ATOM   2643  N   VAL A1211     -22.645  13.911   3.686  1.00 69.49           N  
ATOM   2644  CA  VAL A1211     -23.009  13.368   2.370  1.00 48.46           C  
ATOM   2645  C   VAL A1211     -24.451  13.816   2.112  1.00 59.06           C  
ATOM   2646  O   VAL A1211     -25.188  14.133   3.055  1.00 68.30           O  
ATOM   2647  CB  VAL A1211     -22.841  11.835   2.292  1.00 71.57           C  
ATOM   2648  CG1 VAL A1211     -21.410  11.412   2.621  1.00 45.14           C  
ATOM   2649  CG2 VAL A1211     -23.818  11.060   3.181  1.00 30.69           C  
ATOM   2650  H   VAL A1211     -23.318  13.752   4.406  1.00 99.99           H  
ATOM   2651  N   LEU A1212     -24.858  13.781   0.855  1.00 66.47           N  
ATOM   2652  CA  LEU A1212     -26.232  14.174   0.516  1.00 71.16           C  
ATOM   2653  C   LEU A1212     -27.185  13.005   0.704  1.00 82.48           C  
ATOM   2654  O   LEU A1212     -27.315  12.178  -0.195  1.00 70.86           O  
ATOM   2655  CB  LEU A1212     -26.324  14.721  -0.912  1.00 66.71           C  
ATOM   2656  CG  LEU A1212     -25.579  16.040  -1.110  1.00 75.68           C  
ATOM   2657  CD1 LEU A1212     -26.008  16.645  -2.444  1.00 50.66           C  
ATOM   2658  CD2 LEU A1212     -25.848  17.014   0.046  1.00 37.14           C  
ATOM   2659  H   LEU A1212     -24.341  13.324   0.128  1.00 99.99           H  
ATOM   2660  N   ASP A1213     -27.699  12.877   1.920  1.00 61.81           N  
ATOM   2661  CA  ASP A1213     -28.640  11.790   2.216  1.00 47.92           C  
ATOM   2662  C   ASP A1213     -30.059  12.356   2.300  1.00 46.96           C  
ATOM   2663  O   ASP A1213     -30.419  12.998   3.292  1.00 77.34           O  
ATOM   2664  CB  ASP A1213     -28.234  11.074   3.511  1.00 78.42           C  
ATOM   2665  CG  ASP A1213     -28.862   9.679   3.631  1.00 87.94           C  
ATOM   2666  OD1 ASP A1213     -29.729   9.363   2.789  1.00 85.75           O  
ATOM   2667  OD2 ASP A1213     -28.509   8.989   4.612  1.00 88.89           O1-
ATOM   2668  H   ASP A1213     -27.426  13.449   2.699  1.00 99.99           H  
ATOM   2669  N   PHE A1214     -30.808  12.180   1.225  1.00 64.05           N  
ATOM   2670  CA  PHE A1214     -32.182  12.706   1.136  1.00 65.52           C  
ATOM   2671  C   PHE A1214     -33.204  11.584   1.300  1.00 53.96           C  
ATOM   2672  O   PHE A1214     -32.990  10.477   0.824  1.00 49.88           O  
ATOM   2673  CB  PHE A1214     -32.420  13.350  -0.228  1.00 45.40           C  
ATOM   2674  CG  PHE A1214     -31.715  14.701  -0.372  1.00 62.39           C  
ATOM   2675  CD1 PHE A1214     -32.387  15.851  -0.014  1.00 44.84           C  
ATOM   2676  CD2 PHE A1214     -30.430  14.754  -0.876  1.00 48.51           C  
ATOM   2677  CE1 PHE A1214     -31.759  17.093  -0.153  1.00 54.80           C  
ATOM   2678  CE2 PHE A1214     -29.804  15.994  -1.024  1.00 66.12           C  
ATOM   2679  CZ  PHE A1214     -30.471  17.156  -0.660  1.00 72.98           C  
ATOM   2680  H   PHE A1214     -30.534  11.594   0.452  1.00 99.99           H  
ATOM   2681  HD1 PHE A1214     -33.397  15.777   0.380  1.00 99.99           H  
ATOM   2682  HD2 PHE A1214     -29.926  13.834  -1.163  1.00 99.99           H  
ATOM   2683  HE1 PHE A1214     -32.248  17.984   0.232  1.00 99.99           H  
ATOM   2684  HE2 PHE A1214     -28.792  16.029  -1.414  1.00 99.99           H  
ATOM   2685  HZ  PHE A1214     -29.963  18.124  -0.718  1.00 99.99           H  
ATOM   2686  N   TYR A1215     -34.291  11.908   1.994  1.00 38.49           N  
ATOM   2687  CA  TYR A1215     -35.464  11.023   2.076  1.00 47.60           C  
ATOM   2688  C   TYR A1215     -36.699  11.798   1.610  1.00 75.24           C  
ATOM   2689  O   TYR A1215     -36.926  12.927   2.050  1.00 73.52           O  
ATOM   2690  CB  TYR A1215     -35.662  10.528   3.516  1.00 60.13           C  
ATOM   2691  CG  TYR A1215     -34.547   9.604   3.998  1.00 65.07           C  
ATOM   2692  CD1 TYR A1215     -34.739   8.224   4.042  1.00 44.41           C  
ATOM   2693  CD2 TYR A1215     -33.332  10.127   4.434  1.00 59.42           C  
ATOM   2694  CE1 TYR A1215     -33.745   7.391   4.512  1.00 84.19           C  
ATOM   2695  CE2 TYR A1215     -32.329   9.302   4.894  1.00 73.13           C  
ATOM   2696  CZ  TYR A1215     -32.520   7.917   4.942  1.00 92.98           C  
ATOM   2697  OH  TYR A1215     -31.553   7.099   5.424  1.00 82.96           O  
ATOM   2698  H   TYR A1215     -34.334  12.747   2.543  1.00 99.99           H  
ATOM   2699  HD1 TYR A1215     -35.697   7.824   3.708  1.00 99.99           H  
ATOM   2700  HD2 TYR A1215     -33.194  11.208   4.404  1.00 99.99           H  
ATOM   2701  HE1 TYR A1215     -33.924   6.313   4.551  1.00 99.99           H  
ATOM   2702  HE2 TYR A1215     -31.382   9.746   5.208  1.00 99.99           H  
ATOM   2703  HH  TYR A1215     -30.730   7.627   5.646  1.00 99.99           H  
ATOM   2704  N   VAL A1216     -37.456  11.191   0.700  1.00 37.30           N  
ATOM   2705  CA  VAL A1216     -38.641  11.859   0.123  1.00 37.66           C  
ATOM   2706  C   VAL A1216     -39.904  11.066   0.471  1.00 61.96           C  
ATOM   2707  O   VAL A1216     -39.944   9.848   0.384  1.00 39.16           O  
ATOM   2708  CB  VAL A1216     -38.520  12.096  -1.397  1.00 48.34           C  
ATOM   2709  CG1 VAL A1216     -39.746  12.813  -1.981  1.00 48.16           C  
ATOM   2710  CG2 VAL A1216     -37.296  12.961  -1.711  1.00 47.94           C  
ATOM   2711  H   VAL A1216     -37.327  10.220   0.475  1.00 99.99           H  
ATOM   2712  N   PHE A1217     -40.939  11.839   0.776  1.00 37.07           N  
ATOM   2713  CA  PHE A1217     -42.233  11.277   1.174  1.00 50.20           C  
ATOM   2714  C   PHE A1217     -43.287  11.944   0.311  1.00 56.31           C  
ATOM   2715  O   PHE A1217     -43.344  13.166   0.206  1.00 71.20           O  
ATOM   2716  CB  PHE A1217     -42.550  11.614   2.630  1.00 45.77           C  
ATOM   2717  CG  PHE A1217     -41.315  11.475   3.524  1.00 56.23           C  
ATOM   2718  CD1 PHE A1217     -40.987  10.246   4.055  1.00 57.24           C  
ATOM   2719  CD2 PHE A1217     -40.533  12.590   3.744  1.00 53.35           C  
ATOM   2720  CE1 PHE A1217     -39.837  10.136   4.846  1.00 85.50           C  
ATOM   2721  CE2 PHE A1217     -39.385  12.483   4.536  1.00 63.15           C  
ATOM   2722  CZ  PHE A1217     -39.051  11.248   5.075  1.00 79.95           C  
ATOM   2723  H   PHE A1217     -40.875  12.839   0.772  1.00 99.99           H  
ATOM   2724  HD1 PHE A1217     -41.599   9.377   3.833  1.00 99.99           H  
ATOM   2725  HD2 PHE A1217     -40.806  13.535   3.281  1.00 99.99           H  
ATOM   2726  HE1 PHE A1217     -39.595   9.184   5.314  1.00 99.99           H  
ATOM   2727  HE2 PHE A1217     -38.815  13.375   4.783  1.00 99.99           H  
ATOM   2728  HZ  PHE A1217     -38.161  11.145   5.706  1.00 99.99           H  
ATOM   2729  N   LEU A1218     -44.132  11.095  -0.238  1.00 62.15           N  
ATOM   2730  CA  LEU A1218     -45.254  11.560  -1.046  1.00 58.53           C  
ATOM   2731  C   LEU A1218     -46.510  10.783  -0.695  1.00 75.38           C  
ATOM   2732  O   LEU A1218     -47.171  10.153  -1.499  1.00125.06           O  
ATOM   2733  CB  LEU A1218     -44.955  11.595  -2.547  1.00 99.54           C  
ATOM   2734  CG  LEU A1218     -43.969  10.544  -3.027  1.00 44.68           C  
ATOM   2735  CD1 LEU A1218     -44.705   9.266  -3.406  1.00 73.95           C  
ATOM   2736  CD2 LEU A1218     -43.180  11.167  -4.172  1.00 57.30           C  
ATOM   2737  H   LEU A1218     -44.108  10.106  -0.061  1.00 99.99           H  
ATOM   2738  N   GLY A1219     -46.793  10.858   0.614  1.00 92.76           N  
ATOM   2739  CA  GLY A1219     -48.178  10.764   1.074  1.00 72.86           C  
ATOM   2740  C   GLY A1219     -48.944  11.801   0.258  1.00 72.07           C  
ATOM   2741  O   GLY A1219     -48.328  12.782  -0.196  1.00 77.35           O  
ATOM   2742  H   GLY A1219     -46.113  10.995   1.314  1.00 99.99           H  
ATOM   2743  N   PRO A1220     -50.176  11.540  -0.113  1.00 70.53           N  
ATOM   2744  CA  PRO A1220     -50.890  12.512  -0.948  1.00 67.16           C  
ATOM   2745  C   PRO A1220     -51.179  13.792  -0.143  1.00 77.82           C  
ATOM   2746  O   PRO A1220     -50.972  14.894  -0.640  1.00 54.75           O  
ATOM   2747  CB  PRO A1220     -52.156  11.797  -1.402  1.00 40.46           C  
ATOM   2748  CG  PRO A1220     -51.886  10.312  -1.140  1.00 83.89           C  
ATOM   2749  CD  PRO A1220     -50.948  10.288   0.064  1.00 55.42           C  
ATOM   2750  N   THR A1221     -51.502  13.636   1.143  1.00 47.10           N  
ATOM   2751  CA  THR A1221     -51.951  14.766   1.982  1.00 73.08           C  
ATOM   2752  C   THR A1221     -50.895  15.262   2.977  1.00 64.53           C  
ATOM   2753  O   THR A1221     -50.034  14.466   3.397  1.00 81.91           O  
ATOM   2754  CB  THR A1221     -53.237  14.423   2.754  1.00 58.00           C  
ATOM   2755  CG2 THR A1221     -54.439  14.282   1.820  1.00 58.72           C  
ATOM   2756  OG1 THR A1221     -53.040  13.258   3.556  1.00 71.07           O  
ATOM   2757  H   THR A1221     -51.489  12.749   1.606  1.00 99.99           H  
ATOM   2758  HG1 THR A1221     -53.911  12.976   3.972  1.00 99.99           H  
ATOM   2759  N   PRO A1222     -50.985  16.506   3.428  1.00 71.51           N  
ATOM   2760  CA  PRO A1222     -50.149  17.035   4.520  1.00 94.94           C  
ATOM   2761  C   PRO A1222     -50.038  16.114   5.747  1.00 79.46           C  
ATOM   2762  O   PRO A1222     -48.928  15.728   6.089  1.00 62.48           O  
ATOM   2763  CB  PRO A1222     -50.807  18.357   4.858  1.00 75.92           C  
ATOM   2764  CG  PRO A1222     -51.230  18.884   3.494  1.00 50.00           C  
ATOM   2765  CD  PRO A1222     -51.734  17.624   2.793  1.00 57.22           C  
ATOM   2766  N   GLU A1223     -51.163  15.685   6.342  1.00 62.30           N  
ATOM   2767  CA  GLU A1223     -51.096  14.711   7.458  1.00 29.32           C  
ATOM   2768  C   GLU A1223     -50.368  13.417   7.071  1.00 59.87           C  
ATOM   2769  O   GLU A1223     -49.354  13.101   7.688  1.00 60.75           O  
ATOM   2770  CB  GLU A1223     -52.469  14.346   8.032  1.00 45.76           C  
ATOM   2771  CG  GLU A1223     -53.180  15.501   8.746  1.00 78.93           C  
ATOM   2772  CD  GLU A1223     -52.418  16.010   9.973  1.00 80.33           C  
ATOM   2773  OE1 GLU A1223     -52.444  15.313  11.008  1.00 70.77           O  
ATOM   2774  OE2 GLU A1223     -51.747  17.054   9.804  1.00 64.44           O1-
ATOM   2775  H   GLU A1223     -52.051  16.116   6.203  1.00 99.99           H  
ATOM   2776  N   LEU A1224     -50.744  12.846   5.925  1.00 76.15           N  
ATOM   2777  CA  LEU A1224     -50.080  11.649   5.375  1.00 61.92           C  
ATOM   2778  C   LEU A1224     -48.564  11.778   5.225  1.00 76.17           C  
ATOM   2779  O   LEU A1224     -47.828  10.882   5.636  1.00 53.35           O  
ATOM   2780  CB  LEU A1224     -50.644  11.292   3.997  1.00 85.69           C  
ATOM   2781  CG  LEU A1224     -51.579  10.075   3.989  1.00 63.71           C  
ATOM   2782  CD1 LEU A1224     -50.907   8.853   4.623  1.00 34.20           C  
ATOM   2783  CD2 LEU A1224     -52.932  10.370   4.640  1.00 66.13           C  
ATOM   2784  H   LEU A1224     -51.541  13.145   5.401  1.00 99.99           H  
ATOM   2785  N   VAL A1225     -48.119  12.942   4.761  1.00 68.97           N  
ATOM   2786  CA  VAL A1225     -46.683  13.259   4.628  1.00 50.83           C  
ATOM   2787  C   VAL A1225     -46.030  13.131   6.007  1.00 80.09           C  
ATOM   2788  O   VAL A1225     -45.071  12.388   6.172  1.00 52.85           O  
ATOM   2789  CB  VAL A1225     -46.464  14.684   4.083  1.00 55.43           C  
ATOM   2790  CG1 VAL A1225     -45.006  15.153   4.199  1.00 45.31           C  
ATOM   2791  CG2 VAL A1225     -46.857  14.756   2.609  1.00 79.70           C  
ATOM   2792  H   VAL A1225     -48.748  13.695   4.536  1.00 99.99           H  
ATOM   2793  N   THR A1226     -46.601  13.869   6.957  1.00 86.02           N  
ATOM   2794  CA  THR A1226     -46.052  13.943   8.320  1.00 73.18           C  
ATOM   2795  C   THR A1226     -46.058  12.562   8.978  1.00 79.09           C  
ATOM   2796  O   THR A1226     -45.017  12.150   9.494  1.00 84.92           O  
ATOM   2797  CB  THR A1226     -46.809  14.978   9.163  1.00 61.43           C  
ATOM   2798  CG2 THR A1226     -46.381  14.981  10.636  1.00 36.96           C  
ATOM   2799  OG1 THR A1226     -46.592  16.265   8.582  1.00 58.45           O  
ATOM   2800  H   THR A1226     -47.476  14.339   6.814  1.00 99.99           H  
ATOM   2801  HG1 THR A1226     -46.985  16.963   9.175  1.00 99.99           H  
ATOM   2802  N   GLN A1227     -47.144  11.817   8.804  1.00 49.35           N  
ATOM   2803  CA  GLN A1227     -47.216  10.411   9.253  1.00 52.25           C  
ATOM   2804  C   GLN A1227     -46.038   9.576   8.725  1.00 49.66           C  
ATOM   2805  O   GLN A1227     -45.380   8.889   9.511  1.00 86.57           O  
ATOM   2806  CB  GLN A1227     -48.523   9.751   8.811  1.00 48.41           C  
ATOM   2807  CG  GLN A1227     -49.752  10.277   9.558  1.00 39.15           C  
ATOM   2808  CD  GLN A1227     -51.025   9.596   9.046  1.00 84.48           C  
ATOM   2809  NE2 GLN A1227     -51.250   8.374   9.486  1.00 70.42           N  
ATOM   2810  OE1 GLN A1227     -51.813  10.162   8.300  1.00 85.40           O  
ATOM   2811  H   GLN A1227     -48.016  12.207   8.477  1.00 99.99           H  
ATOM   2812 1HE2 GLN A1227     -52.069   7.903   9.170  1.00 99.99           H  
ATOM   2813 2HE2 GLN A1227     -50.592   7.939  10.100  1.00 99.99           H  
ATOM   2814  N   GLN A1228     -45.605   9.847   7.501  1.00 57.81           N  
ATOM   2815  CA  GLN A1228     -44.506   9.073   6.883  1.00 74.85           C  
ATOM   2816  C   GLN A1228     -43.129   9.618   7.245  1.00 67.93           C  
ATOM   2817  O   GLN A1228     -42.165   8.852   7.307  1.00 61.96           O  
ATOM   2818  CB  GLN A1228     -44.583   9.073   5.372  1.00 55.87           C  
ATOM   2819  CG  GLN A1228     -45.916   8.522   4.875  1.00 89.50           C  
ATOM   2820  CD  GLN A1228     -46.332   9.184   3.567  1.00 64.57           C  
ATOM   2821  NE2 GLN A1228     -45.596  10.192   3.127  1.00 56.29           N  
ATOM   2822  OE1 GLN A1228     -47.321   8.795   2.969  1.00 57.74           O  
ATOM   2823  H   GLN A1228     -45.918  10.650   6.979  1.00 99.99           H  
ATOM   2824 1HE2 GLN A1228     -45.883  10.653   2.327  1.00 99.99           H  
ATOM   2825 2HE2 GLN A1228     -44.798  10.485   3.650  1.00 99.99           H  
ATOM   2826  N   TYR A1229     -43.050  10.925   7.465  1.00 55.04           N  
ATOM   2827  CA  TYR A1229     -41.808  11.554   7.926  1.00 71.67           C  
ATOM   2828  C   TYR A1229     -41.487  11.033   9.330  1.00 84.95           C  
ATOM   2829  O   TYR A1229     -40.440  10.429   9.551  1.00 87.34           O  
ATOM   2830  CB  TYR A1229     -41.927  13.082   7.939  1.00 51.17           C  
ATOM   2831  CG  TYR A1229     -40.679  13.781   8.504  1.00 54.75           C  
ATOM   2832  CD1 TYR A1229     -39.408  13.238   8.353  1.00 55.13           C  
ATOM   2833  CD2 TYR A1229     -40.831  14.990   9.161  1.00 61.25           C  
ATOM   2834  CE1 TYR A1229     -38.297  13.907   8.853  1.00 44.18           C  
ATOM   2835  CE2 TYR A1229     -39.719  15.668   9.659  1.00 47.42           C  
ATOM   2836  CZ  TYR A1229     -38.454  15.127   9.495  1.00 64.73           C  
ATOM   2837  OH  TYR A1229     -37.360  15.780   9.972  1.00 71.31           O  
ATOM   2838  H   TYR A1229     -43.856  11.527   7.466  1.00 99.99           H  
ATOM   2839  HD1 TYR A1229     -39.286  12.270   7.872  1.00 99.99           H  
ATOM   2840  HD2 TYR A1229     -41.827  15.419   9.257  1.00 99.99           H  
ATOM   2841  HE1 TYR A1229     -37.326  13.419   8.833  1.00 99.99           H  
ATOM   2842  HE2 TYR A1229     -39.863  16.598  10.207  1.00 99.99           H  
ATOM   2843  HH  TYR A1229     -37.656  16.622  10.426  1.00 99.99           H  
ATOM   2844  N   THR A1230     -42.469  11.174  10.221  1.00 75.94           N  
ATOM   2845  CA  THR A1230     -42.328  10.691  11.603  1.00 82.30           C  
ATOM   2846  C   THR A1230     -42.212   9.171  11.661  1.00 84.02           C  
ATOM   2847  O   THR A1230     -41.498   8.667  12.505  1.00 99.25           O  
ATOM   2848  CB  THR A1230     -43.440  11.143  12.556  1.00 52.82           C  
ATOM   2849  CG2 THR A1230     -43.542  12.668  12.600  1.00 31.55           C  
ATOM   2850  OG1 THR A1230     -44.694  10.588  12.167  1.00 84.56           O  
ATOM   2851  H   THR A1230     -43.305  11.703  10.036  1.00 99.99           H  
ATOM   2852  HG1 THR A1230     -44.586   9.940  11.416  1.00 99.99           H  
ATOM   2853  N   GLU A1231     -42.817   8.444  10.718  1.00 72.29           N  
ATOM   2854  CA  GLU A1231     -42.584   6.995  10.662  1.00 73.71           C  
ATOM   2855  C   GLU A1231     -41.094   6.682  10.501  1.00 63.12           C  
ATOM   2856  O   GLU A1231     -40.667   5.734  11.130  1.00 70.10           O  
ATOM   2857  CB  GLU A1231     -43.363   6.324   9.534  1.00 67.71           C  
ATOM   2858  CG  GLU A1231     -43.400   4.803   9.736  1.00 73.44           C  
ATOM   2859  CD  GLU A1231     -44.043   4.049   8.569  1.00118.32           C  
ATOM   2860  OE1 GLU A1231     -44.762   4.689   7.767  1.00135.94           O  
ATOM   2861  OE2 GLU A1231     -43.792   2.827   8.493  1.00110.18           O1-
ATOM   2862  H   GLU A1231     -43.571   8.770  10.151  1.00 99.99           H  
ATOM   2863  N   LEU A1232     -40.352   7.519   9.768  1.00 59.51           N  
ATOM   2864  CA  LEU A1232     -38.907   7.322   9.548  1.00 60.64           C  
ATOM   2865  C   LEU A1232     -38.039   7.725  10.752  1.00 75.76           C  
ATOM   2866  O   LEU A1232     -37.169   6.965  11.178  1.00 50.12           O  
ATOM   2867  CB  LEU A1232     -38.456   8.076   8.288  1.00 51.49           C  
ATOM   2868  CG  LEU A1232     -36.956   7.895   8.017  1.00 63.22           C  
ATOM   2869  CD1 LEU A1232     -36.641   6.501   7.471  1.00 60.23           C  
ATOM   2870  CD2 LEU A1232     -36.435   8.997   7.099  1.00 39.27           C  
ATOM   2871  H   LEU A1232     -40.740   8.339   9.346  1.00 99.99           H  
ATOM   2872  N   ILE A1233     -38.215   8.965  11.203  1.00 65.41           N  
ATOM   2873  CA  ILE A1233     -37.369   9.546  12.267  1.00 63.32           C  
ATOM   2874  C   ILE A1233     -37.856   9.141  13.671  1.00 63.14           C  
ATOM   2875  O   ILE A1233     -37.089   9.114  14.628  1.00 82.85           O  
ATOM   2876  CB  ILE A1233     -37.232  11.075  12.110  1.00 58.27           C  
ATOM   2877  CG1 ILE A1233     -38.570  11.802  12.333  1.00 45.12           C  
ATOM   2878  CG2 ILE A1233     -36.615  11.395  10.738  1.00 45.39           C  
ATOM   2879  CD  ILE A1233     -38.475  13.331  12.360  1.00 47.97           C  
ATOM   2880  H   ILE A1233     -38.977   9.540  10.900  1.00 99.99           H  
ATOM   2881  N   GLY A1234     -39.166   8.883  13.752  1.00 56.53           N  
ATOM   2882  CA  GLY A1234     -39.850   8.481  14.988  1.00 50.96           C  
ATOM   2883  C   GLY A1234     -40.953   9.490  15.314  1.00 66.03           C  
ATOM   2884  O   GLY A1234     -40.873  10.673  14.990  1.00 49.84           O  
ATOM   2885  H   GLY A1234     -39.816   8.986  12.985  1.00 99.99           H  
ATOM   2886  N   ARG A1235     -41.977   8.977  15.985  1.00 46.86           N  
ATOM   2887  CA  ARG A1235     -43.166   9.773  16.331  1.00 60.40           C  
ATOM   2888  C   ARG A1235     -42.918  10.544  17.641  1.00 76.74           C  
ATOM   2889  O   ARG A1235     -42.064  10.111  18.439  1.00 81.97           O  
ATOM   2890  CB  ARG A1235     -44.407   8.874  16.464  1.00 65.10           C  
ATOM   2891  CG  ARG A1235     -44.434   7.758  15.420  1.00 72.76           C  
ATOM   2892  CD  ARG A1235     -45.860   7.347  15.081  1.00 94.80           C  
ATOM   2893  NE  ARG A1235     -45.815   6.395  13.960  1.00123.82           N  
ATOM   2894  CZ  ARG A1235     -45.778   6.702  12.660  1.00122.86           C  
ATOM   2895  NH1 ARG A1235     -45.747   7.957  12.245  1.00 80.01           N1+
ATOM   2896  NH2 ARG A1235     -45.810   5.753  11.739  1.00138.72           N  
ATOM   2897  H   ARG A1235     -41.969   8.052  16.355  1.00 99.99           H  
ATOM   2898  HE  ARG A1235     -45.812   5.437  14.237  1.00 99.99           H  
ATOM   2899 1HH1 ARG A1235     -45.750   8.182  11.272  1.00 99.99           H  
ATOM   2900 2HH1 ARG A1235     -45.721   8.689  12.930  1.00 99.99           H  
ATOM   2901 1HH2 ARG A1235     -45.796   6.010  10.775  1.00 99.99           H  
ATOM   2902 2HH2 ARG A1235     -45.832   4.795  12.012  1.00 99.99           H  
ATOM   2903  N   PRO A1236     -43.620  11.651  17.873  1.00 73.43           N  
ATOM   2904  CA  PRO A1236     -43.491  12.474  19.094  1.00 72.18           C  
ATOM   2905  C   PRO A1236     -43.656  11.618  20.350  1.00 85.76           C  
ATOM   2906  O   PRO A1236     -44.417  10.649  20.361  1.00 81.62           O  
ATOM   2907  CB  PRO A1236     -44.655  13.454  19.028  1.00 66.01           C  
ATOM   2908  CG  PRO A1236     -44.870  13.656  17.531  1.00 54.69           C  
ATOM   2909  CD  PRO A1236     -44.601  12.273  16.948  1.00 75.05           C  
ATOM   2910  N   VAL A1237     -43.031  12.057  21.426  1.00 87.63           N  
ATOM   2911  CA  VAL A1237     -43.129  11.392  22.746  1.00 76.52           C  
ATOM   2912  C   VAL A1237     -44.558  11.565  23.256  1.00 72.78           C  
ATOM   2913  O   VAL A1237     -45.153  12.634  23.114  1.00 67.69           O  
ATOM   2914  CB  VAL A1237     -42.281  12.049  23.841  1.00 57.95           C  
ATOM   2915  CG1 VAL A1237     -41.841  11.044  24.909  1.00 91.15           C  
ATOM   2916  CG2 VAL A1237     -41.122  12.835  23.272  1.00 75.87           C  
ATOM   2917  H   VAL A1237     -42.444  12.871  21.406  1.00 99.99           H  
ATOM   2918  N   MET A1238     -45.011  10.550  23.981  1.00 69.85           N  
ATOM   2919  CA  MET A1238     -46.271  10.671  24.721  1.00 53.42           C  
ATOM   2920  C   MET A1238     -45.971  11.367  26.054  1.00 74.76           C  
ATOM   2921  O   MET A1238     -45.100  10.971  26.821  1.00 62.38           O  
ATOM   2922  CB  MET A1238     -46.904   9.292  24.909  1.00 40.00           C  
ATOM   2923  CG  MET A1238     -48.227   9.339  25.681  1.00 50.32           C  
ATOM   2924  SD  MET A1238     -49.509  10.411  24.935  1.00 73.49           S  
ATOM   2925  CE  MET A1238     -50.931   9.565  25.586  1.00 77.93           C  
ATOM   2926  H   MET A1238     -44.452   9.752  24.201  1.00 99.99           H  
ATOM   2927  N   VAL A1239     -46.769  12.396  26.297  1.00 53.94           N  
ATOM   2928  CA  VAL A1239     -46.583  13.278  27.454  1.00 53.86           C  
ATOM   2929  C   VAL A1239     -47.455  12.827  28.631  1.00 74.45           C  
ATOM   2930  O   VAL A1239     -48.538  12.258  28.404  1.00 72.37           O  
ATOM   2931  CB  VAL A1239     -46.878  14.747  27.093  1.00 63.51           C  
ATOM   2932  CG1 VAL A1239     -45.853  15.270  26.085  1.00 22.22           C  
ATOM   2933  CG2 VAL A1239     -48.315  14.967  26.603  1.00 42.99           C  
ATOM   2934  H   VAL A1239     -47.594  12.570  25.767  1.00 99.99           H  
ATOM   2935  N   PRO A1240     -47.054  13.160  29.851  1.00 80.55           N  
ATOM   2936  CA  PRO A1240     -47.871  12.891  31.042  1.00 66.76           C  
ATOM   2937  C   PRO A1240     -49.086  13.816  30.980  1.00 80.56           C  
ATOM   2938  O   PRO A1240     -48.959  14.995  30.668  1.00 86.59           O  
ATOM   2939  CB  PRO A1240     -46.937  13.194  32.210  1.00106.75           C  
ATOM   2940  CG  PRO A1240     -46.020  14.294  31.678  1.00116.42           C  
ATOM   2941  CD  PRO A1240     -45.831  13.916  30.212  1.00 96.92           C  
ATOM   2942  N   TYR A1241     -50.241  13.291  31.369  1.00 70.88           N  
ATOM   2943  CA  TYR A1241     -51.492  14.078  31.350  1.00 70.22           C  
ATOM   2944  C   TYR A1241     -51.342  15.385  32.152  1.00 52.88           C  
ATOM   2945  O   TYR A1241     -51.971  16.402  31.828  1.00 60.32           O  
ATOM   2946  CB  TYR A1241     -52.617  13.222  31.932  1.00 74.53           C  
ATOM   2947  CG  TYR A1241     -54.006  13.849  31.745  1.00 85.71           C  
ATOM   2948  CD1 TYR A1241     -54.887  13.299  30.839  1.00 75.10           C  
ATOM   2949  CD2 TYR A1241     -54.384  14.938  32.505  1.00 59.67           C  
ATOM   2950  CE1 TYR A1241     -56.171  13.839  30.689  1.00 76.69           C  
ATOM   2951  CE2 TYR A1241     -55.655  15.495  32.351  1.00 79.96           C  
ATOM   2952  CZ  TYR A1241     -56.536  14.941  31.442  1.00 85.17           C  
ATOM   2953  OH  TYR A1241     -57.783  15.483  31.304  1.00 69.48           O  
ATOM   2954  H   TYR A1241     -50.313  12.359  31.728  1.00 99.99           H  
ATOM   2955  HD1 TYR A1241     -54.579  12.434  30.265  1.00 99.99           H  
ATOM   2956  HD2 TYR A1241     -53.689  15.353  33.227  1.00 99.99           H  
ATOM   2957  HE1 TYR A1241     -56.897  13.327  30.061  1.00 99.99           H  
ATOM   2958  HE2 TYR A1241     -55.948  16.319  32.996  1.00 99.99           H  
ATOM   2959  HH  TYR A1241     -57.855  16.272  31.913  1.00 99.99           H  
ATOM   2960  N   TRP A1242     -50.523  15.367  33.192  1.00 76.23           N  
ATOM   2961  CA  TRP A1242     -50.265  16.581  33.995  1.00 78.55           C  
ATOM   2962  C   TRP A1242     -49.506  17.688  33.245  1.00 74.36           C  
ATOM   2963  O   TRP A1242     -49.681  18.870  33.583  1.00 58.55           O  
ATOM   2964  CB  TRP A1242     -49.608  16.253  35.336  1.00 66.82           C  
ATOM   2965  CG  TRP A1242     -48.220  15.614  35.205  1.00 55.46           C  
ATOM   2966  CD1 TRP A1242     -47.945  14.327  35.397  1.00 71.20           C  
ATOM   2967  CD2 TRP A1242     -47.029  16.276  35.009  1.00 51.64           C  
ATOM   2968  CE2 TRP A1242     -46.029  15.309  35.076  1.00 65.71           C  
ATOM   2969  CE3 TRP A1242     -46.696  17.604  34.768  1.00 52.58           C  
ATOM   2970  NE1 TRP A1242     -46.622  14.151  35.319  1.00 54.82           N  
ATOM   2971  CZ2 TRP A1242     -44.703  15.680  34.880  1.00 58.21           C  
ATOM   2972  CZ3 TRP A1242     -45.385  17.963  34.542  1.00 53.83           C  
ATOM   2973  CH2 TRP A1242     -44.376  16.990  34.594  1.00 46.70           C  
ATOM   2974  H   TRP A1242     -50.033  14.542  33.493  1.00 99.99           H  
ATOM   2975  HD1 TRP A1242     -48.671  13.554  35.632  1.00 99.99           H  
ATOM   2976  HE1 TRP A1242     -46.159  13.267  35.435  1.00 99.99           H  
ATOM   2977  HE3 TRP A1242     -47.454  18.382  34.894  1.00 99.99           H  
ATOM   2978  HZ2 TRP A1242     -43.903  14.975  35.118  1.00 99.99           H  
ATOM   2979  HZ3 TRP A1242     -45.136  19.001  34.338  1.00 99.99           H  
ATOM   2980  HH2 TRP A1242     -43.337  17.260  34.424  1.00 99.99           H  
ATOM   2981  N   SER A1243     -48.710  17.340  32.244  1.00 77.50           N  
ATOM   2982  CA  SER A1243     -47.953  18.332  31.447  1.00 78.91           C  
ATOM   2983  C   SER A1243     -48.826  19.145  30.480  1.00 71.64           C  
ATOM   2984  O   SER A1243     -48.411  20.192  29.992  1.00 52.42           O  
ATOM   2985  CB  SER A1243     -46.784  17.709  30.683  1.00 44.58           C  
ATOM   2986  OG  SER A1243     -47.237  16.944  29.564  1.00 75.42           O  
ATOM   2987  H   SER A1243     -48.604  16.387  31.920  1.00 99.99           H  
ATOM   2988  HG  SER A1243     -46.442  16.560  29.094  1.00 99.99           H  
ATOM   2989  N   LEU A1244     -50.055  18.661  30.264  1.00 44.47           N  
ATOM   2990  CA  LEU A1244     -51.027  19.366  29.422  1.00 80.17           C  
ATOM   2991  C   LEU A1244     -51.668  20.587  30.090  1.00 81.87           C  
ATOM   2992  O   LEU A1244     -52.419  21.318  29.474  1.00 63.50           O  
ATOM   2993  CB  LEU A1244     -52.086  18.388  28.906  1.00 56.54           C  
ATOM   2994  CG  LEU A1244     -51.480  17.359  27.946  1.00 66.24           C  
ATOM   2995  CD1 LEU A1244     -52.616  16.558  27.334  1.00 71.68           C  
ATOM   2996  CD2 LEU A1244     -50.664  18.000  26.816  1.00 39.83           C  
ATOM   2997  H   LEU A1244     -50.416  17.862  30.745  1.00 99.99           H  
ATOM   2998  N   GLY A1245     -51.368  20.735  31.395  1.00 57.73           N  
ATOM   2999  CA  GLY A1245     -51.866  21.864  32.195  1.00 69.13           C  
ATOM   3000  C   GLY A1245     -51.026  23.126  31.956  1.00 71.86           C  
ATOM   3001  O   GLY A1245     -50.038  23.124  31.223  1.00 99.16           O  
ATOM   3002  H   GLY A1245     -50.679  20.174  31.859  1.00 99.99           H  
ATOM   3003  N   PHE A1246     -51.427  24.181  32.657  1.00 65.08           N  
ATOM   3004  CA  PHE A1246     -50.719  25.467  32.627  1.00 63.31           C  
ATOM   3005  C   PHE A1246     -49.470  25.429  33.519  1.00 66.48           C  
ATOM   3006  O   PHE A1246     -49.389  24.639  34.473  1.00 98.93           O  
ATOM   3007  CB  PHE A1246     -51.693  26.555  33.072  1.00 72.26           C  
ATOM   3008  CG  PHE A1246     -51.090  27.950  32.897  1.00 78.00           C  
ATOM   3009  CD1 PHE A1246     -50.801  28.718  34.005  1.00 75.66           C  
ATOM   3010  CD2 PHE A1246     -50.814  28.420  31.629  1.00 58.75           C  
ATOM   3011  CE1 PHE A1246     -50.236  29.982  33.850  1.00 61.24           C  
ATOM   3012  CE2 PHE A1246     -50.252  29.683  31.464  1.00 83.07           C  
ATOM   3013  CZ  PHE A1246     -49.966  30.462  32.578  1.00 90.12           C  
ATOM   3014  H   PHE A1246     -52.215  24.149  33.281  1.00 99.99           H  
ATOM   3015  HD1 PHE A1246     -51.027  28.333  34.990  1.00 99.99           H  
ATOM   3016  HD2 PHE A1246     -51.026  27.787  30.775  1.00 99.99           H  
ATOM   3017  HE1 PHE A1246     -49.968  30.558  34.732  1.00 99.99           H  
ATOM   3018  HE2 PHE A1246     -50.051  30.039  30.458  1.00 99.99           H  
ATOM   3019  HZ  PHE A1246     -49.502  31.443  32.459  1.00 99.99           H  
ATOM   3020  N   GLN A1247     -48.498  26.264  33.174  1.00 75.54           N  
ATOM   3021  CA  GLN A1247     -47.160  26.212  33.796  1.00 55.98           C  
ATOM   3022  C   GLN A1247     -46.589  27.613  34.044  1.00 50.55           C  
ATOM   3023  O   GLN A1247     -46.779  28.539  33.251  1.00 82.25           O  
ATOM   3024  CB  GLN A1247     -46.199  25.400  32.914  1.00 52.21           C  
ATOM   3025  CG  GLN A1247     -46.759  24.027  32.520  1.00 63.69           C  
ATOM   3026  CD  GLN A1247     -45.760  23.161  31.760  1.00 70.96           C  
ATOM   3027  NE2 GLN A1247     -46.215  22.592  30.668  1.00 76.88           N  
ATOM   3028  OE1 GLN A1247     -44.626  22.944  32.171  1.00 34.00           O  
ATOM   3029  H   GLN A1247     -48.610  26.946  32.441  1.00 99.99           H  
ATOM   3030 1HE2 GLN A1247     -45.602  21.992  30.153  1.00 99.99           H  
ATOM   3031 2HE2 GLN A1247     -47.161  22.737  30.382  1.00 99.99           H  
ATOM   3032  N   LEU A1248     -45.896  27.742  35.169  1.00 59.23           N  
ATOM   3033  CA  LEU A1248     -45.275  29.012  35.577  1.00 47.13           C  
ATOM   3034  C   LEU A1248     -43.781  28.825  35.825  1.00 77.53           C  
ATOM   3035  O   LEU A1248     -43.340  27.813  36.363  1.00 52.88           O  
ATOM   3036  CB  LEU A1248     -45.920  29.552  36.859  1.00 45.78           C  
ATOM   3037  CG  LEU A1248     -47.351  30.072  36.687  1.00 70.08           C  
ATOM   3038  CD1 LEU A1248     -47.872  30.521  38.050  1.00 67.43           C  
ATOM   3039  CD2 LEU A1248     -47.409  31.253  35.714  1.00 53.02           C  
ATOM   3040  H   LEU A1248     -45.710  26.967  35.778  1.00 99.99           H  
ATOM   3041  N   CYS A1249     -43.047  29.899  35.558  1.00 41.33           N  
ATOM   3042  CA  CYS A1249     -41.591  29.935  35.766  1.00 61.18           C  
ATOM   3043  C   CYS A1249     -41.142  31.384  35.592  1.00 78.41           C  
ATOM   3044  O   CYS A1249     -41.893  32.243  35.155  1.00 66.78           O  
ATOM   3045  CB  CYS A1249     -40.868  29.072  34.723  1.00 67.62           C  
ATOM   3046  SG  CYS A1249     -39.075  28.869  35.046  1.00 91.43           S  
ATOM   3047  H   CYS A1249     -43.436  30.744  35.176  1.00 99.99           H  
ATOM   3048  HG  CYS A1249     -38.864  28.012  34.052  1.00 99.99           H  
ATOM   3049  N   ARG A1250     -39.918  31.625  36.044  1.00 59.36           N  
ATOM   3050  CA  ARG A1250     -39.214  32.870  35.735  1.00 68.69           C  
ATOM   3051  C   ARG A1250     -37.723  32.649  36.004  1.00 49.60           C  
ATOM   3052  O   ARG A1250     -37.335  31.806  36.813  1.00 98.15           O  
ATOM   3053  CB  ARG A1250     -39.783  34.056  36.537  1.00 72.45           C  
ATOM   3054  CG  ARG A1250     -38.954  34.473  37.757  1.00 70.38           C  
ATOM   3055  CD  ARG A1250     -39.221  35.913  38.148  1.00 58.91           C  
ATOM   3056  NE  ARG A1250     -38.722  36.862  37.138  1.00 61.94           N  
ATOM   3057  CZ  ARG A1250     -39.098  38.132  37.100  1.00 72.34           C  
ATOM   3058  NH1 ARG A1250     -39.975  38.624  37.960  1.00 64.75           N1+
ATOM   3059  NH2 ARG A1250     -38.602  38.928  36.183  1.00 94.03           N  
ATOM   3060  H   ARG A1250     -39.423  30.994  36.637  1.00 99.99           H  
ATOM   3061  HE  ARG A1250     -37.994  36.569  36.512  1.00 99.99           H  
ATOM   3062 1HH1 ARG A1250     -40.233  39.584  37.914  1.00 99.99           H  
ATOM   3063 2HH1 ARG A1250     -40.360  38.001  38.635  1.00 99.99           H  
ATOM   3064 1HH2 ARG A1250     -38.846  39.902  36.178  1.00 99.99           H  
ATOM   3065 2HH2 ARG A1250     -37.899  38.604  35.548  1.00 99.99           H  
ATOM   3066  N   TYR A1251     -36.958  33.560  35.427  1.00 62.09           N  
ATOM   3067  CA  TYR A1251     -35.539  33.695  35.736  1.00 74.65           C  
ATOM   3068  C   TYR A1251     -35.406  34.813  36.774  1.00 82.76           C  
ATOM   3069  O   TYR A1251     -35.791  35.945  36.521  1.00 81.84           O  
ATOM   3070  CB  TYR A1251     -34.833  34.044  34.428  1.00 49.74           C  
ATOM   3071  CG  TYR A1251     -33.315  34.111  34.554  1.00 74.24           C  
ATOM   3072  CD1 TYR A1251     -32.644  35.028  33.768  1.00 73.44           C  
ATOM   3073  CD2 TYR A1251     -32.602  33.282  35.411  1.00 74.45           C  
ATOM   3074  CE1 TYR A1251     -31.265  35.133  33.835  1.00 75.35           C  
ATOM   3075  CE2 TYR A1251     -31.219  33.387  35.489  1.00 46.05           C  
ATOM   3076  CZ  TYR A1251     -30.549  34.308  34.694  1.00 67.18           C  
ATOM   3077  OH  TYR A1251     -29.193  34.406  34.733  1.00 55.64           O  
ATOM   3078  H   TYR A1251     -37.313  34.243  34.778  1.00 99.99           H  
ATOM   3079  HD1 TYR A1251     -33.218  35.675  33.108  1.00 99.99           H  
ATOM   3080  HD2 TYR A1251     -33.137  32.546  36.006  1.00 99.99           H  
ATOM   3081  HE1 TYR A1251     -30.761  35.892  33.237  1.00 99.99           H  
ATOM   3082  HE2 TYR A1251     -30.686  32.810  36.242  1.00 99.99           H  
ATOM   3083  HH  TYR A1251     -28.813  33.739  35.373  1.00 99.99           H  
ATOM   3084  N   GLY A1252     -35.040  34.399  37.993  1.00 86.22           N  
ATOM   3085  CA  GLY A1252     -34.925  35.361  39.103  1.00 77.38           C  
ATOM   3086  C   GLY A1252     -35.978  35.232  40.198  1.00 74.55           C  
ATOM   3087  O   GLY A1252     -36.303  36.204  40.869  1.00 74.10           O  
ATOM   3088  H   GLY A1252     -34.650  33.492  38.184  1.00 99.99           H  
ATOM   3089  N   TYR A1253     -36.431  33.995  40.406  1.00 79.38           N  
ATOM   3090  CA  TYR A1253     -37.098  33.634  41.666  1.00 69.05           C  
ATOM   3091  C   TYR A1253     -36.045  33.787  42.762  1.00 92.03           C  
ATOM   3092  O   TYR A1253     -35.034  33.082  42.725  1.00 63.12           O  
ATOM   3093  CB  TYR A1253     -37.609  32.190  41.631  1.00 59.20           C  
ATOM   3094  CG  TYR A1253     -38.919  32.013  40.851  1.00 62.68           C  
ATOM   3095  CD1 TYR A1253     -39.859  33.030  40.807  1.00 57.14           C  
ATOM   3096  CD2 TYR A1253     -39.188  30.788  40.266  1.00 67.08           C  
ATOM   3097  CE1 TYR A1253     -41.077  32.827  40.162  1.00 64.85           C  
ATOM   3098  CE2 TYR A1253     -40.411  30.577  39.622  1.00 47.96           C  
ATOM   3099  CZ  TYR A1253     -41.335  31.605  39.564  1.00 63.19           C  
ATOM   3100  OH  TYR A1253     -42.501  31.445  38.878  1.00 53.75           O  
ATOM   3101  H   TYR A1253     -36.226  33.240  39.791  1.00 99.99           H  
ATOM   3102  HD1 TYR A1253     -39.646  33.994  41.261  1.00 99.99           H  
ATOM   3103  HD2 TYR A1253     -38.461  29.984  40.348  1.00 99.99           H  
ATOM   3104  HE1 TYR A1253     -41.832  33.613  40.190  1.00 99.99           H  
ATOM   3105  HE2 TYR A1253     -40.658  29.577  39.272  1.00 99.99           H  
ATOM   3106  HH  TYR A1253     -42.561  30.542  38.470  1.00 99.99           H  
ATOM   3107  N   GLN A1254     -36.189  34.857  43.530  1.00103.05           N  
ATOM   3108  CA  GLN A1254     -35.162  35.325  44.477  1.00 73.92           C  
ATOM   3109  C   GLN A1254     -34.909  34.357  45.636  1.00 80.74           C  
ATOM   3110  O   GLN A1254     -33.861  33.744  45.763  1.00 59.43           O  
ATOM   3111  CB  GLN A1254     -35.553  36.710  45.005  1.00101.35           C  
ATOM   3112  CG  GLN A1254     -34.974  37.835  44.145  1.00102.47           C  
ATOM   3113  CD  GLN A1254     -33.473  38.041  44.391  1.00117.92           C  
ATOM   3114  NE2 GLN A1254     -33.003  39.229  44.080  1.00110.98           N  
ATOM   3115  OE1 GLN A1254     -32.739  37.200  44.888  1.00122.53           O  
ATOM   3116  H   GLN A1254     -37.038  35.399  43.535  1.00 99.99           H  
ATOM   3117 1HE2 GLN A1254     -32.031  39.381  44.232  1.00 99.99           H  
ATOM   3118 2HE2 GLN A1254     -33.597  39.921  43.686  1.00 99.99           H  
ATOM   3119  N   ASN A1255     -35.965  34.210  46.434  1.00124.09           N  
ATOM   3120  CA  ASN A1255     -35.935  33.395  47.649  1.00105.10           C  
ATOM   3121  C   ASN A1255     -36.637  32.078  47.319  1.00 69.42           C  
ATOM   3122  O   ASN A1255     -37.595  32.075  46.523  1.00 71.63           O  
ATOM   3123  CB  ASN A1255     -36.707  34.144  48.749  1.00 40.96           C  
ATOM   3124  CG  ASN A1255     -36.182  35.564  49.012  1.00 97.11           C  
ATOM   3125  ND2 ASN A1255     -37.074  36.536  49.003  1.00 62.16           N  
ATOM   3126  OD1 ASN A1255     -35.004  35.803  49.225  1.00111.43           O  
ATOM   3127  H   ASN A1255     -36.839  34.633  46.222  1.00 99.99           H  
ATOM   3128 1HD2 ASN A1255     -36.731  37.460  49.169  1.00 99.99           H  
ATOM   3129 2HD2 ASN A1255     -38.042  36.360  48.877  1.00 99.99           H  
ATOM   3130  N   ASP A1256     -36.255  31.026  48.019  1.00108.81           N  
ATOM   3131  CA  ASP A1256     -37.033  29.766  48.086  1.00102.52           C  
ATOM   3132  C   ASP A1256     -38.549  30.044  48.176  1.00 67.03           C  
ATOM   3133  O   ASP A1256     -39.359  29.458  47.457  1.00 69.11           O  
ATOM   3134  CB  ASP A1256     -36.584  28.993  49.337  1.00111.35           C  
ATOM   3135  CG  ASP A1256     -37.541  27.885  49.802  1.00120.06           C  
ATOM   3136  OD1 ASP A1256     -38.238  27.322  48.931  1.00151.62           O  
ATOM   3137  OD2 ASP A1256     -37.668  27.740  51.034  1.00 75.46           O1-
ATOM   3138  H   ASP A1256     -35.329  30.976  48.434  1.00 99.99           H  
ATOM   3139  N   SER A1257     -38.884  31.032  48.992  1.00 97.52           N  
ATOM   3140  CA  SER A1257     -40.272  31.314  49.388  1.00 96.47           C  
ATOM   3141  C   SER A1257     -41.049  32.211  48.423  1.00 77.45           C  
ATOM   3142  O   SER A1257     -42.274  32.237  48.474  1.00 60.96           O  
ATOM   3143  CB  SER A1257     -40.282  31.903  50.797  1.00 98.20           C  
ATOM   3144  OG  SER A1257     -39.350  32.987  50.865  1.00 68.87           O  
ATOM   3145  H   SER A1257     -38.227  31.716  49.321  1.00 99.99           H  
ATOM   3146  HG  SER A1257     -39.368  33.343  51.804  1.00 99.99           H  
ATOM   3147  N   GLU A1258     -40.345  32.943  47.555  1.00 82.45           N  
ATOM   3148  CA  GLU A1258     -40.988  33.756  46.505  1.00 89.53           C  
ATOM   3149  C   GLU A1258     -41.801  32.898  45.514  1.00 71.63           C  
ATOM   3150  O   GLU A1258     -42.830  33.336  45.017  1.00 49.91           O  
ATOM   3151  CB  GLU A1258     -39.936  34.602  45.787  1.00 86.78           C  
ATOM   3152  CG  GLU A1258     -40.589  35.688  44.923  1.00 84.10           C  
ATOM   3153  CD  GLU A1258     -39.561  36.697  44.412  1.00118.04           C  
ATOM   3154  OE1 GLU A1258     -39.689  37.874  44.804  1.00118.89           O  
ATOM   3155  OE2 GLU A1258     -38.601  36.241  43.752  1.00114.98           O1-
ATOM   3156  H   GLU A1258     -39.349  33.003  47.601  1.00 99.99           H  
ATOM   3157  N   ILE A1259     -41.348  31.651  45.310  1.00 43.44           N  
ATOM   3158  CA  ILE A1259     -42.129  30.650  44.560  1.00 61.23           C  
ATOM   3159  C   ILE A1259     -43.409  30.325  45.346  1.00 76.02           C  
ATOM   3160  O   ILE A1259     -44.498  30.434  44.814  1.00 50.08           O  
ATOM   3161  CB  ILE A1259     -41.358  29.340  44.302  1.00 60.17           C  
ATOM   3162  CG1 ILE A1259     -40.046  29.602  43.548  1.00 47.86           C  
ATOM   3163  CG2 ILE A1259     -42.263  28.345  43.553  1.00 40.44           C  
ATOM   3164  CD  ILE A1259     -39.229  28.343  43.225  1.00 39.88           C  
ATOM   3165  H   ILE A1259     -40.478  31.330  45.677  1.00 99.99           H  
ATOM   3166  N   ALA A1260     -43.239  29.892  46.603  1.00 81.01           N  
ATOM   3167  CA  ALA A1260     -44.371  29.488  47.462  1.00 85.85           C  
ATOM   3168  C   ALA A1260     -45.410  30.602  47.622  1.00 79.69           C  
ATOM   3169  O   ALA A1260     -46.613  30.353  47.508  1.00 70.22           O  
ATOM   3170  CB  ALA A1260     -43.867  29.095  48.852  1.00 53.41           C  
ATOM   3171  H   ALA A1260     -42.337  29.805  47.016  1.00 99.99           H  
ATOM   3172  N   SER A1261     -44.910  31.831  47.722  1.00 45.45           N  
ATOM   3173  CA  SER A1261     -45.740  33.049  47.720  1.00 60.50           C  
ATOM   3174  C   SER A1261     -46.587  33.125  46.434  1.00 91.38           C  
ATOM   3175  O   SER A1261     -47.810  33.240  46.510  1.00 67.52           O  
ATOM   3176  CB  SER A1261     -44.821  34.265  47.822  1.00 78.19           C  
ATOM   3177  OG  SER A1261     -45.575  35.407  48.221  1.00 98.68           O  
ATOM   3178  H   SER A1261     -43.933  31.993  47.910  1.00 99.99           H  
ATOM   3179  HG  SER A1261     -44.970  36.200  48.284  1.00 99.99           H  
ATOM   3180  N   LEU A1262     -45.959  32.818  45.295  1.00 96.48           N  
ATOM   3181  CA  LEU A1262     -46.637  32.708  43.986  1.00 89.91           C  
ATOM   3182  C   LEU A1262     -47.645  31.550  43.904  1.00 82.22           C  
ATOM   3183  O   LEU A1262     -48.782  31.778  43.474  1.00 64.71           O  
ATOM   3184  CB  LEU A1262     -45.595  32.584  42.863  1.00 89.94           C  
ATOM   3185  CG  LEU A1262     -46.185  32.282  41.477  1.00 69.33           C  
ATOM   3186  CD1 LEU A1262     -46.999  33.452  40.922  1.00 44.08           C  
ATOM   3187  CD2 LEU A1262     -45.066  31.910  40.514  1.00 74.96           C  
ATOM   3188  H   LEU A1262     -44.972  32.648  45.254  1.00 99.99           H  
ATOM   3189  N   TYR A1263     -47.289  30.370  44.396  1.00 66.29           N  
ATOM   3190  CA  TYR A1263     -48.176  29.193  44.308  1.00 83.56           C  
ATOM   3191  C   TYR A1263     -49.445  29.384  45.155  1.00 99.77           C  
ATOM   3192  O   TYR A1263     -50.537  28.981  44.765  1.00 76.62           O  
ATOM   3193  CB  TYR A1263     -47.431  27.911  44.693  1.00 69.71           C  
ATOM   3194  CG  TYR A1263     -48.391  26.729  44.859  1.00 70.42           C  
ATOM   3195  CD1 TYR A1263     -48.994  26.136  43.762  1.00 93.07           C  
ATOM   3196  CD2 TYR A1263     -48.719  26.298  46.134  1.00 65.58           C  
ATOM   3197  CE1 TYR A1263     -49.915  25.117  43.951  1.00120.83           C  
ATOM   3198  CE2 TYR A1263     -49.623  25.263  46.324  1.00 54.20           C  
ATOM   3199  CZ  TYR A1263     -50.222  24.662  45.221  1.00 96.79           C  
ATOM   3200  OH  TYR A1263     -51.084  23.622  45.384  1.00 84.08           O  
ATOM   3201  H   TYR A1263     -46.449  30.239  44.937  1.00 99.99           H  
ATOM   3202  HD1 TYR A1263     -48.768  26.498  42.766  1.00 99.99           H  
ATOM   3203  HD2 TYR A1263     -48.275  26.803  46.989  1.00 99.99           H  
ATOM   3204  HE1 TYR A1263     -50.450  24.728  43.091  1.00 99.99           H  
ATOM   3205  HE2 TYR A1263     -49.841  24.930  47.336  1.00 99.99           H  
ATOM   3206  HH  TYR A1263     -51.212  23.447  46.361  1.00 99.99           H  
ATOM   3207  N   ASP A1264     -49.274  30.071  46.283  1.00 95.52           N  
ATOM   3208  CA  ASP A1264     -50.394  30.401  47.179  1.00106.88           C  
ATOM   3209  C   ASP A1264     -51.294  31.506  46.637  1.00104.07           C  
ATOM   3210  O   ASP A1264     -52.513  31.422  46.746  1.00123.70           O  
ATOM   3211  CB  ASP A1264     -49.887  30.783  48.568  1.00104.84           C  
ATOM   3212  CG  ASP A1264     -49.347  29.558  49.297  1.00102.97           C  
ATOM   3213  OD1 ASP A1264     -48.406  29.754  50.099  1.00 50.49           O  
ATOM   3214  OD2 ASP A1264     -49.899  28.467  49.029  1.00 66.39           O1-
ATOM   3215  H   ASP A1264     -48.375  30.423  46.557  1.00 99.99           H  
ATOM   3216  N   GLU A1265     -50.680  32.466  45.951  1.00 72.70           N  
ATOM   3217  CA  GLU A1265     -51.431  33.566  45.324  1.00 80.90           C  
ATOM   3218  C   GLU A1265     -52.257  33.050  44.132  1.00 90.23           C  
ATOM   3219  O   GLU A1265     -53.356  33.542  43.880  1.00 76.96           O  
ATOM   3220  CB  GLU A1265     -50.449  34.662  44.911  1.00 64.15           C  
ATOM   3221  CG  GLU A1265     -51.136  35.997  44.592  1.00 88.19           C  
ATOM   3222  CD  GLU A1265     -50.148  37.153  44.369  1.00106.27           C  
ATOM   3223  OE1 GLU A1265     -50.643  38.297  44.282  1.00 88.82           O  
ATOM   3224  OE2 GLU A1265     -48.923  36.896  44.302  1.00 86.77           O1-
ATOM   3225  H   GLU A1265     -49.695  32.451  45.762  1.00 99.99           H  
ATOM   3226  N   MET A1266     -51.774  31.980  43.500  1.00 82.99           N  
ATOM   3227  CA  MET A1266     -52.442  31.336  42.353  1.00 69.91           C  
ATOM   3228  C   MET A1266     -53.616  30.436  42.753  1.00 70.29           C  
ATOM   3229  O   MET A1266     -54.671  30.500  42.109  1.00 75.36           O  
ATOM   3230  CB  MET A1266     -51.426  30.527  41.549  1.00 86.62           C  
ATOM   3231  CG  MET A1266     -50.525  31.388  40.656  1.00 85.85           C  
ATOM   3232  SD  MET A1266     -51.337  32.089  39.169  1.00 87.21           S  
ATOM   3233  CE  MET A1266     -51.911  30.605  38.369  1.00 70.00           C  
ATOM   3234  H   MET A1266     -50.914  31.540  43.774  1.00 99.99           H  
ATOM   3235  N   VAL A1267     -53.495  29.736  43.877  1.00 85.94           N  
ATOM   3236  CA  VAL A1267     -54.606  28.920  44.417  1.00 91.05           C  
ATOM   3237  C   VAL A1267     -55.679  29.817  45.058  1.00 93.02           C  
ATOM   3238  O   VAL A1267     -56.819  29.411  45.239  1.00 59.72           O  
ATOM   3239  CB  VAL A1267     -54.155  27.835  45.416  1.00 69.36           C  
ATOM   3240  CG1 VAL A1267     -53.121  26.894  44.793  1.00 59.63           C  
ATOM   3241  CG2 VAL A1267     -53.645  28.391  46.751  1.00120.17           C  
ATOM   3242  H   VAL A1267     -52.685  29.771  44.473  1.00 99.99           H  
ATOM   3243  N   ALA A1268     -55.242  31.009  45.476  1.00106.75           N  
ATOM   3244  CA  ALA A1268     -56.125  31.999  46.109  1.00108.42           C  
ATOM   3245  C   ALA A1268     -57.003  32.676  45.052  1.00105.43           C  
ATOM   3246  O   ALA A1268     -58.177  32.946  45.290  1.00102.45           O  
ATOM   3247  CB  ALA A1268     -55.302  33.039  46.873  1.00 83.27           C  
ATOM   3248  H   ALA A1268     -54.318  31.333  45.274  1.00 99.99           H  
ATOM   3249  N   ALA A1269     -56.426  32.861  43.864  1.00 86.70           N  
ATOM   3250  CA  ALA A1269     -57.165  33.381  42.707  1.00103.60           C  
ATOM   3251  C   ALA A1269     -57.947  32.285  41.974  1.00 88.67           C  
ATOM   3252  O   ALA A1269     -58.798  32.599  41.147  1.00 74.96           O  
ATOM   3253  CB  ALA A1269     -56.186  34.074  41.767  1.00 71.33           C  
ATOM   3254  H   ALA A1269     -55.473  32.620  43.678  1.00 99.99           H  
ATOM   3255  N   GLN A1270     -57.635  31.018  42.273  1.00 62.94           N  
ATOM   3256  CA  GLN A1270     -58.301  29.843  41.678  1.00 92.56           C  
ATOM   3257  C   GLN A1270     -58.067  29.763  40.158  1.00 98.38           C  
ATOM   3258  O   GLN A1270     -58.882  29.280  39.383  1.00 65.56           O  
ATOM   3259  CB  GLN A1270     -59.804  29.850  41.986  1.00109.71           C  
ATOM   3260  CG  GLN A1270     -60.079  30.016  43.480  1.00114.83           C  
ATOM   3261  CD  GLN A1270     -61.562  30.289  43.698  1.00 93.68           C  
ATOM   3262  NE2 GLN A1270     -61.846  31.305  44.482  1.00 89.33           N  
ATOM   3263  OE1 GLN A1270     -62.446  29.613  43.193  1.00 93.37           O  
ATOM   3264  H   GLN A1270     -56.940  30.776  42.950  1.00 99.99           H  
ATOM   3265 1HE2 GLN A1270     -62.808  31.488  44.649  1.00 99.99           H  
ATOM   3266 2HE2 GLN A1270     -61.112  31.862  44.863  1.00 99.99           H  
ATOM   3267  N   ILE A1271     -56.876  30.228  39.773  1.00 82.42           N  
ATOM   3268  CA  ILE A1271     -56.373  30.086  38.403  1.00 65.31           C  
ATOM   3269  C   ILE A1271     -55.688  28.715  38.347  1.00 71.45           C  
ATOM   3270  O   ILE A1271     -54.691  28.510  39.064  1.00 92.87           O  
ATOM   3271  CB  ILE A1271     -55.371  31.183  38.019  1.00 66.93           C  
ATOM   3272  CG1 ILE A1271     -55.889  32.569  38.430  1.00 67.96           C  
ATOM   3273  CG2 ILE A1271     -55.093  31.088  36.507  1.00 61.89           C  
ATOM   3274  CD  ILE A1271     -54.975  33.746  38.079  1.00 71.97           C  
ATOM   3275  H   ILE A1271     -56.266  30.712  40.393  1.00 99.99           H  
ATOM   3276  N   PRO A1272     -56.197  27.819  37.510  1.00 62.12           N  
ATOM   3277  CA  PRO A1272     -55.700  26.434  37.411  1.00 77.46           C  
ATOM   3278  C   PRO A1272     -54.254  26.443  36.900  1.00 70.89           C  
ATOM   3279  O   PRO A1272     -53.916  27.269  36.048  1.00 91.13           O  
ATOM   3280  CB  PRO A1272     -56.582  25.774  36.352  1.00 68.62           C  
ATOM   3281  CG  PRO A1272     -57.819  26.664  36.239  1.00 71.10           C  
ATOM   3282  CD  PRO A1272     -57.286  28.060  36.535  1.00 69.01           C  
ATOM   3283  N   TYR A1273     -53.425  25.560  37.454  1.00 80.71           N  
ATOM   3284  CA  TYR A1273     -52.093  25.249  36.888  1.00 84.77           C  
ATOM   3285  C   TYR A1273     -51.443  24.093  37.642  1.00 70.69           C  
ATOM   3286  O   TYR A1273     -51.592  23.984  38.852  1.00111.35           O  
ATOM   3287  CB  TYR A1273     -51.173  26.474  36.804  1.00 90.54           C  
ATOM   3288  CG  TYR A1273     -50.253  26.749  37.990  1.00 84.16           C  
ATOM   3289  CD1 TYR A1273     -50.741  27.326  39.144  1.00 86.06           C  
ATOM   3290  CD2 TYR A1273     -48.919  26.444  37.833  1.00 93.34           C  
ATOM   3291  CE1 TYR A1273     -49.851  27.599  40.188  1.00 63.02           C  
ATOM   3292  CE2 TYR A1273     -48.027  26.722  38.872  1.00 87.19           C  
ATOM   3293  CZ  TYR A1273     -48.508  27.304  40.030  1.00 75.79           C  
ATOM   3294  OH  TYR A1273     -47.651  27.568  41.058  1.00 50.14           O  
ATOM   3295  H   TYR A1273     -53.657  25.057  38.294  1.00 99.99           H  
ATOM   3296  HD1 TYR A1273     -51.797  27.577  39.223  1.00 99.99           H  
ATOM   3297  HD2 TYR A1273     -48.575  26.013  36.897  1.00 99.99           H  
ATOM   3298  HE1 TYR A1273     -50.239  27.947  41.142  1.00 99.99           H  
ATOM   3299  HE2 TYR A1273     -46.999  26.379  38.792  1.00 99.99           H  
ATOM   3300  HH  TYR A1273     -46.709  27.349  40.789  1.00 99.99           H  
ATOM   3301  N   ASP A1274     -50.702  23.275  36.908  1.00 71.59           N  
ATOM   3302  CA  ASP A1274     -50.212  21.992  37.440  1.00 68.04           C  
ATOM   3303  C   ASP A1274     -48.707  21.970  37.661  1.00 83.75           C  
ATOM   3304  O   ASP A1274     -48.214  21.120  38.384  1.00 96.41           O  
ATOM   3305  CB  ASP A1274     -50.528  20.859  36.470  1.00 51.52           C  
ATOM   3306  CG  ASP A1274     -52.020  20.726  36.236  1.00 85.28           C  
ATOM   3307  OD1 ASP A1274     -52.462  19.589  36.329  1.00 62.39           O  
ATOM   3308  OD2 ASP A1274     -52.710  21.719  35.930  1.00104.70           O1-
ATOM   3309  H   ASP A1274     -50.523  23.441  35.936  1.00 99.99           H  
ATOM   3310  N   VAL A1275     -47.991  22.868  36.998  1.00 60.87           N  
ATOM   3311  CA  VAL A1275     -46.528  22.748  36.957  1.00 61.35           C  
ATOM   3312  C   VAL A1275     -45.877  24.047  37.427  1.00 50.64           C  
ATOM   3313  O   VAL A1275     -46.082  25.117  36.839  1.00 67.20           O  
ATOM   3314  CB  VAL A1275     -46.035  22.344  35.557  1.00 55.94           C  
ATOM   3315  CG1 VAL A1275     -44.546  22.012  35.609  1.00 42.41           C  
ATOM   3316  CG2 VAL A1275     -46.785  21.139  34.982  1.00 46.85           C  
ATOM   3317  H   VAL A1275     -48.371  23.727  36.660  1.00 99.99           H  
ATOM   3318  N   GLN A1276     -45.126  23.922  38.506  1.00 55.54           N  
ATOM   3319  CA  GLN A1276     -44.277  25.019  38.987  1.00 62.53           C  
ATOM   3320  C   GLN A1276     -42.805  24.666  38.747  1.00 60.41           C  
ATOM   3321  O   GLN A1276     -42.332  23.577  39.069  1.00 53.71           O  
ATOM   3322  CB  GLN A1276     -44.567  25.275  40.468  1.00 45.82           C  
ATOM   3323  CG  GLN A1276     -43.673  26.366  41.064  1.00 43.87           C  
ATOM   3324  CD  GLN A1276     -43.945  27.758  40.490  1.00 72.67           C  
ATOM   3325  NE2 GLN A1276     -42.932  28.388  39.933  1.00 42.32           N  
ATOM   3326  OE1 GLN A1276     -45.045  28.280  40.550  1.00 41.56           O  
ATOM   3327  H   GLN A1276     -45.105  23.074  39.056  1.00 99.99           H  
ATOM   3328 1HE2 GLN A1276     -43.121  29.318  39.634  1.00 99.99           H  
ATOM   3329 2HE2 GLN A1276     -42.019  27.971  39.918  1.00 99.99           H  
ATOM   3330  N   TYR A1277     -42.091  25.673  38.266  1.00 66.36           N  
ATOM   3331  CA  TYR A1277     -40.664  25.551  37.946  1.00 79.08           C  
ATOM   3332  C   TYR A1277     -39.838  26.327  38.966  1.00 52.12           C  
ATOM   3333  O   TYR A1277     -40.368  27.035  39.832  1.00 66.71           O  
ATOM   3334  CB  TYR A1277     -40.387  26.207  36.596  1.00 68.17           C  
ATOM   3335  CG  TYR A1277     -40.801  25.400  35.369  1.00 55.31           C  
ATOM   3336  CD1 TYR A1277     -39.836  25.023  34.459  1.00 81.85           C  
ATOM   3337  CD2 TYR A1277     -42.123  25.061  35.198  1.00 95.58           C  
ATOM   3338  CE1 TYR A1277     -40.206  24.256  33.344  1.00 81.30           C  
ATOM   3339  CE2 TYR A1277     -42.494  24.303  34.089  1.00 95.43           C  
ATOM   3340  CZ  TYR A1277     -41.536  23.912  33.177  1.00 80.42           C  
ATOM   3341  OH  TYR A1277     -41.929  23.145  32.118  1.00 48.81           O  
ATOM   3342  H   TYR A1277     -42.479  26.586  38.127  1.00 99.99           H  
ATOM   3343  HD1 TYR A1277     -38.804  25.324  34.610  1.00 99.99           H  
ATOM   3344  HD2 TYR A1277     -42.869  25.381  35.916  1.00 99.99           H  
ATOM   3345  HE1 TYR A1277     -39.430  23.828  32.711  1.00 99.99           H  
ATOM   3346  HE2 TYR A1277     -43.529  23.997  33.994  1.00 99.99           H  
ATOM   3347  HH  TYR A1277     -42.935  23.013  32.173  1.00 99.99           H  
ATOM   3348  N   SER A1278     -38.539  26.218  38.790  1.00 64.87           N  
ATOM   3349  CA  SER A1278     -37.563  27.160  39.349  1.00 69.45           C  
ATOM   3350  C   SER A1278     -36.443  27.239  38.317  1.00 79.80           C  
ATOM   3351  O   SER A1278     -36.077  26.219  37.723  1.00 51.51           O  
ATOM   3352  CB  SER A1278     -37.037  26.615  40.676  1.00 66.06           C  
ATOM   3353  OG  SER A1278     -35.951  27.416  41.145  1.00 84.81           O  
ATOM   3354  H   SER A1278     -38.132  25.487  38.229  1.00 99.99           H  
ATOM   3355  HG  SER A1278     -35.626  27.007  42.003  1.00 99.99           H  
ATOM   3356  N   ASP A1279     -35.967  28.450  38.051  1.00 90.95           N  
ATOM   3357  CA  ASP A1279     -34.863  28.580  37.083  1.00 78.42           C  
ATOM   3358  C   ASP A1279     -33.550  28.186  37.786  1.00 76.89           C  
ATOM   3359  O   ASP A1279     -33.578  27.750  38.931  1.00106.84           O  
ATOM   3360  CB  ASP A1279     -34.848  29.987  36.477  1.00112.28           C  
ATOM   3361  CG  ASP A1279     -34.340  29.979  35.028  1.00 91.69           C  
ATOM   3362  OD1 ASP A1279     -33.486  29.120  34.714  1.00 96.15           O  
ATOM   3363  OD2 ASP A1279     -34.759  30.886  34.288  1.00 68.64           O1-
ATOM   3364  H   ASP A1279     -36.125  29.226  38.662  1.00 99.99           H  
ATOM   3365  N   ILE A1280     -32.405  28.573  37.237  1.00 61.42           N  
ATOM   3366  CA  ILE A1280     -31.082  28.248  37.814  1.00 73.74           C  
ATOM   3367  C   ILE A1280     -30.816  28.904  39.176  1.00 83.44           C  
ATOM   3368  O   ILE A1280     -29.831  28.597  39.835  1.00102.11           O  
ATOM   3369  CB  ILE A1280     -29.947  28.602  36.842  1.00 79.95           C  
ATOM   3370  CG1 ILE A1280     -30.130  30.019  36.268  1.00 64.22           C  
ATOM   3371  CG2 ILE A1280     -29.795  27.479  35.807  1.00 61.87           C  
ATOM   3372  CD  ILE A1280     -29.073  30.470  35.255  1.00 49.67           C  
ATOM   3373  H   ILE A1280     -32.372  29.162  36.429  1.00 99.99           H  
ATOM   3374  N   ASP A1281     -31.773  29.721  39.625  1.00 68.97           N  
ATOM   3375  CA  ASP A1281     -31.669  30.447  40.898  1.00 74.41           C  
ATOM   3376  C   ASP A1281     -31.608  29.473  42.087  1.00 95.05           C  
ATOM   3377  O   ASP A1281     -30.923  29.735  43.064  1.00 80.75           O  
ATOM   3378  CB  ASP A1281     -32.858  31.397  41.069  1.00 67.41           C  
ATOM   3379  CG  ASP A1281     -33.110  32.246  39.821  1.00 98.15           C  
ATOM   3380  OD1 ASP A1281     -32.336  33.189  39.565  1.00 82.89           O  
ATOM   3381  OD2 ASP A1281     -34.043  31.870  39.070  1.00 88.40           O1-
ATOM   3382  H   ASP A1281     -32.687  29.693  39.221  1.00 99.99           H  
ATOM   3383  N   TYR A1282     -32.302  28.330  41.959  1.00 71.55           N  
ATOM   3384  CA  TYR A1282     -32.275  27.313  43.022  1.00 43.57           C  
ATOM   3385  C   TYR A1282     -30.892  26.666  43.217  1.00 54.80           C  
ATOM   3386  O   TYR A1282     -30.629  26.103  44.278  1.00 84.93           O  
ATOM   3387  CB  TYR A1282     -33.378  26.266  42.819  1.00 54.73           C  
ATOM   3388  CG  TYR A1282     -33.001  25.144  41.853  1.00 66.99           C  
ATOM   3389  CD1 TYR A1282     -32.305  24.060  42.351  1.00 44.04           C  
ATOM   3390  CD2 TYR A1282     -33.368  25.179  40.522  1.00 71.09           C  
ATOM   3391  CE1 TYR A1282     -31.960  23.012  41.514  1.00 78.84           C  
ATOM   3392  CE2 TYR A1282     -33.042  24.126  39.672  1.00 64.66           C  
ATOM   3393  CZ  TYR A1282     -32.327  23.044  40.174  1.00 71.89           C  
ATOM   3394  OH  TYR A1282     -31.980  22.002  39.369  1.00 65.79           O  
ATOM   3395  H   TYR A1282     -32.909  28.131  41.192  1.00 99.99           H  
ATOM   3396  HD1 TYR A1282     -32.016  24.052  43.399  1.00 99.99           H  
ATOM   3397  HD2 TYR A1282     -33.969  26.008  40.176  1.00 99.99           H  
ATOM   3398  HE1 TYR A1282     -31.403  22.174  41.932  1.00 99.99           H  
ATOM   3399  HE2 TYR A1282     -33.455  24.108  38.663  1.00 99.99           H  
ATOM   3400  HH  TYR A1282     -32.281  22.162  38.425  1.00 99.99           H  
ATOM   3401  N   MET A1283     -30.053  26.708  42.182  1.00 66.89           N  
ATOM   3402  CA  MET A1283     -28.692  26.153  42.276  1.00 57.78           C  
ATOM   3403  C   MET A1283     -27.833  27.135  43.077  1.00 87.30           C  
ATOM   3404  O   MET A1283     -28.108  28.334  43.137  1.00 99.70           O  
ATOM   3405  CB  MET A1283     -28.077  25.968  40.886  1.00 79.54           C  
ATOM   3406  CG  MET A1283     -28.880  24.997  40.021  1.00112.19           C  
ATOM   3407  SD  MET A1283     -28.237  24.884  38.314  1.00 80.59           S  
ATOM   3408  CE  MET A1283     -29.427  23.739  37.656  1.00 73.01           C  
ATOM   3409  H   MET A1283     -30.175  27.349  41.421  1.00 99.99           H  
ATOM   3410  N   GLU A1284     -26.822  26.603  43.745  1.00 66.19           N  
ATOM   3411  CA  GLU A1284     -25.829  27.453  44.421  1.00 72.09           C  
ATOM   3412  C   GLU A1284     -24.808  27.925  43.379  1.00 79.69           C  
ATOM   3413  O   GLU A1284     -24.048  27.106  42.862  1.00 78.56           O  
ATOM   3414  CB  GLU A1284     -25.132  26.659  45.523  1.00 94.73           C  
ATOM   3415  CG  GLU A1284     -24.258  27.577  46.379  1.00 86.28           C  
ATOM   3416  CD  GLU A1284     -23.097  26.824  47.030  1.00108.49           C  
ATOM   3417  OE1 GLU A1284     -23.309  25.685  47.499  1.00 85.60           O  
ATOM   3418  OE2 GLU A1284     -22.011  27.432  47.066  1.00104.86           O1-
ATOM   3419  H   GLU A1284     -26.688  25.610  43.814  1.00 99.99           H  
ATOM   3420  N   ARG A1285     -24.921  29.193  42.981  1.00 79.12           N  
ATOM   3421  CA  ARG A1285     -24.038  29.806  41.964  1.00 84.26           C  
ATOM   3422  C   ARG A1285     -24.147  29.135  40.586  1.00 89.36           C  
ATOM   3423  O   ARG A1285     -23.161  29.024  39.849  1.00 79.48           O  
ATOM   3424  CB  ARG A1285     -22.582  29.784  42.441  1.00 82.00           C  
ATOM   3425  CG  ARG A1285     -22.285  30.896  43.444  1.00 73.42           C  
ATOM   3426  CD  ARG A1285     -21.234  30.473  44.472  1.00 75.89           C  
ATOM   3427  NE  ARG A1285     -20.045  29.879  43.838  1.00 74.63           N  
ATOM   3428  CZ  ARG A1285     -19.536  28.689  44.138  1.00 80.67           C  
ATOM   3429  NH1 ARG A1285     -20.058  27.917  45.077  1.00 61.57           N1+
ATOM   3430  NH2 ARG A1285     -18.466  28.269  43.501  1.00 90.29           N  
ATOM   3431  H   ARG A1285     -25.623  29.806  43.347  1.00 99.99           H  
ATOM   3432  HE  ARG A1285     -19.605  30.419  43.122  1.00 99.99           H  
ATOM   3433 1HH1 ARG A1285     -19.672  27.024  45.302  1.00 99.99           H  
ATOM   3434 2HH1 ARG A1285     -20.854  28.254  45.581  1.00 99.99           H  
ATOM   3435 1HH2 ARG A1285     -18.096  27.369  43.722  1.00 99.99           H  
ATOM   3436 2HH2 ARG A1285     -18.072  28.797  42.752  1.00 99.99           H  
ATOM   3437  N   GLN A1286     -25.365  28.697  40.253  1.00 74.31           N  
ATOM   3438  CA  GLN A1286     -25.696  28.140  38.923  1.00 70.65           C  
ATOM   3439  C   GLN A1286     -24.928  26.835  38.638  1.00 67.72           C  
ATOM   3440  O   GLN A1286     -24.738  26.437  37.490  1.00 87.99           O  
ATOM   3441  CB  GLN A1286     -25.400  29.160  37.807  1.00 47.49           C  
ATOM   3442  CG  GLN A1286     -26.190  30.474  37.870  1.00 64.82           C  
ATOM   3443  CD  GLN A1286     -25.843  31.346  39.078  1.00 88.43           C  
ATOM   3444  NE2 GLN A1286     -24.627  31.839  39.104  1.00 79.15           N  
ATOM   3445  OE1 GLN A1286     -26.621  31.530  40.003  1.00 79.97           O  
ATOM   3446  H   GLN A1286     -26.126  28.686  40.905  1.00 99.99           H  
ATOM   3447 1HE2 GLN A1286     -24.361  32.433  39.864  1.00 99.99           H  
ATOM   3448 2HE2 GLN A1286     -23.999  31.679  38.346  1.00 99.99           H  
ATOM   3449  N   LEU A1287     -24.533  26.146  39.709  1.00 80.83           N  
ATOM   3450  CA  LEU A1287     -23.824  24.862  39.596  1.00 77.43           C  
ATOM   3451  C   LEU A1287     -24.875  23.756  39.539  1.00 85.92           C  
ATOM   3452  O   LEU A1287     -25.764  23.674  40.388  1.00 76.67           O  
ATOM   3453  CB  LEU A1287     -22.918  24.634  40.810  1.00 62.13           C  
ATOM   3454  CG  LEU A1287     -21.869  25.729  41.017  1.00 78.64           C  
ATOM   3455  CD1 LEU A1287     -21.326  25.631  42.438  1.00 86.51           C  
ATOM   3456  CD2 LEU A1287     -20.708  25.578  40.038  1.00 93.98           C  
ATOM   3457  H   LEU A1287     -24.705  26.455  40.645  1.00 99.99           H  
ATOM   3458  N   ASP A1288     -24.736  22.887  38.544  1.00 89.98           N  
ATOM   3459  CA  ASP A1288     -25.679  21.767  38.393  1.00 89.44           C  
ATOM   3460  C   ASP A1288     -25.630  20.875  39.630  1.00 82.77           C  
ATOM   3461  O   ASP A1288     -24.537  20.625  40.152  1.00 78.21           O  
ATOM   3462  CB  ASP A1288     -25.339  20.916  37.171  1.00102.39           C  
ATOM   3463  CG  ASP A1288     -25.992  21.424  35.887  1.00104.81           C  
ATOM   3464  OD1 ASP A1288     -27.094  22.014  35.967  1.00106.95           O  
ATOM   3465  OD2 ASP A1288     -25.352  21.221  34.840  1.00 87.70           O1-
ATOM   3466  H   ASP A1288     -23.901  22.847  37.994  1.00 99.99           H  
ATOM   3467  N   PHE A1289     -26.809  20.490  40.103  1.00 51.90           N  
ATOM   3468  CA  PHE A1289     -26.963  19.484  41.182  1.00 83.43           C  
ATOM   3469  C   PHE A1289     -26.593  20.044  42.569  1.00 81.60           C  
ATOM   3470  O   PHE A1289     -26.150  19.310  43.459  1.00 54.82           O  
ATOM   3471  CB  PHE A1289     -26.129  18.220  40.877  1.00 84.87           C  
ATOM   3472  CG  PHE A1289     -26.341  17.714  39.447  1.00 82.13           C  
ATOM   3473  CD1 PHE A1289     -27.568  17.179  39.121  1.00 81.49           C  
ATOM   3474  CD2 PHE A1289     -25.325  17.768  38.506  1.00 82.88           C  
ATOM   3475  CE1 PHE A1289     -27.786  16.669  37.843  1.00 74.84           C  
ATOM   3476  CE2 PHE A1289     -25.536  17.263  37.222  1.00 65.38           C  
ATOM   3477  CZ  PHE A1289     -26.771  16.706  36.897  1.00 67.89           C  
ATOM   3478  H   PHE A1289     -27.663  20.949  39.844  1.00 99.99           H  
ATOM   3479  HD1 PHE A1289     -28.352  17.181  39.872  1.00 99.99           H  
ATOM   3480  HD2 PHE A1289     -24.358  18.177  38.786  1.00 99.99           H  
ATOM   3481  HE1 PHE A1289     -28.740  16.198  37.618  1.00 99.99           H  
ATOM   3482  HE2 PHE A1289     -24.706  17.224  36.517  1.00 99.99           H  
ATOM   3483  HZ  PHE A1289     -26.906  16.183  35.945  1.00 99.99           H  
ATOM   3484  N   THR A1290     -26.755  21.351  42.746  1.00 61.99           N  
ATOM   3485  CA  THR A1290     -26.490  22.013  44.040  1.00 39.64           C  
ATOM   3486  C   THR A1290     -27.710  22.842  44.460  1.00 81.70           C  
ATOM   3487  O   THR A1290     -28.501  23.273  43.621  1.00 81.99           O  
ATOM   3488  CB  THR A1290     -25.216  22.883  44.017  1.00 76.54           C  
ATOM   3489  CG2 THR A1290     -24.000  22.113  43.485  1.00 27.98           C  
ATOM   3490  OG1 THR A1290     -25.410  24.091  43.275  1.00 61.60           O  
ATOM   3491  H   THR A1290     -27.024  21.983  42.015  1.00 99.99           H  
ATOM   3492  HG1 THR A1290     -24.538  24.590  43.235  1.00 99.99           H  
ATOM   3493  N   LEU A1291     -27.874  23.011  45.768  1.00 82.79           N  
ATOM   3494  CA  LEU A1291     -29.007  23.789  46.286  1.00 67.94           C  
ATOM   3495  C   LEU A1291     -28.548  25.056  47.004  1.00 80.84           C  
ATOM   3496  O   LEU A1291     -27.766  25.001  47.954  1.00102.63           O  
ATOM   3497  CB  LEU A1291     -29.851  22.900  47.204  1.00 40.11           C  
ATOM   3498  CG  LEU A1291     -31.191  23.543  47.578  1.00 60.66           C  
ATOM   3499  CD1 LEU A1291     -32.020  23.910  46.341  1.00 54.53           C  
ATOM   3500  CD2 LEU A1291     -31.979  22.559  48.434  1.00 56.23           C  
ATOM   3501  H   LEU A1291     -27.322  22.548  46.459  1.00 99.99           H  
ATOM   3502  N   SER A1292     -29.099  26.182  46.566  1.00 65.01           N  
ATOM   3503  CA  SER A1292     -28.745  27.481  47.154  1.00 73.58           C  
ATOM   3504  C   SER A1292     -29.167  27.527  48.629  1.00 97.51           C  
ATOM   3505  O   SER A1292     -30.253  27.040  48.976  1.00117.43           O  
ATOM   3506  CB  SER A1292     -29.372  28.654  46.389  1.00 87.72           C  
ATOM   3507  OG  SER A1292     -29.162  29.872  47.118  1.00 95.34           O  
ATOM   3508  H   SER A1292     -29.872  26.191  45.918  1.00 99.99           H  
ATOM   3509  HG  SER A1292     -29.554  30.632  46.594  1.00 99.99           H  
ATOM   3510  N   PRO A1293     -28.353  28.177  49.467  1.00101.21           N  
ATOM   3511  CA  PRO A1293     -28.726  28.562  50.841  1.00 69.11           C  
ATOM   3512  C   PRO A1293     -30.076  29.297  50.837  1.00 94.44           C  
ATOM   3513  O   PRO A1293     -31.024  28.847  51.464  1.00 93.40           O  
ATOM   3514  CB  PRO A1293     -27.637  29.542  51.269  1.00 61.94           C  
ATOM   3515  CG  PRO A1293     -26.402  29.057  50.516  1.00 74.68           C  
ATOM   3516  CD  PRO A1293     -26.949  28.552  49.184  1.00 95.59           C  
ATOM   3517  N   LYS A1294     -30.171  30.284  49.930  1.00 94.24           N  
ATOM   3518  CA  LYS A1294     -31.385  31.088  49.692  1.00 87.93           C  
ATOM   3519  C   LYS A1294     -32.586  30.249  49.200  1.00 83.14           C  
ATOM   3520  O   LYS A1294     -33.693  30.767  49.063  1.00 90.16           O  
ATOM   3521  CB  LYS A1294     -31.023  32.185  48.674  1.00 51.88           C  
ATOM   3522  CG  LYS A1294     -31.579  33.566  49.050  1.00 81.50           C  
ATOM   3523  CD  LYS A1294     -30.947  34.117  50.337  1.00153.65           C  
ATOM   3524  CE  LYS A1294     -31.704  35.325  50.902  1.00146.71           C  
ATOM   3525  NZ  LYS A1294     -32.450  35.006  52.135  1.00 72.17           N1+
ATOM   3526  H   LYS A1294     -29.394  30.540  49.357  1.00 99.99           H  
ATOM   3527  HZ1 LYS A1294     -32.924  35.827  52.452  1.00 99.99           H  
ATOM   3528  HZ2 LYS A1294     -33.125  34.293  51.949  1.00 99.99           H  
ATOM   3529  HZ3 LYS A1294     -31.819  34.698  52.847  1.00 99.99           H  
ATOM   3530  N   PHE A1295     -32.375  28.947  49.007  1.00 69.33           N  
ATOM   3531  CA  PHE A1295     -33.369  27.992  48.497  1.00 79.46           C  
ATOM   3532  C   PHE A1295     -33.478  26.692  49.307  1.00 98.60           C  
ATOM   3533  O   PHE A1295     -33.977  25.692  48.812  1.00 87.33           O  
ATOM   3534  CB  PHE A1295     -32.999  27.622  47.063  1.00 78.93           C  
ATOM   3535  CG  PHE A1295     -33.727  28.510  46.064  1.00 84.51           C  
ATOM   3536  CD1 PHE A1295     -34.969  28.126  45.596  1.00 67.00           C  
ATOM   3537  CD2 PHE A1295     -33.106  29.651  45.605  1.00 77.10           C  
ATOM   3538  CE1 PHE A1295     -35.607  28.915  44.637  1.00 62.94           C  
ATOM   3539  CE2 PHE A1295     -33.740  30.439  44.648  1.00 66.74           C  
ATOM   3540  CZ  PHE A1295     -34.992  30.061  44.169  1.00 70.72           C  
ATOM   3541  H   PHE A1295     -31.535  28.494  49.323  1.00 99.99           H  
ATOM   3542  HD1 PHE A1295     -35.427  27.211  45.965  1.00 99.99           H  
ATOM   3543  HD2 PHE A1295     -32.116  29.910  45.975  1.00 99.99           H  
ATOM   3544  HE1 PHE A1295     -36.593  28.632  44.276  1.00 99.99           H  
ATOM   3545  HE2 PHE A1295     -33.240  31.340  44.296  1.00 99.99           H  
ATOM   3546  HZ  PHE A1295     -35.511  30.676  43.428  1.00 99.99           H  
ATOM   3547  N   ALA A1296     -33.046  26.692  50.566  1.00 96.84           N  
ATOM   3548  CA  ALA A1296     -33.199  25.479  51.391  1.00 75.57           C  
ATOM   3549  C   ALA A1296     -34.655  25.431  51.859  1.00 83.01           C  
ATOM   3550  O   ALA A1296     -35.353  26.439  51.802  1.00 63.72           O  
ATOM   3551  CB  ALA A1296     -32.246  25.502  52.581  1.00 42.85           C  
ATOM   3552  H   ALA A1296     -32.865  27.529  51.078  1.00 99.99           H  
ATOM   3553  N   GLY A1297     -35.129  24.216  52.174  1.00 59.78           N  
ATOM   3554  CA  GLY A1297     -36.582  24.016  52.358  1.00 64.92           C  
ATOM   3555  C   GLY A1297     -37.408  24.453  51.124  1.00103.34           C  
ATOM   3556  O   GLY A1297     -38.620  24.626  51.207  1.00 86.19           O  
ATOM   3557  H   GLY A1297     -34.549  23.457  52.490  1.00 99.99           H  
ATOM   3558  N   PHE A1298     -36.736  24.621  49.985  1.00107.40           N  
ATOM   3559  CA  PHE A1298     -37.350  24.470  48.654  1.00 76.38           C  
ATOM   3560  C   PHE A1298     -37.722  22.993  48.448  1.00 80.34           C  
ATOM   3561  O   PHE A1298     -38.856  22.768  47.969  1.00 82.23           O  
ATOM   3562  CB  PHE A1298     -36.380  24.914  47.556  1.00 91.64           C  
ATOM   3563  CG  PHE A1298     -36.860  24.620  46.145  1.00 98.86           C  
ATOM   3564  CD1 PHE A1298     -36.081  23.857  45.288  1.00105.07           C  
ATOM   3565  CD2 PHE A1298     -38.075  25.133  45.733  1.00 99.34           C  
ATOM   3566  CE1 PHE A1298     -36.529  23.604  43.999  1.00 82.44           C  
ATOM   3567  CE2 PHE A1298     -38.524  24.887  44.450  1.00 66.34           C  
ATOM   3568  CZ  PHE A1298     -37.751  24.117  43.577  1.00 47.44           C  
ATOM   3569  H   PHE A1298     -35.738  24.711  49.960  1.00 99.99           H  
ATOM   3570  HD1 PHE A1298     -35.129  23.462  45.639  1.00 99.99           H  
ATOM   3571  HD2 PHE A1298     -38.666  25.716  46.441  1.00 99.99           H  
ATOM   3572  HE1 PHE A1298     -35.917  22.991  43.334  1.00 99.99           H  
ATOM   3573  HE2 PHE A1298     -39.494  25.277  44.146  1.00 99.99           H  
ATOM   3574  HZ  PHE A1298     -38.163  23.824  42.609  1.00 99.99           H  
ATOM   3575  N   PRO A1299     -36.920  22.027  48.889  1.00 75.68           N  
ATOM   3576  CA  PRO A1299     -37.300  20.600  48.892  1.00 59.18           C  
ATOM   3577  C   PRO A1299     -38.637  20.387  49.619  1.00 79.35           C  
ATOM   3578  O   PRO A1299     -39.445  19.579  49.191  1.00 96.80           O  
ATOM   3579  CB  PRO A1299     -36.204  19.874  49.662  1.00 65.10           C  
ATOM   3580  CG  PRO A1299     -34.957  20.710  49.413  1.00 49.90           C  
ATOM   3581  CD  PRO A1299     -35.495  22.127  49.335  1.00 63.24           C  
ATOM   3582  N   ALA A1300     -38.879  21.198  50.663  1.00103.17           N  
ATOM   3583  CA  ALA A1300     -40.145  21.161  51.413  1.00 76.57           C  
ATOM   3584  C   ALA A1300     -41.320  21.632  50.544  1.00 88.81           C  
ATOM   3585  O   ALA A1300     -42.306  20.920  50.394  1.00 74.97           O  
ATOM   3586  CB  ALA A1300     -40.029  22.037  52.663  1.00 60.39           C  
ATOM   3587  H   ALA A1300     -38.244  21.902  50.964  1.00 99.99           H  
ATOM   3588  N   LEU A1301     -41.109  22.756  49.850  1.00 83.14           N  
ATOM   3589  CA  LEU A1301     -42.121  23.317  48.947  1.00 92.57           C  
ATOM   3590  C   LEU A1301     -42.543  22.354  47.830  1.00 94.49           C  
ATOM   3591  O   LEU A1301     -43.748  22.166  47.639  1.00 74.14           O  
ATOM   3592  CB  LEU A1301     -41.610  24.599  48.296  1.00 69.84           C  
ATOM   3593  CG  LEU A1301     -42.673  25.699  48.174  1.00 75.35           C  
ATOM   3594  CD1 LEU A1301     -42.225  26.609  47.037  1.00 82.20           C  
ATOM   3595  CD2 LEU A1301     -44.123  25.247  47.955  1.00 67.48           C  
ATOM   3596  H   LEU A1301     -40.304  23.333  49.978  1.00 99.99           H  
ATOM   3597  N   ILE A1302     -41.580  21.681  47.202  1.00 73.72           N  
ATOM   3598  CA  ILE A1302     -41.875  20.644  46.185  1.00 71.17           C  
ATOM   3599  C   ILE A1302     -42.921  19.669  46.742  1.00 95.85           C  
ATOM   3600  O   ILE A1302     -44.069  19.670  46.312  1.00 84.34           O  
ATOM   3601  CB  ILE A1302     -40.616  19.848  45.763  1.00 80.52           C  
ATOM   3602  CG1 ILE A1302     -39.484  20.713  45.194  1.00 42.25           C  
ATOM   3603  CG2 ILE A1302     -40.939  18.699  44.799  1.00 78.93           C  
ATOM   3604  CD  ILE A1302     -39.945  21.795  44.216  1.00 49.27           C  
ATOM   3605  H   ILE A1302     -40.605  21.858  47.373  1.00 99.99           H  
ATOM   3606  N   ASN A1303     -42.518  19.018  47.832  1.00 97.99           N  
ATOM   3607  CA  ASN A1303     -43.293  17.937  48.456  1.00 83.40           C  
ATOM   3608  C   ASN A1303     -44.677  18.372  48.934  1.00 98.25           C  
ATOM   3609  O   ASN A1303     -45.626  17.608  48.846  1.00 64.52           O  
ATOM   3610  CB  ASN A1303     -42.509  17.375  49.637  1.00 56.91           C  
ATOM   3611  CG  ASN A1303     -41.217  16.690  49.188  1.00104.53           C  
ATOM   3612  ND2 ASN A1303     -40.524  16.141  50.156  1.00 73.74           N  
ATOM   3613  OD1 ASN A1303     -40.819  16.660  48.033  1.00127.96           O  
ATOM   3614  H   ASN A1303     -41.616  19.171  48.240  1.00 99.99           H  
ATOM   3615 1HD2 ASN A1303     -39.680  15.684  49.894  1.00 99.99           H  
ATOM   3616 2HD2 ASN A1303     -40.850  16.182  51.093  1.00 99.99           H  
ATOM   3617  N   ARG A1304     -44.756  19.622  49.392  1.00 84.25           N  
ATOM   3618  CA  ARG A1304     -46.039  20.225  49.780  1.00 87.27           C  
ATOM   3619  C   ARG A1304     -46.932  20.408  48.544  1.00107.05           C  
ATOM   3620  O   ARG A1304     -48.082  19.967  48.526  1.00111.07           O  
ATOM   3621  CB  ARG A1304     -45.771  21.560  50.477  1.00 81.35           C  
ATOM   3622  CG  ARG A1304     -47.061  22.336  50.742  1.00 72.15           C  
ATOM   3623  CD  ARG A1304     -46.675  23.707  51.263  1.00 64.71           C  
ATOM   3624  NE  ARG A1304     -47.511  24.749  50.653  1.00 52.20           N  
ATOM   3625  CZ  ARG A1304     -47.156  26.028  50.596  1.00 75.49           C  
ATOM   3626  NH1 ARG A1304     -46.011  26.466  51.099  1.00 61.74           N1+
ATOM   3627  NH2 ARG A1304     -47.952  26.895  50.021  1.00 48.51           N  
ATOM   3628  H   ARG A1304     -43.958  20.226  49.421  1.00 99.99           H  
ATOM   3629  HE  ARG A1304     -48.428  24.483  50.357  1.00 99.99           H  
ATOM   3630 1HH1 ARG A1304     -45.770  27.431  51.062  1.00 99.99           H  
ATOM   3631 2HH1 ARG A1304     -45.409  25.795  51.526  1.00 99.99           H  
ATOM   3632 1HH2 ARG A1304     -47.704  27.863  50.004  1.00 99.99           H  
ATOM   3633 2HH2 ARG A1304     -48.835  26.618  49.642  1.00 99.99           H  
ATOM   3634  N   MET A1305     -46.397  21.056  47.516  1.00101.87           N  
ATOM   3635  CA  MET A1305     -47.158  21.305  46.277  1.00 70.67           C  
ATOM   3636  C   MET A1305     -47.603  20.035  45.556  1.00 77.95           C  
ATOM   3637  O   MET A1305     -48.797  19.880  45.281  1.00 67.07           O  
ATOM   3638  CB  MET A1305     -46.379  22.149  45.284  1.00 58.99           C  
ATOM   3639  CG  MET A1305     -46.318  23.612  45.709  1.00 82.96           C  
ATOM   3640  SD  MET A1305     -45.478  24.664  44.470  1.00 79.97           S  
ATOM   3641  CE  MET A1305     -43.972  23.755  44.185  1.00 34.12           C  
ATOM   3642  H   MET A1305     -45.464  21.439  47.541  1.00 99.99           H  
ATOM   3643  N   LYS A1306     -46.696  19.080  45.407  1.00 37.88           N  
ATOM   3644  CA  LYS A1306     -47.029  17.803  44.756  1.00 68.91           C  
ATOM   3645  C   LYS A1306     -48.074  17.023  45.562  1.00 84.06           C  
ATOM   3646  O   LYS A1306     -48.907  16.332  44.993  1.00 84.59           O  
ATOM   3647  CB  LYS A1306     -45.783  16.951  44.638  1.00 52.36           C  
ATOM   3648  CG  LYS A1306     -44.740  17.583  43.714  1.00 55.44           C  
ATOM   3649  CD  LYS A1306     -43.559  16.636  43.523  1.00 57.21           C  
ATOM   3650  CE  LYS A1306     -44.012  15.265  43.019  1.00 65.33           C  
ATOM   3651  NZ  LYS A1306     -42.866  14.466  42.600  1.00 88.85           N1+
ATOM   3652  H   LYS A1306     -45.770  19.115  45.810  1.00 99.99           H  
ATOM   3653  HZ1 LYS A1306     -43.188  13.569  42.300  1.00 99.99           H  
ATOM   3654  HZ2 LYS A1306     -42.431  14.935  41.834  1.00 99.99           H  
ATOM   3655  HZ3 LYS A1306     -42.206  14.378  43.345  1.00 99.99           H  
ATOM   3656  N   ALA A1307     -48.085  17.279  46.876  1.00 92.06           N  
ATOM   3657  CA  ALA A1307     -49.080  16.712  47.799  1.00 82.66           C  
ATOM   3658  C   ALA A1307     -50.491  17.245  47.517  1.00 71.09           C  
ATOM   3659  O   ALA A1307     -51.467  16.510  47.640  1.00 56.56           O  
ATOM   3660  CB  ALA A1307     -48.687  17.015  49.246  1.00 58.40           C  
ATOM   3661  H   ALA A1307     -47.441  17.915  47.300  1.00 99.99           H  
ATOM   3662  N   ASP A1308     -50.581  18.508  47.107  1.00 98.18           N  
ATOM   3663  CA  ASP A1308     -51.854  19.113  46.665  1.00 87.32           C  
ATOM   3664  C   ASP A1308     -52.282  18.622  45.271  1.00 92.17           C  
ATOM   3665  O   ASP A1308     -53.413  18.869  44.846  1.00 76.51           O  
ATOM   3666  CB  ASP A1308     -51.739  20.639  46.722  1.00 87.82           C  
ATOM   3667  CG  ASP A1308     -51.603  21.195  48.148  1.00108.49           C  
ATOM   3668  OD1 ASP A1308     -51.312  20.423  49.089  1.00 91.52           O  
ATOM   3669  OD2 ASP A1308     -51.707  22.438  48.253  1.00102.52           O1-
ATOM   3670  H   ASP A1308     -49.783  19.116  47.067  1.00 99.99           H  
ATOM   3671  N   GLY A1309     -51.310  18.073  44.535  1.00109.88           N  
ATOM   3672  CA  GLY A1309     -51.545  17.497  43.199  1.00120.30           C  
ATOM   3673  C   GLY A1309     -50.814  18.255  42.086  1.00108.28           C  
ATOM   3674  O   GLY A1309     -51.025  17.980  40.905  1.00100.02           O  
ATOM   3675  H   GLY A1309     -50.357  17.958  44.852  1.00 99.99           H  
ATOM   3676  N   MET A1310     -49.972  19.209  42.476  1.00100.01           N  
ATOM   3677  CA  MET A1310     -49.116  19.948  41.535  1.00 73.17           C  
ATOM   3678  C   MET A1310     -47.939  19.056  41.138  1.00 79.25           C  
ATOM   3679  O   MET A1310     -47.755  17.960  41.664  1.00 71.98           O  
ATOM   3680  CB  MET A1310     -48.550  21.185  42.228  1.00 46.88           C  
ATOM   3681  CG  MET A1310     -49.664  22.125  42.667  1.00 69.46           C  
ATOM   3682  SD  MET A1310     -50.460  22.953  41.249  1.00 75.15           S  
ATOM   3683  CE  MET A1310     -49.107  23.994  40.739  1.00 51.95           C  
ATOM   3684  H   MET A1310     -49.739  19.360  43.438  1.00 99.99           H  
ATOM   3685  N   ARG A1311     -47.121  19.582  40.246  1.00 83.81           N  
ATOM   3686  CA  ARG A1311     -45.900  18.925  39.769  1.00 67.95           C  
ATOM   3687  C   ARG A1311     -44.821  19.987  39.561  1.00 61.24           C  
ATOM   3688  O   ARG A1311     -45.093  21.189  39.438  1.00 46.53           O  
ATOM   3689  CB  ARG A1311     -46.189  18.217  38.441  1.00 32.27           C  
ATOM   3690  CG  ARG A1311     -47.266  17.130  38.521  1.00 68.06           C  
ATOM   3691  CD  ARG A1311     -46.687  15.832  39.062  1.00 59.62           C  
ATOM   3692  NE  ARG A1311     -47.621  14.724  38.844  1.00 36.17           N  
ATOM   3693  CZ  ARG A1311     -47.263  13.446  38.778  1.00 81.31           C  
ATOM   3694  NH1 ARG A1311     -46.005  13.057  38.908  1.00 54.82           N1+
ATOM   3695  NH2 ARG A1311     -48.181  12.529  38.593  1.00 40.94           N  
ATOM   3696  H   ARG A1311     -47.361  20.421  39.741  1.00 99.99           H  
ATOM   3697  HE  ARG A1311     -48.591  14.955  38.844  1.00 99.99           H  
ATOM   3698 1HH1 ARG A1311     -45.758  12.085  38.872  1.00 99.99           H  
ATOM   3699 2HH1 ARG A1311     -45.306  13.746  39.087  1.00 99.99           H  
ATOM   3700 1HH2 ARG A1311     -47.915  11.565  38.556  1.00 99.99           H  
ATOM   3701 2HH2 ARG A1311     -49.142  12.765  38.472  1.00 99.99           H  
ATOM   3702  N   VAL A1312     -43.586  19.525  39.626  1.00 46.52           N  
ATOM   3703  CA  VAL A1312     -42.417  20.409  39.516  1.00 52.61           C  
ATOM   3704  C   VAL A1312     -41.487  19.959  38.384  1.00 76.68           C  
ATOM   3705  O   VAL A1312     -41.194  18.778  38.225  1.00 59.27           O  
ATOM   3706  CB  VAL A1312     -41.733  20.474  40.893  1.00 56.66           C  
ATOM   3707  CG1 VAL A1312     -40.358  21.149  40.847  1.00 44.06           C  
ATOM   3708  CG2 VAL A1312     -42.629  21.246  41.867  1.00 38.98           C  
ATOM   3709  H   VAL A1312     -43.397  18.555  39.814  1.00 99.99           H  
ATOM   3710  N   ILE A1313     -40.988  20.968  37.670  1.00 60.69           N  
ATOM   3711  CA  ILE A1313     -39.960  20.771  36.636  1.00 59.61           C  
ATOM   3712  C   ILE A1313     -38.752  21.659  36.980  1.00 69.27           C  
ATOM   3713  O   ILE A1313     -38.886  22.828  37.334  1.00 74.98           O  
ATOM   3714  CB  ILE A1313     -40.545  21.020  35.228  1.00 72.36           C  
ATOM   3715  CG1 ILE A1313     -41.593  19.936  34.902  1.00 65.07           C  
ATOM   3716  CG2 ILE A1313     -39.439  21.064  34.157  1.00 56.10           C  
ATOM   3717  CD  ILE A1313     -42.284  20.053  33.533  1.00 44.15           C  
ATOM   3718  H   ILE A1313     -41.240  21.920  37.849  1.00 99.99           H  
ATOM   3719  N   LEU A1314     -37.575  21.050  36.851  1.00 59.25           N  
ATOM   3720  CA  LEU A1314     -36.307  21.732  37.155  1.00 64.82           C  
ATOM   3721  C   LEU A1314     -35.420  21.813  35.913  1.00 59.78           C  
ATOM   3722  O   LEU A1314     -35.361  20.879  35.107  1.00 78.35           O  
ATOM   3723  CB  LEU A1314     -35.558  20.966  38.248  1.00 77.35           C  
ATOM   3724  CG  LEU A1314     -36.312  20.867  39.577  1.00 48.26           C  
ATOM   3725  CD1 LEU A1314     -35.578  19.866  40.460  1.00 47.75           C  
ATOM   3726  CD2 LEU A1314     -36.360  22.210  40.309  1.00 57.44           C  
ATOM   3727  H   LEU A1314     -37.495  20.103  36.532  1.00 99.99           H  
ATOM   3728  N   ILE A1315     -34.723  22.934  35.801  1.00 50.40           N  
ATOM   3729  CA  ILE A1315     -33.784  23.177  34.693  1.00 54.52           C  
ATOM   3730  C   ILE A1315     -32.441  22.490  34.976  1.00 59.51           C  
ATOM   3731  O   ILE A1315     -32.028  22.359  36.135  1.00 66.38           O  
ATOM   3732  CB  ILE A1315     -33.606  24.692  34.467  1.00 59.34           C  
ATOM   3733  CG1 ILE A1315     -32.879  24.939  33.132  1.00 80.69           C  
ATOM   3734  CG2 ILE A1315     -32.918  25.374  35.666  1.00 54.31           C  
ATOM   3735  CD  ILE A1315     -32.771  26.405  32.701  1.00 86.86           C  
ATOM   3736  H   ILE A1315     -34.738  23.651  36.498  1.00 99.99           H  
ATOM   3737  N   LEU A1316     -31.782  22.106  33.898  1.00 60.60           N  
ATOM   3738  CA  LEU A1316     -30.370  21.714  33.938  1.00 65.24           C  
ATOM   3739  C   LEU A1316     -29.639  22.273  32.728  1.00 66.66           C  
ATOM   3740  O   LEU A1316     -30.201  22.387  31.633  1.00 77.48           O  
ATOM   3741  CB  LEU A1316     -30.258  20.191  33.984  1.00 59.16           C  
ATOM   3742  CG  LEU A1316     -30.574  19.680  35.390  1.00 71.86           C  
ATOM   3743  CD1 LEU A1316     -30.834  18.191  35.325  1.00 50.07           C  
ATOM   3744  CD2 LEU A1316     -29.394  19.896  36.336  1.00 81.96           C  
ATOM   3745  H   LEU A1316     -32.209  22.067  32.987  1.00 99.99           H  
ATOM   3746  N   ASP A1317     -28.435  22.749  32.989  1.00 41.99           N  
ATOM   3747  CA  ASP A1317     -27.524  23.097  31.894  1.00 54.23           C  
ATOM   3748  C   ASP A1317     -26.547  21.926  31.686  1.00 72.91           C  
ATOM   3749  O   ASP A1317     -26.502  21.019  32.524  1.00 79.62           O  
ATOM   3750  CB  ASP A1317     -26.811  24.413  32.216  1.00 53.90           C  
ATOM   3751  CG  ASP A1317     -27.785  25.561  32.506  1.00 76.06           C  
ATOM   3752  OD1 ASP A1317     -28.831  25.672  31.828  1.00 55.43           O  
ATOM   3753  OD2 ASP A1317     -27.477  26.268  33.484  1.00 62.00           O1-
ATOM   3754  H   ASP A1317     -28.077  22.877  33.918  1.00 99.99           H  
ATOM   3755  N   PRO A1318     -25.948  21.811  30.502  1.00 72.46           N  
ATOM   3756  CA  PRO A1318     -24.964  20.753  30.215  1.00 69.61           C  
ATOM   3757  C   PRO A1318     -23.586  20.963  30.859  1.00 75.16           C  
ATOM   3758  O   PRO A1318     -22.994  20.026  31.370  1.00 60.76           O  
ATOM   3759  CB  PRO A1318     -24.881  20.718  28.691  1.00 61.86           C  
ATOM   3760  CG  PRO A1318     -25.179  22.161  28.285  1.00 71.17           C  
ATOM   3761  CD  PRO A1318     -26.264  22.575  29.275  1.00 80.95           C  
ATOM   3762  N   ALA A1319     -23.092  22.204  30.816  1.00 75.94           N  
ATOM   3763  CA  ALA A1319     -21.728  22.530  31.246  1.00 73.62           C  
ATOM   3764  C   ALA A1319     -21.546  22.390  32.762  1.00 81.49           C  
ATOM   3765  O   ALA A1319     -22.327  22.921  33.550  1.00 93.49           O  
ATOM   3766  CB  ALA A1319     -21.472  23.961  30.797  1.00 95.60           C  
ATOM   3767  H   ALA A1319     -23.623  22.989  30.514  1.00 99.99           H  
ATOM   3768  N   ILE A1320     -20.440  21.757  33.139  1.00 80.02           N  
ATOM   3769  CA  ILE A1320     -20.122  21.537  34.563  1.00 69.16           C  
ATOM   3770  C   ILE A1320     -18.899  22.371  34.934  1.00 76.26           C  
ATOM   3771  O   ILE A1320     -17.850  22.238  34.307  1.00 75.33           O  
ATOM   3772  CB  ILE A1320     -19.883  20.042  34.857  1.00 68.56           C  
ATOM   3773  CG1 ILE A1320     -21.105  19.193  34.488  1.00 72.06           C  
ATOM   3774  CG2 ILE A1320     -19.503  19.787  36.321  1.00 72.01           C  
ATOM   3775  CD  ILE A1320     -22.421  19.564  35.189  1.00 57.53           C  
ATOM   3776  H   ILE A1320     -19.776  21.414  32.465  1.00 99.99           H  
ATOM   3777  N   SER A1321     -19.009  23.071  36.056  1.00 71.25           N  
ATOM   3778  CA  SER A1321     -17.887  23.899  36.539  1.00 68.91           C  
ATOM   3779  C   SER A1321     -16.788  23.029  37.153  1.00 80.49           C  
ATOM   3780  O   SER A1321     -17.068  22.145  37.957  1.00117.60           O  
ATOM   3781  CB  SER A1321     -18.361  24.923  37.568  1.00 87.75           C  
ATOM   3782  OG  SER A1321     -17.260  25.567  38.222  1.00 67.26           O  
ATOM   3783  H   SER A1321     -19.767  22.935  36.697  1.00 99.99           H  
ATOM   3784  HG  SER A1321     -17.627  26.229  38.881  1.00 99.99           H  
ATOM   3785  N   GLY A1322     -15.546  23.430  36.845  1.00 66.46           N  
ATOM   3786  CA  GLY A1322     -14.366  22.746  37.393  1.00 89.39           C  
ATOM   3787  C   GLY A1322     -13.339  23.650  38.069  1.00 94.43           C  
ATOM   3788  O   GLY A1322     -12.201  23.237  38.256  1.00 62.96           O  
ATOM   3789  H   GLY A1322     -15.345  24.227  36.258  1.00 99.99           H  
ATOM   3790  N   ASN A1323     -13.763  24.844  38.473  1.00 81.67           N  
ATOM   3791  CA  ASN A1323     -12.861  25.739  39.219  1.00 92.23           C  
ATOM   3792  C   ASN A1323     -13.371  25.902  40.674  1.00115.05           C  
ATOM   3793  O   ASN A1323     -13.003  26.820  41.389  1.00 89.81           O  
ATOM   3794  CB  ASN A1323     -12.683  27.042  38.410  1.00 35.72           C  
ATOM   3795  CG  ASN A1323     -11.247  27.342  37.928  1.00111.80           C  
ATOM   3796  ND2 ASN A1323     -10.770  26.676  36.893  1.00 56.44           N  
ATOM   3797  OD1 ASN A1323     -10.600  28.280  38.377  1.00 98.06           O  
ATOM   3798  H   ASN A1323     -14.730  25.110  38.443  1.00 99.99           H  
ATOM   3799 1HD2 ASN A1323      -9.838  26.889  36.601  1.00 99.99           H  
ATOM   3800 2HD2 ASN A1323     -11.288  25.947  36.459  1.00 99.99           H  
ATOM   3801  N   GLU A1324     -14.127  24.880  41.127  1.00 91.91           N  
ATOM   3802  CA  GLU A1324     -14.760  24.778  42.458  1.00 84.55           C  
ATOM   3803  C   GLU A1324     -13.775  24.225  43.510  1.00 96.46           C  
ATOM   3804  O   GLU A1324     -13.055  23.274  43.223  1.00 72.73           O  
ATOM   3805  CB  GLU A1324     -15.941  23.807  42.308  1.00 75.22           C  
ATOM   3806  CG  GLU A1324     -16.983  23.926  43.428  1.00 62.64           C  
ATOM   3807  CD  GLU A1324     -17.884  25.156  43.292  1.00 90.37           C  
ATOM   3808  OE1 GLU A1324     -17.659  25.943  42.344  1.00 97.52           O  
ATOM   3809  OE2 GLU A1324     -18.771  25.285  44.162  1.00 81.58           O1-
ATOM   3810  H   GLU A1324     -14.279  24.079  40.554  1.00 99.99           H  
ATOM   3811  N   THR A1325     -13.896  24.701  44.754  1.00109.14           N  
ATOM   3812  CA  THR A1325     -12.960  24.345  45.848  1.00 87.43           C  
ATOM   3813  C   THR A1325     -13.466  23.272  46.817  1.00 97.05           C  
ATOM   3814  O   THR A1325     -12.722  22.389  47.217  1.00 65.07           O  
ATOM   3815  CB  THR A1325     -12.563  25.564  46.688  1.00 72.28           C  
ATOM   3816  CG2 THR A1325     -11.577  26.458  45.935  1.00 56.97           C  
ATOM   3817  OG1 THR A1325     -13.730  26.285  47.108  1.00 99.24           O  
ATOM   3818  H   THR A1325     -14.580  25.379  45.013  1.00 99.99           H  
ATOM   3819  HG1 THR A1325     -13.428  27.055  47.678  1.00 99.99           H  
ATOM   3820  N   GLN A1326     -14.722  23.434  47.259  1.00103.57           N  
ATOM   3821  CA  GLN A1326     -15.420  22.428  48.069  1.00 71.73           C  
ATOM   3822  C   GLN A1326     -15.498  21.088  47.309  1.00 78.98           C  
ATOM   3823  O   GLN A1326     -15.058  21.038  46.127  1.00 69.07           O  
ATOM   3824  CB  GLN A1326     -16.838  22.969  48.345  1.00 98.57           C  
ATOM   3825  CG  GLN A1326     -16.869  24.281  49.139  1.00119.71           C  
ATOM   3826  CD  GLN A1326     -16.387  24.180  50.592  1.00131.00           C  
ATOM   3827  NE2 GLN A1326     -16.385  25.314  51.260  1.00124.72           N  
ATOM   3828  OE1 GLN A1326     -16.041  23.139  51.130  1.00111.96           O  
ATOM   3829  H   GLN A1326     -15.223  24.278  47.105  1.00 99.99           H  
ATOM   3830 1HE2 GLN A1326     -16.090  25.279  52.211  1.00 99.99           H  
ATOM   3831 2HE2 GLN A1326     -16.677  26.161  50.828  1.00 99.99           H  
ATOM   3832  N   PRO A1327     -16.006  20.016  47.866  1.00107.33           N  
ATOM   3833  CA  PRO A1327     -16.295  18.801  47.081  1.00103.41           C  
ATOM   3834  C   PRO A1327     -17.470  19.088  46.130  1.00101.73           C  
ATOM   3835  O   PRO A1327     -18.412  19.793  46.461  1.00 93.65           O  
ATOM   3836  CB  PRO A1327     -16.608  17.722  48.108  1.00 79.10           C  
ATOM   3837  CG  PRO A1327     -17.182  18.509  49.287  1.00 84.74           C  
ATOM   3838  CD  PRO A1327     -16.342  19.784  49.304  1.00 86.37           C  
ATOM   3839  N   TYR A1328     -17.359  18.517  44.933  1.00 82.56           N  
ATOM   3840  CA  TYR A1328     -18.380  18.695  43.890  1.00 73.37           C  
ATOM   3841  C   TYR A1328     -18.438  17.407  43.064  1.00 87.00           C  
ATOM   3842  O   TYR A1328     -17.747  17.301  42.029  1.00 77.15           O  
ATOM   3843  CB  TYR A1328     -18.079  19.939  43.041  1.00 62.69           C  
ATOM   3844  CG  TYR A1328     -19.187  20.289  42.033  1.00 91.54           C  
ATOM   3845  CD1 TYR A1328     -18.840  20.947  40.866  1.00 89.15           C  
ATOM   3846  CD2 TYR A1328     -20.521  20.008  42.293  1.00 80.56           C  
ATOM   3847  CE1 TYR A1328     -19.826  21.324  39.952  1.00 53.62           C  
ATOM   3848  CE2 TYR A1328     -21.511  20.390  41.388  1.00 79.91           C  
ATOM   3849  CZ  TYR A1328     -21.158  21.049  40.221  1.00 70.25           C  
ATOM   3850  OH  TYR A1328     -22.125  21.426  39.335  1.00 74.31           O  
ATOM   3851  H   TYR A1328     -16.633  17.873  44.716  1.00 99.99           H  
ATOM   3852  HD1 TYR A1328     -17.793  21.177  40.674  1.00 99.99           H  
ATOM   3853  HD2 TYR A1328     -20.799  19.508  43.219  1.00 99.99           H  
ATOM   3854  HE1 TYR A1328     -19.531  21.774  39.005  1.00 99.99           H  
ATOM   3855  HE2 TYR A1328     -22.554  20.180  41.628  1.00 99.99           H  
ATOM   3856  HH  TYR A1328     -23.024  21.124  39.702  1.00 99.99           H  
ATOM   3857  N   PRO A1329     -19.248  16.447  43.493  1.00 69.71           N  
ATOM   3858  CA  PRO A1329     -19.261  15.090  42.918  1.00 76.88           C  
ATOM   3859  C   PRO A1329     -19.531  15.157  41.411  1.00 98.42           C  
ATOM   3860  O   PRO A1329     -18.722  14.645  40.648  1.00 75.54           O  
ATOM   3861  CB  PRO A1329     -20.398  14.341  43.605  1.00 71.47           C  
ATOM   3862  CG  PRO A1329     -20.692  15.152  44.863  1.00 93.45           C  
ATOM   3863  CD  PRO A1329     -20.358  16.589  44.467  1.00 56.30           C  
ATOM   3864  N   ALA A1330     -20.518  15.964  41.004  1.00 93.07           N  
ATOM   3865  CA  ALA A1330     -20.853  16.147  39.576  1.00 96.86           C  
ATOM   3866  C   ALA A1330     -19.627  16.350  38.674  1.00 86.30           C  
ATOM   3867  O   ALA A1330     -19.355  15.501  37.829  1.00 97.29           O  
ATOM   3868  CB  ALA A1330     -21.815  17.320  39.396  1.00 70.56           C  
ATOM   3869  H   ALA A1330     -21.211  16.301  41.641  1.00 99.99           H  
ATOM   3870  N   PHE A1331     -18.760  17.288  39.054  1.00 68.26           N  
ATOM   3871  CA  PHE A1331     -17.541  17.546  38.274  1.00 62.82           C  
ATOM   3872  C   PHE A1331     -16.488  16.442  38.451  1.00 78.98           C  
ATOM   3873  O   PHE A1331     -15.970  15.911  37.472  1.00 85.78           O  
ATOM   3874  CB  PHE A1331     -16.956  18.907  38.651  1.00 66.22           C  
ATOM   3875  CG  PHE A1331     -15.721  19.196  37.803  1.00 88.46           C  
ATOM   3876  CD1 PHE A1331     -14.484  18.792  38.277  1.00 79.62           C  
ATOM   3877  CD2 PHE A1331     -15.834  19.793  36.559  1.00110.99           C  
ATOM   3878  CE1 PHE A1331     -13.349  19.012  37.512  1.00 90.80           C  
ATOM   3879  CE2 PHE A1331     -14.705  20.014  35.787  1.00110.48           C  
ATOM   3880  CZ  PHE A1331     -13.453  19.630  36.276  1.00 74.41           C  
ATOM   3881  H   PHE A1331     -18.818  17.764  39.932  1.00 99.99           H  
ATOM   3882  HD1 PHE A1331     -14.423  18.251  39.219  1.00 99.99           H  
ATOM   3883  HD2 PHE A1331     -16.807  20.133  36.216  1.00 99.99           H  
ATOM   3884  HE1 PHE A1331     -12.382  18.677  37.889  1.00 99.99           H  
ATOM   3885  HE2 PHE A1331     -14.806  20.568  34.853  1.00 99.99           H  
ATOM   3886  HZ  PHE A1331     -12.539  19.898  35.747  1.00 99.99           H  
ATOM   3887  N   THR A1332     -16.218  16.090  39.710  1.00 84.90           N  
ATOM   3888  CA  THR A1332     -15.175  15.103  40.069  1.00 75.04           C  
ATOM   3889  C   THR A1332     -15.419  13.741  39.408  1.00 77.42           C  
ATOM   3890  O   THR A1332     -14.537  13.211  38.726  1.00 69.51           O  
ATOM   3891  CB  THR A1332     -15.070  14.969  41.600  1.00 81.43           C  
ATOM   3892  CG2 THR A1332     -14.209  13.790  42.076  1.00 64.15           C  
ATOM   3893  OG1 THR A1332     -14.560  16.195  42.126  1.00 58.29           O  
ATOM   3894  H   THR A1332     -16.696  16.501  40.489  1.00 99.99           H  
ATOM   3895  HG1 THR A1332     -14.388  16.086  43.106  1.00 99.99           H  
ATOM   3896  N   ARG A1333     -16.582  13.161  39.662  1.00 61.49           N  
ATOM   3897  CA  ARG A1333     -16.991  11.871  39.061  1.00 68.51           C  
ATOM   3898  C   ARG A1333     -17.095  11.997  37.534  1.00 83.80           C  
ATOM   3899  O   ARG A1333     -16.956  11.006  36.819  1.00 91.70           O  
ATOM   3900  CB  ARG A1333     -18.359  11.412  39.557  1.00 71.05           C  
ATOM   3901  CG  ARG A1333     -18.571  11.654  41.047  1.00 64.28           C  
ATOM   3902  CD  ARG A1333     -20.067  11.774  41.276  1.00 62.04           C  
ATOM   3903  NE  ARG A1333     -20.595  10.483  41.722  1.00 83.81           N  
ATOM   3904  CZ  ARG A1333     -21.726  10.332  42.401  1.00 96.09           C  
ATOM   3905  NH1 ARG A1333     -22.476  11.375  42.717  1.00 55.04           N1+
ATOM   3906  NH2 ARG A1333     -22.093   9.128  42.804  1.00101.29           N  
ATOM   3907  H   ARG A1333     -17.273  13.573  40.273  1.00 99.99           H  
ATOM   3908  HE  ARG A1333     -20.055   9.680  41.482  1.00 99.99           H  
ATOM   3909 1HH1 ARG A1333     -23.323  11.247  43.236  1.00 99.99           H  
ATOM   3910 2HH1 ARG A1333     -22.178  12.291  42.460  1.00 99.99           H  
ATOM   3911 1HH2 ARG A1333     -22.972   9.002  43.266  1.00 99.99           H  
ATOM   3912 2HH2 ARG A1333     -21.586   8.325  42.497  1.00 99.99           H  
ATOM   3913  N   GLY A1334     -17.267  13.245  37.067  1.00 67.94           N  
ATOM   3914  CA  GLY A1334     -17.250  13.567  35.633  1.00 75.00           C  
ATOM   3915  C   GLY A1334     -15.871  13.253  35.044  1.00 85.22           C  
ATOM   3916  O   GLY A1334     -15.740  12.474  34.103  1.00 78.44           O  
ATOM   3917  H   GLY A1334     -17.288  14.066  37.655  1.00 99.99           H  
ATOM   3918  N   VAL A1335     -14.849  13.730  35.753  1.00 68.62           N  
ATOM   3919  CA  VAL A1335     -13.443  13.486  35.384  1.00 78.32           C  
ATOM   3920  C   VAL A1335     -13.058  12.011  35.595  1.00 96.69           C  
ATOM   3921  O   VAL A1335     -12.419  11.431  34.719  1.00 72.82           O  
ATOM   3922  CB  VAL A1335     -12.489  14.416  36.155  1.00 71.72           C  
ATOM   3923  CG1 VAL A1335     -11.052  14.268  35.642  1.00 67.53           C  
ATOM   3924  CG2 VAL A1335     -12.902  15.885  36.031  1.00 74.10           C  
ATOM   3925  H   VAL A1335     -14.984  14.303  36.565  1.00 99.99           H  
ATOM   3926  N   GLU A1336     -13.502  11.411  36.701  1.00 95.74           N  
ATOM   3927  CA  GLU A1336     -13.237   9.987  36.999  1.00 88.81           C  
ATOM   3928  C   GLU A1336     -13.727   9.071  35.871  1.00 88.85           C  
ATOM   3929  O   GLU A1336     -12.941   8.405  35.207  1.00 81.60           O  
ATOM   3930  CB  GLU A1336     -13.920   9.550  38.296  1.00 94.27           C  
ATOM   3931  CG  GLU A1336     -13.284  10.118  39.568  1.00133.52           C  
ATOM   3932  CD  GLU A1336     -13.976   9.606  40.840  1.00137.52           C  
ATOM   3933  OE1 GLU A1336     -14.566   8.503  40.799  1.00142.78           O  
ATOM   3934  OE2 GLU A1336     -13.916  10.351  41.842  1.00 97.98           O1-
ATOM   3935  H   GLU A1336     -13.972  11.919  37.429  1.00 99.99           H  
ATOM   3936  N   ASP A1337     -15.015   9.177  35.575  1.00 74.96           N  
ATOM   3937  CA  ASP A1337     -15.640   8.376  34.515  1.00 82.04           C  
ATOM   3938  C   ASP A1337     -15.245   8.817  33.095  1.00 88.73           C  
ATOM   3939  O   ASP A1337     -15.621   8.173  32.121  1.00 87.03           O  
ATOM   3940  CB  ASP A1337     -17.133   8.516  34.749  1.00 76.48           C  
ATOM   3941  CG  ASP A1337     -17.541   8.025  36.148  1.00104.72           C  
ATOM   3942  OD1 ASP A1337     -17.077   6.941  36.578  1.00 91.77           O  
ATOM   3943  OD2 ASP A1337     -18.416   8.707  36.709  1.00 99.37           O1-
ATOM   3944  H   ASP A1337     -15.647   9.794  36.058  1.00 99.99           H  
ATOM   3945  N   ASP A1338     -14.511   9.934  33.017  1.00 96.95           N  
ATOM   3946  CA  ASP A1338     -14.098  10.604  31.775  1.00 89.44           C  
ATOM   3947  C   ASP A1338     -15.291  10.767  30.821  1.00 95.01           C  
ATOM   3948  O   ASP A1338     -15.495  10.011  29.875  1.00103.80           O  
ATOM   3949  CB  ASP A1338     -12.936   9.870  31.087  1.00 84.48           C  
ATOM   3950  CG  ASP A1338     -12.386  10.655  29.888  1.00 91.36           C  
ATOM   3951  OD1 ASP A1338     -13.065  11.600  29.418  1.00101.66           O  
ATOM   3952  OD2 ASP A1338     -11.264  10.318  29.461  1.00 77.51           O1-
ATOM   3953  H   ASP A1338     -14.137  10.358  33.843  1.00 99.99           H  
ATOM   3954  N   VAL A1339     -16.009  11.851  31.076  1.00 76.01           N  
ATOM   3955  CA  VAL A1339     -17.229  12.164  30.307  1.00 81.86           C  
ATOM   3956  C   VAL A1339     -17.151  13.529  29.606  1.00 82.85           C  
ATOM   3957  O   VAL A1339     -18.133  14.006  29.029  1.00 80.49           O  
ATOM   3958  CB  VAL A1339     -18.464  12.081  31.224  1.00 76.81           C  
ATOM   3959  CG1 VAL A1339     -18.617  10.683  31.833  1.00 97.32           C  
ATOM   3960  CG2 VAL A1339     -18.460  13.153  32.320  1.00 50.03           C  
ATOM   3961  H   VAL A1339     -15.838  12.431  31.871  1.00 99.99           H  
ATOM   3962  N   PHE A1340     -16.020  14.199  29.787  1.00 60.84           N  
ATOM   3963  CA  PHE A1340     -15.835  15.562  29.276  1.00 58.19           C  
ATOM   3964  C   PHE A1340     -15.138  15.621  27.919  1.00 77.21           C  
ATOM   3965  O   PHE A1340     -14.299  14.793  27.580  1.00 96.43           O  
ATOM   3966  CB  PHE A1340     -15.113  16.411  30.316  1.00 50.49           C  
ATOM   3967  CG  PHE A1340     -16.061  16.696  31.489  1.00 72.25           C  
ATOM   3968  CD1 PHE A1340     -17.225  17.402  31.257  1.00 58.35           C  
ATOM   3969  CD2 PHE A1340     -15.712  16.286  32.758  1.00 91.01           C  
ATOM   3970  CE1 PHE A1340     -18.064  17.727  32.330  1.00 77.90           C  
ATOM   3971  CE2 PHE A1340     -16.551  16.608  33.837  1.00 68.21           C  
ATOM   3972  CZ  PHE A1340     -17.717  17.319  33.605  1.00 76.52           C  
ATOM   3973  H   PHE A1340     -15.253  13.830  30.312  1.00 99.99           H  
ATOM   3974  HD1 PHE A1340     -17.463  17.737  30.253  1.00 99.99           H  
ATOM   3975  HD2 PHE A1340     -14.799  15.715  32.910  1.00 99.99           H  
ATOM   3976  HE1 PHE A1340     -18.921  18.376  32.170  1.00 99.99           H  
ATOM   3977  HE2 PHE A1340     -16.243  16.354  34.848  1.00 99.99           H  
ATOM   3978  HZ  PHE A1340     -18.389  17.560  34.435  1.00 99.99           H  
ATOM   3979  N   ILE A1341     -15.514  16.667  27.188  1.00 63.88           N  
ATOM   3980  CA  ILE A1341     -15.026  16.888  25.818  1.00 72.78           C  
ATOM   3981  C   ILE A1341     -13.625  17.503  25.893  1.00 75.91           C  
ATOM   3982  O   ILE A1341     -13.449  18.626  26.373  1.00 83.74           O  
ATOM   3983  CB  ILE A1341     -16.025  17.739  25.002  1.00 57.76           C  
ATOM   3984  CG1 ILE A1341     -17.271  16.904  24.665  1.00 64.63           C  
ATOM   3985  CG2 ILE A1341     -15.382  18.319  23.730  1.00 53.25           C  
ATOM   3986  CD  ILE A1341     -18.378  17.641  23.893  1.00 66.64           C  
ATOM   3987  H   ILE A1341     -16.054  17.414  27.576  1.00 99.99           H  
ATOM   3988  N   LYS A1342     -12.688  16.784  25.296  1.00 81.50           N  
ATOM   3989  CA  LYS A1342     -11.288  17.227  25.223  1.00 76.53           C  
ATOM   3990  C   LYS A1342     -10.873  17.514  23.779  1.00 70.95           C  
ATOM   3991  O   LYS A1342     -11.589  17.196  22.823  1.00109.91           O  
ATOM   3992  CB  LYS A1342     -10.368  16.153  25.806  1.00 88.23           C  
ATOM   3993  CG  LYS A1342     -10.462  16.052  27.328  1.00 83.54           C  
ATOM   3994  CD  LYS A1342      -9.416  15.050  27.824  1.00 86.97           C  
ATOM   3995  CE  LYS A1342     -10.043  13.898  28.612  1.00 91.91           C  
ATOM   3996  NZ  LYS A1342     -11.100  13.239  27.830  1.00 92.36           N1+
ATOM   3997  H   LYS A1342     -12.883  15.911  24.844  1.00 99.99           H  
ATOM   3998  HZ1 LYS A1342     -11.485  12.479  28.355  1.00 99.99           H  
ATOM   3999  HZ2 LYS A1342     -11.822  13.904  27.639  1.00 99.99           H  
ATOM   4000  HZ3 LYS A1342     -10.723  12.895  26.970  1.00 99.99           H  
ATOM   4001  N   TYR A1343      -9.728  18.174  23.652  1.00 71.51           N  
ATOM   4002  CA  TYR A1343      -9.062  18.314  22.348  1.00 69.83           C  
ATOM   4003  C   TYR A1343      -8.598  16.931  21.829  1.00 70.12           C  
ATOM   4004  O   TYR A1343      -8.485  15.990  22.630  1.00 84.79           O  
ATOM   4005  CB  TYR A1343      -7.880  19.286  22.453  1.00 73.22           C  
ATOM   4006  CG  TYR A1343      -8.304  20.742  22.665  1.00 85.69           C  
ATOM   4007  CD1 TYR A1343      -9.034  21.461  21.731  1.00 77.86           C  
ATOM   4008  CD2 TYR A1343      -7.871  21.327  23.834  1.00 96.79           C  
ATOM   4009  CE1 TYR A1343      -9.347  22.801  21.991  1.00 93.84           C  
ATOM   4010  CE2 TYR A1343      -8.175  22.661  24.097  1.00107.01           C  
ATOM   4011  CZ  TYR A1343      -8.904  23.380  23.168  1.00118.32           C  
ATOM   4012  OH  TYR A1343      -9.202  24.679  23.429  1.00117.32           O  
ATOM   4013  H   TYR A1343      -9.174  18.422  24.450  1.00 99.99           H  
ATOM   4014  HD1 TYR A1343      -9.360  20.991  20.806  1.00 99.99           H  
ATOM   4015  HD2 TYR A1343      -7.281  20.739  24.529  1.00 99.99           H  
ATOM   4016  HE1 TYR A1343     -10.014  23.345  21.323  1.00 99.99           H  
ATOM   4017  HE2 TYR A1343      -7.906  23.083  25.063  1.00 99.99           H  
ATOM   4018  HH  TYR A1343      -8.805  24.945  24.302  1.00 99.99           H  
ATOM   4019  N   PRO A1344      -8.313  16.810  20.530  1.00 88.48           N  
ATOM   4020  CA  PRO A1344      -7.961  15.545  19.847  1.00111.73           C  
ATOM   4021  C   PRO A1344      -6.666  14.816  20.235  1.00116.76           C  
ATOM   4022  O   PRO A1344      -6.634  13.592  20.257  1.00117.50           O  
ATOM   4023  CB  PRO A1344      -7.939  15.901  18.362  1.00 94.57           C  
ATOM   4024  CG  PRO A1344      -7.540  17.373  18.354  1.00 89.05           C  
ATOM   4025  CD  PRO A1344      -8.342  17.906  19.531  1.00 96.03           C  
ATOM   4026  N   ASN A1345      -5.620  15.563  20.593  1.00100.26           N  
ATOM   4027  CA  ASN A1345      -4.313  14.941  20.883  1.00127.93           C  
ATOM   4028  C   ASN A1345      -4.137  14.762  22.392  1.00150.19           C  
ATOM   4029  O   ASN A1345      -3.176  15.255  22.985  1.00148.16           O  
ATOM   4030  CB  ASN A1345      -3.162  15.768  20.295  1.00156.20           C  
ATOM   4031  CG  ASN A1345      -3.285  15.980  18.789  1.00159.90           C  
ATOM   4032  ND2 ASN A1345      -2.748  17.092  18.341  1.00160.35           N  
ATOM   4033  OD1 ASN A1345      -3.901  15.232  18.048  1.00122.45           O  
ATOM   4034  H   ASN A1345      -5.669  16.548  20.714  1.00 99.99           H  
ATOM   4035 1HD2 ASN A1345      -2.818  17.260  17.362  1.00 99.99           H  
ATOM   4036 2HD2 ASN A1345      -2.243  17.693  18.951  1.00 99.99           H  
ATOM   4037  N   ASP A1346      -5.187  14.225  23.020  1.00165.08           N  
ATOM   4038  CA  ASP A1346      -5.238  13.970  24.474  1.00162.29           C  
ATOM   4039  C   ASP A1346      -5.420  15.237  25.320  1.00130.99           C  
ATOM   4040  O   ASP A1346      -5.721  15.107  26.495  1.00107.38           O  
ATOM   4041  CB  ASP A1346      -4.004  13.196  24.976  1.00177.82           C  
ATOM   4042  CG  ASP A1346      -3.844  11.808  24.344  1.00183.05           C  
ATOM   4043  OD1 ASP A1346      -4.209  11.631  23.159  1.00170.81           O  
ATOM   4044  OD2 ASP A1346      -3.351  10.929  25.078  1.00181.32           O1-
ATOM   4045  H   ASP A1346      -5.977  13.862  22.517  1.00 99.99           H  
ATOM   4046  N   GLY A1347      -5.159  16.416  24.701  1.00101.99           N  
ATOM   4047  CA  GLY A1347      -5.270  17.755  25.309  1.00110.51           C  
ATOM   4048  C   GLY A1347      -6.339  17.849  26.403  1.00107.66           C  
ATOM   4049  O   GLY A1347      -7.318  17.114  26.406  1.00102.34           O  
ATOM   4050  H   GLY A1347      -4.815  16.445  23.760  1.00 99.99           H  
ATOM   4051  N   ASP A1348      -6.161  18.826  27.289  1.00 86.72           N  
ATOM   4052  CA  ASP A1348      -7.092  18.986  28.418  1.00129.35           C  
ATOM   4053  C   ASP A1348      -8.542  19.188  27.941  1.00116.44           C  
ATOM   4054  O   ASP A1348      -8.831  19.279  26.738  1.00102.84           O  
ATOM   4055  CB  ASP A1348      -6.608  20.126  29.331  1.00151.14           C  
ATOM   4056  CG  ASP A1348      -7.032  19.919  30.794  1.00140.67           C  
ATOM   4057  OD1 ASP A1348      -7.240  18.748  31.179  1.00101.28           O  
ATOM   4058  OD2 ASP A1348      -7.196  20.944  31.490  1.00110.68           O1-
ATOM   4059  H   ASP A1348      -5.374  19.434  27.260  1.00 99.99           H  
ATOM   4060  N   ILE A1349      -9.449  19.233  28.906  1.00102.97           N  
ATOM   4061  CA  ILE A1349     -10.864  19.578  28.678  1.00 65.23           C  
ATOM   4062  C   ILE A1349     -10.904  20.861  27.818  1.00100.22           C  
ATOM   4063  O   ILE A1349     -10.027  21.724  27.924  1.00 98.38           O  
ATOM   4064  CB  ILE A1349     -11.550  19.906  30.017  1.00 74.56           C  
ATOM   4065  CG1 ILE A1349     -11.091  19.075  31.239  1.00 76.26           C  
ATOM   4066  CG2 ILE A1349     -13.067  19.873  29.796  1.00120.43           C  
ATOM   4067  CD  ILE A1349     -11.712  17.690  31.480  1.00 70.50           C  
ATOM   4068  H   ILE A1349      -9.236  18.998  29.855  1.00 99.99           H  
ATOM   4069  N   VAL A1350     -11.909  20.953  26.958  1.00 88.26           N  
ATOM   4070  CA  VAL A1350     -12.168  22.205  26.224  1.00 77.44           C  
ATOM   4071  C   VAL A1350     -13.070  23.041  27.143  1.00 89.69           C  
ATOM   4072  O   VAL A1350     -14.227  22.694  27.370  1.00 75.34           O  
ATOM   4073  CB  VAL A1350     -12.819  21.964  24.848  1.00 95.89           C  
ATOM   4074  CG1 VAL A1350     -13.057  23.290  24.114  1.00 81.07           C  
ATOM   4075  CG2 VAL A1350     -11.949  21.063  23.966  1.00 95.01           C  
ATOM   4076  H   VAL A1350     -12.607  20.234  26.869  1.00 99.99           H  
ATOM   4077  N   TRP A1351     -12.472  24.087  27.710  1.00 78.79           N  
ATOM   4078  CA  TRP A1351     -13.136  24.919  28.727  1.00 62.02           C  
ATOM   4079  C   TRP A1351     -13.895  26.088  28.102  1.00 63.58           C  
ATOM   4080  O   TRP A1351     -13.298  26.958  27.468  1.00 61.53           O  
ATOM   4081  CB  TRP A1351     -12.130  25.501  29.724  1.00 71.79           C  
ATOM   4082  CG  TRP A1351     -11.469  24.427  30.587  1.00 64.03           C  
ATOM   4083  CD1 TRP A1351     -10.208  24.018  30.481  1.00 69.18           C  
ATOM   4084  CD2 TRP A1351     -12.037  23.774  31.656  1.00 78.75           C  
ATOM   4085  CE2 TRP A1351     -11.045  22.955  32.181  1.00 79.64           C  
ATOM   4086  CE3 TRP A1351     -13.304  23.794  32.219  1.00 75.08           C  
ATOM   4087  NE1 TRP A1351      -9.960  23.123  31.441  1.00 68.74           N  
ATOM   4088  CZ2 TRP A1351     -11.332  22.171  33.290  1.00 59.81           C  
ATOM   4089  CZ3 TRP A1351     -13.599  23.011  33.312  1.00 89.69           C  
ATOM   4090  CH2 TRP A1351     -12.599  22.189  33.840  1.00 75.43           C  
ATOM   4091  H   TRP A1351     -11.568  24.403  27.433  1.00 99.99           H  
ATOM   4092  HD1 TRP A1351      -9.497  24.376  29.744  1.00 99.99           H  
ATOM   4093  HE1 TRP A1351      -9.086  22.648  31.571  1.00 99.99           H  
ATOM   4094  HE3 TRP A1351     -14.090  24.360  31.728  1.00 99.99           H  
ATOM   4095  HZ2 TRP A1351     -10.521  21.688  33.840  1.00 99.99           H  
ATOM   4096  HZ3 TRP A1351     -14.591  23.050  33.763  1.00 99.99           H  
ATOM   4097  HH2 TRP A1351     -12.811  21.565  34.693  1.00 99.99           H  
ATOM   4098  N   GLY A1352     -15.206  26.080  28.357  1.00 56.19           N  
ATOM   4099  CA  GLY A1352     -16.059  27.227  27.999  1.00 76.30           C  
ATOM   4100  C   GLY A1352     -16.460  27.949  29.290  1.00 89.68           C  
ATOM   4101  O   GLY A1352     -16.013  27.593  30.381  1.00 96.71           O  
ATOM   4102  H   GLY A1352     -15.657  25.384  28.935  1.00 99.99           H  
ATOM   4103  N   LYS A1353     -17.299  28.970  29.138  1.00 90.23           N  
ATOM   4104  CA  LYS A1353     -17.873  29.684  30.296  1.00 68.80           C  
ATOM   4105  C   LYS A1353     -19.368  29.897  30.047  1.00 62.37           C  
ATOM   4106  O   LYS A1353     -19.756  30.221  28.928  1.00 93.71           O  
ATOM   4107  CB  LYS A1353     -17.225  31.061  30.486  1.00 67.87           C  
ATOM   4108  CG  LYS A1353     -15.696  31.011  30.547  1.00 77.38           C  
ATOM   4109  CD  LYS A1353     -15.107  32.341  31.009  1.00 62.09           C  
ATOM   4110  CE  LYS A1353     -14.316  32.112  32.296  1.00 67.26           C  
ATOM   4111  NZ  LYS A1353     -13.680  33.342  32.788  1.00 87.29           N1+
ATOM   4112  H   LYS A1353     -17.561  29.331  28.243  1.00 99.99           H  
ATOM   4113  HZ1 LYS A1353     -13.210  33.151  33.648  1.00 99.99           H  
ATOM   4114  HZ2 LYS A1353     -13.039  33.686  32.105  1.00 99.99           H  
ATOM   4115  HZ3 LYS A1353     -14.389  34.031  32.960  1.00 99.99           H  
ATOM   4116  N   VAL A1354     -20.192  29.652  31.070  1.00 70.25           N  
ATOM   4117  CA  VAL A1354     -21.649  29.849  30.902  1.00 77.61           C  
ATOM   4118  C   VAL A1354     -22.268  30.618  32.089  1.00 88.64           C  
ATOM   4119  O   VAL A1354     -21.976  31.796  32.271  1.00 99.73           O  
ATOM   4120  CB  VAL A1354     -22.422  28.550  30.558  1.00 66.04           C  
ATOM   4121  CG1 VAL A1354     -23.738  28.912  29.863  1.00 55.45           C  
ATOM   4122  CG2 VAL A1354     -21.662  27.554  29.675  1.00 45.60           C  
ATOM   4123  H   VAL A1354     -19.856  29.461  31.990  1.00 99.99           H  
ATOM   4124  N   TRP A1355     -23.007  29.924  32.944  1.00 66.25           N  
ATOM   4125  CA  TRP A1355     -23.701  30.529  34.104  1.00 61.39           C  
ATOM   4126  C   TRP A1355     -22.939  30.354  35.433  1.00 87.16           C  
ATOM   4127  O   TRP A1355     -22.913  31.326  36.213  1.00 83.40           O  
ATOM   4128  CB  TRP A1355     -25.105  29.947  34.290  1.00 51.65           C  
ATOM   4129  CG  TRP A1355     -26.067  30.186  33.125  1.00 61.06           C  
ATOM   4130  CD1 TRP A1355     -26.764  29.221  32.535  1.00 84.35           C  
ATOM   4131  CD2 TRP A1355     -26.438  31.371  32.565  1.00 58.09           C  
ATOM   4132  CE2 TRP A1355     -27.399  31.074  31.596  1.00 74.60           C  
ATOM   4133  CE3 TRP A1355     -26.069  32.704  32.783  1.00 66.51           C  
ATOM   4134  NE1 TRP A1355     -27.562  29.751  31.621  1.00 65.76           N  
ATOM   4135  CZ2 TRP A1355     -27.974  32.082  30.859  1.00 81.67           C  
ATOM   4136  CZ3 TRP A1355     -26.615  33.700  32.024  1.00 71.69           C  
ATOM   4137  CH2 TRP A1355     -27.580  33.398  31.042  1.00 77.60           C  
ATOM   4138  H   TRP A1355     -23.092  28.930  32.876  1.00 99.99           H  
ATOM   4139  HD1 TRP A1355     -26.674  28.175  32.770  1.00 99.99           H  
ATOM   4140  HE1 TRP A1355     -28.189  29.232  31.032  1.00 99.99           H  
ATOM   4141  HE3 TRP A1355     -25.447  32.951  33.649  1.00 99.99           H  
ATOM   4142  HZ2 TRP A1355     -28.865  31.883  30.253  1.00 99.99           H  
ATOM   4143  HZ3 TRP A1355     -26.310  34.733  32.195  1.00 99.99           H  
ATOM   4144  HH2 TRP A1355     -28.015  34.179  30.430  1.00 99.99           H  
ATOM   4145  N   PRO A1356     -22.375  29.182  35.739  1.00 67.74           N  
ATOM   4146  CA  PRO A1356     -21.655  28.921  37.004  1.00 71.91           C  
ATOM   4147  C   PRO A1356     -20.657  30.028  37.363  1.00 80.27           C  
ATOM   4148  O   PRO A1356     -19.826  30.412  36.550  1.00 99.40           O  
ATOM   4149  CB  PRO A1356     -20.905  27.618  36.746  1.00 47.19           C  
ATOM   4150  CG  PRO A1356     -21.871  26.825  35.873  1.00 87.29           C  
ATOM   4151  CD  PRO A1356     -22.464  27.903  34.977  1.00 67.69           C  
ATOM   4152  N   ASP A1357     -20.792  30.543  38.583  1.00 67.74           N  
ATOM   4153  CA  ASP A1357     -19.830  31.519  39.129  1.00 70.83           C  
ATOM   4154  C   ASP A1357     -18.616  30.842  39.774  1.00 84.72           C  
ATOM   4155  O   ASP A1357     -18.678  29.706  40.239  1.00 64.54           O  
ATOM   4156  CB  ASP A1357     -20.500  32.426  40.163  1.00 47.82           C  
ATOM   4157  CG  ASP A1357     -21.366  33.496  39.504  1.00 90.49           C  
ATOM   4158  OD1 ASP A1357     -20.791  34.331  38.774  1.00 95.37           O  
ATOM   4159  OD2 ASP A1357     -22.573  33.509  39.816  1.00 78.77           O1-
ATOM   4160  H   ASP A1357     -21.525  30.257  39.202  1.00 99.99           H  
ATOM   4161  N   PHE A1358     -17.529  31.607  39.831  1.00 80.42           N  
ATOM   4162  CA  PHE A1358     -16.348  31.231  40.616  1.00 60.10           C  
ATOM   4163  C   PHE A1358     -16.710  31.147  42.105  1.00 82.12           C  
ATOM   4164  O   PHE A1358     -17.733  31.723  42.511  1.00 90.64           O  
ATOM   4165  CB  PHE A1358     -15.225  32.248  40.412  1.00 66.77           C  
ATOM   4166  CG  PHE A1358     -14.445  31.968  39.129  1.00 71.59           C  
ATOM   4167  CD1 PHE A1358     -13.867  30.734  38.895  1.00 56.91           C  
ATOM   4168  CD2 PHE A1358     -14.313  33.006  38.237  1.00 73.81           C  
ATOM   4169  CE1 PHE A1358     -13.135  30.546  37.715  1.00101.09           C  
ATOM   4170  CE2 PHE A1358     -13.581  32.819  37.062  1.00 61.50           C  
ATOM   4171  CZ  PHE A1358     -13.002  31.585  36.816  1.00 97.98           C  
ATOM   4172  H   PHE A1358     -17.491  32.529  39.434  1.00 99.99           H  
ATOM   4173  HD1 PHE A1358     -13.966  29.929  39.619  1.00 99.99           H  
ATOM   4174  HD2 PHE A1358     -14.777  33.963  38.457  1.00 99.99           H  
ATOM   4175  HE1 PHE A1358     -12.649  29.598  37.522  1.00 99.99           H  
ATOM   4176  HE2 PHE A1358     -13.439  33.651  36.378  1.00 99.99           H  
ATOM   4177  HZ  PHE A1358     -12.399  31.446  35.915  1.00 99.99           H  
ATOM   4178  N   PRO A1359     -15.910  30.447  42.904  1.00 89.95           N  
ATOM   4179  CA  PRO A1359     -16.232  30.165  44.312  1.00 87.23           C  
ATOM   4180  C   PRO A1359     -16.292  31.396  45.225  1.00 85.49           C  
ATOM   4181  O   PRO A1359     -17.284  31.608  45.903  1.00110.11           O  
ATOM   4182  CB  PRO A1359     -15.176  29.165  44.780  1.00106.16           C  
ATOM   4183  CG  PRO A1359     -14.671  28.535  43.484  1.00101.01           C  
ATOM   4184  CD  PRO A1359     -14.687  29.707  42.514  1.00 85.67           C  
ATOM   4185  N   ASP A1360     -15.199  32.167  45.278  1.00 71.09           N  
ATOM   4186  CA  ASP A1360     -15.112  33.277  46.248  1.00107.18           C  
ATOM   4187  C   ASP A1360     -15.451  34.671  45.709  1.00 86.92           C  
ATOM   4188  O   ASP A1360     -15.635  35.609  46.480  1.00 83.17           O  
ATOM   4189  CB  ASP A1360     -13.742  33.288  46.932  1.00 85.34           C  
ATOM   4190  CG  ASP A1360     -13.602  32.107  47.895  1.00103.45           C  
ATOM   4191  OD1 ASP A1360     -14.315  32.113  48.921  1.00 91.67           O  
ATOM   4192  OD2 ASP A1360     -12.785  31.216  47.576  1.00113.12           O1-
ATOM   4193  H   ASP A1360     -14.371  31.970  44.760  1.00 99.99           H  
ATOM   4194  N   VAL A1361     -15.531  34.775  44.384  1.00 94.55           N  
ATOM   4195  CA  VAL A1361     -15.777  36.061  43.711  1.00 98.18           C  
ATOM   4196  C   VAL A1361     -17.092  36.695  44.208  1.00 87.02           C  
ATOM   4197  O   VAL A1361     -18.115  36.032  44.347  1.00 84.67           O  
ATOM   4198  CB  VAL A1361     -15.739  35.854  42.183  1.00 83.21           C  
ATOM   4199  CG1 VAL A1361     -16.962  35.123  41.611  1.00 74.85           C  
ATOM   4200  CG2 VAL A1361     -15.489  37.184  41.471  1.00 74.72           C  
ATOM   4201  H   VAL A1361     -15.588  33.972  43.797  1.00 99.99           H  
ATOM   4202  N   VAL A1362     -17.017  38.000  44.443  1.00 69.13           N  
ATOM   4203  CA  VAL A1362     -18.180  38.799  44.866  1.00 82.99           C  
ATOM   4204  C   VAL A1362     -18.733  39.394  43.570  1.00 88.65           C  
ATOM   4205  O   VAL A1362     -18.007  40.075  42.844  1.00 95.97           O  
ATOM   4206  CB  VAL A1362     -17.767  39.947  45.806  1.00109.92           C  
ATOM   4207  CG1 VAL A1362     -19.004  40.660  46.364  1.00 52.55           C  
ATOM   4208  CG2 VAL A1362     -16.859  39.487  46.952  1.00 87.69           C  
ATOM   4209  H   VAL A1362     -16.178  38.520  44.307  1.00 99.99           H  
ATOM   4210  N   VAL A1363     -20.046  39.347  43.432  1.00 85.59           N  
ATOM   4211  CA  VAL A1363     -20.666  39.623  42.126  1.00 93.62           C  
ATOM   4212  C   VAL A1363     -21.496  40.911  42.134  1.00 97.65           C  
ATOM   4213  O   VAL A1363     -22.533  40.987  42.788  1.00 84.64           O  
ATOM   4214  CB  VAL A1363     -21.388  38.369  41.561  1.00 81.18           C  
ATOM   4215  CG1 VAL A1363     -22.127  37.546  42.623  1.00113.81           C  
ATOM   4216  CG2 VAL A1363     -22.379  38.689  40.432  1.00 64.56           C  
ATOM   4217  H   VAL A1363     -20.680  39.265  44.204  1.00 99.99           H  
ATOM   4218  N   ASN A1364     -21.060  41.846  41.291  1.00 89.53           N  
ATOM   4219  CA  ASN A1364     -21.833  43.061  40.995  1.00100.12           C  
ATOM   4220  C   ASN A1364     -22.790  42.725  39.846  1.00106.77           C  
ATOM   4221  O   ASN A1364     -22.366  42.622  38.694  1.00103.84           O  
ATOM   4222  CB  ASN A1364     -20.891  44.203  40.590  1.00103.89           C  
ATOM   4223  CG  ASN A1364     -21.617  45.544  40.436  1.00110.84           C  
ATOM   4224  ND2 ASN A1364     -20.907  46.611  40.728  1.00 85.35           N  
ATOM   4225  OD1 ASN A1364     -22.777  45.641  40.059  1.00102.75           O  
ATOM   4226  H   ASN A1364     -20.198  41.756  40.779  1.00 99.99           H  
ATOM   4227 1HD2 ASN A1364     -21.352  47.500  40.656  1.00 99.99           H  
ATOM   4228 2HD2 ASN A1364     -19.959  46.519  41.016  1.00 99.99           H  
ATOM   4229  N   GLY A1365     -24.071  42.559  40.207  1.00 90.34           N  
ATOM   4230  CA  GLY A1365     -25.133  42.219  39.237  1.00112.45           C  
ATOM   4231  C   GLY A1365     -25.221  43.150  38.012  1.00116.28           C  
ATOM   4232  O   GLY A1365     -25.766  42.766  36.981  1.00 74.53           O  
ATOM   4233  H   GLY A1365     -24.393  42.595  41.162  1.00 99.99           H  
ATOM   4234  N   SER A1366     -24.630  44.336  38.127  1.00127.57           N  
ATOM   4235  CA  SER A1366     -24.808  45.412  37.134  1.00100.89           C  
ATOM   4236  C   SER A1366     -23.634  45.616  36.164  1.00 85.68           C  
ATOM   4237  O   SER A1366     -23.732  46.458  35.261  1.00 84.40           O  
ATOM   4238  CB  SER A1366     -25.108  46.716  37.877  1.00 97.96           C  
ATOM   4239  OG  SER A1366     -26.237  46.528  38.739  1.00101.18           O  
ATOM   4240  H   SER A1366     -24.083  44.591  38.927  1.00 99.99           H  
ATOM   4241  HG  SER A1366     -26.442  47.382  39.213  1.00 99.99           H  
ATOM   4242  N   LEU A1367     -22.536  44.896  36.349  1.00 89.96           N  
ATOM   4243  CA  LEU A1367     -21.347  45.016  35.476  1.00 98.80           C  
ATOM   4244  C   LEU A1367     -21.653  44.727  33.999  1.00120.25           C  
ATOM   4245  O   LEU A1367     -22.565  43.993  33.674  1.00 92.20           O  
ATOM   4246  CB  LEU A1367     -20.252  44.065  35.948  1.00 99.73           C  
ATOM   4247  CG  LEU A1367     -19.242  44.731  36.883  1.00101.47           C  
ATOM   4248  CD1 LEU A1367     -18.276  43.658  37.362  1.00 95.74           C  
ATOM   4249  CD2 LEU A1367     -18.419  45.800  36.158  1.00 99.18           C  
ATOM   4250  H   LEU A1367     -22.486  44.153  37.025  1.00 99.99           H  
ATOM   4251  N   ASP A1368     -20.798  45.293  33.120  1.00131.56           N  
ATOM   4252  CA  ASP A1368     -20.869  44.999  31.675  1.00109.84           C  
ATOM   4253  C   ASP A1368     -20.988  43.477  31.500  1.00125.61           C  
ATOM   4254  O   ASP A1368     -20.294  42.724  32.187  1.00129.07           O  
ATOM   4255  CB  ASP A1368     -19.595  45.523  30.986  1.00 99.99           C  
ATOM   4256  CG  ASP A1368     -19.547  45.346  29.459  1.00 99.99           C  
ATOM   4257  OD1 ASP A1368     -20.505  44.771  28.899  1.00 99.99           O  
ATOM   4258  OD2 ASP A1368     -18.493  45.675  28.881  1.00 99.99           O1-
ATOM   4259  H   ASP A1368     -20.114  45.950  33.405  1.00 99.99           H  
ATOM   4260  N   TRP A1369     -21.880  43.052  30.610  1.00121.20           N  
ATOM   4261  CA  TRP A1369     -22.081  41.612  30.356  1.00108.81           C  
ATOM   4262  C   TRP A1369     -20.765  40.903  29.983  1.00107.04           C  
ATOM   4263  O   TRP A1369     -20.479  39.827  30.491  1.00 73.90           O  
ATOM   4264  CB  TRP A1369     -23.136  41.390  29.271  1.00 86.91           C  
ATOM   4265  CG  TRP A1369     -23.569  39.914  29.227  1.00118.29           C  
ATOM   4266  CD1 TRP A1369     -24.578  39.393  29.927  1.00131.89           C  
ATOM   4267  CD2 TRP A1369     -23.011  38.907  28.483  1.00102.58           C  
ATOM   4268  CE2 TRP A1369     -23.743  37.749  28.763  1.00 94.20           C  
ATOM   4269  CE3 TRP A1369     -21.939  38.838  27.585  1.00107.23           C  
ATOM   4270  NE1 TRP A1369     -24.682  38.096  29.643  1.00103.70           N  
ATOM   4271  CZ2 TRP A1369     -23.410  36.557  28.156  1.00115.63           C  
ATOM   4272  CZ3 TRP A1369     -21.635  37.659  26.954  1.00131.87           C  
ATOM   4273  CH2 TRP A1369     -22.377  36.499  27.234  1.00144.35           C  
ATOM   4274  H   TRP A1369     -22.501  43.674  30.129  1.00 99.99           H  
ATOM   4275  HD1 TRP A1369     -25.203  39.941  30.628  1.00 99.99           H  
ATOM   4276  HE1 TRP A1369     -25.366  37.473  30.031  1.00 99.99           H  
ATOM   4277  HE3 TRP A1369     -21.254  39.686  27.496  1.00 99.99           H  
ATOM   4278  HZ2 TRP A1369     -23.828  35.614  28.527  1.00 99.99           H  
ATOM   4279  HZ3 TRP A1369     -20.801  37.621  26.252  1.00 99.99           H  
ATOM   4280  HH2 TRP A1369     -22.145  35.559  26.745  1.00 99.99           H  
ATOM   4281  N   ASP A1370     -19.886  41.627  29.276  1.00 96.82           N  
ATOM   4282  CA  ASP A1370     -18.545  41.114  28.937  1.00 83.10           C  
ATOM   4283  C   ASP A1370     -17.643  40.953  30.167  1.00 97.01           C  
ATOM   4284  O   ASP A1370     -17.142  39.866  30.431  1.00 73.67           O  
ATOM   4285  CB  ASP A1370     -17.851  42.005  27.902  1.00127.98           C  
ATOM   4286  CG  ASP A1370     -18.457  41.868  26.502  1.00133.41           C  
ATOM   4287  OD1 ASP A1370     -18.903  40.751  26.164  1.00108.04           O  
ATOM   4288  OD2 ASP A1370     -18.492  42.911  25.818  1.00 95.00           O1-
ATOM   4289  H   ASP A1370     -20.087  42.565  29.000  1.00 99.99           H  
ATOM   4290  N   SER A1371     -17.558  42.016  30.973  1.00138.68           N  
ATOM   4291  CA  SER A1371     -16.754  42.036  32.214  1.00130.95           C  
ATOM   4292  C   SER A1371     -17.208  40.934  33.180  1.00110.01           C  
ATOM   4293  O   SER A1371     -16.383  40.190  33.711  1.00 95.84           O  
ATOM   4294  CB  SER A1371     -16.907  43.375  32.943  1.00110.18           C  
ATOM   4295  OG  SER A1371     -16.883  44.464  32.017  1.00110.96           O  
ATOM   4296  H   SER A1371     -17.976  42.895  30.760  1.00 99.99           H  
ATOM   4297  HG  SER A1371     -16.918  45.328  32.525  1.00 99.99           H  
ATOM   4298  N   GLN A1372     -18.529  40.745  33.255  1.00 77.76           N  
ATOM   4299  CA  GLN A1372     -19.144  39.661  34.042  1.00 63.50           C  
ATOM   4300  C   GLN A1372     -18.649  38.264  33.648  1.00 77.06           C  
ATOM   4301  O   GLN A1372     -18.461  37.406  34.515  1.00 86.12           O  
ATOM   4302  CB  GLN A1372     -20.657  39.672  33.848  1.00 59.53           C  
ATOM   4303  CG  GLN A1372     -21.358  40.638  34.803  1.00 70.27           C  
ATOM   4304  CD  GLN A1372     -22.580  39.968  35.436  1.00 90.96           C  
ATOM   4305  NE2 GLN A1372     -22.418  38.737  35.876  1.00 85.97           N  
ATOM   4306  OE1 GLN A1372     -23.663  40.521  35.531  1.00 93.03           O  
ATOM   4307  H   GLN A1372     -19.190  41.334  32.776  1.00 99.99           H  
ATOM   4308 1HE2 GLN A1372     -23.211  38.287  36.262  1.00 99.99           H  
ATOM   4309 2HE2 GLN A1372     -21.553  38.255  35.750  1.00 99.99           H  
ATOM   4310  N   VAL A1373     -18.398  38.080  32.355  1.00 63.74           N  
ATOM   4311  CA  VAL A1373     -17.950  36.784  31.808  1.00 75.19           C  
ATOM   4312  C   VAL A1373     -16.487  36.460  32.144  1.00 86.93           C  
ATOM   4313  O   VAL A1373     -16.142  35.290  32.284  1.00 93.41           O  
ATOM   4314  CB  VAL A1373     -18.261  36.678  30.302  1.00 71.52           C  
ATOM   4315  CG1 VAL A1373     -17.698  35.408  29.648  1.00 59.68           C  
ATOM   4316  CG2 VAL A1373     -19.777  36.657  30.095  1.00 59.13           C  
ATOM   4317  H   VAL A1373     -18.526  38.805  31.669  1.00 99.99           H  
ATOM   4318  N   GLU A1374     -15.649  37.479  32.316  1.00 71.12           N  
ATOM   4319  CA  GLU A1374     -14.249  37.185  32.657  1.00105.42           C  
ATOM   4320  C   GLU A1374     -14.068  37.083  34.173  1.00118.73           C  
ATOM   4321  O   GLU A1374     -13.478  36.126  34.664  1.00130.71           O  
ATOM   4322  CB  GLU A1374     -13.253  38.181  32.056  1.00 82.93           C  
ATOM   4323  CG  GLU A1374     -11.828  37.729  32.405  1.00105.04           C  
ATOM   4324  CD  GLU A1374     -10.722  38.589  31.805  1.00131.60           C  
ATOM   4325  OE1 GLU A1374      -9.704  37.974  31.425  1.00124.41           O  
ATOM   4326  OE2 GLU A1374     -10.908  39.825  31.740  1.00130.67           O1-
ATOM   4327  H   GLU A1374     -15.959  38.425  32.421  1.00 99.99           H  
ATOM   4328  N   LEU A1375     -14.601  38.072  34.885  1.00 93.14           N  
ATOM   4329  CA  LEU A1375     -14.326  38.181  36.322  1.00 87.93           C  
ATOM   4330  C   LEU A1375     -15.019  37.085  37.142  1.00 72.19           C  
ATOM   4331  O   LEU A1375     -14.470  36.615  38.132  1.00 91.60           O  
ATOM   4332  CB  LEU A1375     -14.723  39.572  36.831  1.00 86.80           C  
ATOM   4333  CG  LEU A1375     -13.989  40.743  36.166  1.00 73.32           C  
ATOM   4334  CD1 LEU A1375     -14.541  42.047  36.742  1.00 64.89           C  
ATOM   4335  CD2 LEU A1375     -12.471  40.678  36.374  1.00 83.92           C  
ATOM   4336  H   LEU A1375     -15.268  38.723  34.518  1.00 99.99           H  
ATOM   4337  N   TYR A1376     -16.260  36.762  36.755  1.00 67.05           N  
ATOM   4338  CA  TYR A1376     -17.137  35.943  37.611  1.00 79.66           C  
ATOM   4339  C   TYR A1376     -17.313  34.501  37.153  1.00 83.58           C  
ATOM   4340  O   TYR A1376     -17.176  33.594  37.973  1.00 88.31           O  
ATOM   4341  CB  TYR A1376     -18.517  36.600  37.768  1.00 53.33           C  
ATOM   4342  CG  TYR A1376     -18.497  38.042  38.308  1.00 77.28           C  
ATOM   4343  CD1 TYR A1376     -19.667  38.776  38.315  1.00 99.39           C  
ATOM   4344  CD2 TYR A1376     -17.332  38.630  38.769  1.00 89.17           C  
ATOM   4345  CE1 TYR A1376     -19.658  40.093  38.795  1.00101.58           C  
ATOM   4346  CE2 TYR A1376     -17.303  39.937  39.227  1.00101.80           C  
ATOM   4347  CZ  TYR A1376     -18.478  40.659  39.241  1.00 97.98           C  
ATOM   4348  OH  TYR A1376     -18.472  41.894  39.812  1.00 89.06           O  
ATOM   4349  H   TYR A1376     -16.702  37.169  35.959  1.00 99.99           H  
ATOM   4350  HD1 TYR A1376     -20.595  38.313  37.990  1.00 99.99           H  
ATOM   4351  HD2 TYR A1376     -16.416  38.064  38.828  1.00 99.99           H  
ATOM   4352  HE1 TYR A1376     -20.602  40.624  38.909  1.00 99.99           H  
ATOM   4353  HE2 TYR A1376     -16.367  40.331  39.618  1.00 99.99           H  
ATOM   4354  HH  TYR A1376     -17.515  42.156  39.961  1.00 99.99           H  
ATOM   4355  N   ARG A1377     -17.703  34.317  35.900  1.00 62.46           N  
ATOM   4356  CA  ARG A1377     -18.076  32.982  35.392  1.00 85.21           C  
ATOM   4357  C   ARG A1377     -16.909  31.988  35.443  1.00 73.41           C  
ATOM   4358  O   ARG A1377     -15.806  32.281  34.986  1.00 72.42           O  
ATOM   4359  CB  ARG A1377     -18.623  33.084  33.965  1.00 82.29           C  
ATOM   4360  CG  ARG A1377     -19.832  34.018  33.822  1.00 83.33           C  
ATOM   4361  CD  ARG A1377     -21.046  33.557  34.631  1.00 86.77           C  
ATOM   4362  NE  ARG A1377     -21.278  34.460  35.771  1.00121.60           N  
ATOM   4363  CZ  ARG A1377     -22.226  35.400  35.832  1.00120.66           C  
ATOM   4364  NH1 ARG A1377     -23.047  35.618  34.810  1.00 97.53           N1+
ATOM   4365  NH2 ARG A1377     -22.365  36.130  36.930  1.00 83.20           N  
ATOM   4366  H   ARG A1377     -17.808  35.070  35.247  1.00 99.99           H  
ATOM   4367  HE  ARG A1377     -20.696  34.302  36.567  1.00 99.99           H  
ATOM   4368 1HH1 ARG A1377     -23.755  36.319  34.842  1.00 99.99           H  
ATOM   4369 2HH1 ARG A1377     -22.940  35.048  33.995  1.00 99.99           H  
ATOM   4370 1HH2 ARG A1377     -23.085  36.814  36.984  1.00 99.99           H  
ATOM   4371 2HH2 ARG A1377     -21.767  35.969  37.715  1.00 99.99           H  
ATOM   4372  N   ALA A1378     -17.156  30.854  36.082  1.00 61.88           N  
ATOM   4373  CA  ALA A1378     -16.171  29.765  36.208  1.00 82.48           C  
ATOM   4374  C   ALA A1378     -15.909  29.079  34.858  1.00 70.51           C  
ATOM   4375  O   ALA A1378     -16.712  29.168  33.926  1.00 62.68           O  
ATOM   4376  CB  ALA A1378     -16.681  28.747  37.230  1.00 79.47           C  
ATOM   4377  H   ALA A1378     -18.082  30.631  36.406  1.00 99.99           H  
ATOM   4378  N   TYR A1379     -14.796  28.356  34.795  1.00 74.06           N  
ATOM   4379  CA  TYR A1379     -14.480  27.503  33.634  1.00 79.28           C  
ATOM   4380  C   TYR A1379     -15.302  26.226  33.776  1.00 79.51           C  
ATOM   4381  O   TYR A1379     -15.336  25.597  34.840  1.00 77.42           O  
ATOM   4382  CB  TYR A1379     -13.002  27.110  33.568  1.00 60.88           C  
ATOM   4383  CG  TYR A1379     -12.016  28.242  33.247  1.00 68.69           C  
ATOM   4384  CD1 TYR A1379     -10.862  27.918  32.557  1.00 62.96           C  
ATOM   4385  CD2 TYR A1379     -12.194  29.536  33.716  1.00 73.03           C  
ATOM   4386  CE1 TYR A1379      -9.888  28.893  32.334  1.00 64.88           C  
ATOM   4387  CE2 TYR A1379     -11.226  30.511  33.498  1.00 66.13           C  
ATOM   4388  CZ  TYR A1379     -10.079  30.184  32.795  1.00 74.57           C  
ATOM   4389  OH  TYR A1379      -9.125  31.122  32.535  1.00 82.37           O  
ATOM   4390  H   TYR A1379     -14.148  28.306  35.553  1.00 99.99           H  
ATOM   4391  HD1 TYR A1379     -10.716  26.899  32.204  1.00 99.99           H  
ATOM   4392  HD2 TYR A1379     -13.093  29.813  34.252  1.00 99.99           H  
ATOM   4393  HE1 TYR A1379      -8.952  28.620  31.850  1.00 99.99           H  
ATOM   4394  HE2 TYR A1379     -11.356  31.487  33.962  1.00 99.99           H  
ATOM   4395  HH  TYR A1379      -9.407  32.000  32.921  1.00 99.99           H  
ATOM   4396  N   VAL A1380     -15.970  25.897  32.685  1.00 71.66           N  
ATOM   4397  CA  VAL A1380     -16.916  24.773  32.661  1.00 70.88           C  
ATOM   4398  C   VAL A1380     -16.517  23.792  31.550  1.00 88.15           C  
ATOM   4399  O   VAL A1380     -16.034  24.183  30.486  1.00 75.91           O  
ATOM   4400  CB  VAL A1380     -18.363  25.284  32.484  1.00 55.90           C  
ATOM   4401  CG1 VAL A1380     -18.726  26.388  33.486  1.00 62.31           C  
ATOM   4402  CG2 VAL A1380     -18.638  25.789  31.065  1.00 69.39           C  
ATOM   4403  H   VAL A1380     -15.929  26.442  31.840  1.00 99.99           H  
ATOM   4404  N   ALA A1381     -16.820  22.535  31.799  1.00 64.86           N  
ATOM   4405  CA  ALA A1381     -16.551  21.464  30.838  1.00 60.54           C  
ATOM   4406  C   ALA A1381     -17.881  21.036  30.214  1.00 80.70           C  
ATOM   4407  O   ALA A1381     -18.923  21.096  30.859  1.00 74.06           O  
ATOM   4408  CB  ALA A1381     -15.927  20.326  31.636  1.00 75.74           C  
ATOM   4409  H   ALA A1381     -17.258  22.248  32.659  1.00 99.99           H  
ATOM   4410  N   PHE A1382     -17.803  20.556  28.976  1.00 69.65           N  
ATOM   4411  CA  PHE A1382     -19.012  20.090  28.278  1.00 72.86           C  
ATOM   4412  C   PHE A1382     -18.994  18.568  28.157  1.00 76.15           C  
ATOM   4413  O   PHE A1382     -18.031  18.024  27.591  1.00 73.73           O  
ATOM   4414  CB  PHE A1382     -19.185  20.726  26.898  1.00 54.18           C  
ATOM   4415  CG  PHE A1382     -19.393  22.237  27.017  1.00 45.34           C  
ATOM   4416  CD1 PHE A1382     -20.665  22.782  27.005  1.00 63.66           C  
ATOM   4417  CD2 PHE A1382     -18.279  23.046  27.130  1.00 55.33           C  
ATOM   4418  CE1 PHE A1382     -20.821  24.170  27.095  1.00 62.37           C  
ATOM   4419  CE2 PHE A1382     -18.431  24.426  27.209  1.00 80.46           C  
ATOM   4420  CZ  PHE A1382     -19.703  24.985  27.188  1.00 72.04           C  
ATOM   4421  H   PHE A1382     -16.934  20.423  28.503  1.00 99.99           H  
ATOM   4422  HD1 PHE A1382     -21.529  22.124  26.930  1.00 99.99           H  
ATOM   4423  HD2 PHE A1382     -17.287  22.598  27.130  1.00 99.99           H  
ATOM   4424  HE1 PHE A1382     -21.819  24.604  27.168  1.00 99.99           H  
ATOM   4425  HE2 PHE A1382     -17.541  25.045  27.249  1.00 99.99           H  
ATOM   4426  HZ  PHE A1382     -19.828  26.069  27.279  1.00 99.99           H  
ATOM   4427  N   PRO A1383     -19.913  17.886  28.828  1.00 62.97           N  
ATOM   4428  CA  PRO A1383     -20.052  16.425  28.717  1.00 79.58           C  
ATOM   4429  C   PRO A1383     -20.394  16.021  27.279  1.00 78.53           C  
ATOM   4430  O   PRO A1383     -21.091  16.742  26.565  1.00 80.48           O  
ATOM   4431  CB  PRO A1383     -21.144  16.038  29.713  1.00 72.39           C  
ATOM   4432  CG  PRO A1383     -21.921  17.328  29.975  1.00 54.67           C  
ATOM   4433  CD  PRO A1383     -20.890  18.438  29.792  1.00 64.46           C  
ATOM   4434  N   ASP A1384     -19.791  14.917  26.849  1.00 77.08           N  
ATOM   4435  CA  ASP A1384     -20.072  14.345  25.524  1.00 74.56           C  
ATOM   4436  C   ASP A1384     -21.178  13.302  25.700  1.00 81.91           C  
ATOM   4437  O   ASP A1384     -20.898  12.148  26.017  1.00 57.82           O  
ATOM   4438  CB  ASP A1384     -18.805  13.697  24.956  1.00 52.89           C  
ATOM   4439  CG  ASP A1384     -19.018  12.999  23.606  1.00 93.97           C  
ATOM   4440  OD1 ASP A1384     -20.182  12.748  23.218  1.00 95.33           O  
ATOM   4441  OD2 ASP A1384     -17.991  12.589  23.036  1.00 89.23           O1-
ATOM   4442  H   ASP A1384     -19.150  14.399  27.426  1.00 99.99           H  
ATOM   4443  N   PHE A1385     -22.398  13.712  25.378  1.00 58.40           N  
ATOM   4444  CA  PHE A1385     -23.576  12.852  25.598  1.00 50.36           C  
ATOM   4445  C   PHE A1385     -23.741  11.634  24.680  1.00 71.24           C  
ATOM   4446  O   PHE A1385     -24.632  10.816  24.908  1.00 60.35           O  
ATOM   4447  CB  PHE A1385     -24.853  13.682  25.615  1.00 71.18           C  
ATOM   4448  CG  PHE A1385     -24.924  14.574  26.850  1.00 77.06           C  
ATOM   4449  CD1 PHE A1385     -25.398  14.050  28.038  1.00 66.60           C  
ATOM   4450  CD2 PHE A1385     -24.572  15.909  26.756  1.00 75.14           C  
ATOM   4451  CE1 PHE A1385     -25.513  14.870  29.156  1.00 59.27           C  
ATOM   4452  CE2 PHE A1385     -24.701  16.734  27.871  1.00 69.98           C  
ATOM   4453  CZ  PHE A1385     -25.166  16.214  29.071  1.00 63.66           C  
ATOM   4454  H   PHE A1385     -22.596  14.631  25.038  1.00 99.99           H  
ATOM   4455  HD1 PHE A1385     -25.681  12.998  28.078  1.00 99.99           H  
ATOM   4456  HD2 PHE A1385     -24.220  16.307  25.807  1.00 99.99           H  
ATOM   4457  HE1 PHE A1385     -25.801  14.438  30.109  1.00 99.99           H  
ATOM   4458  HE2 PHE A1385     -24.430  17.785  27.780  1.00 99.99           H  
ATOM   4459  HZ  PHE A1385     -25.189  16.831  29.974  1.00 99.99           H  
ATOM   4460  N   PHE A1386     -22.850  11.478  23.707  1.00 74.40           N  
ATOM   4461  CA  PHE A1386     -22.821  10.259  22.880  1.00 48.43           C  
ATOM   4462  C   PHE A1386     -22.325   9.035  23.661  1.00 82.99           C  
ATOM   4463  O   PHE A1386     -22.790   7.923  23.456  1.00 76.11           O  
ATOM   4464  CB  PHE A1386     -21.915  10.438  21.667  1.00 70.30           C  
ATOM   4465  CG  PHE A1386     -22.533  11.332  20.592  1.00 84.10           C  
ATOM   4466  CD1 PHE A1386     -23.696  10.914  19.984  1.00 69.88           C  
ATOM   4467  CD2 PHE A1386     -21.921  12.516  20.238  1.00 67.60           C  
ATOM   4468  CE1 PHE A1386     -24.259  11.725  18.997  1.00 65.41           C  
ATOM   4469  CE2 PHE A1386     -22.499  13.327  19.248  1.00 68.37           C  
ATOM   4470  CZ  PHE A1386     -23.669  12.915  18.636  1.00 82.94           C  
ATOM   4471  H   PHE A1386     -22.083  12.106  23.558  1.00 99.99           H  
ATOM   4472  HD1 PHE A1386     -24.161   9.972  20.268  1.00 99.99           H  
ATOM   4473  HD2 PHE A1386     -20.991  12.807  20.717  1.00 99.99           H  
ATOM   4474  HE1 PHE A1386     -25.155  11.407  18.502  1.00 99.99           H  
ATOM   4475  HE2 PHE A1386     -22.062  14.293  19.016  1.00 99.99           H  
ATOM   4476  HZ  PHE A1386     -24.149  13.521  17.858  1.00 99.99           H  
ATOM   4477  N   ARG A1387     -21.388   9.296  24.576  1.00 87.78           N  
ATOM   4478  CA  ARG A1387     -20.635   8.236  25.261  1.00 66.93           C  
ATOM   4479  C   ARG A1387     -21.532   7.421  26.194  1.00 95.95           C  
ATOM   4480  O   ARG A1387     -22.193   7.969  27.073  1.00 87.41           O  
ATOM   4481  CB  ARG A1387     -19.478   8.856  26.049  1.00 60.27           C  
ATOM   4482  CG  ARG A1387     -18.582   9.695  25.139  1.00 63.63           C  
ATOM   4483  CD  ARG A1387     -17.331  10.109  25.895  1.00 75.55           C  
ATOM   4484  NE  ARG A1387     -16.634  11.146  25.123  1.00 75.12           N  
ATOM   4485  CZ  ARG A1387     -15.574  11.833  25.545  1.00102.22           C  
ATOM   4486  NH1 ARG A1387     -15.047  11.588  26.738  1.00 94.85           N1+
ATOM   4487  NH2 ARG A1387     -15.055  12.797  24.795  1.00 64.81           N  
ATOM   4488  H   ARG A1387     -21.193  10.222  24.892  1.00 99.99           H  
ATOM   4489  HE  ARG A1387     -17.017  11.346  24.221  1.00 99.99           H  
ATOM   4490 1HH1 ARG A1387     -14.255  12.093  27.074  1.00 99.99           H  
ATOM   4491 2HH1 ARG A1387     -15.455  10.865  27.297  1.00 99.99           H  
ATOM   4492 1HH2 ARG A1387     -14.262  13.299  25.134  1.00 99.99           H  
ATOM   4493 2HH2 ARG A1387     -15.437  13.012  23.898  1.00 99.99           H  
ATOM   4494  N   ASN A1388     -21.351   6.098  26.105  1.00 99.17           N  
ATOM   4495  CA  ASN A1388     -22.035   5.157  27.015  1.00 90.17           C  
ATOM   4496  C   ASN A1388     -21.723   5.463  28.493  1.00 84.18           C  
ATOM   4497  O   ASN A1388     -22.577   5.294  29.356  1.00 81.27           O  
ATOM   4498  CB  ASN A1388     -21.728   3.691  26.659  1.00 66.85           C  
ATOM   4499  CG  ASN A1388     -22.693   3.083  25.627  1.00112.63           C  
ATOM   4500  ND2 ASN A1388     -22.567   1.792  25.381  1.00 80.89           N  
ATOM   4501  OD1 ASN A1388     -23.568   3.727  25.066  1.00124.97           O  
ATOM   4502  H   ASN A1388     -20.756   5.689  25.417  1.00 99.99           H  
ATOM   4503 1HD2 ASN A1388     -23.200   1.390  24.723  1.00 99.99           H  
ATOM   4504 2HD2 ASN A1388     -21.862   1.247  25.821  1.00 99.99           H  
ATOM   4505  N   SER A1389     -20.547   6.062  28.739  1.00 82.66           N  
ATOM   4506  CA  SER A1389     -20.155   6.551  30.076  1.00 59.07           C  
ATOM   4507  C   SER A1389     -20.922   7.806  30.521  1.00 79.26           C  
ATOM   4508  O   SER A1389     -21.523   7.812  31.592  1.00 81.06           O  
ATOM   4509  CB  SER A1389     -18.648   6.826  30.170  1.00 61.11           C  
ATOM   4510  OG  SER A1389     -18.259   7.903  29.310  1.00 91.13           O  
ATOM   4511  H   SER A1389     -19.883   6.252  28.018  1.00 99.99           H  
ATOM   4512  HG  SER A1389     -17.289   8.123  29.485  1.00 99.99           H  
ATOM   4513  N   THR A1390     -20.994   8.833  29.676  1.00 83.27           N  
ATOM   4514  CA  THR A1390     -21.707  10.087  30.008  1.00 71.91           C  
ATOM   4515  C   THR A1390     -23.182   9.843  30.360  1.00 79.29           C  
ATOM   4516  O   THR A1390     -23.745  10.569  31.170  1.00 51.78           O  
ATOM   4517  CB  THR A1390     -21.590  11.125  28.885  1.00 66.71           C  
ATOM   4518  CG2 THR A1390     -22.152  12.491  29.296  1.00 57.43           C  
ATOM   4519  OG1 THR A1390     -20.209  11.288  28.559  1.00 76.92           O  
ATOM   4520  H   THR A1390     -20.454   8.866  28.833  1.00 99.99           H  
ATOM   4521  HG1 THR A1390     -20.150  11.935  27.795  1.00 99.99           H  
ATOM   4522  N   ALA A1391     -23.735   8.748  29.835  1.00 68.24           N  
ATOM   4523  CA  ALA A1391     -25.094   8.312  30.196  1.00 68.24           C  
ATOM   4524  C   ALA A1391     -25.209   7.920  31.679  1.00 78.15           C  
ATOM   4525  O   ALA A1391     -26.043   8.510  32.373  1.00 59.13           O  
ATOM   4526  CB  ALA A1391     -25.532   7.163  29.287  1.00 62.90           C  
ATOM   4527  H   ALA A1391     -23.226   8.135  29.230  1.00 99.99           H  
ATOM   4528  N   LYS A1392     -24.298   7.106  32.209  1.00 67.41           N  
ATOM   4529  CA  LYS A1392     -24.326   6.703  33.634  1.00103.86           C  
ATOM   4530  C   LYS A1392     -24.090   7.899  34.569  1.00 96.79           C  
ATOM   4531  O   LYS A1392     -24.893   8.156  35.446  1.00 97.68           O  
ATOM   4532  CB  LYS A1392     -23.334   5.577  33.960  1.00 99.99           C  
ATOM   4533  CG  LYS A1392     -21.872   5.975  33.766  1.00 99.99           C  
ATOM   4534  CD  LYS A1392     -20.893   4.854  34.074  1.00 99.99           C  
ATOM   4535  CE  LYS A1392     -19.472   5.330  33.799  1.00 99.99           C  
ATOM   4536  NZ  LYS A1392     -19.128   6.413  34.718  1.00 99.99           N1+
ATOM   4537  H   LYS A1392     -23.492   6.784  31.700  1.00 99.99           H  
ATOM   4538  HZ1 LYS A1392     -18.179   6.672  34.537  1.00 99.99           H  
ATOM   4539  HZ2 LYS A1392     -19.708   7.220  34.588  1.00 99.99           H  
ATOM   4540  HZ3 LYS A1392     -19.185   6.109  35.671  1.00 99.99           H  
ATOM   4541  N   TRP A1393     -23.063   8.694  34.240  1.00 66.68           N  
ATOM   4542  CA  TRP A1393     -22.694   9.905  34.987  1.00 69.55           C  
ATOM   4543  C   TRP A1393     -23.897  10.850  35.110  1.00 83.99           C  
ATOM   4544  O   TRP A1393     -24.388  11.098  36.207  1.00105.34           O  
ATOM   4545  CB  TRP A1393     -21.540  10.581  34.243  1.00 63.40           C  
ATOM   4546  CG  TRP A1393     -21.215  11.961  34.829  1.00 74.88           C  
ATOM   4547  CD1 TRP A1393     -20.544  12.158  35.961  1.00 80.17           C  
ATOM   4548  CD2 TRP A1393     -21.592  13.182  34.334  1.00 68.78           C  
ATOM   4549  CE2 TRP A1393     -21.082  14.139  35.217  1.00 62.26           C  
ATOM   4550  CE3 TRP A1393     -22.313  13.602  33.211  1.00 72.69           C  
ATOM   4551  NE1 TRP A1393     -20.464  13.465  36.185  1.00 76.17           N  
ATOM   4552  CZ2 TRP A1393     -21.279  15.480  34.973  1.00 73.50           C  
ATOM   4553  CZ3 TRP A1393     -22.480  14.936  32.952  1.00 59.86           C  
ATOM   4554  CH2 TRP A1393     -21.959  15.891  33.838  1.00 43.05           C  
ATOM   4555  H   TRP A1393     -22.436   8.445  33.504  1.00 99.99           H  
ATOM   4556  HD1 TRP A1393     -20.140  11.370  36.591  1.00 99.99           H  
ATOM   4557  HE1 TRP A1393     -19.964  13.891  36.948  1.00 99.99           H  
ATOM   4558  HE3 TRP A1393     -22.865  12.871  32.613  1.00 99.99           H  
ATOM   4559  HZ2 TRP A1393     -21.052  16.219  35.752  1.00 99.99           H  
ATOM   4560  HZ3 TRP A1393     -23.041  15.254  32.073  1.00 99.99           H  
ATOM   4561  HH2 TRP A1393     -22.116  16.941  33.640  1.00 99.99           H  
ATOM   4562  N   TRP A1394     -24.429  11.224  33.942  1.00 90.18           N  
ATOM   4563  CA  TRP A1394     -25.610  12.095  33.855  1.00 90.98           C  
ATOM   4564  C   TRP A1394     -26.812  11.483  34.585  1.00 82.46           C  
ATOM   4565  O   TRP A1394     -27.317  12.109  35.522  1.00 82.12           O  
ATOM   4566  CB  TRP A1394     -25.920  12.338  32.377  1.00 87.47           C  
ATOM   4567  CG  TRP A1394     -26.987  13.417  32.174  1.00 66.84           C  
ATOM   4568  CD1 TRP A1394     -28.182  13.203  31.631  1.00 63.12           C  
ATOM   4569  CD2 TRP A1394     -26.870  14.760  32.449  1.00 62.69           C  
ATOM   4570  CE2 TRP A1394     -28.069  15.344  32.053  1.00 45.84           C  
ATOM   4571  CE3 TRP A1394     -25.877  15.560  33.009  1.00 74.48           C  
ATOM   4572  NE1 TRP A1394     -28.819  14.374  31.573  1.00 61.90           N  
ATOM   4573  CZ2 TRP A1394     -28.280  16.705  32.225  1.00 51.52           C  
ATOM   4574  CZ3 TRP A1394     -26.064  16.915  33.144  1.00 52.33           C  
ATOM   4575  CH2 TRP A1394     -27.284  17.500  32.749  1.00 56.84           C  
ATOM   4576  H   TRP A1394     -24.015  10.990  33.060  1.00 99.99           H  
ATOM   4577  HD1 TRP A1394     -28.556  12.241  31.290  1.00 99.99           H  
ATOM   4578  HE1 TRP A1394     -29.755  14.513  31.253  1.00 99.99           H  
ATOM   4579  HE3 TRP A1394     -25.010  15.083  33.473  1.00 99.99           H  
ATOM   4580  HZ2 TRP A1394     -29.294  17.111  32.132  1.00 99.99           H  
ATOM   4581  HZ3 TRP A1394     -25.272  17.528  33.568  1.00 99.99           H  
ATOM   4582  HH2 TRP A1394     -27.454  18.566  32.876  1.00 99.99           H  
ATOM   4583  N   LYS A1395     -27.071  10.197  34.355  1.00 78.67           N  
ATOM   4584  CA  LYS A1395     -28.205   9.495  34.993  1.00 71.80           C  
ATOM   4585  C   LYS A1395     -28.057   9.384  36.517  1.00 91.51           C  
ATOM   4586  O   LYS A1395     -29.037   9.464  37.254  1.00 60.78           O  
ATOM   4587  CB  LYS A1395     -28.427   8.093  34.424  1.00 53.98           C  
ATOM   4588  CG  LYS A1395     -29.212   8.079  33.111  1.00 60.44           C  
ATOM   4589  CD  LYS A1395     -29.443   6.618  32.729  1.00 87.75           C  
ATOM   4590  CE  LYS A1395     -29.752   6.432  31.245  1.00 95.39           C  
ATOM   4591  NZ  LYS A1395     -29.557   5.021  30.875  1.00 66.21           N1+
ATOM   4592  H   LYS A1395     -26.455   9.603  33.818  1.00 99.99           H  
ATOM   4593  HZ1 LYS A1395     -29.737   4.902  29.898  1.00 99.99           H  
ATOM   4594  HZ2 LYS A1395     -28.613   4.754  31.073  1.00 99.99           H  
ATOM   4595  HZ3 LYS A1395     -30.181   4.442  31.402  1.00 99.99           H  
ATOM   4596  N   ARG A1396     -26.807   9.342  36.967  1.00100.94           N  
ATOM   4597  CA  ARG A1396     -26.460   9.229  38.386  1.00 82.59           C  
ATOM   4598  C   ARG A1396     -26.728  10.559  39.086  1.00 79.60           C  
ATOM   4599  O   ARG A1396     -27.538  10.621  40.005  1.00 68.73           O  
ATOM   4600  CB  ARG A1396     -24.987   8.878  38.535  1.00 69.46           C  
ATOM   4601  CG  ARG A1396     -24.822   8.083  39.821  1.00 53.41           C  
ATOM   4602  CD  ARG A1396     -23.416   8.258  40.367  1.00 74.96           C  
ATOM   4603  NE  ARG A1396     -22.344   7.672  39.550  1.00 61.19           N  
ATOM   4604  CZ  ARG A1396     -21.485   8.357  38.794  1.00 96.66           C  
ATOM   4605  NH1 ARG A1396     -21.548   9.680  38.694  1.00 76.45           N1+
ATOM   4606  NH2 ARG A1396     -20.546   7.702  38.133  1.00 60.77           N  
ATOM   4607  H   ARG A1396     -26.015   9.373  36.349  1.00 99.99           H  
ATOM   4608  HE  ARG A1396     -22.201   6.695  39.677  1.00 99.99           H  
ATOM   4609 1HH1 ARG A1396     -20.914  10.192  38.124  1.00 99.99           H  
ATOM   4610 2HH1 ARG A1396     -22.266  10.156  39.203  1.00 99.99           H  
ATOM   4611 1HH2 ARG A1396     -19.893   8.216  37.571  1.00 99.99           H  
ATOM   4612 2HH2 ARG A1396     -20.474   6.710  38.193  1.00 99.99           H  
ATOM   4613  N   GLU A1397     -26.056  11.617  38.649  1.00 80.41           N  
ATOM   4614  CA  GLU A1397     -26.298  12.981  39.149  1.00 57.92           C  
ATOM   4615  C   GLU A1397     -27.789  13.334  39.269  1.00 80.04           C  
ATOM   4616  O   GLU A1397     -28.214  13.803  40.327  1.00 76.34           O  
ATOM   4617  CB  GLU A1397     -25.606  13.928  38.180  1.00 51.57           C  
ATOM   4618  CG  GLU A1397     -24.449  14.659  38.859  1.00 91.97           C  
ATOM   4619  CD  GLU A1397     -23.417  13.748  39.518  1.00102.53           C  
ATOM   4620  OE1 GLU A1397     -23.011  14.115  40.643  1.00 77.40           O  
ATOM   4621  OE2 GLU A1397     -23.066  12.717  38.904  1.00 82.39           O1-
ATOM   4622  H   GLU A1397     -25.290  11.525  38.000  1.00 99.99           H  
ATOM   4623  N   ILE A1398     -28.577  12.895  38.290  1.00 73.60           N  
ATOM   4624  CA  ILE A1398     -30.046  13.084  38.297  1.00 56.13           C  
ATOM   4625  C   ILE A1398     -30.684  12.243  39.417  1.00 69.20           C  
ATOM   4626  O   ILE A1398     -31.516  12.753  40.176  1.00 95.23           O  
ATOM   4627  CB  ILE A1398     -30.668  12.704  36.941  1.00 94.42           C  
ATOM   4628  CG1 ILE A1398     -29.994  13.393  35.743  1.00 95.76           C  
ATOM   4629  CG2 ILE A1398     -32.187  12.940  36.935  1.00 70.53           C  
ATOM   4630  CD  ILE A1398     -30.226  14.894  35.574  1.00 64.44           C  
ATOM   4631  H   ILE A1398     -28.216  12.382  37.503  1.00 99.99           H  
ATOM   4632  N   GLU A1399     -30.244  10.995  39.547  1.00 74.91           N  
ATOM   4633  CA  GLU A1399     -30.618  10.104  40.661  1.00 76.22           C  
ATOM   4634  C   GLU A1399     -30.469  10.811  42.014  1.00 92.14           C  
ATOM   4635  O   GLU A1399     -31.425  10.920  42.772  1.00 81.45           O  
ATOM   4636  CB  GLU A1399     -29.783   8.811  40.594  1.00 75.61           C  
ATOM   4637  CG  GLU A1399     -29.635   8.043  41.920  1.00 67.18           C  
ATOM   4638  CD  GLU A1399     -30.989   7.604  42.478  1.00120.60           C  
ATOM   4639  OE1 GLU A1399     -31.245   7.883  43.670  1.00149.80           O  
ATOM   4640  OE2 GLU A1399     -31.760   7.018  41.692  1.00 99.66           O1-
ATOM   4641  H   GLU A1399     -29.563  10.596  38.922  1.00 99.99           H  
ATOM   4642  N   GLU A1400     -29.241  11.223  42.297  1.00 86.67           N  
ATOM   4643  CA  GLU A1400     -28.894  11.813  43.598  1.00 68.67           C  
ATOM   4644  C   GLU A1400     -29.437  13.225  43.823  1.00 59.64           C  
ATOM   4645  O   GLU A1400     -29.396  13.724  44.948  1.00 98.78           O  
ATOM   4646  CB  GLU A1400     -27.388  11.742  43.786  1.00 80.02           C  
ATOM   4647  CG  GLU A1400     -26.958  10.289  44.017  1.00103.13           C  
ATOM   4648  CD  GLU A1400     -25.441  10.129  43.948  1.00 95.73           C  
ATOM   4649  OE1 GLU A1400     -24.742  11.134  44.201  1.00 61.68           O  
ATOM   4650  OE2 GLU A1400     -25.006   9.005  43.622  1.00 53.63           O1-
ATOM   4651  H   GLU A1400     -28.490  11.145  41.634  1.00 99.99           H  
ATOM   4652  N   LEU A1401     -29.973  13.837  42.771  1.00 86.67           N  
ATOM   4653  CA  LEU A1401     -30.733  15.086  42.934  1.00 85.48           C  
ATOM   4654  C   LEU A1401     -32.090  14.719  43.563  1.00 91.64           C  
ATOM   4655  O   LEU A1401     -32.550  15.371  44.496  1.00 79.11           O  
ATOM   4656  CB  LEU A1401     -30.897  15.778  41.573  1.00 62.39           C  
ATOM   4657  CG  LEU A1401     -31.358  17.240  41.676  1.00 75.11           C  
ATOM   4658  CD1 LEU A1401     -31.024  17.984  40.384  1.00 72.52           C  
ATOM   4659  CD2 LEU A1401     -32.867  17.339  41.882  1.00105.71           C  
ATOM   4660  H   LEU A1401     -30.072  13.395  41.874  1.00 99.99           H  
ATOM   4661  N   TYR A1402     -32.647  13.607  43.074  1.00 77.16           N  
ATOM   4662  CA  TYR A1402     -33.958  13.107  43.496  1.00 96.27           C  
ATOM   4663  C   TYR A1402     -33.905  12.432  44.873  1.00 91.33           C  
ATOM   4664  O   TYR A1402     -34.722  12.717  45.737  1.00 94.94           O  
ATOM   4665  CB  TYR A1402     -34.429  12.130  42.425  1.00 65.11           C  
ATOM   4666  CG  TYR A1402     -35.940  11.907  42.518  1.00 70.24           C  
ATOM   4667  CD1 TYR A1402     -36.781  12.926  42.120  1.00 90.32           C  
ATOM   4668  CD2 TYR A1402     -36.437  10.679  42.904  1.00 57.07           C  
ATOM   4669  CE1 TYR A1402     -38.163  12.711  42.119  1.00 95.32           C  
ATOM   4670  CE2 TYR A1402     -37.822  10.462  42.903  1.00 35.62           C  
ATOM   4671  CZ  TYR A1402     -38.665  11.483  42.503  1.00 71.96           C  
ATOM   4672  OH  TYR A1402     -40.018  11.296  42.516  1.00 86.74           O  
ATOM   4673  H   TYR A1402     -32.183  13.018  42.412  1.00 99.99           H  
ATOM   4674  HD1 TYR A1402     -36.363  13.880  41.813  1.00 99.99           H  
ATOM   4675  HD2 TYR A1402     -35.753   9.875  43.158  1.00 99.99           H  
ATOM   4676  HE1 TYR A1402     -38.832  13.537  41.906  1.00 99.99           H  
ATOM   4677  HE2 TYR A1402     -38.211   9.526  43.296  1.00 99.99           H  
ATOM   4678  HH  TYR A1402     -40.217  10.362  42.801  1.00 99.99           H  
ATOM   4679  N   ASN A1403     -32.909  11.566  45.060  1.00 90.21           N  
ATOM   4680  CA  ASN A1403     -32.675  10.884  46.341  1.00 45.32           C  
ATOM   4681  C   ASN A1403     -31.251  11.232  46.777  1.00 77.79           C  
ATOM   4682  O   ASN A1403     -30.282  10.611  46.349  1.00 60.92           O  
ATOM   4683  CB  ASN A1403     -32.797   9.366  46.157  1.00 52.54           C  
ATOM   4684  CG  ASN A1403     -34.122   8.958  45.516  1.00 86.29           C  
ATOM   4685  ND2 ASN A1403     -34.063   8.124  44.510  1.00106.16           N  
ATOM   4686  OD1 ASN A1403     -35.193   9.360  45.914  1.00 58.33           O  
ATOM   4687  H   ASN A1403     -32.297  11.289  44.315  1.00 99.99           H  
ATOM   4688 1HD2 ASN A1403     -34.923   7.851  44.085  1.00 99.99           H  
ATOM   4689 2HD2 ASN A1403     -33.175   7.794  44.197  1.00 99.99           H  
ATOM   4690  N   ASN A1404     -31.152  12.317  47.546  1.00 91.20           N  
ATOM   4691  CA  ASN A1404     -29.852  12.804  48.021  1.00 80.31           C  
ATOM   4692  C   ASN A1404     -29.227  11.754  48.949  1.00 85.42           C  
ATOM   4693  O   ASN A1404     -29.830  11.444  49.997  1.00 98.61           O  
ATOM   4694  CB  ASN A1404     -30.021  14.142  48.745  1.00 57.62           C  
ATOM   4695  CG  ASN A1404     -28.696  14.904  48.833  1.00 82.51           C  
ATOM   4696  ND2 ASN A1404     -28.793  16.191  49.061  1.00 96.23           N  
ATOM   4697  OD1 ASN A1404     -27.598  14.365  48.802  1.00 81.42           O  
ATOM   4698  H   ASN A1404     -31.940  12.858  47.850  1.00 99.99           H  
ATOM   4699 1HD2 ASN A1404     -27.949  16.719  49.090  1.00 99.99           H  
ATOM   4700 2HD2 ASN A1404     -29.692  16.620  49.115  1.00 99.99           H  
ATOM   4701  N   PRO A1405     -28.062  11.224  48.601  1.00107.59           N  
ATOM   4702  CA  PRO A1405     -27.372  10.204  49.411  1.00110.30           C  
ATOM   4703  C   PRO A1405     -27.058  10.714  50.826  1.00119.43           C  
ATOM   4704  O   PRO A1405     -27.319  10.039  51.809  1.00103.36           O  
ATOM   4705  CB  PRO A1405     -26.099   9.869  48.632  1.00104.25           C  
ATOM   4706  CG  PRO A1405     -25.809  11.137  47.827  1.00 97.81           C  
ATOM   4707  CD  PRO A1405     -27.203  11.640  47.461  1.00104.57           C  
ATOM   4708  N   GLN A1406     -26.653  11.986  50.892  1.00107.40           N  
ATOM   4709  CA  GLN A1406     -26.167  12.584  52.141  1.00107.38           C  
ATOM   4710  C   GLN A1406     -27.292  13.241  52.942  1.00113.20           C  
ATOM   4711  O   GLN A1406     -27.433  12.980  54.136  1.00133.24           O  
ATOM   4712  CB  GLN A1406     -25.087  13.626  51.817  1.00113.36           C  
ATOM   4713  CG  GLN A1406     -23.920  13.074  50.987  1.00136.19           C  
ATOM   4714  CD  GLN A1406     -22.939  12.169  51.743  1.00147.53           C  
ATOM   4715  NE2 GLN A1406     -23.370  11.543  52.821  1.00152.23           N  
ATOM   4716  OE1 GLN A1406     -21.792  12.019  51.352  1.00126.52           O  
ATOM   4717  H   GLN A1406     -26.639  12.587  50.095  1.00 99.99           H  
ATOM   4718 1HE2 GLN A1406     -22.734  10.960  53.316  1.00 99.99           H  
ATOM   4719 2HE2 GLN A1406     -24.311  11.675  53.123  1.00 99.99           H  
ATOM   4720  N   ASN A1407     -28.097  14.056  52.265  1.00105.59           N  
ATOM   4721  CA  ASN A1407     -29.098  14.867  52.976  1.00119.07           C  
ATOM   4722  C   ASN A1407     -30.506  14.573  52.446  1.00102.47           C  
ATOM   4723  O   ASN A1407     -31.076  15.451  51.779  1.00 90.31           O  
ATOM   4724  CB  ASN A1407     -28.727  16.349  52.840  1.00137.90           C  
ATOM   4725  CG  ASN A1407     -27.334  16.674  53.379  1.00127.05           C  
ATOM   4726  ND2 ASN A1407     -27.246  17.705  54.177  1.00129.39           N  
ATOM   4727  OD1 ASN A1407     -26.323  16.103  53.009  1.00115.13           O  
ATOM   4728  H   ASN A1407     -27.934  14.311  51.312  1.00 99.99           H  
ATOM   4729 1HD2 ASN A1407     -26.335  17.920  54.516  1.00 99.99           H  
ATOM   4730 2HD2 ASN A1407     -28.062  18.193  54.467  1.00 99.99           H  
ATOM   4731  N   PRO A1408     -31.106  13.438  52.800  1.00 81.07           N  
ATOM   4732  CA  PRO A1408     -32.485  13.053  52.420  1.00 91.25           C  
ATOM   4733  C   PRO A1408     -33.551  14.148  52.613  1.00112.27           C  
ATOM   4734  O   PRO A1408     -34.607  14.119  51.997  1.00113.07           O  
ATOM   4735  CB  PRO A1408     -32.788  11.844  53.300  1.00 64.72           C  
ATOM   4736  CG  PRO A1408     -31.438  11.137  53.364  1.00 95.27           C  
ATOM   4737  CD  PRO A1408     -30.454  12.295  53.487  1.00 59.29           C  
ATOM   4738  N   GLU A1409     -33.267  15.087  53.512  1.00131.83           N  
ATOM   4739  CA  GLU A1409     -34.084  16.294  53.748  1.00145.44           C  
ATOM   4740  C   GLU A1409     -33.991  17.368  52.645  1.00121.22           C  
ATOM   4741  O   GLU A1409     -34.941  18.110  52.406  1.00108.99           O  
ATOM   4742  CB  GLU A1409     -33.816  16.855  55.156  1.00130.44           C  
ATOM   4743  CG  GLU A1409     -32.486  16.449  55.821  1.00125.98           C  
ATOM   4744  CD  GLU A1409     -31.343  17.450  55.644  1.00130.34           C  
ATOM   4745  OE1 GLU A1409     -31.610  18.645  55.822  1.00118.61           O  
ATOM   4746  OE2 GLU A1409     -30.197  17.002  55.446  1.00 94.42           O1-
ATOM   4747  H   GLU A1409     -32.424  15.052  54.040  1.00 99.99           H  
ATOM   4748  N   ARG A1410     -32.852  17.416  51.967  1.00 67.36           N  
ATOM   4749  CA  ARG A1410     -32.583  18.332  50.838  1.00111.49           C  
ATOM   4750  C   ARG A1410     -32.824  17.688  49.458  1.00125.01           C  
ATOM   4751  O   ARG A1410     -32.263  18.151  48.455  1.00 84.97           O  
ATOM   4752  CB  ARG A1410     -31.132  18.822  50.938  1.00 99.99           C  
ATOM   4753  CG  ARG A1410     -30.840  19.650  52.191  1.00 99.99           C  
ATOM   4754  CD  ARG A1410     -31.612  20.972  52.168  1.00 99.99           C  
ATOM   4755  NE  ARG A1410     -31.340  21.726  53.402  1.00 99.99           N  
ATOM   4756  CZ  ARG A1410     -31.970  21.569  54.570  1.00 99.99           C  
ATOM   4757  NH1 ARG A1410     -32.964  20.701  54.696  1.00 99.99           N1+
ATOM   4758  NH2 ARG A1410     -31.628  22.297  55.625  1.00 99.99           N  
ATOM   4759  H   ARG A1410     -32.097  16.774  52.135  1.00 99.99           H  
ATOM   4760  HE  ARG A1410     -30.613  22.403  53.328  1.00 99.99           H  
ATOM   4761 1HH1 ARG A1410     -33.390  20.538  55.584  1.00 99.99           H  
ATOM   4762 2HH1 ARG A1410     -33.166  20.092  53.930  1.00 99.99           H  
ATOM   4763 1HH2 ARG A1410     -32.096  22.154  56.496  1.00 99.99           H  
ATOM   4764 2HH2 ARG A1410     -30.913  22.988  55.554  1.00 99.99           H  
ATOM   4765  N   SER A1411     -33.628  16.636  49.396  1.00121.68           N  
ATOM   4766  CA  SER A1411     -33.997  15.997  48.114  1.00 67.89           C  
ATOM   4767  C   SER A1411     -35.112  16.764  47.397  1.00 97.25           C  
ATOM   4768  O   SER A1411     -36.130  17.114  47.987  1.00107.17           O  
ATOM   4769  CB  SER A1411     -34.459  14.553  48.306  1.00 64.16           C  
ATOM   4770  OG  SER A1411     -33.350  13.697  48.590  1.00 81.77           O  
ATOM   4771  H   SER A1411     -34.035  16.205  50.206  1.00 99.99           H  
ATOM   4772  HG  SER A1411     -33.722  12.766  48.647  1.00 99.99           H  
ATOM   4773  N   LEU A1412     -34.885  16.993  46.107  1.00104.73           N  
ATOM   4774  CA  LEU A1412     -35.872  17.658  45.241  1.00 87.67           C  
ATOM   4775  C   LEU A1412     -36.623  16.599  44.433  1.00 99.89           C  
ATOM   4776  O   LEU A1412     -36.043  15.940  43.567  1.00 78.63           O  
ATOM   4777  CB  LEU A1412     -35.157  18.603  44.270  1.00 54.66           C  
ATOM   4778  CG  LEU A1412     -34.246  19.620  44.958  1.00 64.60           C  
ATOM   4779  CD1 LEU A1412     -33.433  20.383  43.913  1.00 60.46           C  
ATOM   4780  CD2 LEU A1412     -35.081  20.603  45.774  1.00 78.00           C  
ATOM   4781  H   LEU A1412     -34.022  16.754  45.661  1.00 99.99           H  
ATOM   4782  N   LYS A1413     -37.910  16.455  44.729  1.00109.27           N  
ATOM   4783  CA  LYS A1413     -38.743  15.461  44.027  1.00 86.98           C  
ATOM   4784  C   LYS A1413     -39.381  16.027  42.751  1.00 84.68           C  
ATOM   4785  O   LYS A1413     -40.571  16.317  42.685  1.00 93.06           O  
ATOM   4786  CB  LYS A1413     -39.819  14.899  44.966  1.00 90.78           C  
ATOM   4787  CG  LYS A1413     -39.240  14.170  46.176  1.00 74.22           C  
ATOM   4788  CD  LYS A1413     -38.473  12.916  45.766  1.00 70.40           C  
ATOM   4789  CE  LYS A1413     -37.784  12.352  47.001  1.00 66.97           C  
ATOM   4790  NZ  LYS A1413     -37.059  11.132  46.652  1.00 85.61           N1+
ATOM   4791  H   LYS A1413     -38.344  16.890  45.519  1.00 99.99           H  
ATOM   4792  HZ1 LYS A1413     -36.576  10.768  47.445  1.00 99.99           H  
ATOM   4793  HZ2 LYS A1413     -37.673  10.433  46.290  1.00 99.99           H  
ATOM   4794  HZ3 LYS A1413     -36.366  11.330  45.951  1.00 99.99           H  
ATOM   4795  N   PHE A1414     -38.557  16.238  41.733  1.00 81.43           N  
ATOM   4796  CA  PHE A1414     -39.062  16.743  40.441  1.00 68.88           C  
ATOM   4797  C   PHE A1414     -39.890  15.678  39.698  1.00 78.88           C  
ATOM   4798  O   PHE A1414     -39.706  14.479  39.903  1.00 67.45           O  
ATOM   4799  CB  PHE A1414     -37.895  17.246  39.584  1.00 47.47           C  
ATOM   4800  CG  PHE A1414     -36.846  16.165  39.303  1.00 60.33           C  
ATOM   4801  CD1 PHE A1414     -37.182  15.057  38.547  1.00 67.57           C  
ATOM   4802  CD2 PHE A1414     -35.562  16.298  39.798  1.00 77.66           C  
ATOM   4803  CE1 PHE A1414     -36.252  14.058  38.300  1.00 53.84           C  
ATOM   4804  CE2 PHE A1414     -34.615  15.312  39.535  1.00 85.06           C  
ATOM   4805  CZ  PHE A1414     -34.968  14.192  38.796  1.00 50.81           C  
ATOM   4806  H   PHE A1414     -37.587  15.989  41.765  1.00 99.99           H  
ATOM   4807  HD1 PHE A1414     -38.181  14.957  38.141  1.00 99.99           H  
ATOM   4808  HD2 PHE A1414     -35.299  17.167  40.391  1.00 99.99           H  
ATOM   4809  HE1 PHE A1414     -36.563  13.154  37.778  1.00 99.99           H  
ATOM   4810  HE2 PHE A1414     -33.595  15.439  39.891  1.00 99.99           H  
ATOM   4811  HZ  PHE A1414     -34.256  13.382  38.650  1.00 99.99           H  
ATOM   4812  N   ASP A1415     -40.657  16.117  38.708  1.00 64.39           N  
ATOM   4813  CA  ASP A1415     -41.420  15.199  37.834  1.00 74.73           C  
ATOM   4814  C   ASP A1415     -40.950  15.163  36.370  1.00 93.08           C  
ATOM   4815  O   ASP A1415     -41.312  14.271  35.618  1.00 55.12           O  
ATOM   4816  CB  ASP A1415     -42.907  15.549  37.856  1.00 73.17           C  
ATOM   4817  CG  ASP A1415     -43.448  15.557  39.280  1.00 80.03           C  
ATOM   4818  OD1 ASP A1415     -43.648  14.448  39.809  1.00 60.18           O  
ATOM   4819  OD2 ASP A1415     -43.641  16.685  39.783  1.00 80.39           O1-
ATOM   4820  H   ASP A1415     -40.854  17.099  38.594  1.00 99.99           H  
ATOM   4821  N   GLY A1416     -40.228  16.229  35.976  1.00100.41           N  
ATOM   4822  CA  GLY A1416     -39.737  16.383  34.598  1.00 77.62           C  
ATOM   4823  C   GLY A1416     -38.545  17.342  34.568  1.00 77.18           C  
ATOM   4824  O   GLY A1416     -38.370  18.172  35.463  1.00 80.45           O  
ATOM   4825  H   GLY A1416     -39.950  16.977  36.585  1.00 99.99           H  
ATOM   4826  N   MET A1417     -37.728  17.165  33.538  1.00 60.50           N  
ATOM   4827  CA  MET A1417     -36.513  17.975  33.382  1.00 51.65           C  
ATOM   4828  C   MET A1417     -36.549  18.888  32.150  1.00 72.03           C  
ATOM   4829  O   MET A1417     -36.877  18.471  31.041  1.00 64.78           O  
ATOM   4830  CB  MET A1417     -35.303  17.051  33.288  1.00 47.82           C  
ATOM   4831  CG  MET A1417     -34.085  17.766  33.865  1.00 84.23           C  
ATOM   4832  SD  MET A1417     -34.237  17.973  35.677  1.00 76.20           S  
ATOM   4833  CE  MET A1417     -33.857  16.303  36.160  1.00 37.89           C  
ATOM   4834  H   MET A1417     -37.868  16.443  32.856  1.00 99.99           H  
ATOM   4835  N   TRP A1418     -36.025  20.088  32.369  1.00 65.59           N  
ATOM   4836  CA  TRP A1418     -35.901  21.113  31.324  1.00 36.76           C  
ATOM   4837  C   TRP A1418     -34.416  21.305  30.973  1.00 66.19           C  
ATOM   4838  O   TRP A1418     -33.725  22.152  31.567  1.00 73.70           O  
ATOM   4839  CB  TRP A1418     -36.574  22.377  31.881  1.00 51.30           C  
ATOM   4840  CG  TRP A1418     -36.354  23.666  31.074  1.00 70.21           C  
ATOM   4841  CD1 TRP A1418     -36.024  23.740  29.783  1.00 70.40           C  
ATOM   4842  CD2 TRP A1418     -36.421  24.950  31.564  1.00 64.40           C  
ATOM   4843  CE2 TRP A1418     -36.124  25.795  30.492  1.00 62.22           C  
ATOM   4844  CE3 TRP A1418     -36.708  25.496  32.815  1.00 61.65           C  
ATOM   4845  NE1 TRP A1418     -35.892  25.018  29.442  1.00 60.39           N  
ATOM   4846  CZ2 TRP A1418     -36.117  27.166  30.679  1.00 83.88           C  
ATOM   4847  CZ3 TRP A1418     -36.738  26.860  32.989  1.00 75.32           C  
ATOM   4848  CH2 TRP A1418     -36.442  27.709  31.909  1.00 73.21           C  
ATOM   4849  H   TRP A1418     -35.719  20.386  33.277  1.00 99.99           H  
ATOM   4850  HD1 TRP A1418     -35.866  22.886  29.128  1.00 99.99           H  
ATOM   4851  HE1 TRP A1418     -35.678  25.337  28.512  1.00 99.99           H  
ATOM   4852  HE3 TRP A1418     -36.770  24.839  33.688  1.00 99.99           H  
ATOM   4853  HZ2 TRP A1418     -35.680  27.818  29.917  1.00 99.99           H  
ATOM   4854  HZ3 TRP A1418     -36.973  27.272  33.969  1.00 99.99           H  
ATOM   4855  HH2 TRP A1418     -36.456  28.789  32.028  1.00 99.99           H  
ATOM   4856  N   ILE A1419     -33.878  20.422  30.153  1.00 52.57           N  
ATOM   4857  CA  ILE A1419     -32.514  20.593  29.594  1.00 71.48           C  
ATOM   4858  C   ILE A1419     -32.468  21.785  28.624  1.00 78.18           C  
ATOM   4859  O   ILE A1419     -33.261  21.908  27.691  1.00 86.24           O  
ATOM   4860  CB  ILE A1419     -31.961  19.318  28.938  1.00 80.39           C  
ATOM   4861  CG1 ILE A1419     -32.897  18.782  27.839  1.00 47.01           C  
ATOM   4862  CG2 ILE A1419     -31.609  18.305  30.036  1.00 60.04           C  
ATOM   4863  CD  ILE A1419     -32.485  17.468  27.164  1.00 61.35           C  
ATOM   4864  H   ILE A1419     -34.350  19.577  29.873  1.00 99.99           H  
ATOM   4865  N   ASP A1420     -31.571  22.712  28.921  1.00 70.13           N  
ATOM   4866  CA  ASP A1420     -31.455  23.962  28.149  1.00 60.34           C  
ATOM   4867  C   ASP A1420     -29.979  24.326  27.966  1.00 61.09           C  
ATOM   4868  O   ASP A1420     -29.104  23.683  28.524  1.00 64.21           O  
ATOM   4869  CB  ASP A1420     -32.291  25.020  28.889  1.00 46.69           C  
ATOM   4870  CG  ASP A1420     -31.737  26.446  28.879  1.00 88.46           C  
ATOM   4871  OD1 ASP A1420     -31.006  26.736  29.846  1.00111.53           O  
ATOM   4872  OD2 ASP A1420     -31.862  27.111  27.824  1.00 96.41           O1-
ATOM   4873  H   ASP A1420     -30.913  22.605  29.674  1.00 99.99           H  
ATOM   4874  N   MET A1421     -29.755  25.397  27.182  1.00 62.39           N  
ATOM   4875  CA  MET A1421     -28.413  25.979  26.979  1.00 58.90           C  
ATOM   4876  C   MET A1421     -27.494  24.950  26.295  1.00 59.07           C  
ATOM   4877  O   MET A1421     -26.279  25.127  26.210  1.00 65.04           O  
ATOM   4878  CB  MET A1421     -27.837  26.347  28.358  1.00 54.08           C  
ATOM   4879  CG  MET A1421     -26.997  27.619  28.361  1.00 84.01           C  
ATOM   4880  SD  MET A1421     -27.967  29.109  27.925  1.00 65.57           S  
ATOM   4881  CE  MET A1421     -29.298  29.048  29.105  1.00115.33           C  
ATOM   4882  H   MET A1421     -30.502  25.921  26.768  1.00 99.99           H  
ATOM   4883  N   ASN A1422     -28.123  23.977  25.644  1.00 52.78           N  
ATOM   4884  CA  ASN A1422     -27.464  22.783  25.090  1.00 53.26           C  
ATOM   4885  C   ASN A1422     -27.358  22.836  23.557  1.00 64.97           C  
ATOM   4886  O   ASN A1422     -27.700  21.882  22.852  1.00 56.04           O  
ATOM   4887  CB  ASN A1422     -28.273  21.560  25.546  1.00 37.59           C  
ATOM   4888  CG  ASN A1422     -29.691  21.511  24.950  1.00 62.27           C  
ATOM   4889  ND2 ASN A1422     -30.263  20.337  24.919  1.00 57.36           N  
ATOM   4890  OD1 ASN A1422     -30.266  22.493  24.485  1.00 88.95           O  
ATOM   4891  H   ASN A1422     -29.126  23.926  25.613  1.00 99.99           H  
ATOM   4892 1HD2 ASN A1422     -31.200  20.265  24.577  1.00 99.99           H  
ATOM   4893 2HD2 ASN A1422     -29.799  19.540  25.328  1.00 99.99           H  
ATOM   4894  N   GLU A1423     -26.801  23.908  23.030  1.00 86.09           N  
ATOM   4895  CA  GLU A1423     -26.608  24.019  21.562  1.00 76.02           C  
ATOM   4896  C   GLU A1423     -25.350  23.286  21.054  1.00 79.87           C  
ATOM   4897  O   GLU A1423     -25.483  22.715  19.939  1.00 88.31           O  
ATOM   4898  CB  GLU A1423     -26.590  25.449  21.008  1.00 49.62           C  
ATOM   4899  CG  GLU A1423     -27.140  26.538  21.931  1.00 89.29           C  
ATOM   4900  CD  GLU A1423     -28.552  26.244  22.432  1.00 78.59           C  
ATOM   4901  OE1 GLU A1423     -29.411  25.789  21.652  1.00 89.20           O  
ATOM   4902  OE2 GLU A1423     -28.705  26.383  23.658  1.00 70.44           O1-
ATOM   4903  H   GLU A1423     -26.292  24.570  23.580  1.00 99.99           H  
ATOM   4904  N   PRO A1424     -24.251  23.201  21.775  1.00 56.50           N  
ATOM   4905  CA  PRO A1424     -23.997  23.690  23.174  1.00 64.10           C  
ATOM   4906  C   PRO A1424     -23.664  25.181  23.231  1.00 68.23           C  
ATOM   4907  O   PRO A1424     -22.775  25.648  22.531  1.00 55.73           O  
ATOM   4908  CB  PRO A1424     -22.838  22.837  23.675  1.00 42.72           C  
ATOM   4909  CG  PRO A1424     -21.995  22.628  22.416  1.00 51.09           C  
ATOM   4910  CD  PRO A1424     -23.029  22.513  21.298  1.00 63.18           C  
ATOM   4911  N   SER A1425     -24.362  25.928  24.083  1.00 92.26           N  
ATOM   4912  CA  SER A1425     -24.093  27.375  24.207  1.00 56.25           C  
ATOM   4913  C   SER A1425     -22.913  27.642  25.157  1.00 70.72           C  
ATOM   4914  O   SER A1425     -22.761  26.973  26.170  1.00 90.24           O  
ATOM   4915  CB  SER A1425     -25.331  28.099  24.735  1.00 58.24           C  
ATOM   4916  OG  SER A1425     -25.038  29.491  24.870  1.00 69.44           O  
ATOM   4917  H   SER A1425     -24.924  25.548  24.821  1.00 99.99           H  
ATOM   4918  HG  SER A1425     -25.828  29.996  25.221  1.00 99.99           H  
ATOM   4919  N   SER A1426     -22.128  28.666  24.803  1.00 47.87           N  
ATOM   4920  CA  SER A1426     -20.993  29.134  25.621  1.00 71.22           C  
ATOM   4921  C   SER A1426     -20.779  30.636  25.392  1.00 90.20           C  
ATOM   4922  O   SER A1426     -20.968  31.130  24.283  1.00 89.83           O  
ATOM   4923  CB  SER A1426     -19.733  28.349  25.238  1.00 60.26           C  
ATOM   4924  OG  SER A1426     -18.552  28.916  25.818  1.00 77.62           O  
ATOM   4925  H   SER A1426     -22.291  29.192  23.968  1.00 99.99           H  
ATOM   4926  HG  SER A1426     -17.770  28.402  25.454  1.00 99.99           H  
ATOM   4927  N   PHE A1427     -20.358  31.324  26.451  1.00 71.97           N  
ATOM   4928  CA  PHE A1427     -20.170  32.791  26.431  1.00 49.03           C  
ATOM   4929  C   PHE A1427     -18.784  33.259  25.991  1.00 70.44           C  
ATOM   4930  O   PHE A1427     -18.441  34.436  26.116  1.00 74.69           O  
ATOM   4931  CB  PHE A1427     -20.519  33.391  27.796  1.00 46.54           C  
ATOM   4932  CG  PHE A1427     -21.974  33.168  28.221  1.00 56.92           C  
ATOM   4933  CD1 PHE A1427     -22.931  32.678  27.340  1.00 71.14           C  
ATOM   4934  CD2 PHE A1427     -22.326  33.476  29.523  1.00103.42           C  
ATOM   4935  CE1 PHE A1427     -24.233  32.472  27.759  1.00 81.21           C  
ATOM   4936  CE2 PHE A1427     -23.639  33.274  29.950  1.00 98.68           C  
ATOM   4937  CZ  PHE A1427     -24.585  32.769  29.071  1.00 68.21           C  
ATOM   4938  H   PHE A1427     -20.140  30.883  27.329  1.00 99.99           H
[truncated: 352,851 more chars]
