# Supplementary material for: UPLC-ESI/MSn metabolic profiling of Cedrela odorata L. and Toona ciliata M. Roem and in vitro investigation of their anti-diabetic activity supported with molecular docking studies
Source: Front Chem. 2024 Nov 15;12:1462309. doi: 10.3389/fchem.2024.1462309 (PMC11604428; doi:10.3389/fchem.2024.1462309)
Supplement: Supplementary file 1 [file DataSheet2.zip › Raw data_docking/alpha-glucosidase/Apigenin/Apigenin.csv]

Ligand	Binding Affinity	rmsd/ub	rmsd/lb
3TOP.mini_Unnamed_uff_E=192.04	-9.1	0.0	0.0
3TOP.mini_Unnamed_uff_E=192.04	-9.0	38.287	36.892
3TOP.mini_Unnamed_uff_E=192.04	-8.0	6.755	2.286
3TOP.mini_Unnamed_uff_E=192.04	-8.0	39.147	36.752
3TOP.mini_Unnamed_uff_E=192.04	-7.7	38.408	36.75
3TOP.mini_Unnamed_uff_E=192.04	-7.6	6.461	2.545
3TOP.mini_Unnamed_uff_E=192.04	-7.5	33.459	30.0
3TOP.mini_Unnamed_uff_E=192.04	-7.2	14.136	10.711
3TOP.mini_Unnamed_uff_E=192.04	-7.0	5.596	3.552
