# Supplementary material for: UPLC-ESI/MSn metabolic profiling of Cedrela odorata L. and Toona ciliata M. Roem and in vitro investigation of their anti-diabetic activity supported with molecular docking studies
Source: Front Chem. 2024 Nov 15;12:1462309. doi: 10.3389/fchem.2024.1462309 (PMC11604428; doi:10.3389/fchem.2024.1462309)
Supplement: Supplementary file 1 [file DataSheet2.zip › Raw data_docking/alpha-glucosidase/Caffeic acid hexoside/Caffeic acid hexoside.csv]

Ligand	Binding Affinity	rmsd/ub	rmsd/lb
3TOP.mini_Unnamed_uff_E=307.71	-7.5	0.0	0.0
3TOP.mini_Unnamed_uff_E=307.71	-7.4	9.392	3.878
3TOP.mini_Unnamed_uff_E=307.71	-7.4	9.132	3.689
3TOP.mini_Unnamed_uff_E=307.71	-7.3	7.974	3.591
3TOP.mini_Unnamed_uff_E=307.71	-7.3	8.287	1.998
3TOP.mini_Unnamed_uff_E=307.71	-7.2	5.339	2.511
3TOP.mini_Unnamed_uff_E=307.71	-7.2	57.693	54.256
3TOP.mini_Unnamed_uff_E=307.71	-7.1	37.133	32.808
3TOP.mini_Unnamed_uff_E=307.71	-7.1	37.166	32.831
