# Supplementary material for: UPLC-ESI/MSn metabolic profiling of Cedrela odorata L. and Toona ciliata M. Roem and in vitro investigation of their anti-diabetic activity supported with molecular docking studies
Source: Front Chem. 2024 Nov 15;12:1462309. doi: 10.3389/fchem.2024.1462309 (PMC11604428; doi:10.3389/fchem.2024.1462309)
Supplement: Supplementary file 1 [file DataSheet2.zip › Raw data_docking/alpha-glucosidase/Chicoric acid/Chicoric acid.csv]

Ligand	Binding Affinity	rmsd/ub	rmsd/lb
3TOP.mini_Unnamed_uff_E=256.42	-8.8	0.0	0.0
3TOP.mini_Unnamed_uff_E=256.42	-8.3	28.26	24.568
3TOP.mini_Unnamed_uff_E=256.42	-8.2	9.332	1.726
3TOP.mini_Unnamed_uff_E=256.42	-8.0	9.406	5.253
3TOP.mini_Unnamed_uff_E=256.42	-7.9	4.587	3.288
3TOP.mini_Unnamed_uff_E=256.42	-7.8	11.28	6.623
3TOP.mini_Unnamed_uff_E=256.42	-7.7	6.202	3.989
3TOP.mini_Unnamed_uff_E=256.42	-7.6	11.494	9.244
3TOP.mini_Unnamed_uff_E=256.42	-7.6	11.079	8.439
