# Supplementary material for: UPLC-ESI/MSn metabolic profiling of Cedrela odorata L. and Toona ciliata M. Roem and in vitro investigation of their anti-diabetic activity supported with molecular docking studies
Source: Front Chem. 2024 Nov 15;12:1462309. doi: 10.3389/fchem.2024.1462309 (PMC11604428; doi:10.3389/fchem.2024.1462309)
Supplement: Supplementary file 1 [file DataSheet2.zip › Raw data_docking/alpha-glucosidase/Ganolucidic acid B/Ganolucidic acid B.csv]

Ligand	Binding Affinity	rmsd/ub	rmsd/lb
3TOP.mini_Unnamed_uff_E=822.91	-8.4	0.0	0.0
3TOP.mini_Unnamed_uff_E=822.91	-8.2	29.811	27.403
3TOP.mini_Unnamed_uff_E=822.91	-8.2	3.214	1.948
3TOP.mini_Unnamed_uff_E=822.91	-8.0	9.267	1.903
3TOP.mini_Unnamed_uff_E=822.91	-7.9	59.622	54.247
3TOP.mini_Unnamed_uff_E=822.91	-7.8	2.316	1.72
3TOP.mini_Unnamed_uff_E=822.91	-7.7	63.075	55.506
3TOP.mini_Unnamed_uff_E=822.91	-7.4	33.326	29.486
3TOP.mini_Unnamed_uff_E=822.91	-7.4	56.084	52.55
