# Supplementary material for: UPLC-ESI/MSn metabolic profiling of Cedrela odorata L. and Toona ciliata M. Roem and in vitro investigation of their anti-diabetic activity supported with molecular docking studies
Source: Front Chem. 2024 Nov 15;12:1462309. doi: 10.3389/fchem.2024.1462309 (PMC11604428; doi:10.3389/fchem.2024.1462309)
Supplement: Supplementary file 1 [file DataSheet2.zip › Raw data_docking/alpha-glucosidase/Icariside I/Icariside I.csv]

Ligand	Binding Affinity	rmsd/ub	rmsd/lb
3TOP.mini_Unnamed_uff_E=598.04	-8.4	0.0	0.0
3TOP.mini_Unnamed_uff_E=598.04	-8.2	5.35	1.891
3TOP.mini_Unnamed_uff_E=598.04	-8.2	31.186	28.285
3TOP.mini_Unnamed_uff_E=598.04	-8.1	30.859	27.111
3TOP.mini_Unnamed_uff_E=598.04	-8.0	6.006	3.911
3TOP.mini_Unnamed_uff_E=598.04	-7.9	8.618	2.62
3TOP.mini_Unnamed_uff_E=598.04	-7.8	45.036	41.147
3TOP.mini_Unnamed_uff_E=598.04	-7.8	57.097	52.868
3TOP.mini_Unnamed_uff_E=598.04	-7.6	26.805	22.757
