# Supplementary material for: UPLC-ESI/MSn metabolic profiling of Cedrela odorata L. and Toona ciliata M. Roem and in vitro investigation of their anti-diabetic activity supported with molecular docking studies
Source: Front Chem. 2024 Nov 15;12:1462309. doi: 10.3389/fchem.2024.1462309 (PMC11604428; doi:10.3389/fchem.2024.1462309)
Supplement: Supplementary file 1 [file DataSheet2.zip › Raw data_docking/alpha-glucosidase/Kaempferol acetyl-hexoside/Kaempferol acetyl-hexoside.csv]

Ligand	Binding Affinity	rmsd/ub	rmsd/lb
3TOP.mini_Unnamed_uff_E=650.29	-9.1	0.0	0.0
3TOP.mini_Unnamed_uff_E=650.29	-9.0	2.247	1.502
3TOP.mini_Unnamed_uff_E=650.29	-8.1	39.401	32.885
3TOP.mini_Unnamed_uff_E=650.29	-7.9	32.983	30.84
3TOP.mini_Unnamed_uff_E=650.29	-7.9	15.212	11.961
3TOP.mini_Unnamed_uff_E=650.29	-7.8	15.683	11.239
3TOP.mini_Unnamed_uff_E=650.29	-7.5	44.697	41.716
3TOP.mini_Unnamed_uff_E=650.29	-7.5	28.694	23.956
3TOP.mini_Unnamed_uff_E=650.29	-7.5	31.478	26.635
