# Supplementary material for: UPLC-ESI/MSn metabolic profiling of Cedrela odorata L. and Toona ciliata M. Roem and in vitro investigation of their anti-diabetic activity supported with molecular docking studies
Source: Front Chem. 2024 Nov 15;12:1462309. doi: 10.3389/fchem.2024.1462309 (PMC11604428; doi:10.3389/fchem.2024.1462309)
Supplement: Supplementary file 1 [file DataSheet2.zip › Raw data_docking/alpha-glucosidase/Kaempferol-3-O-pentoside/Kaempferol-3-O-pentoside.sdf.csv]

Ligand	Binding Affinity	rmsd/ub	rmsd/lb
3TOP.mini_Unnamed_uff_E=534.57	-9.2	0.0	0.0
3TOP.mini_Unnamed_uff_E=534.57	-8.7	25.16	22.86
3TOP.mini_Unnamed_uff_E=534.57	-8.6	25.331	23.069
3TOP.mini_Unnamed_uff_E=534.57	-8.4	47.342	43.877
3TOP.mini_Unnamed_uff_E=534.57	-8.4	2.082	1.477
3TOP.mini_Unnamed_uff_E=534.57	-8.3	4.083	3.117
3TOP.mini_Unnamed_uff_E=534.57	-8.2	32.002	27.5
3TOP.mini_Unnamed_uff_E=534.57	-7.7	19.563	17.04
3TOP.mini_Unnamed_uff_E=534.57	-7.7	25.504	23.882
