# Supplementary material for: UPLC-ESI/MSn metabolic profiling of Cedrela odorata L. and Toona ciliata M. Roem and in vitro investigation of their anti-diabetic activity supported with molecular docking studies
Source: Front Chem. 2024 Nov 15;12:1462309. doi: 10.3389/fchem.2024.1462309 (PMC11604428; doi:10.3389/fchem.2024.1462309)
Supplement: Supplementary file 1 [file DataSheet2.zip › Raw data_docking/alpha-glucosidase/Kaempferol-deoxyhexosyl-hexoside/Kaempferol-deoxyhexosyl-hexoside.csv]

Ligand	Binding Affinity	rmsd/ub	rmsd/lb
3TOP.mini_Unnamed_uff_E=749.26	-8.7	0.0	0.0
3TOP.mini_Unnamed_uff_E=749.26	-8.4	31.496	27.979
3TOP.mini_Unnamed_uff_E=749.26	-8.3	10.118	3.015
3TOP.mini_Unnamed_uff_E=749.26	-8.1	35.035	31.365
3TOP.mini_Unnamed_uff_E=749.26	-7.9	18.307	14.56
3TOP.mini_Unnamed_uff_E=749.26	-7.9	35.022	31.4
3TOP.mini_Unnamed_uff_E=749.26	-7.8	18.595	14.222
3TOP.mini_Unnamed_uff_E=749.26	-7.8	35.647	31.751
3TOP.mini_Unnamed_uff_E=749.26	-7.8	34.289	30.652
