# Supplementary material for: UPLC-ESI/MSn metabolic profiling of Cedrela odorata L. and Toona ciliata M. Roem and in vitro investigation of their anti-diabetic activity supported with molecular docking studies
Source: Front Chem. 2024 Nov 15;12:1462309. doi: 10.3389/fchem.2024.1462309 (PMC11604428; doi:10.3389/fchem.2024.1462309)
Supplement: Supplementary file 1 [file DataSheet2.zip › Raw data_docking/alpha-glucosidase/Manniflavanone/Manniflavanone.sdf.csv]

Ligand	Binding Affinity	rmsd/ub	rmsd/lb
3TOP.mini_Unnamed_uff_E=628.11	-9.2	0.0	0.0
3TOP.mini_Unnamed_uff_E=628.11	-9.0	45.218	41.706
3TOP.mini_Unnamed_uff_E=628.11	-8.9	46.255	42.587
3TOP.mini_Unnamed_uff_E=628.11	-8.7	7.582	2.211
3TOP.mini_Unnamed_uff_E=628.11	-8.7	46.431	43.785
3TOP.mini_Unnamed_uff_E=628.11	-8.5	43.432	38.452
3TOP.mini_Unnamed_uff_E=628.11	-8.5	7.406	2.332
3TOP.mini_Unnamed_uff_E=628.11	-8.4	47.087	43.62
3TOP.mini_Unnamed_uff_E=628.11	-8.2	56.168	52.195
