# Supplementary material for: UPLC-ESI/MSn metabolic profiling of Cedrela odorata L. and Toona ciliata M. Roem and in vitro investigation of their anti-diabetic activity supported with molecular docking studies
Source: Front Chem. 2024 Nov 15;12:1462309. doi: 10.3389/fchem.2024.1462309 (PMC11604428; doi:10.3389/fchem.2024.1462309)
Supplement: Supplementary file 1 [file DataSheet2.zip › Raw data_docking/alpha-glucosidase/Methyl trigalloyl hexose/Discovery.xlsx]

## Sheet: Sheet1
N:UNK1:H - A:GLU1400:OE1	Yes	0 255 0	Ligand Non-bond Monitor	2.48399	Hydrogen Bond	Conventional Hydrogen Bond	N:UNK1:H	H-Donor	A:GLU1400:OE1	H-Acceptor	108.269	152.233
A:LEU1291:HN - N:UNK1:O	Yes	0 255 0	Ligand Non-bond Monitor	2.42223	Hydrogen Bond	Conventional Hydrogen Bond	A:LEU1291:HN	H-Donor	N:UNK1:O	H-Acceptor	153.083	134.172
A:ALA1330:HN - N:UNK1:O	Yes	0 255 0	Ligand Non-bond Monitor	2.40349	Hydrogen Bond	Conventional Hydrogen Bond	A:ALA1330:HN	H-Donor	N:UNK1:O	H-Acceptor	146.292	117.002
A:ASN1404:HD21 - N:UNK1:O	Yes	0 255 0	Ligand Non-bond Monitor	2.16548	Hydrogen Bond	Conventional Hydrogen Bond	A:ASN1404:HD21	H-Donor	N:UNK1:O	H-Acceptor	119.694	131.848
A:THR1290:CA - N:UNK1:O	Yes	220 255 220	Ligand Non-bond Monitor	3.62072	Hydrogen Bond	Carbon Hydrogen Bond	A:THR1290:CA	H-Donor	N:UNK1:O	H-Acceptor			23.478	117.537
A:LEU1401:CA - N:UNK1:O	Yes	220 255 220	Ligand Non-bond Monitor	2.86856	Hydrogen Bond	Carbon Hydrogen Bond	A:LEU1401:CA	H-Donor	N:UNK1:O	H-Acceptor			14.337	104.333
N:UNK1 - A:PRO1329	Yes	255 200 255	Ligand Non-bond Monitor	3.77321	Hydrophobic	Pi-Alkyl	N:UNK1	Pi-Orbitals	A:PRO1329	Alkyl
N:UNK1 - A:LEU1291	Yes	255 200 255	Ligand Non-bond Monitor	5.35503	Hydrophobic	Pi-Alkyl	N:UNK1	Pi-Orbitals	A:LEU1291	Alkyl
N:UNK1 - A:ARG1410	Yes	255 200 255	Ligand Non-bond Monitor	4.14021	Hydrophobic	Pi-Alkyl	N:UNK1	Pi-Orbitals	A:ARG1410	Alkyl
