# Supplementary material for: UPLC-ESI/MSn metabolic profiling of Cedrela odorata L. and Toona ciliata M. Roem and in vitro investigation of their anti-diabetic activity supported with molecular docking studies
Source: Front Chem. 2024 Nov 15;12:1462309. doi: 10.3389/fchem.2024.1462309 (PMC11604428; doi:10.3389/fchem.2024.1462309)
Supplement: Supplementary file 1 [file DataSheet2.zip › Raw data_docking/alpha-glucosidase/Methyl trigalloyl hexose/FMethyl trigalloyl hexose.sdf.csv]

Ligand	Binding Affinity	rmsd/ub	rmsd/lb
3TOP.mini_Unnamed_uff_E=908.01	-9.5	0.0	0.0
3TOP.mini_Unnamed_uff_E=908.01	-8.2	50.752	46.998
3TOP.mini_Unnamed_uff_E=908.01	-8.1	6.107	2.742
3TOP.mini_Unnamed_uff_E=908.01	-8.0	55.935	52.401
3TOP.mini_Unnamed_uff_E=908.01	-7.8	51.367	47.729
3TOP.mini_Unnamed_uff_E=908.01	-7.8	6.683	2.899
3TOP.mini_Unnamed_uff_E=908.01	-7.5	33.698	28.465
3TOP.mini_Unnamed_uff_E=908.01	-7.4	33.746	28.519
3TOP.mini_Unnamed_uff_E=908.01	-7.4	33.659	28.415
