# Supplementary material for: UPLC-ESI/MSn metabolic profiling of Cedrela odorata L. and Toona ciliata M. Roem and in vitro investigation of their anti-diabetic activity supported with molecular docking studies
Source: Front Chem. 2024 Nov 15;12:1462309. doi: 10.3389/fchem.2024.1462309 (PMC11604428; doi:10.3389/fchem.2024.1462309)
Supplement: Supplementary file 1 [file DataSheet2.zip › Raw data_docking/alpha-glucosidase/Methyl trigalloyl hexose/Ligands/Unnamed_uff_E=908.01.pdbqt]

REMARK  21 active torsions:
REMARK  status: ('A' for Active; 'I' for Inactive)
REMARK    1  A    between atoms: C_45  and  C_1 
REMARK    2  A    between atoms: C_3  and  O_4 
REMARK    3  A    between atoms: C_5  and  O_6 
REMARK    4  A    between atoms: C_7  and  O_8 
REMARK    5  A    between atoms: C_11  and  C_12 
REMARK    6  A    between atoms: C_11  and  C_37 
REMARK    7  A    between atoms: C_14  and  O_15 
REMARK    8  A    between atoms: C_16  and  O_17 
REMARK    9  A    between atoms: C_18  and  O_19 
REMARK   10  A    between atoms: C_39  and  C_22 
REMARK   11  A    between atoms: C_24  and  O_25 
REMARK   12  A    between atoms: C_26  and  O_27 
REMARK   13  A    between atoms: C_28  and  O_29 
REMARK   14  A    between atoms: C_32  and  O_44 
REMARK   15  A    between atoms: C_32  and  C_45 
REMARK   16  A    between atoms: C_33  and  O_43 
REMARK   17  A    between atoms: C_34  and  C_41 
REMARK   18  A    between atoms: C_36  and  C_39 
REMARK   19  A    between atoms: C_36  and  O_40 
REMARK   20  A    between atoms: C_37  and  O_38 
REMARK   21  A    between atoms: C_41  and  O_42 
ROOT
HETATM    1  C   UNK N   1       0.920  -3.243   0.600  0.00  0.00     0.195 C 
HETATM    2  C   UNK N   1       1.537  -3.816  -0.682  0.00  0.00     0.195 C 
HETATM    3  C   UNK N   1       2.970  -3.282  -0.851  0.00  0.00     0.181 C 
HETATM    4  O   UNK N   1       2.993  -1.865  -0.951  0.00  0.00    -0.336 OA
HETATM    5  C   UNK N   1       2.379  -1.174   0.130  0.00  0.00     0.273 C 
HETATM    6  C   UNK N   1       0.902  -1.680   0.522  0.00  0.00     0.228 C 
ENDROOT
BRANCH   1   7
HETATM    7  O   UNK N   1       1.771  -3.633   1.662  0.00  0.00    -0.376 OA
HETATM    8  H   UNK N   1       1.416  -4.435   2.116  0.00  0.00     0.211 HD
ENDBRANCH   1   7
BRANCH   1   9
HETATM    9  C   UNK N   1      -0.497  -3.826   0.743  0.00  0.00     0.200 C 
HETATM   10  O   UNK N   1      -1.067  -4.258  -0.255  0.00  0.00    -0.289 OA
BRANCH   9  11
HETATM   11  C   UNK N   1      -1.218  -3.885   2.003  0.00  0.00     0.019 A 
HETATM   12  C   UNK N   1      -0.704  -3.413   3.222  0.00  0.00     0.054 A 
HETATM   13  C   UNK N   1      -1.438  -3.517   4.366  0.00  0.00     0.102 A 
HETATM   14  C   UNK N   1      -2.718  -4.097   4.347  0.00  0.00     0.132 A 
HETATM   15  C   UNK N   1      -3.214  -4.564   3.130  0.00  0.00     0.102 A 
HETATM   16  C   UNK N   1      -2.489  -4.466   1.989  0.00  0.00     0.054 A 
BRANCH  13  17
HETATM   17  O   UNK N   1      -0.944  -3.056   5.529  0.00  0.00    -0.358 OA
HETATM   18  H   UNK N   1      -1.475  -3.105   6.325  0.00  0.00     0.218 HD
ENDBRANCH  13  17
BRANCH  14  19
HETATM   19  O   UNK N   1      -3.432  -4.189   5.450  0.00  0.00    -0.356 OA
HETATM   20  H   UNK N   1      -4.321  -4.569   5.418  0.00  0.00     0.218 HD
ENDBRANCH  14  19
BRANCH  15  21
HETATM   21  O   UNK N   1      -4.444  -5.114   3.091  0.00  0.00    -0.358 OA
HETATM   22  H   UNK N   1      -4.802  -5.397   2.241  0.00  0.00     0.218 HD
ENDBRANCH  15  21
ENDBRANCH   9  11
ENDBRANCH   1   9
BRANCH   2  23
HETATM   23  O   UNK N   1       1.569  -5.217  -0.588  0.00  0.00    -0.389 OA
HETATM   24  H   UNK N   1       0.681  -5.551  -0.877  0.00  0.00     0.210 HD
ENDBRANCH   2  23
BRANCH   6  25
HETATM   25  C   UNK N   1      -0.366  -1.212  -0.272  0.00  0.00     0.203 C 
HETATM   26  O   UNK N   1      -1.392  -1.084   0.389  0.00  0.00    -0.289 OA
BRANCH  25  27
HETATM   27  C   UNK N   1      -0.518  -0.988  -1.715  0.00  0.00     0.019 A 
HETATM   28  C   UNK N   1      -1.751  -0.518  -2.229  0.00  0.00     0.054 A 
HETATM   29  C   UNK N   1      -1.893  -0.303  -3.580  0.00  0.00     0.102 A 
HETATM   30  C   UNK N   1      -0.838  -0.547  -4.470  0.00  0.00     0.132 A 
HETATM   31  C   UNK N   1       0.361  -1.019  -3.941  0.00  0.00     0.102 A 
HETATM   32  C   UNK N   1       0.499  -1.225  -2.615  0.00  0.00     0.054 A 
BRANCH  29  33
HETATM   33  O   UNK N   1      -3.064   0.152  -4.078  0.00  0.00    -0.358 OA
HETATM   34  H   UNK N   1      -3.152   0.299  -5.022  0.00  0.00     0.218 HD
ENDBRANCH  29  33
BRANCH  30  35
HETATM   35  O   UNK N   1      -0.959  -0.344  -5.765  0.00  0.00    -0.356 OA
HETATM   36  H   UNK N   1      -0.214  -0.516  -6.359  0.00  0.00     0.218 HD
ENDBRANCH  30  35
BRANCH  31  37
HETATM   37  O   UNK N   1       1.387  -1.266  -4.773  0.00  0.00    -0.358 OA
HETATM   38  H   UNK N   1       2.223  -1.571  -4.407  0.00  0.00     0.218 HD
ENDBRANCH  31  37
ENDBRANCH  25  27
ENDBRANCH   6  25
BRANCH   6  39
HETATM   39  O   UNK N   1       0.624  -1.150   1.792  0.00  0.00    -0.373 OA
HETATM   40  H   UNK N   1       1.321  -1.445   2.419  0.00  0.00     0.211 HD
ENDBRANCH   6  39
BRANCH   3  41
HETATM   41  C   UNK N   1       3.626  -3.824  -2.119  0.00  0.00     0.199 C 
BRANCH  41  42
HETATM   42  O   UNK N   1       2.899  -3.399  -3.229  0.00  0.00    -0.398 OA
HETATM   43  H   UNK N   1       3.308  -3.818  -4.027  0.00  0.00     0.209 HD
ENDBRANCH  41  42
ENDBRANCH   3  41
BRANCH   5  44
HETATM   44  C   UNK N   1       2.315   0.295  -0.253  0.00  0.00     0.225 C 
HETATM   45  O   UNK N   1       2.306   0.585  -1.447  0.00  0.00    -0.286 OA
BRANCH  44  46
HETATM   46  C   UNK N   1       2.292   1.405   0.716  0.00  0.00     0.021 A 
HETATM   47  C   UNK N   1       2.350   1.233   2.118  0.00  0.00     0.055 A 
HETATM   48  C   UNK N   1       2.340   2.313   2.954  0.00  0.00     0.102 A 
HETATM   49  C   UNK N   1       2.284   3.618   2.449  0.00  0.00     0.132 A 
HETATM   50  C   UNK N   1       2.234   3.783   1.062  0.00  0.00     0.102 A 
HETATM   51  C   UNK N   1       2.236   2.714   0.221  0.00  0.00     0.055 A 
BRANCH  48  52
HETATM   52  O   UNK N   1       2.387   2.131   4.290  0.00  0.00    -0.358 OA
HETATM   53  H   UNK N   1       2.368   2.888   4.877  0.00  0.00     0.218 HD
ENDBRANCH  48  52
BRANCH  49  54
HETATM   54  O   UNK N   1       2.279   4.658   3.257  0.00  0.00    -0.356 OA
HETATM   55  H   UNK N   1       2.236   5.556   2.896  0.00  0.00     0.218 HD
ENDBRANCH  49  54
BRANCH  50  56
HETATM   56  O   UNK N   1       2.183   5.034   0.560  0.00  0.00    -0.358 OA
HETATM   57  H   UNK N   1       2.138   5.151  -0.396  0.00  0.00     0.218 HD
ENDBRANCH  50  56
ENDBRANCH  44  46
ENDBRANCH   5  44
BRANCH   5  58
HETATM   58  O   UNK N   1       3.251  -1.293   1.239  0.00  0.00    -0.356 OA
HETATM   59  H   UNK N   1       3.981  -1.934   1.079  0.00  0.00     0.213 HD
ENDBRANCH   5  58
TORSDOF 21
