# Supplementary material for: UPLC-ESI/MSn metabolic profiling of Cedrela odorata L. and Toona ciliata M. Roem and in vitro investigation of their anti-diabetic activity supported with molecular docking studies
Source: Front Chem. 2024 Nov 15;12:1462309. doi: 10.3389/fchem.2024.1462309 (PMC11604428; doi:10.3389/fchem.2024.1462309)
Supplement: Supplementary file 1 [file DataSheet2.zip › Raw data_docking/alpha-glucosidase/Methyl trigalloyl hexose/Macromolecules/3TOP.mini/Unnamed_uff_E=908.01_out.pdbqt]

MODEL 1
REMARK VINA RESULT:      -9.5      0.000      0.000
REMARK  21 active torsions:
REMARK  status: ('A' for Active; 'I' for Inactive)
REMARK    1  A    between atoms: C_45  and  C_1 
REMARK    2  A    between atoms: C_3  and  O_4 
REMARK    3  A    between atoms: C_5  and  O_6 
REMARK    4  A    between atoms: C_7  and  O_8 
REMARK    5  A    between atoms: C_11  and  C_12 
REMARK    6  A    between atoms: C_11  and  C_37 
REMARK    7  A    between atoms: C_14  and  O_15 
REMARK    8  A    between atoms: C_16  and  O_17 
REMARK    9  A    between atoms: C_18  and  O_19 
REMARK   10  A    between atoms: C_39  and  C_22 
REMARK   11  A    between atoms: C_24  and  O_25 
REMARK   12  A    between atoms: C_26  and  O_27 
REMARK   13  A    between atoms: C_28  and  O_29 
REMARK   14  A    between atoms: C_32  and  O_44 
REMARK   15  A    between atoms: C_32  and  C_45 
REMARK   16  A    between atoms: C_33  and  O_43 
REMARK   17  A    between atoms: C_34  and  C_41 
REMARK   18  A    between atoms: C_36  and  C_39 
REMARK   19  A    between atoms: C_36  and  O_40 
REMARK   20  A    between atoms: C_37  and  O_38 
REMARK   21  A    between atoms: C_41  and  O_42 
ROOT
HETATM    1  C   UNK N   1     -24.086  18.620  47.967  0.00  0.00     0.195 C 
HETATM    2  C   UNK N   1     -23.370  19.907  48.396  0.00  0.00     0.195 C 
HETATM    3  C   UNK N   1     -23.366  20.011  49.931  0.00  0.00     0.181 C 
HETATM    4  O   UNK N   1     -24.685  20.049  50.457  0.00  0.00    -0.336 OA
HETATM    5  C   UNK N   1     -25.516  18.957  50.081  0.00  0.00     0.273 C 
HETATM    6  C   UNK N   1     -25.555  18.630  48.505  0.00  0.00     0.228 C 
ENDROOT
BRANCH   1   7
HETATM    7  O   UNK N   1     -23.388  17.551  48.579  0.00  0.00    -0.376 OA
HETATM    8  H   UNK N   1     -22.764  17.891  49.266  0.00  0.00     0.211 HD
ENDBRANCH   1   7
BRANCH   1   9
HETATM    9  C   UNK N   1     -24.039  18.543  46.431  0.00  0.00     0.200 C 
HETATM   10  O   UNK N   1     -23.956  19.584  45.785  0.00  0.00    -0.289 OA
BRANCH   9  11
HETATM   11  C   UNK N   1     -24.102  17.297  45.686  0.00  0.00     0.019 A 
HETATM   12  C   UNK N   1     -24.432  16.058  46.259  0.00  0.00     0.054 A 
HETATM   13  C   UNK N   1     -24.456  14.930  45.495  0.00  0.00     0.102 A 
HETATM   14  C   UNK N   1     -24.151  14.985  44.124  0.00  0.00     0.132 A 
HETATM   15  C   UNK N   1     -23.821  16.221  43.570  0.00  0.00     0.102 A 
HETATM   16  C   UNK N   1     -23.793  17.347  44.324  0.00  0.00     0.054 A 
BRANCH  13  17
HETATM   17  O   UNK N   1     -24.781  13.747  46.048  0.00  0.00    -0.358 OA
HETATM   18  H   UNK N   1     -25.682  13.426  45.991  0.00  0.00     0.218 HD
ENDBRANCH  13  17
BRANCH  14  19
HETATM   19  O   UNK N   1     -24.183  13.896  43.383  0.00  0.00    -0.356 OA
HETATM   20  H   UNK N   1     -23.532  13.196  43.527  0.00  0.00     0.218 HD
ENDBRANCH  14  19
BRANCH  15  21
HETATM   21  O   UNK N   1     -23.535  16.295  42.254  0.00  0.00    -0.358 OA
HETATM   22  H   UNK N   1     -24.261  16.312  41.619  0.00  0.00     0.218 HD
ENDBRANCH  15  21
ENDBRANCH   9  11
ENDBRANCH   1   9
BRANCH   2  23
HETATM   23  O   UNK N   1     -22.047  19.873  47.927  0.00  0.00    -0.389 OA
HETATM   24  H   UNK N   1     -22.004  19.181  47.218  0.00  0.00     0.210 HD
ENDBRANCH   2  23
BRANCH   6  25
HETATM   25  C   UNK N   1     -26.466  19.440  47.519  0.00  0.00     0.203 C 
HETATM   26  O   UNK N   1     -26.169  20.621  47.367  0.00  0.00    -0.289 OA
BRANCH  25  27
HETATM   27  C   UNK N   1     -27.680  19.003  46.818  0.00  0.00     0.019 A 
HETATM   28  C   UNK N   1     -28.912  19.654  47.069  0.00  0.00     0.054 A 
HETATM   29  C   UNK N   1     -30.048  19.249  46.409  0.00  0.00     0.102 A 
HETATM   30  C   UNK N   1     -30.017  18.192  45.489  0.00  0.00     0.132 A 
HETATM   31  C   UNK N   1     -28.795  17.561  45.267  0.00  0.00     0.102 A 
HETATM   32  C   UNK N   1     -27.681  17.963  45.913  0.00  0.00     0.054 A 
BRANCH  29  33
HETATM   33  O   UNK N   1     -31.227  19.869  46.637  0.00  0.00    -0.358 OA
HETATM   34  H   UNK N   1     -31.986  19.660  46.089  0.00  0.00     0.218 HD
ENDBRANCH  29  33
BRANCH  30  35
HETATM   35  O   UNK N   1     -31.096  17.794  44.848  0.00  0.00    -0.356 OA
HETATM   36  H   UNK N   1     -31.942  18.242  44.991  0.00  0.00     0.218 HD
ENDBRANCH  30  35
BRANCH  31  37
HETATM   37  O   UNK N   1     -28.738  16.541  44.394  0.00  0.00    -0.358 OA
HETATM   38  H   UNK N   1     -27.926  16.394  43.899  0.00  0.00     0.218 HD
ENDBRANCH  31  37
ENDBRANCH  25  27
ENDBRANCH   6  25
BRANCH   6  39
HETATM   39  O   UNK N   1     -26.111  17.347  48.379  0.00  0.00    -0.373 OA
HETATM   40  H   UNK N   1     -26.646  17.312  47.555  0.00  0.00     0.211 HD
ENDBRANCH   6  39
BRANCH   3  41
HETATM   41  C   UNK N   1     -22.666  21.281  50.406  0.00  0.00     0.199 C 
BRANCH  41  42
HETATM   42  O   UNK N   1     -22.794  22.268  49.431  0.00  0.00    -0.398 OA
HETATM   43  H   UNK N   1     -22.732  21.822  48.550  0.00  0.00     0.209 HD
ENDBRANCH  41  42
ENDBRANCH   3  41
BRANCH   5  44
HETATM   44  C   UNK N   1     -26.923  19.278  50.557  0.00  0.00     0.225 C 
HETATM   45  O   UNK N   1     -27.793  18.420  50.421  0.00  0.00    -0.286 OA
BRANCH  44  46
HETATM   46  C   UNK N   1     -27.326  20.566  51.146  0.00  0.00     0.021 A 
HETATM   47  C   UNK N   1     -27.854  21.647  50.403  0.00  0.00     0.055 A 
HETATM   48  C   UNK N   1     -28.220  22.807  51.023  0.00  0.00     0.102 A 
HETATM   49  C   UNK N   1     -28.096  22.956  52.410  0.00  0.00     0.132 A 
HETATM   50  C   UNK N   1     -27.582  21.883  53.142  0.00  0.00     0.102 A 
HETATM   51  C   UNK N   1     -27.207  20.726  52.533  0.00  0.00     0.055 A 
BRANCH  48  52
HETATM   52  O   UNK N   1     -28.713  23.832  50.297  0.00  0.00    -0.358 OA
HETATM   53  H   UNK N   1     -28.576  24.735  50.589  0.00  0.00     0.218 HD
ENDBRANCH  48  52
BRANCH  49  54
HETATM   54  O   UNK N   1     -28.455  24.075  53.006  0.00  0.00    -0.356 OA
HETATM   55  H   UNK N   1     -28.426  24.915  52.525  0.00  0.00     0.218 HD
ENDBRANCH  49  54
BRANCH  50  56
HETATM   56  O   UNK N   1     -27.459  22.010  54.479  0.00  0.00    -0.358 OA
HETATM   57  H   UNK N   1     -27.582  21.231  55.034  0.00  0.00     0.218 HD
ENDBRANCH  50  56
ENDBRANCH  44  46
ENDBRANCH   5  44
BRANCH   5  58
HETATM   58  O   UNK N   1     -25.062  17.829  50.807  0.00  0.00    -0.356 OA
HETATM   59  H   UNK N   1     -24.086  17.714  50.755  0.00  0.00     0.213 HD
ENDBRANCH   5  58
TORSDOF 21
ENDMDL
MODEL 2
REMARK VINA RESULT:      -8.2     46.998     50.752
REMARK  21 active torsions:
REMARK  status: ('A' for Active; 'I' for Inactive)
REMARK    1  A    between atoms: C_45  and  C_1 
REMARK    2  A    between atoms: C_3  and  O_4 
REMARK    3  A    between atoms: C_5  and  O_6 
REMARK    4  A    between atoms: C_7  and  O_8 
REMARK    5  A    between atoms: C_11  and  C_12 
REMARK    6  A    between atoms: C_11  and  C_37 
REMARK    7  A    between atoms: C_14  and  O_15 
REMARK    8  A    between atoms: C_16  and  O_17 
REMARK    9  A    between atoms: C_18  and  O_19 
REMARK   10  A    between atoms: C_39  and  C_22 
REMARK   11  A    between atoms: C_24  and  O_25 
REMARK   12  A    between atoms: C_26  and  O_27 
REMARK   13  A    between atoms: C_28  and  O_29 
REMARK   14  A    between atoms: C_32  and  O_44 
REMARK   15  A    between atoms: C_32  and  C_45 
REMARK   16  A    between atoms: C_33  and  O_43 
REMARK   17  A    between atoms: C_34  and  C_41 
REMARK   18  A    between atoms: C_36  and  C_39 
REMARK   19  A    between atoms: C_36  and  O_40 
REMARK   20  A    between atoms: C_37  and  O_38 
REMARK   21  A    between atoms: C_41  and  O_42 
ROOT
HETATM    1  C   UNK N   1     -28.914  38.110   2.432  0.00  0.00     0.195 C 
HETATM    2  C   UNK N   1     -29.862  39.265   2.086  0.00  0.00     0.195 C 
HETATM    3  C   UNK N   1     -30.925  38.781   1.085  0.00  0.00     0.181 C 
HETATM    4  O   UNK N   1     -30.335  38.322  -0.124  0.00  0.00    -0.336 OA
HETATM    5  C   UNK N   1     -29.362  37.297   0.030  0.00  0.00     0.273 C 
HETATM    6  C   UNK N   1     -28.222  37.589   1.129  0.00  0.00     0.228 C 
ENDROOT
BRANCH   1   7
HETATM    7  O   UNK N   1     -29.722  37.074   2.960  0.00  0.00    -0.376 OA
HETATM    8  H   UNK N   1     -29.741  37.116   3.946  0.00  0.00     0.211 HD
ENDBRANCH   1   7
BRANCH   1   9
HETATM    9  C   UNK N   1     -27.890  38.630   3.456  0.00  0.00     0.200 C 
HETATM   10  O   UNK N   1     -27.464  39.777   3.343  0.00  0.00    -0.289 OA
BRANCH   9  11
HETATM   11  C   UNK N   1     -27.377  37.832   4.557  0.00  0.00     0.019 A 
HETATM   12  C   UNK N   1     -28.133  37.479   5.686  0.00  0.00     0.054 A 
HETATM   13  C   UNK N   1     -27.575  36.738   6.685  0.00  0.00     0.102 A 
HETATM   14  C   UNK N   1     -26.237  36.316   6.604  0.00  0.00     0.132 A 
HETATM   15  C   UNK N   1     -25.498  36.676   5.477  0.00  0.00     0.102 A 
HETATM   16  C   UNK N   1     -26.045  37.415   4.481  0.00  0.00     0.054 A 
BRANCH  13  17
HETATM   17  O   UNK N   1     -28.306  36.396   7.761  0.00  0.00    -0.358 OA
HETATM   18  H   UNK N   1     -29.263  36.440   7.721  0.00  0.00     0.218 HD
ENDBRANCH  13  17
BRANCH  14  19
HETATM   19  O   UNK N   1     -25.700  35.591   7.564  0.00  0.00    -0.356 OA
HETATM   20  H   UNK N   1     -25.988  34.677   7.696  0.00  0.00     0.218 HD
ENDBRANCH  14  19
BRANCH  15  21
HETATM   21  O   UNK N   1     -24.216  36.271   5.377  0.00  0.00    -0.358 OA
HETATM   22  H   UNK N   1     -23.690  36.183   6.181  0.00  0.00     0.218 HD
ENDBRANCH  15  21
ENDBRANCH   9  11
ENDBRANCH   1   9
BRANCH   2  23
HETATM   23  O   UNK N   1     -30.493  39.706   3.261  0.00  0.00    -0.389 OA
HETATM   24  H   UNK N   1     -30.782  40.642   3.105  0.00  0.00     0.210 HD
ENDBRANCH   2  23
BRANCH   6  25
HETATM   25  C   UNK N   1     -26.977  38.485   0.805  0.00  0.00     0.203 C 
HETATM   26  O   UNK N   1     -27.222  39.650   0.507  0.00  0.00    -0.289 OA
BRANCH  25  27
HETATM   27  C   UNK N   1     -25.562  38.102   0.725  0.00  0.00     0.019 A 
HETATM   28  C   UNK N   1     -25.072  37.455  -0.435  0.00  0.00     0.054 A 
HETATM   29  C   UNK N   1     -23.745  37.100  -0.513  0.00  0.00     0.102 A 
HETATM   30  C   UNK N   1     -22.860  37.359   0.542  0.00  0.00     0.132 A 
HETATM   31  C   UNK N   1     -23.369  37.986   1.677  0.00  0.00     0.102 A 
HETATM   32  C   UNK N   1     -24.669  38.337   1.749  0.00  0.00     0.054 A 
BRANCH  29  33
HETATM   33  O   UNK N   1     -23.268  36.489  -1.620  0.00  0.00    -0.358 OA
HETATM   34  H   UNK N   1     -23.344  35.537  -1.706  0.00  0.00     0.218 HD
ENDBRANCH  29  33
BRANCH  30  35
HETATM   35  O   UNK N   1     -21.588  37.026   0.480  0.00  0.00    -0.356 OA
HETATM   36  H   UNK N   1     -21.286  36.361  -0.155  0.00  0.00     0.218 HD
ENDBRANCH  30  35
BRANCH  31  37
HETATM   37  O   UNK N   1     -22.542  38.241   2.705  0.00  0.00    -0.358 OA
HETATM   38  H   UNK N   1     -22.488  39.138   3.050  0.00  0.00     0.218 HD
ENDBRANCH  31  37
ENDBRANCH  25  27
ENDBRANCH   6  25
BRANCH   6  39
HETATM   39  O   UNK N   1     -27.596  36.359   1.389  0.00  0.00    -0.373 OA
HETATM   40  H   UNK N   1     -26.812  36.516   1.960  0.00  0.00     0.211 HD
ENDBRANCH   6  39
BRANCH   3  41
HETATM   41  C   UNK N   1     -31.892  39.900   0.707  0.00  0.00     0.199 C 
BRANCH  41  42
HETATM   42  O   UNK N   1     -33.150  39.355   0.460  0.00  0.00    -0.398 OA
HETATM   43  H   UNK N   1     -33.057  38.734  -0.305  0.00  0.00     0.209 HD
ENDBRANCH  41  42
ENDBRANCH   3  41
BRANCH   5  44
HETATM   44  C   UNK N   1     -28.705  37.093  -1.325  0.00  0.00     0.225 C 
HETATM   45  O   UNK N   1     -28.464  38.084  -2.010  0.00  0.00    -0.286 OA
BRANCH  44  46
HETATM   46  C   UNK N   1     -28.360  35.776  -1.890  0.00  0.00     0.021 A 
HETATM   47  C   UNK N   1     -29.050  35.171  -2.965  0.00  0.00     0.055 A 
HETATM   48  C   UNK N   1     -28.661  33.953  -3.446  0.00  0.00     0.102 A 
HETATM   49  C   UNK N   1     -27.565  33.276  -2.897  0.00  0.00     0.132 A 
HETATM   50  C   UNK N   1     -26.882  33.881  -1.839  0.00  0.00     0.102 A 
HETATM   51  C   UNK N   1     -27.265  35.090  -1.348  0.00  0.00     0.055 A 
BRANCH  48  52
HETATM   52  O   UNK N   1     -29.336  33.386  -4.467  0.00  0.00    -0.358 OA
HETATM   53  H   UNK N   1     -29.982  33.897  -4.956  0.00  0.00     0.218 HD
ENDBRANCH  48  52
BRANCH  49  54
HETATM   54  O   UNK N   1     -27.190  32.103  -3.365  0.00  0.00    -0.356 OA
HETATM   55  H   UNK N   1     -27.044  31.361  -2.761  0.00  0.00     0.218 HD
ENDBRANCH  49  54
BRANCH  50  56
HETATM   56  O   UNK N   1     -25.822  33.242  -1.302  0.00  0.00    -0.358 OA
HETATM   57  H   UNK N   1     -24.936  33.485  -1.594  0.00  0.00     0.218 HD
ENDBRANCH  50  56
ENDBRANCH  44  46
ENDBRANCH   5  44
BRANCH   5  58
HETATM   58  O   UNK N   1     -30.064  36.111   0.352  0.00  0.00    -0.356 OA
HETATM   59  H   UNK N   1     -30.597  35.770  -0.403  0.00  0.00     0.213 HD
ENDBRANCH   5  58
TORSDOF 21
ENDMDL
MODEL 3
REMARK VINA RESULT:      -8.1      2.742      6.107
REMARK  21 active torsions:
REMARK  status: ('A' for Active; 'I' for Inactive)
REMARK    1  A    between atoms: C_45  and  C_1 
REMARK    2  A    between atoms: C_3  and  O_4 
REMARK    3  A    between atoms: C_5  and  O_6 
REMARK    4  A    between atoms: C_7  and  O_8 
REMARK    5  A    between atoms: C_11  and  C_12 
REMARK    6  A    between atoms: C_11  and  C_37 
REMARK    7  A    between atoms: C_14  and  O_15 
REMARK    8  A    between atoms: C_16  and  O_17 
REMARK    9  A    between atoms: C_18  and  O_19 
REMARK   10  A    between atoms: C_39  and  C_22 
REMARK   11  A    between atoms: C_24  and  O_25 
REMARK   12  A    between atoms: C_26  and  O_27 
REMARK   13  A    between atoms: C_28  and  O_29 
REMARK   14  A    between atoms: C_32  and  O_44 
REMARK   15  A    between atoms: C_32  and  C_45 
REMARK   16  A    between atoms: C_33  and  O_43 
REMARK   17  A    between atoms: C_34  and  C_41 
REMARK   18  A    between atoms: C_36  and  C_39 
REMARK   19  A    between atoms: C_36  and  O_40 
REMARK   20  A    between atoms: C_37  and  O_38 
REMARK   21  A    between atoms: C_41  and  O_42 
ROOT
HETATM    1  C   UNK N   1     -25.463  17.889  48.038  0.00  0.00     0.195 C 
HETATM    2  C   UNK N   1     -25.363  17.906  49.569  0.00  0.00     0.195 C 
HETATM    3  C   UNK N   1     -25.731  19.303  50.097  0.00  0.00     0.181 C 
HETATM    4  O   UNK N   1     -24.856  20.302  49.591  0.00  0.00    -0.336 OA
HETATM    5  C   UNK N   1     -24.768  20.365  48.173  0.00  0.00     0.273 C 
HETATM    6  C   UNK N   1     -24.494  18.960  47.436  0.00  0.00     0.228 C 
ENDROOT
BRANCH   1   7
HETATM    7  O   UNK N   1     -26.793  18.253  47.721  0.00  0.00    -0.376 OA
HETATM    8  H   UNK N   1     -27.196  18.776  48.455  0.00  0.00     0.211 HD
ENDBRANCH   1   7
BRANCH   1   9
HETATM    9  C   UNK N   1     -25.116  16.468  47.559  0.00  0.00     0.200 C 
HETATM   10  O   UNK N   1     -24.592  15.685  48.346  0.00  0.00    -0.289 OA
BRANCH   9  11
HETATM   11  C   UNK N   1     -25.362  15.994  46.207  0.00  0.00     0.019 A 
HETATM   12  C   UNK N   1     -24.462  15.196  45.482  0.00  0.00     0.054 A 
HETATM   13  C   UNK N   1     -24.760  14.803  44.211  0.00  0.00     0.102 A 
HETATM   14  C   UNK N   1     -25.968  15.188  43.605  0.00  0.00     0.132 A 
HETATM   15  C   UNK N   1     -26.850  15.983  44.336  0.00  0.00     0.102 A 
HETATM   16  C   UNK N   1     -26.560  16.380  45.599  0.00  0.00     0.054 A 
BRANCH  13  17
HETATM   17  O   UNK N   1     -23.898  14.031  43.524  0.00  0.00    -0.358 OA
HETATM   18  H   UNK N   1     -23.001  13.920  43.841  0.00  0.00     0.218 HD
ENDBRANCH  13  17
BRANCH  14  19
HETATM   19  O   UNK N   1     -26.261  14.800  42.381  0.00  0.00    -0.356 OA
HETATM   20  H   UNK N   1     -27.159  14.509  42.170  0.00  0.00     0.218 HD
ENDBRANCH  14  19
BRANCH  15  21
HETATM   21  O   UNK N   1     -28.018  16.354  43.775  0.00  0.00    -0.358 OA
HETATM   22  H   UNK N   1     -28.227  16.045  42.885  0.00  0.00     0.218 HD
ENDBRANCH  15  21
ENDBRANCH   9  11
ENDBRANCH   1   9
BRANCH   2  23
HETATM   23  O   UNK N   1     -26.255  16.957  50.096  0.00  0.00    -0.389 OA
HETATM   24  H   UNK N   1     -26.592  16.417  49.336  0.00  0.00     0.210 HD
ENDBRANCH   2  23
BRANCH   6  25
HETATM   25  C   UNK N   1     -23.051  18.356  47.327  0.00  0.00     0.203 C 
HETATM   26  O   UNK N   1     -22.625  18.195  46.188  0.00  0.00    -0.289 OA
BRANCH  25  27
HETATM   27  C   UNK N   1     -22.171  17.875  48.399  0.00  0.00     0.019 A 
HETATM   28  C   UNK N   1     -21.211  16.871  48.126  0.00  0.00     0.054 A 
HETATM   29  C   UNK N   1     -20.383  16.423  49.128  0.00  0.00     0.102 A 
HETATM   30  C   UNK N   1     -20.471  16.937  50.429  0.00  0.00     0.132 A 
HETATM   31  C   UNK N   1     -21.431  17.917  50.675  0.00  0.00     0.102 A 
HETATM   32  C   UNK N   1     -22.239  18.357  49.689  0.00  0.00     0.054 A 
BRANCH  29  33
HETATM   33  O   UNK N   1     -19.459  15.470  48.874  0.00  0.00    -0.358 OA
HETATM   34  H   UNK N   1     -19.708  14.544  48.923  0.00  0.00     0.218 HD
ENDBRANCH  29  33
BRANCH  30  35
HETATM   35  O   UNK N   1     -19.684  16.520  51.398  0.00  0.00    -0.356 OA
HETATM   36  H   UNK N   1     -20.053  16.290  52.263  0.00  0.00     0.218 HD
ENDBRANCH  30  35
BRANCH  31  37
HETATM   37  O   UNK N   1     -21.541  18.423  51.915  0.00  0.00    -0.358 OA
HETATM   38  H   UNK N   1     -20.844  18.997  52.249  0.00  0.00     0.218 HD
ENDBRANCH  31  37
ENDBRANCH  25  27
ENDBRANCH   6  25
BRANCH   6  39
HETATM   39  O   UNK N   1     -24.796  19.157  46.079  0.00  0.00    -0.373 OA
HETATM   40  H   UNK N   1     -24.078  19.685  45.667  0.00  0.00     0.211 HD
ENDBRANCH   6  39
BRANCH   3  41
HETATM   41  C   UNK N   1     -25.643  19.370  51.620  0.00  0.00     0.199 C 
BRANCH  41  42
HETATM   42  O   UNK N   1     -24.725  18.422  52.068  0.00  0.00    -0.398 OA
HETATM   43  H   UNK N   1     -24.965  18.198  53.001  0.00  0.00     0.209 HD
ENDBRANCH  41  42
ENDBRANCH   3  41
BRANCH   5  44
HETATM   44  C   UNK N   1     -23.645  21.331  47.834  0.00  0.00     0.225 C 
HETATM   45  O   UNK N   1     -23.428  21.577  46.650  0.00  0.00    -0.286 OA
BRANCH  44  46
HETATM   46  C   UNK N   1     -22.775  21.975  48.833  0.00  0.00     0.021 A 
HETATM   47  C   UNK N   1     -23.181  23.044  49.665  0.00  0.00     0.055 A 
HETATM   48  C   UNK N   1     -22.321  23.580  50.581  0.00  0.00     0.102 A 
HETATM   49  C   UNK N   1     -21.021  23.082  50.730  0.00  0.00     0.132 A 
HETATM   50  C   UNK N   1     -20.627  22.020  49.911  0.00  0.00     0.102 A 
HETATM   51  C   UNK N   1     -21.473  21.484  48.991  0.00  0.00     0.055 A 
BRANCH  48  52
HETATM   52  O   UNK N   1     -22.722  24.605  51.361  0.00  0.00    -0.358 OA
HETATM   53  H   UNK N   1     -23.559  25.038  51.190  0.00  0.00     0.218 HD
ENDBRANCH  48  52
BRANCH  49  54
HETATM   54  O   UNK N   1     -20.195  23.597  51.617  0.00  0.00    -0.356 OA
HETATM   55  H   UNK N   1     -20.527  24.197  52.302  0.00  0.00     0.218 HD
ENDBRANCH  49  54
BRANCH  50  56
HETATM   56  O   UNK N   1     -19.378  21.527  50.045  0.00  0.00    -0.358 OA
HETATM   57  H   UNK N   1     -18.832  21.835  50.778  0.00  0.00     0.218 HD
ENDBRANCH  50  56
ENDBRANCH  44  46
ENDBRANCH   5  44
BRANCH   5  58
HETATM   58  O   UNK N   1     -25.980  20.934  47.713  0.00  0.00    -0.356 OA
HETATM   59  H   UNK N   1     -26.701  20.880  48.382  0.00  0.00     0.213 HD
ENDBRANCH   5  58
TORSDOF 21
ENDMDL
MODEL 4
REMARK VINA RESULT:      -8.0     52.401     55.935
REMARK  21 active torsions:
REMARK  status: ('A' for Active; 'I' for Inactive)
REMARK    1  A    between atoms: C_45  and  C_1 
REMARK    2  A    between atoms: C_3  and  O_4 
REMARK    3  A    between atoms: C_5  and  O_6 
REMARK    4  A    between atoms: C_7  and  O_8 
REMARK    5  A    between atoms: C_11  and  C_12 
REMARK    6  A    between atoms: C_11  and  C_37 
REMARK    7  A    between atoms: C_14  and  O_15 
REMARK    8  A    between atoms: C_16  and  O_17 
REMARK    9  A    between atoms: C_18  and  O_19 
REMARK   10  A    between atoms: C_39  and  C_22 
REMARK   11  A    between atoms: C_24  and  O_25 
REMARK   12  A    between atoms: C_26  and  O_27 
REMARK   13  A    between atoms: C_28  and  O_29 
REMARK   14  A    between atoms: C_32  and  O_44 
REMARK   15  A    between atoms: C_32  and  C_45 
REMARK   16  A    between atoms: C_33  and  O_43 
REMARK   17  A    between atoms: C_34  and  C_41 
REMARK   18  A    between atoms: C_36  and  C_39 
REMARK   19  A    between atoms: C_36  and  O_40 
REMARK   20  A    between atoms: C_37  and  O_38 
REMARK   21  A    between atoms: C_41  and  O_42 
ROOT
HETATM    1  C   UNK N   1     -24.832  39.161  -1.971  0.00  0.00     0.195 C 
HETATM    2  C   UNK N   1     -23.319  39.304  -1.770  0.00  0.00     0.195 C 
HETATM    3  C   UNK N   1     -22.958  40.788  -1.587  0.00  0.00     0.181 C 
HETATM    4  O   UNK N   1     -23.323  41.560  -2.723  0.00  0.00    -0.336 OA
HETATM    5  C   UNK N   1     -24.692  41.471  -3.098  0.00  0.00     0.273 C 
HETATM    6  C   UNK N   1     -25.275  39.977  -3.230  0.00  0.00     0.228 C 
ENDROOT
BRANCH   1   7
HETATM    7  O   UNK N   1     -25.443  39.728  -0.826  0.00  0.00    -0.376 OA
HETATM    8  H   UNK N   1     -25.788  40.631  -1.028  0.00  0.00     0.211 HD
ENDBRANCH   1   7
BRANCH   1   9
HETATM    9  C   UNK N   1     -25.149  37.662  -2.119  0.00  0.00     0.200 C 
HETATM   10  O   UNK N   1     -24.288  36.913  -2.573  0.00  0.00    -0.289 OA
BRANCH   9  11
HETATM   11  C   UNK N   1     -26.427  37.072  -1.761  0.00  0.00     0.019 A 
HETATM   12  C   UNK N   1     -27.481  36.877  -2.669  0.00  0.00     0.054 A 
HETATM   13  C   UNK N   1     -28.658  36.328  -2.253  0.00  0.00     0.102 A 
HETATM   14  C   UNK N   1     -28.837  35.949  -0.911  0.00  0.00     0.132 A 
HETATM   15  C   UNK N   1     -27.783  36.152  -0.020  0.00  0.00     0.102 A 
HETATM   16  C   UNK N   1     -26.612  36.699  -0.427  0.00  0.00     0.054 A 
BRANCH  13  17
HETATM   17  O   UNK N   1     -29.660  36.136  -3.128  0.00  0.00    -0.358 OA
HETATM   18  H   UNK N   1     -30.324  35.467  -2.954  0.00  0.00     0.218 HD
ENDBRANCH  13  17
BRANCH  14  19
HETATM   19  O   UNK N   1     -29.970  35.410  -0.510  0.00  0.00    -0.356 OA
HETATM   20  H   UNK N   1     -30.778  35.942  -0.496  0.00  0.00     0.218 HD
ENDBRANCH  14  19
BRANCH  15  21
HETATM   21  O   UNK N   1     -27.934  35.785   1.268  0.00  0.00    -0.358 OA
HETATM   22  H   UNK N   1     -27.622  36.379   1.962  0.00  0.00     0.218 HD
ENDBRANCH  15  21
ENDBRANCH   9  11
ENDBRANCH   1   9
BRANCH   2  23
HETATM   23  O   UNK N   1     -22.939  38.587  -0.623  0.00  0.00    -0.389 OA
HETATM   24  H   UNK N   1     -23.636  37.900  -0.463  0.00  0.00     0.210 HD
ENDBRANCH   2  23
BRANCH   6  25
HETATM   25  C   UNK N   1     -25.044  39.115  -4.519  0.00  0.00     0.203 C 
HETATM   26  O   UNK N   1     -26.047  38.599  -5.002  0.00  0.00    -0.289 OA
BRANCH  25  27
HETATM   27  C   UNK N   1     -23.780  38.767  -5.179  0.00  0.00     0.019 A 
HETATM   28  C   UNK N   1     -22.776  39.752  -5.343  0.00  0.00     0.054 A 
HETATM   29  C   UNK N   1     -21.589  39.426  -5.957  0.00  0.00     0.102 A 
HETATM   30  C   UNK N   1     -21.350  38.130  -6.436  0.00  0.00     0.132 A 
HETATM   31  C   UNK N   1     -22.358  37.182  -6.273  0.00  0.00     0.102 A 
HETATM   32  C   UNK N   1     -23.519  37.504  -5.666  0.00  0.00     0.054 A 
BRANCH  29  33
HETATM   33  O   UNK N   1     -20.623  40.358  -6.111  0.00  0.00    -0.358 OA
HETATM   34  H   UNK N   1     -20.753  41.077  -6.733  0.00  0.00     0.218 HD
ENDBRANCH  29  33
BRANCH  30  35
HETATM   35  O   UNK N   1     -20.219  37.804  -7.024  0.00  0.00    -0.356 OA
HETATM   36  H   UNK N   1     -19.417  38.323  -6.865  0.00  0.00     0.218 HD
ENDBRANCH  30  35
BRANCH  31  37
HETATM   37  O   UNK N   1     -22.156  35.934  -6.727  0.00  0.00    -0.358 OA
HETATM   38  H   UNK N   1     -22.903  35.437  -7.077  0.00  0.00     0.218 HD
ENDBRANCH  31  37
ENDBRANCH  25  27
ENDBRANCH   6  25
BRANCH   6  39
HETATM   39  O   UNK N   1     -26.674  40.096  -3.244  0.00  0.00    -0.373 OA
HETATM   40  H   UNK N   1     -27.057  39.417  -2.646  0.00  0.00     0.211 HD
ENDBRANCH   6  39
BRANCH   3  41
HETATM   41  C   UNK N   1     -21.457  40.982  -1.386  0.00  0.00     0.199 C 
BRANCH  41  42
HETATM   42  O   UNK N   1     -21.140  40.755  -0.048  0.00  0.00    -0.398 OA
HETATM   43  H   UNK N   1     -20.168  40.908   0.054  0.00  0.00     0.209 HD
ENDBRANCH  41  42
ENDBRANCH   3  41
BRANCH   5  44
HETATM   44  C   UNK N   1     -24.840  42.182  -4.433  0.00  0.00     0.225 C 
HETATM   45  O   UNK N   1     -23.828  42.381  -5.101  0.00  0.00    -0.286 OA
BRANCH  44  46
HETATM   46  C   UNK N   1     -26.118  42.678  -4.972  0.00  0.00     0.021 A 
HETATM   47  C   UNK N   1     -27.058  41.869  -5.650  0.00  0.00     0.055 A 
HETATM   48  C   UNK N   1     -28.231  42.398  -6.108  0.00  0.00     0.102 A 
HETATM   49  C   UNK N   1     -28.542  43.749  -5.910  0.00  0.00     0.132 A 
HETATM   50  C   UNK N   1     -27.612  44.543  -5.233  0.00  0.00     0.102 A 
HETATM   51  C   UNK N   1     -26.438  44.028  -4.779  0.00  0.00     0.055 A 
BRANCH  48  52
HETATM   52  O   UNK N   1     -29.114  41.614  -6.762  0.00  0.00    -0.358 OA
HETATM   53  H   UNK N   1     -29.137  41.615  -7.719  0.00  0.00     0.218 HD
ENDBRANCH  48  52
BRANCH  49  54
HETATM   54  O   UNK N   1     -29.675  44.256  -6.349  0.00  0.00    -0.356 OA
HETATM   55  H   UNK N   1     -30.217  43.763  -6.983  0.00  0.00     0.218 HD
ENDBRANCH  49  54
BRANCH  50  56
HETATM   56  O   UNK N   1     -27.898  45.846  -5.031  0.00  0.00    -0.358 OA
HETATM   57  H   UNK N   1     -27.416  46.329  -4.350  0.00  0.00     0.218 HD
ENDBRANCH  50  56
ENDBRANCH  44  46
ENDBRANCH   5  44
BRANCH   5  58
HETATM   58  O   UNK N   1     -25.428  42.204  -2.136  0.00  0.00    -0.356 OA
HETATM   59  H   UNK N   1     -24.923  42.348  -1.303  0.00  0.00     0.213 HD
ENDBRANCH   5  58
TORSDOF 21
ENDMDL
MODEL 5
REMARK VINA RESULT:      -7.8     47.729     51.367
REMARK  21 active torsions:
REMARK  status: ('A' for Active; 'I' for Inactive)
REMARK    1  A    between atoms: C_45  and  C_1 
REMARK    2  A    between atoms: C_3  and  O_4 
REMARK    3  A    between atoms: C_5  and  O_6 
REMARK    4  A    between atoms: C_7  and  O_8 
REMARK    5  A    between atoms: C_11  and  C_12 
REMARK    6  A    between atoms: C_11  and  C_37 
REMARK    7  A    between atoms: C_14  and  O_15 
REMARK    8  A    between atoms: C_16  and  O_17 
REMARK    9  A    between atoms: C_18  and  O_19 
REMARK   10  A    between atoms: C_39  and  C_22 
REMARK   11  A    between atoms: C_24  and  O_25 
REMARK   12  A    between atoms: C_26  and  O_27 
REMARK   13  A    between atoms: C_28  and  O_29 
REMARK   14  A    between atoms: C_32  and  O_44 
REMARK   15  A    between atoms: C_32  and  C_45 
REMARK   16  A    between atoms: C_33  and  O_43 
REMARK   17  A    between atoms: C_34  and  C_41 
REMARK   18  A    between atoms: C_36  and  C_39 
REMARK   19  A    between atoms: C_36  and  O_40 
REMARK   20  A    between atoms: C_37  and  O_38 
REMARK   21  A    between atoms: C_41  and  O_42 
ROOT
HETATM    1  C   UNK N   1     -28.893  37.897   2.128  0.00  0.00     0.195 C 
HETATM    2  C   UNK N   1     -29.854  38.998   1.662  0.00  0.00     0.195 C 
HETATM    3  C   UNK N   1     -30.808  38.436   0.595  0.00  0.00     0.181 C 
HETATM    4  O   UNK N   1     -30.102  37.963  -0.543  0.00  0.00    -0.336 OA
HETATM    5  C   UNK N   1     -29.104  36.986  -0.271  0.00  0.00     0.273 C 
HETATM    6  C   UNK N   1     -28.073  37.363   0.906  0.00  0.00     0.228 C 
ENDROOT
BRANCH   1   7
HETATM    7  O   UNK N   1     -29.700  36.846   2.625  0.00  0.00    -0.376 OA
HETATM    8  H   UNK N   1     -29.426  35.982   2.234  0.00  0.00     0.211 HD
ENDBRANCH   1   7
BRANCH   1   9
HETATM    9  C   UNK N   1     -27.980  38.495   3.213  0.00  0.00     0.200 C 
HETATM   10  O   UNK N   1     -27.643  39.673   3.125  0.00  0.00    -0.289 OA
BRANCH   9  11
HETATM   11  C   UNK N   1     -27.474  37.738   4.345  0.00  0.00     0.019 A 
HETATM   12  C   UNK N   1     -28.256  37.368   5.452  0.00  0.00     0.054 A 
HETATM   13  C   UNK N   1     -27.703  36.668   6.483  0.00  0.00     0.102 A 
HETATM   14  C   UNK N   1     -26.346  36.304   6.457  0.00  0.00     0.132 A 
HETATM   15  C   UNK N   1     -25.582  36.681   5.353  0.00  0.00     0.102 A 
HETATM   16  C   UNK N   1     -26.124  37.379   4.325  0.00  0.00     0.054 A 
BRANCH  13  17
HETATM   17  O   UNK N   1     -28.458  36.310   7.537  0.00  0.00    -0.358 OA
HETATM   18  H   UNK N   1     -29.413  36.311   7.461  0.00  0.00     0.218 HD
ENDBRANCH  13  17
BRANCH  14  19
HETATM   19  O   UNK N   1     -25.813  35.619   7.448  0.00  0.00    -0.356 OA
HETATM   20  H   UNK N   1     -26.274  34.845   7.801  0.00  0.00     0.218 HD
ENDBRANCH  14  19
BRANCH  15  21
HETATM   21  O   UNK N   1     -24.280  36.332   5.306  0.00  0.00    -0.358 OA
HETATM   22  H   UNK N   1     -23.903  35.836   6.043  0.00  0.00     0.218 HD
ENDBRANCH  15  21
ENDBRANCH   9  11
ENDBRANCH   1   9
BRANCH   2  23
HETATM   23  O   UNK N   1     -30.599  39.451   2.763  0.00  0.00    -0.389 OA
HETATM   24  H   UNK N   1     -31.063  38.663   3.148  0.00  0.00     0.210 HD
ENDBRANCH   2  23
BRANCH   6  25
HETATM   25  C   UNK N   1     -26.843  38.301   0.654  0.00  0.00     0.203 C 
HETATM   26  O   UNK N   1     -27.108  39.469   0.389  0.00  0.00    -0.289 OA
BRANCH  25  27
HETATM   27  C   UNK N   1     -25.417  37.955   0.605  0.00  0.00     0.019 A 
HETATM   28  C   UNK N   1     -24.573  38.290   1.692  0.00  0.00     0.054 A 
HETATM   29  C   UNK N   1     -23.238  37.962   1.650  0.00  0.00     0.102 A 
HETATM   30  C   UNK N   1     -22.685  37.304   0.543  0.00  0.00     0.132 A 
HETATM   31  C   UNK N   1     -23.534  36.996  -0.518  0.00  0.00     0.102 A 
HETATM   32  C   UNK N   1     -24.844  37.314  -0.473  0.00  0.00     0.054 A 
BRANCH  29  33
HETATM   33  O   UNK N   1     -22.427  38.271   2.686  0.00  0.00    -0.358 OA
HETATM   34  H   UNK N   1     -21.866  39.048   2.633  0.00  0.00     0.218 HD
ENDBRANCH  29  33
BRANCH  30  35
HETATM   35  O   UNK N   1     -21.410  36.983   0.489  0.00  0.00    -0.356 OA
HETATM   36  H   UNK N   1     -20.931  37.017  -0.352  0.00  0.00     0.218 HD
ENDBRANCH  30  35
BRANCH  31  37
HETATM   37  O   UNK N   1     -23.028  36.370  -1.595  0.00  0.00    -0.358 OA
HETATM   38  H   UNK N   1     -23.442  35.557  -1.900  0.00  0.00     0.218 HD
ENDBRANCH  31  37
ENDBRANCH  25  27
ENDBRANCH   6  25
BRANCH   6  39
HETATM   39  O   UNK N   1     -27.423  36.171   1.263  0.00  0.00    -0.373 OA
HETATM   40  H   UNK N   1     -28.095  35.462   1.368  0.00  0.00     0.211 HD
ENDBRANCH   6  39
BRANCH   3  41
HETATM   41  C   UNK N   1     -31.785  39.499   0.097  0.00  0.00     0.199 C 
BRANCH  41  42
HETATM   42  O   UNK N   1     -33.041  39.263   0.650  0.00  0.00    -0.398 OA
HETATM   43  H   UNK N   1     -33.087  38.301   0.878  0.00  0.00     0.209 HD
ENDBRANCH  41  42
ENDBRANCH   3  41
BRANCH   5  44
HETATM   44  C   UNK N   1     -28.328  36.765  -1.558  0.00  0.00     0.225 C 
HETATM   45  O   UNK N   1     -27.931  35.629  -1.811  0.00  0.00    -0.286 OA
BRANCH  44  46
HETATM   46  C   UNK N   1     -27.991  37.831  -2.518  0.00  0.00     0.021 A 
HETATM   47  C   UNK N   1     -26.987  37.717  -3.507  0.00  0.00     0.055 A 
HETATM   48  C   UNK N   1     -26.742  38.745  -4.373  0.00  0.00     0.102 A 
HETATM   49  C   UNK N   1     -27.482  39.932  -4.315  0.00  0.00     0.132 A 
HETATM   50  C   UNK N   1     -28.478  40.037  -3.339  0.00  0.00     0.102 A 
HETATM   51  C   UNK N   1     -28.725  39.023  -2.468  0.00  0.00     0.055 A 
BRANCH  48  52
HETATM   52  O   UNK N   1     -25.775  38.623  -5.306  0.00  0.00    -0.358 OA
HETATM   53  H   UNK N   1     -25.174  37.877  -5.278  0.00  0.00     0.218 HD
ENDBRANCH  48  52
BRANCH  49  54
HETATM   54  O   UNK N   1     -27.247  40.920  -5.154  0.00  0.00    -0.356 OA
HETATM   55  H   UNK N   1     -27.043  41.806  -4.819  0.00  0.00     0.218 HD
ENDBRANCH  49  54
BRANCH  50  56
HETATM   56  O   UNK N   1     -29.202  41.173  -3.272  0.00  0.00    -0.358 OA
HETATM   57  H   UNK N   1     -30.121  41.158  -3.563  0.00  0.00     0.218 HD
ENDBRANCH  50  56
ENDBRANCH  44  46
ENDBRANCH   5  44
BRANCH   5  58
HETATM   58  O   UNK N   1     -29.783  35.782   0.035  0.00  0.00    -0.356 OA
HETATM   59  H   UNK N   1     -29.186  35.097   0.413  0.00  0.00     0.213 HD
ENDBRANCH   5  58
TORSDOF 21
ENDMDL
MODEL 6
REMARK VINA RESULT:      -7.8      2.899      6.683
REMARK  21 active torsions:
REMARK  status: ('A' for Active; 'I' for Inactive)
REMARK    1  A    between atoms: C_45  and  C_1 
REMARK    2  A    between atoms: C_3  and  O_4 
REMARK    3  A    between atoms: C_5  and  O_6 
REMARK    4  A    between atoms: C_7  and  O_8 
REMARK    5  A    between atoms: C_11  and  C_12 
REMARK    6  A    between atoms: C_11  and  C_37 
REMARK    7  A    between atoms: C_14  and  O_15 
REMARK    8  A    between atoms: C_16  and  O_17 
REMARK    9  A    between atoms: C_18  and  O_19 
REMARK   10  A    between atoms: C_39  and  C_22 
REMARK   11  A    between atoms: C_24  and  O_25 
REMARK   12  A    between atoms: C_26  and  O_27 
REMARK   13  A    between atoms: C_28  and  O_29 
REMARK   14  A    between atoms: C_32  and  O_44 
REMARK   15  A    between atoms: C_32  and  C_45 
REMARK   16  A    between atoms: C_33  and  O_43 
REMARK   17  A    between atoms: C_34  and  C_41 
REMARK   18  A    between atoms: C_36  and  C_39 
REMARK   19  A    between atoms: C_36  and  O_40 
REMARK   20  A    between atoms: C_37  and  O_38 
REMARK   21  A    between atoms: C_41  and  O_42 
ROOT
HETATM    1  C   UNK N   1     -24.970  18.039  48.090  0.00  0.00     0.195 C 
HETATM    2  C   UNK N   1     -25.412  18.212  49.549  0.00  0.00     0.195 C 
HETATM    3  C   UNK N   1     -25.344  19.700  49.938  0.00  0.00     0.181 C 
HETATM    4  O   UNK N   1     -24.025  20.213  49.817  0.00  0.00    -0.336 OA
HETATM    5  C   UNK N   1     -23.431  20.055  48.534  0.00  0.00     0.273 C 
HETATM    6  C   UNK N   1     -23.508  18.571  47.917  0.00  0.00     0.228 C 
ENDROOT
BRANCH   1   7
HETATM    7  O   UNK N   1     -25.839  18.841  47.312  0.00  0.00    -0.376 OA
HETATM    8  H   UNK N   1     -25.461  18.992  46.412  0.00  0.00     0.211 HD
ENDBRANCH   1   7
BRANCH   1   9
HETATM    9  C   UNK N   1     -25.082  16.545  47.738  0.00  0.00     0.200 C 
HETATM   10  O   UNK N   1     -24.938  15.711  48.627  0.00  0.00    -0.289 OA
BRANCH   9  11
HETATM   11  C   UNK N   1     -25.339  16.054  46.395  0.00  0.00     0.019 A 
HETATM   12  C   UNK N   1     -24.443  15.249  45.671  0.00  0.00     0.054 A 
HETATM   13  C   UNK N   1     -24.751  14.839  44.408  0.00  0.00     0.102 A 
HETATM   14  C   UNK N   1     -25.965  15.213  43.808  0.00  0.00     0.132 A 
HETATM   15  C   UNK N   1     -26.843  16.015  44.537  0.00  0.00     0.102 A 
HETATM   16  C   UNK N   1     -26.543  16.429  45.793  0.00  0.00     0.054 A 
BRANCH  13  17
HETATM   17  O   UNK N   1     -23.893  14.062  43.723  0.00  0.00    -0.358 OA
HETATM   18  H   UNK N   1     -24.197  13.236  43.344  0.00  0.00     0.218 HD
ENDBRANCH  13  17
BRANCH  14  19
HETATM   19  O   UNK N   1     -26.268  14.810  42.592  0.00  0.00    -0.356 OA
HETATM   20  H   UNK N   1     -26.196  13.872  42.363  0.00  0.00     0.218 HD
ENDBRANCH  14  19
BRANCH  15  21
HETATM   21  O   UNK N   1     -28.017  16.376  43.982  0.00  0.00    -0.358 OA
HETATM   22  H   UNK N   1     -28.100  16.369  43.021  0.00  0.00     0.218 HD
ENDBRANCH  15  21
ENDBRANCH   9  11
ENDBRANCH   1   9
BRANCH   2  23
HETATM   23  O   UNK N   1     -26.732  17.754  49.685  0.00  0.00    -0.389 OA
HETATM   24  H   UNK N   1     -27.317  18.396  49.204  0.00  0.00     0.210 HD
ENDBRANCH   2  23
BRANCH   6  25
HETATM   25  C   UNK N   1     -22.493  17.452  48.335  0.00  0.00     0.203 C 
HETATM   26  O   UNK N   1     -21.873  16.925  47.416  0.00  0.00    -0.289 OA
BRANCH  25  27
HETATM   27  C   UNK N   1     -22.244  16.886  49.666  0.00  0.00     0.019 A 
HETATM   28  C   UNK N   1     -21.241  15.900  49.836  0.00  0.00     0.054 A 
HETATM   29  C   UNK N   1     -21.003  15.373  51.084  0.00  0.00     0.102 A 
HETATM   30  C   UNK N   1     -21.741  15.787  52.201  0.00  0.00     0.132 A 
HETATM   31  C   UNK N   1     -22.728  16.750  52.006  0.00  0.00     0.102 A 
HETATM   32  C   UNK N   1     -22.957  17.269  50.782  0.00  0.00     0.054 A 
BRANCH  29  33
HETATM   33  O   UNK N   1     -20.043  14.437  51.256  0.00  0.00    -0.358 OA
HETATM   34  H   UNK N   1     -20.286  13.509  51.280  0.00  0.00     0.218 HD
ENDBRANCH  29  33
BRANCH  30  35
HETATM   35  O   UNK N   1     -21.522  15.293  53.402  0.00  0.00    -0.356 OA
HETATM   36  H   UNK N   1     -21.593  15.859  54.184  0.00  0.00     0.218 HD
ENDBRANCH  30  35
BRANCH  31  37
HETATM   37  O   UNK N   1     -23.453  17.161  53.060  0.00  0.00    -0.358 OA
HETATM   38  H   UNK N   1     -24.372  17.414  52.925  0.00  0.00     0.218 HD
ENDBRANCH  31  37
ENDBRANCH  25  27
ENDBRANCH   6  25
BRANCH   6  39
HETATM   39  O   UNK N   1     -23.213  18.693  46.550  0.00  0.00    -0.373 OA
HETATM   40  H   UNK N   1     -23.174  19.647  46.317  0.00  0.00     0.211 HD
ENDBRANCH   6  39
BRANCH   3  41
HETATM   41  C   UNK N   1     -25.773  19.922  51.386  0.00  0.00     0.199 C 
BRANCH  41  42
HETATM   42  O   UNK N   1     -25.521  18.766  52.122  0.00  0.00    -0.398 OA
HETATM   43  H   UNK N   1     -25.021  18.146  51.534  0.00  0.00     0.209 HD
ENDBRANCH  41  42
ENDBRANCH   3  41
BRANCH   5  44
HETATM   44  C   UNK N   1     -21.974  20.466  48.659  0.00  0.00     0.225 C 
HETATM   45  O   UNK N   1     -21.220  19.745  49.310  0.00  0.00    -0.286 OA
BRANCH  44  46
HETATM   46  C   UNK N   1     -21.404  21.692  48.074  0.00  0.00     0.021 A 
HETATM   47  C   UNK N   1     -21.039  21.826  46.715  0.00  0.00     0.055 A 
HETATM   48  C   UNK N   1     -20.530  23.001  46.242  0.00  0.00     0.102 A 
HETATM   49  C   UNK N   1     -20.367  24.109  47.082  0.00  0.00     0.132 A 
HETATM   50  C   UNK N   1     -20.736  23.975  48.424  0.00  0.00     0.102 A 
HETATM   51  C   UNK N   1     -21.236  22.806  48.907  0.00  0.00     0.055 A 
BRANCH  48  52
HETATM   52  O   UNK N   1     -20.179  23.109  44.944  0.00  0.00    -0.358 OA
HETATM   53  H   UNK N   1     -20.439  23.881  44.440  0.00  0.00     0.218 HD
ENDBRANCH  48  52
BRANCH  49  54
HETATM   54  O   UNK N   1     -19.881  25.244  46.623  0.00  0.00    -0.356 OA
HETATM   55  H   UNK N   1     -19.279  25.244  45.863  0.00  0.00     0.218 HD
ENDBRANCH  49  54
BRANCH  50  56
HETATM   56  O   UNK N   1     -20.587  25.034  49.246  0.00  0.00    -0.358 OA
HETATM   57  H   UNK N   1     -20.838  24.944  50.172  0.00  0.00     0.218 HD
ENDBRANCH  50  56
ENDBRANCH  44  46
ENDBRANCH   5  44
BRANCH   5  58
HETATM   58  O   UNK N   1     -24.068  20.981  47.672  0.00  0.00    -0.356 OA
HETATM   59  H   UNK N   1     -23.685  20.978  46.765  0.00  0.00     0.213 HD
ENDBRANCH   5  58
TORSDOF 21
ENDMDL
MODEL 7
REMARK VINA RESULT:      -7.5     28.465     33.698
REMARK  21 active torsions:
REMARK  status: ('A' for Active; 'I' for Inactive)
REMARK    1  A    between atoms: C_45  and  C_1 
REMARK    2  A    between atoms: C_3  and  O_4 
REMARK    3  A    between atoms: C_5  and  O_6 
REMARK    4  A    between atoms: C_7  and  O_8 
REMARK    5  A    between atoms: C_11  and  C_12 
REMARK    6  A    between atoms: C_11  and  C_37 
REMARK    7  A    between atoms: C_14  and  O_15 
REMARK    8  A    between atoms: C_16  and  O_17 
REMARK    9  A    between atoms: C_18  and  O_19 
REMARK   10  A    between atoms: C_39  and  C_22 
REMARK   11  A    between atoms: C_24  and  O_25 
REMARK   12  A    between atoms: C_26  and  O_27 
REMARK   13  A    between atoms: C_28  and  O_29 
REMARK   14  A    between atoms: C_32  and  O_44 
REMARK   15  A    between atoms: C_32  and  C_45 
REMARK   16  A    between atoms: C_33  and  O_43 
REMARK   17  A    between atoms: C_34  and  C_41 
REMARK   18  A    between atoms: C_36  and  C_39 
REMARK   19  A    between atoms: C_36  and  O_40 
REMARK   20  A    between atoms: C_37  and  O_38 
REMARK   21  A    between atoms: C_41  and  O_42 
ROOT
HETATM    1  C   UNK N   1     -55.417   9.951  38.948  0.00  0.00     0.195 C 
HETATM    2  C   UNK N   1     -54.446  10.917  39.638  0.00  0.00     0.195 C 
HETATM    3  C   UNK N   1     -52.997  10.512  39.318  0.00  0.00     0.181 C 
HETATM    4  O   UNK N   1     -52.706   9.199  39.775  0.00  0.00    -0.336 OA
HETATM    5  C   UNK N   1     -53.576   8.184  39.289  0.00  0.00     0.273 C 
HETATM    6  C   UNK N   1     -55.148   8.491  39.443  0.00  0.00     0.228 C 
ENDROOT
BRANCH   1   7
HETATM    7  O   UNK N   1     -55.131  10.019  37.563  0.00  0.00    -0.376 OA
HETATM    8  H   UNK N   1     -55.665   9.354  37.064  0.00  0.00     0.211 HD
ENDBRANCH   1   7
BRANCH   1   9
HETATM    9  C   UNK N   1     -56.850  10.411  39.271  0.00  0.00     0.200 C 
HETATM   10  O   UNK N   1     -57.017  11.301  40.100  0.00  0.00    -0.289 OA
BRANCH   9  11
HETATM   11  C   UNK N   1     -58.035   9.838  38.656  0.00  0.00     0.019 A 
HETATM   12  C   UNK N   1     -58.072   9.334  37.346  0.00  0.00     0.054 A 
HETATM   13  C   UNK N   1     -59.229   8.825  36.835  0.00  0.00     0.102 A 
HETATM   14  C   UNK N   1     -60.402   8.795  37.608  0.00  0.00     0.132 A 
HETATM   15  C   UNK N   1     -60.352   9.302  38.906  0.00  0.00     0.102 A 
HETATM   16  C   UNK N   1     -59.206   9.812  39.420  0.00  0.00     0.054 A 
BRANCH  13  17
HETATM   17  O   UNK N   1     -59.256   8.336  35.582  0.00  0.00    -0.358 OA
HETATM   18  H   UNK N   1     -59.827   7.596  35.372  0.00  0.00     0.218 HD
ENDBRANCH  13  17
BRANCH  14  19
HETATM   19  O   UNK N   1     -61.518   8.294  37.119  0.00  0.00    -0.356 OA
HETATM   20  H   UNK N   1     -62.331   8.818  37.140  0.00  0.00     0.218 HD
ENDBRANCH  14  19
BRANCH  15  21
HETATM   21  O   UNK N   1     -61.465   9.272  39.666  0.00  0.00    -0.358 OA
HETATM   22  H   UNK N   1     -61.654   8.482  40.187  0.00  0.00     0.218 HD
ENDBRANCH  15  21
ENDBRANCH   9  11
ENDBRANCH   1   9
BRANCH   2  23
HETATM   23  O   UNK N   1     -54.683  12.218  39.167  0.00  0.00    -0.389 OA
HETATM   24  H   UNK N   1     -55.596  12.229  38.781  0.00  0.00     0.210 HD
ENDBRANCH   2  23
BRANCH   6  25
HETATM   25  C   UNK N   1     -55.905   8.251  40.795  0.00  0.00     0.203 C 
HETATM   26  O   UNK N   1     -55.490   8.888  41.758  0.00  0.00    -0.289 OA
BRANCH  25  27
HETATM   27  C   UNK N   1     -56.988   7.304  41.088  0.00  0.00     0.019 A 
HETATM   28  C   UNK N   1     -58.126   7.737  41.811  0.00  0.00     0.054 A 
HETATM   29  C   UNK N   1     -59.143   6.852  42.082  0.00  0.00     0.102 A 
HETATM   30  C   UNK N   1     -59.076   5.516  41.662  0.00  0.00     0.132 A 
HETATM   31  C   UNK N   1     -57.941   5.112  40.963  0.00  0.00     0.102 A 
HETATM   32  C   UNK N   1     -56.947   5.983  40.694  0.00  0.00     0.054 A 
BRANCH  29  33
HETATM   33  O   UNK N   1     -60.236   7.259  42.764  0.00  0.00    -0.358 OA
HETATM   34  H   UNK N   1     -60.966   7.665  42.292  0.00  0.00     0.218 HD
ENDBRANCH  29  33
BRANCH  30  35
HETATM   35  O   UNK N   1     -60.043   4.658  41.913  0.00  0.00    -0.356 OA
HETATM   36  H   UNK N   1     -59.978   4.054  42.667  0.00  0.00     0.218 HD
ENDBRANCH  30  35
BRANCH  31  37
HETATM   37  O   UNK N   1     -57.849   3.835  40.553  0.00  0.00    -0.358 OA
HETATM   38  H   UNK N   1     -57.918   3.639  39.614  0.00  0.00     0.218 HD
ENDBRANCH  31  37
ENDBRANCH  25  27
ENDBRANCH   6  25
BRANCH   6  39
HETATM   39  O   UNK N   1     -55.815   7.581  38.607  0.00  0.00    -0.373 OA
HETATM   40  H   UNK N   1     -56.648   7.994  38.289  0.00  0.00     0.211 HD
ENDBRANCH   6  39
BRANCH   3  41
HETATM   41  C   UNK N   1     -51.991  11.445  39.988  0.00  0.00     0.199 C 
BRANCH  41  42
HETATM   42  O   UNK N   1     -51.457  12.306  39.032  0.00  0.00    -0.398 OA
HETATM   43  H   UNK N   1     -51.401  11.803  38.181  0.00  0.00     0.209 HD
ENDBRANCH  41  42
ENDBRANCH   3  41
BRANCH   5  44
HETATM   44  C   UNK N   1     -53.243   6.907  40.042  0.00  0.00     0.225 C 
HETATM   45  O   UNK N   1     -53.110   6.969  41.262  0.00  0.00    -0.286 OA
BRANCH  44  46
HETATM   46  C   UNK N   1     -53.040   5.595  39.402  0.00  0.00     0.021 A 
HETATM   47  C   UNK N   1     -54.069   4.649  39.192  0.00  0.00     0.055 A 
HETATM   48  C   UNK N   1     -53.806   3.458  38.576  0.00  0.00     0.102 A 
HETATM   49  C   UNK N   1     -52.517   3.145  38.126  0.00  0.00     0.132 A 
HETATM   50  C   UNK N   1     -51.505   4.087  38.330  0.00  0.00     0.102 A 
HETATM   51  C   UNK N   1     -51.754   5.273  38.948  0.00  0.00     0.055 A 
BRANCH  48  52
HETATM   52  O   UNK N   1     -54.798   2.562  38.391  0.00  0.00    -0.358 OA
HETATM   53  H   UNK N   1     -55.586   2.603  38.934  0.00  0.00     0.218 HD
ENDBRANCH  48  52
BRANCH  49  54
HETATM   54  O   UNK N   1     -52.267   1.999  37.529  0.00  0.00    -0.356 OA
HETATM   55  H   UNK N   1     -51.870   1.267  38.024  0.00  0.00     0.218 HD
ENDBRANCH  49  54
BRANCH  50  56
HETATM   56  O   UNK N   1     -50.259   3.802  37.899  0.00  0.00    -0.358 OA
HETATM   57  H   UNK N   1     -49.944   4.208  37.083  0.00  0.00     0.218 HD
ENDBRANCH  50  56
ENDBRANCH  44  46
ENDBRANCH   5  44
BRANCH   5  58
HETATM   58  O   UNK N   1     -53.245   7.980  37.927  0.00  0.00    -0.356 OA
HETATM   59  H   UNK N   1     -53.175   7.027  37.693  0.00  0.00     0.213 HD
ENDBRANCH   5  58
TORSDOF 21
ENDMDL
MODEL 8
REMARK VINA RESULT:      -7.4     28.519     33.746
REMARK  21 active torsions:
REMARK  status: ('A' for Active; 'I' for Inactive)
REMARK    1  A    between atoms: C_45  and  C_1 
REMARK    2  A    between atoms: C_3  and  O_4 
REMARK    3  A    between atoms: C_5  and  O_6 
REMARK    4  A    between atoms: C_7  and  O_8 
REMARK    5  A    between atoms: C_11  and  C_12 
REMARK    6  A    between atoms: C_11  and  C_37 
REMARK    7  A    between atoms: C_14  and  O_15 
REMARK    8  A    between atoms: C_16  and  O_17 
REMARK    9  A    between atoms: C_18  and  O_19 
REMARK   10  A    between atoms: C_39  and  C_22 
REMARK   11  A    between atoms: C_24  and  O_25 
REMARK   12  A    between atoms: C_26  and  O_27 
REMARK   13  A    between atoms: C_28  and  O_29 
REMARK   14  A    between atoms: C_32  and  O_44 
REMARK   15  A    between atoms: C_32  and  C_45 
REMARK   16  A    between atoms: C_33  and  O_43 
REMARK   17  A    between atoms: C_34  and  C_41 
REMARK   18  A    between atoms: C_36  and  C_39 
REMARK   19  A    between atoms: C_36  and  O_40 
REMARK   20  A    between atoms: C_37  and  O_38 
REMARK   21  A    between atoms: C_41  and  O_42 
ROOT
HETATM    1  C   UNK N   1     -55.402   9.990  38.987  0.00  0.00     0.195 C 
HETATM    2  C   UNK N   1     -54.435  10.941  39.704  0.00  0.00     0.195 C 
HETATM    3  C   UNK N   1     -52.983  10.533  39.396  0.00  0.00     0.181 C 
HETATM    4  O   UNK N   1     -52.705   9.212  39.838  0.00  0.00    -0.336 OA
HETATM    5  C   UNK N   1     -53.573   8.209  39.326  0.00  0.00     0.273 C 
HETATM    6  C   UNK N   1     -55.146   8.522  39.465  0.00  0.00     0.228 C 
ENDROOT
BRANCH   1   7
HETATM    7  O   UNK N   1     -55.097  10.076  37.607  0.00  0.00    -0.376 OA
HETATM    8  H   UNK N   1     -54.502   9.337  37.335  0.00  0.00     0.211 HD
ENDBRANCH   1   7
BRANCH   1   9
HETATM    9  C   UNK N   1     -56.836  10.453  39.299  0.00  0.00     0.200 C 
HETATM   10  O   UNK N   1     -57.007  11.354  40.115  0.00  0.00    -0.289 OA
BRANCH   9  11
HETATM   11  C   UNK N   1     -58.018   9.871  38.688  0.00  0.00     0.019 A 
HETATM   12  C   UNK N   1     -58.054   9.363  37.378  0.00  0.00     0.054 A 
HETATM   13  C   UNK N   1     -59.208   8.845  36.871  0.00  0.00     0.102 A 
HETATM   14  C   UNK N   1     -60.380   8.810  37.646  0.00  0.00     0.132 A 
HETATM   15  C   UNK N   1     -60.331   9.320  38.943  0.00  0.00     0.102 A 
HETATM   16  C   UNK N   1     -59.187   9.839  39.453  0.00  0.00     0.054 A 
BRANCH  13  17
HETATM   17  O   UNK N   1     -59.234   8.353  35.619  0.00  0.00    -0.358 OA
HETATM   18  H   UNK N   1     -59.334   7.410  35.480  0.00  0.00     0.218 HD
ENDBRANCH  13  17
BRANCH  14  19
HETATM   19  O   UNK N   1     -61.493   8.300  37.160  0.00  0.00    -0.356 OA
HETATM   20  H   UNK N   1     -61.515   7.377  36.873  0.00  0.00     0.218 HD
ENDBRANCH  14  19
BRANCH  15  21
HETATM   21  O   UNK N   1     -61.443   9.285  39.704  0.00  0.00    -0.358 OA
HETATM   22  H   UNK N   1     -62.295   9.476  39.294  0.00  0.00     0.218 HD
ENDBRANCH  15  21
ENDBRANCH   9  11
ENDBRANCH   1   9
BRANCH   2  23
HETATM   23  O   UNK N   1     -54.658  12.250  39.248  0.00  0.00    -0.389 OA
HETATM   24  H   UNK N   1     -55.569  12.512  39.542  0.00  0.00     0.210 HD
ENDBRANCH   2  23
BRANCH   6  25
HETATM   25  C   UNK N   1     -55.921   8.266  40.803  0.00  0.00     0.203 C 
HETATM   26  O   UNK N   1     -55.534   8.909  41.774  0.00  0.00    -0.289 OA
BRANCH  25  27
HETATM   27  C   UNK N   1     -56.991   7.299  41.077  0.00  0.00     0.019 A 
HETATM   28  C   UNK N   1     -58.138   7.705  41.802  0.00  0.00     0.054 A 
HETATM   29  C   UNK N   1     -59.144   6.801  42.055  0.00  0.00     0.102 A 
HETATM   30  C   UNK N   1     -59.056   5.473  41.615  0.00  0.00     0.132 A 
HETATM   31  C   UNK N   1     -57.913   5.096  40.914  0.00  0.00     0.102 A 
HETATM   32  C   UNK N   1     -56.930   5.986  40.663  0.00  0.00     0.054 A 
BRANCH  29  33
HETATM   33  O   UNK N   1     -60.245   7.181  42.740  0.00  0.00    -0.358 OA
HETATM   34  H   UNK N   1     -60.167   7.423  43.665  0.00  0.00     0.218 HD
ENDBRANCH  29  33
BRANCH  30  35
HETATM   35  O   UNK N   1     -60.011   4.598  41.848  0.00  0.00    -0.356 OA
HETATM   36  H   UNK N   1     -60.019   4.090  42.673  0.00  0.00     0.218 HD
ENDBRANCH  30  35
BRANCH  31  37
HETATM   37  O   UNK N   1     -57.801   3.828  40.485  0.00  0.00    -0.358 OA
HETATM   38  H   UNK N   1     -58.096   3.607  39.596  0.00  0.00     0.218 HD
ENDBRANCH  31  37
ENDBRANCH  25  27
ENDBRANCH   6  25
BRANCH   6  39
HETATM   39  O   UNK N   1     -55.807   7.628  38.607  0.00  0.00    -0.373 OA
HETATM   40  H   UNK N   1     -55.829   6.740  39.028  0.00  0.00     0.211 HD
ENDBRANCH   6  39
BRANCH   3  41
HETATM   41  C   UNK N   1     -51.981  11.451  40.092  0.00  0.00     0.199 C 
BRANCH  41  42
HETATM   42  O   UNK N   1     -51.385  12.281  39.145  0.00  0.00    -0.398 OA
HETATM   43  H   UNK N   1     -51.341  13.190  39.535  0.00  0.00     0.209 HD
ENDBRANCH  41  42
ENDBRANCH   3  41
BRANCH   5  44
HETATM   44  C   UNK N   1     -53.257   6.919  40.064  0.00  0.00     0.225 C 
HETATM   45  O   UNK N   1     -53.050   6.977  41.274  0.00  0.00    -0.286 OA
BRANCH  44  46
HETATM   46  C   UNK N   1     -53.151   5.598  39.420  0.00  0.00     0.021 A 
HETATM   47  C   UNK N   1     -51.949   5.064  38.902  0.00  0.00     0.055 A 
HETATM   48  C   UNK N   1     -51.926   3.823  38.331  0.00  0.00     0.102 A 
HETATM   49  C   UNK N   1     -53.085   3.041  38.254  0.00  0.00     0.132 A 
HETATM   50  C   UNK N   1     -54.269   3.571  38.774  0.00  0.00     0.102 A 
HETATM   51  C   UNK N   1     -54.305   4.808  39.337  0.00  0.00     0.055 A 
BRANCH  48  52
HETATM   52  O   UNK N   1     -50.772   3.332  37.834  0.00  0.00    -0.358 OA
HETATM   53  H   UNK N   1     -50.783   2.547  37.285  0.00  0.00     0.218 HD
ENDBRANCH  48  52
BRANCH  49  54
HETATM   54  O   UNK N   1     -53.059   1.843  37.707  0.00  0.00    -0.356 OA
HETATM   55  H   UNK N   1     -52.730   1.726  36.804  0.00  0.00     0.218 HD
ENDBRANCH  49  54
BRANCH  50  56
HETATM   56  O   UNK N   1     -55.394   2.829  38.709  0.00  0.00    -0.358 OA
HETATM   57  H   UNK N   1     -55.337   1.881  38.879  0.00  0.00     0.218 HD
ENDBRANCH  50  56
ENDBRANCH  44  46
ENDBRANCH   5  44
BRANCH   5  58
HETATM   58  O   UNK N   1     -53.226   8.023  37.966  0.00  0.00    -0.356 OA
HETATM   59  H   UNK N   1     -53.904   7.509  37.469  0.00  0.00     0.213 HD
ENDBRANCH   5  58
TORSDOF 21
ENDMDL
MODEL 9
REMARK VINA RESULT:      -7.4     28.415     33.659
REMARK  21 active torsions:
REMARK  status: ('A' for Active; 'I' for Inactive)
REMARK    1  A    between atoms: C_45  and  C_1 
REMARK    2  A    between atoms: C_3  and  O_4 
REMARK    3  A    between atoms: C_5  and  O_6 
REMARK    4  A    between atoms: C_7  and  O_8 
REMARK    5  A    between atoms: C_11  and  C_12 
REMARK    6  A    between atoms: C_11  and  C_37 
REMARK    7  A    between atoms: C_14  and  O_15 
REMARK    8  A    between atoms: C_16  and  O_17 
REMARK    9  A    between atoms: C_18  and  O_19 
REMARK   10  A    between atoms: C_39  and  C_22 
REMARK   11  A    between atoms: C_24  and  O_25 
REMARK   12  A    between atoms: C_26  and  O_27 
REMARK   13  A    between atoms: C_28  and  O_29 
REMARK   14  A    between atoms: C_32  and  O_44 
REMARK   15  A    between atoms: C_32  and  C_45 
REMARK   16  A    between atoms: C_33  and  O_43 
REMARK   17  A    between atoms: C_34  and  C_41 
REMARK   18  A    between atoms: C_36  and  C_39 
REMARK   19  A    between atoms: C_36  and  O_40 
REMARK   20  A    between atoms: C_37  and  O_38 
REMARK   21  A    between atoms: C_41  and  O_42 
ROOT
HETATM    1  C   UNK N   1     -56.754   9.467  38.980  0.00  0.00     0.195 C 
HETATM    2  C   UNK N   1     -57.732   8.807  38.000  0.00  0.00     0.195 C 
HETATM    3  C   UNK N   1     -59.149   8.813  38.599  0.00  0.00     0.181 C 
HETATM    4  O   UNK N   1     -59.204   8.093  39.822  0.00  0.00    -0.336 OA
HETATM    5  C   UNK N   1     -58.290   8.529  40.821  0.00  0.00     0.273 C 
HETATM    6  C   UNK N   1     -56.763   8.688  40.337  0.00  0.00     0.228 C 
ENDROOT
BRANCH   1   7
HETATM    7  O   UNK N   1     -57.239  10.778  39.207  0.00  0.00    -0.376 OA
HETATM    8  H   UNK N   1     -56.604  11.293  39.761  0.00  0.00     0.211 HD
ENDBRANCH   1   7
BRANCH   1   9
HETATM    9  C   UNK N   1     -55.360   9.466  38.328  0.00  0.00     0.200 C 
HETATM   10  O   UNK N   1     -55.079   8.581  37.524  0.00  0.00    -0.289 OA
BRANCH   9  11
HETATM   11  C   UNK N   1     -54.335  10.454  38.620  0.00  0.00     0.019 A 
HETATM   12  C   UNK N   1     -54.380  11.784  38.171  0.00  0.00     0.054 A 
HETATM   13  C   UNK N   1     -53.371  12.649  38.475  0.00  0.00     0.102 A 
HETATM   14  C   UNK N   1     -52.271  12.227  39.242  0.00  0.00     0.132 A 
HETATM   15  C   UNK N   1     -52.239  10.902  39.678  0.00  0.00     0.102 A 
HETATM   16  C   UNK N   1     -53.237  10.036  39.377  0.00  0.00     0.054 A 
BRANCH  13  17
HETATM   17  O   UNK N   1     -53.423  13.923  38.049  0.00  0.00    -0.358 OA
HETATM   18  H   UNK N   1     -53.530  14.634  38.683  0.00  0.00     0.218 HD
ENDBRANCH  13  17
BRANCH  14  19
HETATM   19  O   UNK N   1     -51.301  13.064  39.545  0.00  0.00    -0.356 OA
HETATM   20  H   UNK N   1     -50.621  12.803  40.182  0.00  0.00     0.218 HD
ENDBRANCH  14  19
BRANCH  15  21
HETATM   21  O   UNK N   1     -51.197  10.483  40.423  0.00  0.00    -0.358 OA
HETATM   22  H   UNK N   1     -51.359   9.868  41.148  0.00  0.00     0.218 HD
ENDBRANCH  15  21
ENDBRANCH   9  11
ENDBRANCH   1   9
BRANCH   2  23
HETATM   23  O   UNK N   1     -57.731   9.531  36.796  0.00  0.00    -0.389 OA
HETATM   24  H   UNK N   1     -57.991  10.463  37.013  0.00  0.00     0.210 HD
ENDBRANCH   2  23
BRANCH   6  25
HETATM   25  C   UNK N   1     -55.799   7.456  40.238  0.00  0.00     0.203 C 
HETATM   26  O   UNK N   1     -56.066   6.639  39.361  0.00  0.00    -0.289 OA
BRANCH  25  27
HETATM   27  C   UNK N   1     -54.669   7.098  41.105  0.00  0.00     0.019 A 
HETATM   28  C   UNK N   1     -53.352   7.454  40.727  0.00  0.00     0.054 A 
HETATM   29  C   UNK N   1     -52.293   7.124  41.541  0.00  0.00     0.102 A 
HETATM   30  C   UNK N   1     -52.489   6.431  42.744  0.00  0.00     0.132 A 
HETATM   31  C   UNK N   1     -53.793   6.084  43.087  0.00  0.00     0.102 A 
HETATM   32  C   UNK N   1     -54.830   6.412  42.289  0.00  0.00     0.054 A 
BRANCH  29  33
HETATM   33  O   UNK N   1     -51.033   7.465  41.191  0.00  0.00    -0.358 OA
HETATM   34  H   UNK N   1     -50.786   7.479  40.265  0.00  0.00     0.218 HD
ENDBRANCH  29  33
BRANCH  30  35
HETATM   35  O   UNK N   1     -51.485   6.110  43.533  0.00  0.00    -0.356 OA
HETATM   36  H   UNK N   1     -51.564   6.217  44.492  0.00  0.00     0.218 HD
ENDBRANCH  30  35
BRANCH  31  37
HETATM   37  O   UNK N   1     -54.008   5.415  44.233  0.00  0.00    -0.358 OA
HETATM   38  H   UNK N   1     -54.621   4.673  44.233  0.00  0.00     0.218 HD
ENDBRANCH  31  37
ENDBRANCH  25  27
ENDBRANCH   6  25
BRANCH   6  39
HETATM   39  O   UNK N   1     -56.111   9.449  41.320  0.00  0.00    -0.373 OA
HETATM   40  H   UNK N   1     -56.787   9.860  41.904  0.00  0.00     0.211 HD
ENDBRANCH   6  39
BRANCH   3  41
HETATM   41  C   UNK N   1     -60.160   8.162  37.658  0.00  0.00     0.199 C 
BRANCH  41  42
HETATM   42  O   UNK N   1     -59.601   7.009  37.111  0.00  0.00    -0.398 OA
HETATM   43  H   UNK N   1     -60.246   6.272  37.255  0.00  0.00     0.209 HD
ENDBRANCH  41  42
ENDBRANCH   3  41
BRANCH   5  44
HETATM   44  C   UNK N   1     -58.349   7.521  41.956  0.00  0.00     0.225 C 
HETATM   45  O   UNK N   1     -57.820   7.817  43.025  0.00  0.00    -0.286 OA
BRANCH  44  46
HETATM   46  C   UNK N   1     -58.975   6.191  41.854  0.00  0.00     0.021 A 
HETATM   47  C   UNK N   1     -58.314   5.041  41.366  0.00  0.00     0.055 A 
HETATM   48  C   UNK N   1     -58.957   3.836  41.315  0.00  0.00     0.102 A 
HETATM   49  C   UNK N   1     -60.280   3.704  41.754  0.00  0.00     0.132 A 
HETATM   50  C   UNK N   1     -60.927   4.843  42.242  0.00  0.00     0.102 A 
HETATM   51  C   UNK N   1     -60.299   6.048  42.289  0.00  0.00     0.055 A 
BRANCH  48  52
HETATM   52  O   UNK N   1     -58.315   2.750  40.839  0.00  0.00    -0.358 OA
HETATM   53  H   UNK N   1     -57.719   2.259  41.407  0.00  0.00     0.218 HD
ENDBRANCH  48  52
BRANCH  49  54
HETATM   54  O   UNK N   1     -60.896   2.540  41.708  0.00  0.00    -0.356 OA
HETATM   55  H   UNK N   1     -61.328   2.186  42.500  0.00  0.00     0.218 HD
ENDBRANCH  49  54
BRANCH  50  56
HETATM   56  O   UNK N   1     -62.201   4.730  42.671  0.00  0.00    -0.358 OA
HETATM   57  H   UNK N   1     -62.912   5.062  42.111  0.00  0.00     0.218 HD
ENDBRANCH  50  56
ENDBRANCH  44  46
ENDBRANCH   5  44
BRANCH   5  58
HETATM   58  O   UNK N   1     -58.782   9.762  41.313  0.00  0.00    -0.356 OA
HETATM   59  H   UNK N   1     -59.464  10.160  40.725  0.00  0.00     0.213 HD
ENDBRANCH   5  58
TORSDOF 21
ENDMDL
