# Supplementary material for: UPLC-ESI/MSn metabolic profiling of Cedrela odorata L. and Toona ciliata M. Roem and in vitro investigation of their anti-diabetic activity supported with molecular docking studies
Source: Front Chem. 2024 Nov 15;12:1462309. doi: 10.3389/fchem.2024.1462309 (PMC11604428; doi:10.3389/fchem.2024.1462309)
Supplement: Supplementary file 1 [file DataSheet2.zip › Raw data_docking/alpha-glucosidase/Myricetin-3-O-hexoside-7-O-hexuronic acid/Discovery.xlsx]

## Sheet: Sheet1
N:UNK1:H - A:TRP1355:O	Yes	0 255 0	Ligand Non-bond Monitor	2.46025	Hydrogen Bond	Conventional Hydrogen Bond	N:UNK1:H	H-Donor	A:TRP1355:O	H-Acceptor	97.648	112.63
N:UNK1:H - A:ASP1157:O	Yes	0 255 0	Ligand Non-bond Monitor	2.36641	Hydrogen Bond	Conventional Hydrogen Bond	N:UNK1:H	H-Donor	A:ASP1157:O	H-Acceptor	157.829	141.631
N:UNK1:H - N:UNK1:O	Yes	0 255 0	Ligand Non-bond Monitor	2.97776	Hydrogen Bond	Conventional Hydrogen Bond	N:UNK1:H	H-Donor	N:UNK1:O	H-Acceptor	99.722	92.92
A:TYR1251:HH - N:UNK1:O	Yes	0 255 0	Ligand Non-bond Monitor	1.93339	Hydrogen Bond	Conventional Hydrogen Bond	A:TYR1251:HH	H-Donor	N:UNK1:O	H-Acceptor	133.597	143.502
A:GLN1286:HE22 - N:UNK1:O	Yes	0 255 0	Ligand Non-bond Monitor	2.76859	Hydrogen Bond	Conventional Hydrogen Bond	A:GLN1286:HE22	H-Donor	N:UNK1:O	H-Acceptor	106.424	113.444
N:UNK1 - A:TRP1355	Yes	255 100 200	Ligand Non-bond Monitor	5.02049	Hydrophobic	Pi-Pi T-shaped	N:UNK1	Pi-Orbitals	A:TRP1355	Pi-Orbitals			22.871	83.651	66.733	3.372
N:UNK1 - A:ILE1587	Yes	255 200 255	Ligand Non-bond Monitor	5.30227	Hydrophobic	Pi-Alkyl	N:UNK1	Pi-Orbitals	A:ILE1587	Alkyl
