# Supplementary material for: UPLC-ESI/MSn metabolic profiling of Cedrela odorata L. and Toona ciliata M. Roem and in vitro investigation of their anti-diabetic activity supported with molecular docking studies
Source: Front Chem. 2024 Nov 15;12:1462309. doi: 10.3389/fchem.2024.1462309 (PMC11604428; doi:10.3389/fchem.2024.1462309)
Supplement: Supplementary file 1 [file DataSheet2.zip › Raw data_docking/alpha-glucosidase/Myricetin-3-O-hexoside-7-O-hexuronic acid/Macromolecules/3TOP.mini/Unnamed_uff_E=707.00_out.pdbqt]

MODEL 1
REMARK VINA RESULT:      -9.4      0.000      0.000
REMARK  19 active torsions:
REMARK  status: ('A' for Active; 'I' for Inactive)
REMARK    1  A    between atoms: C_1  and  C_13 
REMARK    2  A    between atoms: C_2  and  O_22 
REMARK    3  A    between atoms: C_6  and  O_7 
REMARK    4  A    between atoms: C_9  and  O_34 
REMARK    5  A    between atoms: C_15  and  O_16 
REMARK    6  A    between atoms: C_17  and  O_18 
REMARK    7  A    between atoms: C_19  and  O_20 
REMARK    8  A    between atoms: O_22  and  C_23 
REMARK    9  A    between atoms: C_24  and  O_25 
REMARK   10  A    between atoms: C_26  and  O_27 
REMARK   11  A    between atoms: C_28  and  O_29 
REMARK   12  A    between atoms: C_30  and  C_32 
REMARK   13  A    between atoms: C_32  and  O_33 
REMARK   14  A    between atoms: C_39  and  O_34 
REMARK   15  A    between atoms: C_35  and  C_55 
REMARK   16  A    between atoms: C_36  and  O_43 
REMARK   17  A    between atoms: C_37  and  O_42 
REMARK   18  A    between atoms: C_38  and  O_41 
REMARK   19  A    between atoms: C_55  and  O_57 
ROOT
HETATM    1  C   UNK N   1     -28.928  36.897  29.649  0.00  0.00     0.124 A 
HETATM    2  C   UNK N   1     -28.630  38.189  29.116  0.00  0.00     0.157 A 
HETATM    3  C   UNK N   1     -28.278  39.206  30.008  0.00  0.00     0.223 A 
HETATM    4  O   UNK N   1     -28.006  40.321  29.564  0.00  0.00    -0.284 OA
HETATM    5  C   UNK N   1     -28.233  38.954  31.379  0.00  0.00     0.084 A 
HETATM    6  C   UNK N   1     -27.847  39.911  32.341  0.00  0.00     0.085 A 
HETATM    7  C   UNK N   1     -27.808  39.563  33.693  0.00  0.00     0.074 A 
HETATM    8  C   UNK N   1     -28.177  38.284  34.107  0.00  0.00     0.077 A 
HETATM    9  C   UNK N   1     -28.583  37.339  33.156  0.00  0.00     0.075 A 
HETATM   10  C   UNK N   1     -28.593  37.658  31.819  0.00  0.00     0.096 A 
HETATM   11  O   UNK N   1     -28.917  36.723  30.954  0.00  0.00    -0.306 OA
ENDROOT
BRANCH   8  12
HETATM   12  O   UNK N   1     -28.133  37.995  35.422  0.00  0.00    -0.318 OA
BRANCH  12  13
HETATM   13  C   UNK N   1     -27.008  37.529  36.060  0.00  0.00     0.298 C 
HETATM   14  C   UNK N   1     -27.022  38.046  37.498  0.00  0.00     0.205 C 
HETATM   15  C   UNK N   1     -25.816  37.451  38.235  0.00  0.00     0.183 C 
HETATM   16  C   UNK N   1     -25.826  35.918  38.092  0.00  0.00     0.189 C 
HETATM   17  C   UNK N   1     -25.908  35.538  36.595  0.00  0.00     0.253 C 
HETATM   18  O   UNK N   1     -27.065  36.113  36.032  0.00  0.00    -0.340 OA
BRANCH  14  19
HETATM   19  O   UNK N   1     -26.926  39.450  37.515  0.00  0.00    -0.388 OA
HETATM   20  H   UNK N   1     -26.515  39.712  38.379  0.00  0.00     0.210 HD
ENDBRANCH  14  19
BRANCH  15  21
HETATM   21  O   UNK N   1     -25.863  37.790  39.597  0.00  0.00    -0.390 OA
HETATM   22  H   UNK N   1     -26.719  38.267  39.754  0.00  0.00     0.210 HD
ENDBRANCH  15  21
BRANCH  16  23
HETATM   23  O   UNK N   1     -24.652  35.373  38.642  0.00  0.00    -0.390 OA
HETATM   24  H   UNK N   1     -24.152  36.116  39.067  0.00  0.00     0.210 HD
ENDBRANCH  16  23
BRANCH  17  25
HETATM   25  C   UNK N   1     -25.982  34.044  36.331  0.00  0.00     0.172 C 
HETATM   26  O   UNK N   1     -27.080  33.525  36.203  0.00  0.00    -0.648 OA
BRANCH  25  27
HETATM   27  O   UNK N   1     -24.882  33.259  36.251  0.00  0.00    -0.774 OA
HETATM   28  H   UNK N   1     -24.338  33.184  35.458  0.00  0.00     0.167 HD
ENDBRANCH  25  27
ENDBRANCH  17  25
ENDBRANCH  12  13
ENDBRANCH   8  12
BRANCH   6  29
HETATM   29  O   UNK N   1     -27.495  41.160  31.964  0.00  0.00    -0.360 OA
HETATM   30  H   UNK N   1     -27.689  41.925  32.524  0.00  0.00     0.217 HD
ENDBRANCH   6  29
BRANCH   1  31
HETATM   31  C   UNK N   1     -29.244  35.703  28.827  0.00  0.00     0.006 A 
HETATM   32  C   UNK N   1     -28.189  35.044  28.163  0.00  0.00     0.054 A 
HETATM   33  C   UNK N   1     -28.440  33.918  27.381  0.00  0.00     0.102 A 
HETATM   34  C   UNK N   1     -29.749  33.425  27.260  0.00  0.00     0.132 A 
HETATM   35  C   UNK N   1     -30.802  34.086  27.902  0.00  0.00     0.102 A 
HETATM   36  C   UNK N   1     -30.546  35.225  28.650  0.00  0.00     0.054 A 
BRANCH  33  37
HETATM   37  O   UNK N   1     -27.409  33.314  26.755  0.00  0.00    -0.358 OA
HETATM   38  H   UNK N   1     -26.563  33.761  26.620  0.00  0.00     0.218 HD
ENDBRANCH  33  37
BRANCH  34  39
HETATM   39  O   UNK N   1     -29.993  32.323  26.524  0.00  0.00    -0.356 OA
HETATM   40  H   UNK N   1     -30.324  31.510  26.929  0.00  0.00     0.218 HD
ENDBRANCH  34  39
BRANCH  35  41
HETATM   41  O   UNK N   1     -32.064  33.622  27.796  0.00  0.00    -0.358 OA
HETATM   42  H   UNK N   1     -32.619  33.832  27.032  0.00  0.00     0.218 HD
ENDBRANCH  35  41
ENDBRANCH   1  31
BRANCH   2  43
HETATM   43  O   UNK N   1     -28.710  38.454  27.799  0.00  0.00    -0.311 OA
BRANCH  43  44
HETATM   44  C   UNK N   1     -27.661  38.145  26.953  0.00  0.00     0.298 C 
HETATM   45  C   UNK N   1     -27.131  39.429  26.278  0.00  0.00     0.205 C 
HETATM   46  C   UNK N   1     -26.020  39.035  25.295  0.00  0.00     0.183 C 
HETATM   47  C   UNK N   1     -26.530  37.960  24.323  0.00  0.00     0.180 C 
HETATM   48  C   UNK N   1     -27.140  36.778  25.123  0.00  0.00     0.179 C 
HETATM   49  O   UNK N   1     -28.156  37.248  25.982  0.00  0.00    -0.348 OA
BRANCH  45  50
HETATM   50  O   UNK N   1     -26.619  40.306  27.247  0.00  0.00    -0.388 OA
HETATM   51  H   UNK N   1     -25.629  40.314  27.181  0.00  0.00     0.210 HD
ENDBRANCH  45  50
BRANCH  46  52
HETATM   52  O   UNK N   1     -25.603  40.182  24.596  0.00  0.00    -0.390 OA
HETATM   53  H   UNK N   1     -26.305  40.407  23.933  0.00  0.00     0.210 HD
ENDBRANCH  46  52
BRANCH  47  54
HETATM   54  O   UNK N   1     -25.430  37.534  23.561  0.00  0.00    -0.390 OA
HETATM   55  H   UNK N   1     -25.450  36.549  23.514  0.00  0.00     0.210 HD
ENDBRANCH  47  54
BRANCH  48  56
HETATM   56  C   UNK N   1     -27.824  35.736  24.221  0.00  0.00     0.198 C 
BRANCH  56  57
HETATM   57  O   UNK N   1     -26.943  34.724  23.828  0.00  0.00    -0.398 OA
HETATM   58  H   UNK N   1     -27.372  34.271  23.056  0.00  0.00     0.209 HD
ENDBRANCH  56  57
ENDBRANCH  48  56
ENDBRANCH  43  44
ENDBRANCH   2  43
TORSDOF 19
ENDMDL
MODEL 2
REMARK VINA RESULT:      -8.9     23.859     30.151
REMARK  19 active torsions:
REMARK  status: ('A' for Active; 'I' for Inactive)
REMARK    1  A    between atoms: C_1  and  C_13 
REMARK    2  A    between atoms: C_2  and  O_22 
REMARK    3  A    between atoms: C_6  and  O_7 
REMARK    4  A    between atoms: C_9  and  O_34 
REMARK    5  A    between atoms: C_15  and  O_16 
REMARK    6  A    between atoms: C_17  and  O_18 
REMARK    7  A    between atoms: C_19  and  O_20 
REMARK    8  A    between atoms: O_22  and  C_23 
REMARK    9  A    between atoms: C_24  and  O_25 
REMARK   10  A    between atoms: C_26  and  O_27 
REMARK   11  A    between atoms: C_28  and  O_29 
REMARK   12  A    between atoms: C_30  and  C_32 
REMARK   13  A    between atoms: C_32  and  O_33 
REMARK   14  A    between atoms: C_39  and  O_34 
REMARK   15  A    between atoms: C_35  and  C_55 
REMARK   16  A    between atoms: C_36  and  O_43 
REMARK   17  A    between atoms: C_37  and  O_42 
REMARK   18  A    between atoms: C_38  and  O_41 
REMARK   19  A    between atoms: C_55  and  O_57 
ROOT
HETATM    1  C   UNK N   1     -28.511  37.111  -0.323  0.00  0.00     0.124 A 
HETATM    2  C   UNK N   1     -28.659  38.427  -0.860  0.00  0.00     0.157 A 
HETATM    3  C   UNK N   1     -28.856  39.485   0.032  0.00  0.00     0.223 A 
HETATM    4  O   UNK N   1     -28.971  40.626  -0.413  0.00  0.00    -0.284 OA
HETATM    5  C   UNK N   1     -28.917  39.245   1.404  0.00  0.00     0.084 A 
HETATM    6  C   UNK N   1     -29.070  40.260   2.372  0.00  0.00     0.085 A 
HETATM    7  C   UNK N   1     -29.096  39.930   3.730  0.00  0.00     0.074 A 
HETATM    8  C   UNK N   1     -29.002  38.600   4.138  0.00  0.00     0.077 A 
HETATM    9  C   UNK N   1     -28.873  37.589   3.177  0.00  0.00     0.075 A 
HETATM   10  C   UNK N   1     -28.811  37.903   1.840  0.00  0.00     0.096 A 
HETATM   11  O   UNK N   1     -28.623  36.931   0.975  0.00  0.00    -0.306 OA
ENDROOT
BRANCH   8  12
HETATM   12  O   UNK N   1     -29.041  38.326   5.456  0.00  0.00    -0.318 OA
BRANCH  12  13
HETATM   13  C   UNK N   1     -27.927  38.024   6.202  0.00  0.00     0.298 C 
HETATM   14  C   UNK N   1     -28.267  36.850   7.120  0.00  0.00     0.205 C 
HETATM   15  C   UNK N   1     -26.998  36.454   7.884  0.00  0.00     0.183 C 
HETATM   16  C   UNK N   1     -25.852  36.193   6.888  0.00  0.00     0.189 C 
HETATM   17  C   UNK N   1     -25.682  37.422   5.963  0.00  0.00     0.253 C 
HETATM   18  O   UNK N   1     -26.897  37.673   5.294  0.00  0.00    -0.340 OA
BRANCH  14  19
HETATM   19  O   UNK N   1     -29.263  37.221   8.042  0.00  0.00    -0.388 OA
HETATM   20  H   UNK N   1     -28.872  37.903   8.647  0.00  0.00     0.210 HD
ENDBRANCH  14  19
BRANCH  15  21
HETATM   21  O   UNK N   1     -27.228  35.292   8.639  0.00  0.00    -0.390 OA
HETATM   22  H   UNK N   1     -26.502  35.227   9.312  0.00  0.00     0.210 HD
ENDBRANCH  15  21
BRANCH  16  23
HETATM   23  O   UNK N   1     -24.651  35.967   7.581  0.00  0.00    -0.390 OA
HETATM   24  H   UNK N   1     -24.457  34.996   7.529  0.00  0.00     0.210 HD
ENDBRANCH  16  23
BRANCH  17  25
HETATM   25  C   UNK N   1     -24.613  37.258   4.895  0.00  0.00     0.172 C 
HETATM   26  O   UNK N   1     -23.468  37.019   5.244  0.00  0.00    -0.648 OA
BRANCH  25  27
HETATM   27  O   UNK N   1     -24.875  37.385   3.573  0.00  0.00    -0.774 OA
HETATM   28  H   UNK N   1     -25.441  38.075   3.206  0.00  0.00     0.167 HD
ENDBRANCH  25  27
ENDBRANCH  17  25
ENDBRANCH  12  13
ENDBRANCH   8  12
BRANCH   6  29
HETATM   29  O   UNK N   1     -29.174  41.555   2.001  0.00  0.00    -0.360 OA
HETATM   30  H   UNK N   1     -28.417  42.033   1.635  0.00  0.00     0.217 HD
ENDBRANCH   6  29
BRANCH   1  31
HETATM   31  C   UNK N   1     -28.222  35.902  -1.134  0.00  0.00     0.006 A 
HETATM   32  C   UNK N   1     -27.046  35.175  -0.864  0.00  0.00     0.054 A 
HETATM   33  C   UNK N   1     -26.735  34.032  -1.600  0.00  0.00     0.102 A 
HETATM   34  C   UNK N   1     -27.604  33.592  -2.612  0.00  0.00     0.132 A 
HETATM   35  C   UNK N   1     -28.764  34.322  -2.897  0.00  0.00     0.102 A 
HETATM   36  C   UNK N   1     -29.046  35.475  -2.180  0.00  0.00     0.054 A 
BRANCH  33  37
HETATM   37  O   UNK N   1     -25.600  33.362  -1.319  0.00  0.00    -0.358 OA
HETATM   38  H   UNK N   1     -25.243  32.690  -1.914  0.00  0.00     0.218 HD
ENDBRANCH  33  37
BRANCH  34  39
HETATM   39  O   UNK N   1     -27.320  32.476  -3.310  0.00  0.00    -0.356 OA
HETATM   40  H   UNK N   1     -27.477  31.596  -2.941  0.00  0.00     0.218 HD
ENDBRANCH  34  39
BRANCH  35  41
HETATM   41  O   UNK N   1     -29.607  33.909  -3.864  0.00  0.00    -0.358 OA
HETATM   42  H   UNK N   1     -30.099  33.080  -3.789  0.00  0.00     0.218 HD
ENDBRANCH  35  41
ENDBRANCH   1  31
BRANCH   2  43
HETATM   43  O   UNK N   1     -28.642  38.665  -2.184  0.00  0.00    -0.311 OA
BRANCH  43  44
HETATM   44  C   UNK N   1     -27.470  39.023  -2.823  0.00  0.00     0.298 C 
HETATM   45  C   UNK N   1     -27.762  40.074  -3.916  0.00  0.00     0.205 C 
HETATM   46  C   UNK N   1     -26.451  40.389  -4.647  0.00  0.00     0.183 C 
HETATM   47  C   UNK N   1     -25.804  39.093  -5.157  0.00  0.00     0.180 C 
HETATM   48  C   UNK N   1     -25.669  38.080  -3.988  0.00  0.00     0.179 C 
HETATM   49  O   UNK N   1     -26.930  37.852  -3.398  0.00  0.00    -0.348 OA
BRANCH  45  50
HETATM   50  O   UNK N   1     -28.276  41.243  -3.334  0.00  0.00    -0.388 OA
HETATM   51  H   UNK N   1     -27.538  41.898  -3.225  0.00  0.00     0.210 HD
ENDBRANCH  45  50
BRANCH  46  52
HETATM   52  O   UNK N   1     -26.723  41.264  -5.714  0.00  0.00    -0.390 OA
HETATM   53  H   UNK N   1     -27.707  41.317  -5.820  0.00  0.00     0.210 HD
ENDBRANCH  46  52
BRANCH  47  54
HETATM   54  O   UNK N   1     -24.542  39.434  -5.671  0.00  0.00    -0.390 OA
HETATM   55  H   UNK N   1     -24.654  40.200  -6.284  0.00  0.00     0.210 HD
ENDBRANCH  47  54
BRANCH  48  56
HETATM   56  C   UNK N   1     -25.184  36.696  -4.450  0.00  0.00     0.198 C 
BRANCH  56  57
HETATM   57  O   UNK N   1     -23.800  36.663  -4.648  0.00  0.00    -0.398 OA
HETATM   58  H   UNK N   1     -23.434  36.076  -3.936  0.00  0.00     0.209 HD
ENDBRANCH  56  57
ENDBRANCH  48  56
ENDBRANCH  43  44
ENDBRANCH   2  43
TORSDOF 19
ENDMDL
MODEL 3
REMARK VINA RESULT:      -8.7     20.155     27.949
REMARK  19 active torsions:
REMARK  status: ('A' for Active; 'I' for Inactive)
REMARK    1  A    between atoms: C_1  and  C_13 
REMARK    2  A    between atoms: C_2  and  O_22 
REMARK    3  A    between atoms: C_6  and  O_7 
REMARK    4  A    between atoms: C_9  and  O_34 
REMARK    5  A    between atoms: C_15  and  O_16 
REMARK    6  A    between atoms: C_17  and  O_18 
REMARK    7  A    between atoms: C_19  and  O_20 
REMARK    8  A    between atoms: O_22  and  C_23 
REMARK    9  A    between atoms: C_24  and  O_25 
REMARK   10  A    between atoms: C_26  and  O_27 
REMARK   11  A    between atoms: C_28  and  O_29 
REMARK   12  A    between atoms: C_30  and  C_32 
REMARK   13  A    between atoms: C_32  and  O_33 
REMARK   14  A    between atoms: C_39  and  O_34 
REMARK   15  A    between atoms: C_35  and  C_55 
REMARK   16  A    between atoms: C_36  and  O_43 
REMARK   17  A    between atoms: C_37  and  O_42 
REMARK   18  A    between atoms: C_38  and  O_41 
REMARK   19  A    between atoms: C_55  and  O_57 
ROOT
HETATM    1  C   UNK N   1     -25.614  37.602   5.938  0.00  0.00     0.124 A 
HETATM    2  C   UNK N   1     -24.187  37.665   5.976  0.00  0.00     0.157 A 
HETATM    3  C   UNK N   1     -23.501  37.825   4.769  0.00  0.00     0.223 A 
HETATM    4  O   UNK N   1     -22.273  37.894   4.786  0.00  0.00    -0.284 OA
HETATM    5  C   UNK N   1     -24.203  37.907   3.567  0.00  0.00     0.084 A 
HETATM    6  C   UNK N   1     -23.592  38.111   2.313  0.00  0.00     0.085 A 
HETATM    7  C   UNK N   1     -24.377  38.204   1.161  0.00  0.00     0.074 A 
HETATM    8  C   UNK N   1     -25.763  38.069   1.235  0.00  0.00     0.077 A 
HETATM    9  C   UNK N   1     -26.370  37.844   2.477  0.00  0.00     0.075 A 
HETATM   10  C   UNK N   1     -25.612  37.783   3.622  0.00  0.00     0.096 A 
HETATM   11  O   UNK N   1     -26.227  37.637   4.774  0.00  0.00    -0.306 OA
ENDROOT
BRANCH   8  12
HETATM   12  O   UNK N   1     -26.480  38.158   0.098  0.00  0.00    -0.318 OA
BRANCH  12  13
HETATM   13  C   UNK N   1     -27.539  37.333  -0.198  0.00  0.00     0.298 C 
HETATM   14  C   UNK N   1     -28.619  38.167  -0.886  0.00  0.00     0.205 C 
HETATM   15  C   UNK N   1     -29.760  37.229  -1.299  0.00  0.00     0.183 C 
HETATM   16  C   UNK N   1     -29.199  36.067  -2.139  0.00  0.00     0.189 C 
HETATM   17  C   UNK N   1     -28.053  35.374  -1.363  0.00  0.00     0.253 C 
HETATM   18  O   UNK N   1     -27.054  36.322  -1.065  0.00  0.00    -0.340 OA
BRANCH  14  19
HETATM   19  O   UNK N   1     -29.121  39.142  -0.005  0.00  0.00    -0.388 OA
HETATM   20  H   UNK N   1     -29.002  40.027  -0.437  0.00  0.00     0.210 HD
ENDBRANCH  14  19
BRANCH  15  21
HETATM   21  O   UNK N   1     -30.715  37.929  -2.056  0.00  0.00    -0.390 OA
HETATM   22  H   UNK N   1     -31.606  37.724  -1.671  0.00  0.00     0.210 HD
ENDBRANCH  15  21
BRANCH  16  23
HETATM   23  O   UNK N   1     -30.210  35.128  -2.404  0.00  0.00    -0.390 OA
HETATM   24  H   UNK N   1     -30.158  34.430  -1.702  0.00  0.00     0.210 HD
ENDBRANCH  16  23
BRANCH  17  25
HETATM   25  C   UNK N   1     -27.379  34.242  -2.120  0.00  0.00     0.172 C 
HETATM   26  O   UNK N   1     -26.795  33.378  -1.485  0.00  0.00    -0.648 OA
BRANCH  25  27
HETATM   27  O   UNK N   1     -27.383  34.163  -3.472  0.00  0.00    -0.774 OA
HETATM   28  H   UNK N   1     -27.201  33.349  -3.958  0.00  0.00     0.167 HD
ENDBRANCH  25  27
ENDBRANCH  17  25
ENDBRANCH  12  13
ENDBRANCH   8  12
BRANCH   6  29
HETATM   29  O   UNK N   1     -22.249  38.234   2.214  0.00  0.00    -0.360 OA
HETATM   30  H   UNK N   1     -21.715  37.558   1.776  0.00  0.00     0.217 HD
ENDBRANCH   6  29
BRANCH   1  31
HETATM   31  C   UNK N   1     -26.482  37.510   7.138  0.00  0.00     0.006 A 
HETATM   32  C   UNK N   1     -26.597  36.267   7.792  0.00  0.00     0.054 A 
HETATM   33  C   UNK N   1     -27.401  36.135   8.924  0.00  0.00     0.102 A 
HETATM   34  C   UNK N   1     -28.093  37.248   9.427  0.00  0.00     0.132 A 
HETATM   35  C   UNK N   1     -27.997  38.480   8.769  0.00  0.00     0.102 A 
HETATM   36  C   UNK N   1     -27.221  38.592   7.625  0.00  0.00     0.054 A 
BRANCH  33  37
HETATM   37  O   UNK N   1     -27.492  34.931   9.524  0.00  0.00    -0.358 OA
HETATM   38  H   UNK N   1     -27.012  34.159   9.194  0.00  0.00     0.218 HD
ENDBRANCH  33  37
BRANCH  34  39
HETATM   39  O   UNK N   1     -28.851  37.131  10.534  0.00  0.00    -0.356 OA
HETATM   40  H   UNK N   1     -28.978  37.874  11.139  0.00  0.00     0.218 HD
ENDBRANCH  34  39
BRANCH  35  41
HETATM   41  O   UNK N   1     -28.655  39.557   9.242  0.00  0.00    -0.358 OA
HETATM   42  H   UNK N   1     -29.223  40.096   8.673  0.00  0.00     0.218 HD
ENDBRANCH  35  41
ENDBRANCH   1  31
BRANCH   2  43
HETATM   43  O   UNK N   1     -23.497  37.546   7.125  0.00  0.00    -0.311 OA
BRANCH  43  44
HETATM   44  C   UNK N   1     -23.361  38.622   7.982  0.00  0.00     0.298 C 
HETATM   45  C   UNK N   1     -21.876  38.817   8.355  0.00  0.00     0.205 C 
HETATM   46  C   UNK N   1     -21.777  39.972   9.361  0.00  0.00     0.183 C 
HETATM   47  C   UNK N   1     -22.713  39.718  10.552  0.00  0.00     0.180 C 
HETATM   48  C   UNK N   1     -24.148  39.424  10.038  0.00  0.00     0.179 C 
HETATM   49  O   UNK N   1     -24.126  38.341   9.134  0.00  0.00    -0.348 OA
BRANCH  45  50
HETATM   50  O   UNK N   1     -21.127  39.121   7.208  0.00  0.00    -0.388 OA
HETATM   51  H   UNK N   1     -20.228  39.438   7.486  0.00  0.00     0.210 HD
ENDBRANCH  45  50
BRANCH  46  52
HETATM   52  O   UNK N   1     -20.443  40.089   9.790  0.00  0.00    -0.390 OA
HETATM   53  H   UNK N   1     -19.859  40.008   8.994  0.00  0.00     0.210 HD
ENDBRANCH  46  52
BRANCH  47  54
HETATM   54  O   UNK N   1     -22.694  40.875  11.349  0.00  0.00    -0.390 OA
HETATM   55  H   UNK N   1     -23.413  41.475  11.039  0.00  0.00     0.210 HD
ENDBRANCH  47  54
BRANCH  48  56
HETATM   56  C   UNK N   1     -25.108  38.995  11.160  0.00  0.00     0.198 C 
BRANCH  56  57
HETATM   57  O   UNK N   1     -24.471  38.938  12.403  0.00  0.00    -0.398 OA
HETATM   58  H   UNK N   1     -25.103  39.338  13.055  0.00  0.00     0.209 HD
ENDBRANCH  56  57
ENDBRANCH  48  56
ENDBRANCH  43  44
ENDBRANCH   2  43
TORSDOF 19
ENDMDL
MODEL 4
REMARK VINA RESULT:      -8.7     36.333     40.396
REMARK  19 active torsions:
REMARK  status: ('A' for Active; 'I' for Inactive)
REMARK    1  A    between atoms: C_1  and  C_13 
REMARK    2  A    between atoms: C_2  and  O_22 
REMARK    3  A    between atoms: C_6  and  O_7 
REMARK    4  A    between atoms: C_9  and  O_34 
REMARK    5  A    between atoms: C_15  and  O_16 
REMARK    6  A    between atoms: C_17  and  O_18 
REMARK    7  A    between atoms: C_19  and  O_20 
REMARK    8  A    between atoms: O_22  and  C_23 
REMARK    9  A    between atoms: C_24  and  O_25 
REMARK   10  A    between atoms: C_26  and  O_27 
REMARK   11  A    between atoms: C_28  and  O_29 
REMARK   12  A    between atoms: C_30  and  C_32 
REMARK   13  A    between atoms: C_32  and  O_33 
REMARK   14  A    between atoms: C_39  and  O_34 
REMARK   15  A    between atoms: C_35  and  C_55 
REMARK   16  A    between atoms: C_36  and  O_43 
REMARK   17  A    between atoms: C_37  and  O_42 
REMARK   18  A    between atoms: C_38  and  O_41 
REMARK   19  A    between atoms: C_55  and  O_57 
ROOT
HETATM    1  C   UNK N   1     -52.701   6.450  39.629  0.00  0.00     0.124 A 
HETATM    2  C   UNK N   1     -54.042   5.955  39.608  0.00  0.00     0.157 A 
HETATM    3  C   UNK N   1     -55.065   6.835  39.243  0.00  0.00     0.223 A 
HETATM    4  O   UNK N   1     -56.223   6.421  39.207  0.00  0.00    -0.284 OA
HETATM    5  C   UNK N   1     -54.771   8.160  38.921  0.00  0.00     0.084 A 
HETATM    6  C   UNK N   1     -55.736   9.098  38.501  0.00  0.00     0.085 A 
HETATM    7  C   UNK N   1     -55.348  10.400  38.175  0.00  0.00     0.074 A 
HETATM    8  C   UNK N   1     -54.014  10.791  38.289  0.00  0.00     0.077 A 
HETATM    9  C   UNK N   1     -53.057   9.867  38.727  0.00  0.00     0.075 A 
HETATM   10  C   UNK N   1     -53.421   8.573  39.019  0.00  0.00     0.096 A 
HETATM   11  O   UNK N   1     -52.482   7.720  39.363  0.00  0.00    -0.306 OA
ENDROOT
BRANCH   8  12
HETATM   12  O   UNK N   1     -53.685  12.059  37.972  0.00  0.00    -0.318 OA
BRANCH  12  13
HETATM   13  C   UNK N   1     -52.541  12.679  38.414  0.00  0.00     0.298 C 
HETATM   14  C   UNK N   1     -52.605  14.150  38.006  0.00  0.00     0.205 C 
HETATM   15  C   UNK N   1     -51.374  14.862  38.579  0.00  0.00     0.183 C 
HETATM   16  C   UNK N   1     -51.286  14.608  40.096  0.00  0.00     0.189 C 
HETATM   17  C   UNK N   1     -51.326  13.086  40.368  0.00  0.00     0.253 C 
HETATM   18  O   UNK N   1     -52.510  12.547  39.825  0.00  0.00    -0.340 OA
BRANCH  14  19
HETATM   19  O   UNK N   1     -52.597  14.272  36.604  0.00  0.00    -0.388 OA
HETATM   20  H   UNK N   1     -51.876  13.685  36.257  0.00  0.00     0.210 HD
ENDBRANCH  14  19
BRANCH  15  21
HETATM   21  O   UNK N   1     -51.458  16.245  38.345  0.00  0.00    -0.390 OA
HETATM   22  H   UNK N   1     -50.532  16.596  38.310  0.00  0.00     0.210 HD
ENDBRANCH  15  21
BRANCH  16  23
HETATM   23  O   UNK N   1     -50.088  15.137  40.606  0.00  0.00    -0.390 OA
HETATM   24  H   UNK N   1     -49.362  14.885  39.979  0.00  0.00     0.210 HD
ENDBRANCH  16  23
BRANCH  17  25
HETATM   25  C   UNK N   1     -51.305  12.713  41.841  0.00  0.00     0.172 C 
HETATM   26  O   UNK N   1     -51.179  11.537  42.146  0.00  0.00    -0.648 OA
BRANCH  25  27
HETATM   27  O   UNK N   1     -51.437  13.628  42.829  0.00  0.00    -0.774 OA
HETATM   28  H   UNK N   1     -52.033  14.385  42.777  0.00  0.00     0.167 HD
ENDBRANCH  25  27
ENDBRANCH  17  25
ENDBRANCH  12  13
ENDBRANCH   8  12
BRANCH   6  29
HETATM   29  O   UNK N   1     -57.037   8.746  38.394  0.00  0.00    -0.360 OA
HETATM   30  H   UNK N   1     -57.683   9.006  39.064  0.00  0.00     0.217 HD
ENDBRANCH   6  29
BRANCH   1  31
HETATM   31  C   UNK N   1     -51.505   5.622  39.922  0.00  0.00     0.006 A 
HETATM   32  C   UNK N   1     -50.769   5.097  38.842  0.00  0.00     0.054 A 
HETATM   33  C   UNK N   1     -49.637   4.314  39.072  0.00  0.00     0.102 A 
HETATM   34  C   UNK N   1     -49.219   4.054  40.387  0.00  0.00     0.132 A 
HETATM   35  C   UNK N   1     -49.959   4.557  41.463  0.00  0.00     0.102 A 
HETATM   36  C   UNK N   1     -51.101   5.307  41.223  0.00  0.00     0.054 A 
BRANCH  33  37
HETATM   37  O   UNK N   1     -48.958   3.824  38.016  0.00  0.00    -0.358 OA
HETATM   38  H   UNK N   1     -48.377   4.381  37.480  0.00  0.00     0.218 HD
ENDBRANCH  33  37
BRANCH  34  39
HETATM   39  O   UNK N   1     -48.114   3.318  40.612  0.00  0.00    -0.356 OA
HETATM   40  H   UNK N   1     -47.909   2.973  41.492  0.00  0.00     0.218 HD
ENDBRANCH  34  39
BRANCH  35  41
HETATM   41  O   UNK N   1     -49.567   4.317  42.730  0.00  0.00    -0.358 OA
HETATM   42  H   UNK N   1     -50.025   3.674  43.290  0.00  0.00     0.218 HD
ENDBRANCH  35  41
ENDBRANCH   1  31
BRANCH   2  43
HETATM   43  O   UNK N   1     -54.342   4.691  39.956  0.00  0.00    -0.311 OA
BRANCH  43  44
HETATM   44  C   UNK N   1     -54.552   3.724  38.991  0.00  0.00     0.298 C 
HETATM   45  C   UNK N   1     -55.778   2.862  39.363  0.00  0.00     0.205 C 
HETATM   46  C   UNK N   1     -55.933   1.760  38.307  0.00  0.00     0.183 C 
HETATM   47  C   UNK N   1     -54.619   0.979  38.160  0.00  0.00     0.180 C 
HETATM   48  C   UNK N   1     -53.449   1.967  37.901  0.00  0.00     0.179 C 
HETATM   49  O   UNK N   1     -53.389   2.926  38.935  0.00  0.00    -0.348 OA
BRANCH  45  50
HETATM   50  O   UNK N   1     -56.934   3.657  39.393  0.00  0.00    -0.388 OA
HETATM   51  H   UNK N   1     -56.832   4.345  40.102  0.00  0.00     0.210 HD
ENDBRANCH  45  50
BRANCH  46  52
HETATM   52  O   UNK N   1     -56.981   0.904  38.693  0.00  0.00    -0.390 OA
HETATM   53  H   UNK N   1     -57.826   1.278  38.337  0.00  0.00     0.210 HD
ENDBRANCH  46  52
BRANCH  47  54
HETATM   54  O   UNK N   1     -54.778   0.098  37.077  0.00  0.00    -0.390 OA
HETATM   55  H   UNK N   1     -55.134  -0.755  37.423  0.00  0.00     0.210 HD
ENDBRANCH  47  54
BRANCH  48  56
HETATM   56  C   UNK N   1     -52.074   1.279  37.909  0.00  0.00     0.198 C 
BRANCH  56  57
HETATM   57  O   UNK N   1     -51.129   1.988  37.159  0.00  0.00    -0.398 OA
HETATM   58  H   UNK N   1     -51.645   2.603  36.577  0.00  0.00     0.209 HD
ENDBRANCH  56  57
ENDBRANCH  48  56
ENDBRANCH  43  44
ENDBRANCH   2  43
TORSDOF 19
ENDMDL
MODEL 5
REMARK VINA RESULT:      -8.6      8.955     13.700
REMARK  19 active torsions:
REMARK  status: ('A' for Active; 'I' for Inactive)
REMARK    1  A    between atoms: C_1  and  C_13 
REMARK    2  A    between atoms: C_2  and  O_22 
REMARK    3  A    between atoms: C_6  and  O_7 
REMARK    4  A    between atoms: C_9  and  O_34 
REMARK    5  A    between atoms: C_15  and  O_16 
REMARK    6  A    between atoms: C_17  and  O_18 
REMARK    7  A    between atoms: C_19  and  O_20 
REMARK    8  A    between atoms: O_22  and  C_23 
REMARK    9  A    between atoms: C_24  and  O_25 
REMARK   10  A    between atoms: C_26  and  O_27 
REMARK   11  A    between atoms: C_28  and  O_29 
REMARK   12  A    between atoms: C_30  and  C_32 
REMARK   13  A    between atoms: C_32  and  O_33 
REMARK   14  A    between atoms: C_39  and  O_34 
REMARK   15  A    between atoms: C_35  and  C_55 
REMARK   16  A    between atoms: C_36  and  O_43 
REMARK   17  A    between atoms: C_37  and  O_42 
REMARK   18  A    between atoms: C_38  and  O_41 
REMARK   19  A    between atoms: C_55  and  O_57 
ROOT
HETATM    1  C   UNK N   1     -30.467  36.632  41.826  0.00  0.00     0.124 A 
HETATM    2  C   UNK N   1     -29.521  37.658  41.519  0.00  0.00     0.157 A 
HETATM    3  C   UNK N   1     -29.996  38.844  40.951  0.00  0.00     0.223 A 
HETATM    4  O   UNK N   1     -29.197  39.743  40.692  0.00  0.00    -0.284 OA
HETATM    5  C   UNK N   1     -31.357  39.001  40.686  0.00  0.00     0.084 A 
HETATM    6  C   UNK N   1     -31.923  40.179  40.155  0.00  0.00     0.085 A 
HETATM    7  C   UNK N   1     -33.302  40.256  39.945  0.00  0.00     0.074 A 
HETATM    8  C   UNK N   1     -34.124  39.166  40.227  0.00  0.00     0.077 A 
HETATM    9  C   UNK N   1     -33.561  37.988  40.734  0.00  0.00     0.075 A 
HETATM   10  C   UNK N   1     -32.211  37.910  40.977  0.00  0.00     0.096 A 
HETATM   11  O   UNK N   1     -31.732  36.810  41.514  0.00  0.00    -0.306 OA
ENDROOT
BRANCH   8  12
HETATM   12  O   UNK N   1     -35.447  39.282  40.001  0.00  0.00    -0.318 OA
BRANCH  12  13
HETATM   13  C   UNK N   1     -36.202  40.344  40.438  0.00  0.00     0.298 C 
HETATM   14  C   UNK N   1     -37.392  40.508  39.492  0.00  0.00     0.205 C 
HETATM   15  C   UNK N   1     -38.283  41.633  40.032  0.00  0.00     0.183 C 
HETATM   16  C   UNK N   1     -38.650  41.346  41.500  0.00  0.00     0.189 C 
HETATM   17  C   UNK N   1     -37.359  41.107  42.318  0.00  0.00     0.253 C 
HETATM   18  O   UNK N   1     -36.640  40.037  41.750  0.00  0.00    -0.340 OA
BRANCH  14  19
HETATM   19  O   UNK N   1     -36.949  40.851  38.201  0.00  0.00    -0.388 OA
HETATM   20  H   UNK N   1     -36.369  40.113  37.878  0.00  0.00     0.210 HD
ENDBRANCH  14  19
BRANCH  15  21
HETATM   21  O   UNK N   1     -39.460  41.729  39.270  0.00  0.00    -0.390 OA
HETATM   22  H   UNK N   1     -39.201  41.653  38.316  0.00  0.00     0.210 HD
ENDBRANCH  15  21
BRANCH  16  23
HETATM   23  O   UNK N   1     -39.349  42.436  42.047  0.00  0.00    -0.390 OA
HETATM   24  H   UNK N   1     -38.709  43.190  42.120  0.00  0.00     0.210 HD
ENDBRANCH  16  23
BRANCH  17  25
HETATM   25  C   UNK N   1     -37.599  40.755  43.777  0.00  0.00     0.172 C 
HETATM   26  O   UNK N   1     -36.653  40.774  44.548  0.00  0.00    -0.648 OA
BRANCH  25  27
HETATM   27  O   UNK N   1     -38.816  40.403  44.254  0.00  0.00    -0.774 OA
HETATM   28  H   UNK N   1     -39.556  40.149  43.689  0.00  0.00     0.167 HD
ENDBRANCH  25  27
ENDBRANCH  17  25
ENDBRANCH  12  13
ENDBRANCH   8  12
BRANCH   6  29
HETATM   29  O   UNK N   1     -31.144  41.244  39.863  0.00  0.00    -0.360 OA
HETATM   30  H   UNK N   1     -31.478  41.975  39.325  0.00  0.00     0.217 HD
ENDBRANCH   6  29
BRANCH   1  31
HETATM   31  C   UNK N   1     -30.126  35.353  42.498  0.00  0.00     0.006 A 
HETATM   32  C   UNK N   1     -30.206  35.288  43.903  0.00  0.00     0.054 A 
HETATM   33  C   UNK N   1     -29.897  34.107  44.576  0.00  0.00     0.102 A 
HETATM   34  C   UNK N   1     -29.514  32.966  43.852  0.00  0.00     0.132 A 
HETATM   35  C   UNK N   1     -29.415  33.031  42.457  0.00  0.00     0.102 A 
HETATM   36  C   UNK N   1     -29.693  34.221  41.801  0.00  0.00     0.054 A 
BRANCH  33  37
HETATM   37  O   UNK N   1     -29.979  34.080  45.922  0.00  0.00    -0.358 OA
HETATM   38  H   UNK N   1     -30.668  33.581  46.381  0.00  0.00     0.218 HD
ENDBRANCH  33  37
BRANCH  34  39
HETATM   39  O   UNK N   1     -29.237  31.816  44.495  0.00  0.00    -0.356 OA
HETATM   40  H   UNK N   1     -28.842  31.814  45.378  0.00  0.00     0.218 HD
ENDBRANCH  34  39
BRANCH  35  41
HETATM   41  O   UNK N   1     -29.051  31.943  41.749  0.00  0.00    -0.358 OA
HETATM   42  H   UNK N   1     -29.596  31.602  41.026  0.00  0.00     0.218 HD
ENDBRANCH  35  41
ENDBRANCH   1  31
BRANCH   2  43
HETATM   43  O   UNK N   1     -28.202  37.502  41.732  0.00  0.00    -0.311 OA
BRANCH  43  44
HETATM   44  C   UNK N   1     -27.460  36.633  40.954  0.00  0.00     0.298 C 
HETATM   45  C   UNK N   1     -26.215  36.156  41.735  0.00  0.00     0.205 C 
HETATM   46  C   UNK N   1     -25.383  35.254  40.814  0.00  0.00     0.183 C 
HETATM   47  C   UNK N   1     -25.077  35.981  39.496  0.00  0.00     0.180 C 
HETATM   48  C   UNK N   1     -26.396  36.509  38.870  0.00  0.00     0.179 C 
HETATM   49  O   UNK N   1     -27.072  37.335  39.793  0.00  0.00    -0.348 OA
BRANCH  45  50
HETATM   50  O   UNK N   1     -26.608  35.438  42.875  0.00  0.00    -0.388 OA
HETATM   51  H   UNK N   1     -25.836  34.908  43.203  0.00  0.00     0.210 HD
ENDBRANCH  45  50
BRANCH  46  52
HETATM   52  O   UNK N   1     -24.194  34.900  41.477  0.00  0.00    -0.390 OA
HETATM   53  H   UNK N   1     -24.413  34.201  42.143  0.00  0.00     0.210 HD
ENDBRANCH  46  52
BRANCH  47  54
HETATM   54  O   UNK N   1     -24.456  35.053  38.645  0.00  0.00    -0.390 OA
HETATM   55  H   UNK N   1     -23.489  35.051  38.843  0.00  0.00     0.210 HD
ENDBRANCH  47  54
BRANCH  48  56
HETATM   56  C   UNK N   1     -26.159  37.393  37.635  0.00  0.00     0.198 C 
BRANCH  56  57
HETATM   57  O   UNK N   1     -24.802  37.668  37.438  0.00  0.00    -0.398 OA
HETATM   58  H   UNK N   1     -24.736  38.649  37.307  0.00  0.00     0.209 HD
ENDBRANCH  56  57
ENDBRANCH  48  56
ENDBRANCH  43  44
ENDBRANCH   2  43
TORSDOF 19
ENDMDL
MODEL 6
REMARK VINA RESULT:      -8.4      8.412     12.850
REMARK  19 active torsions:
REMARK  status: ('A' for Active; 'I' for Inactive)
REMARK    1  A    between atoms: C_1  and  C_13 
REMARK    2  A    between atoms: C_2  and  O_22 
REMARK    3  A    between atoms: C_6  and  O_7 
REMARK    4  A    between atoms: C_9  and  O_34 
REMARK    5  A    between atoms: C_15  and  O_16 
REMARK    6  A    between atoms: C_17  and  O_18 
REMARK    7  A    between atoms: C_19  and  O_20 
REMARK    8  A    between atoms: O_22  and  C_23 
REMARK    9  A    between atoms: C_24  and  O_25 
REMARK   10  A    between atoms: C_26  and  O_27 
REMARK   11  A    between atoms: C_28  and  O_29 
REMARK   12  A    between atoms: C_30  and  C_32 
REMARK   13  A    between atoms: C_32  and  O_33 
REMARK   14  A    between atoms: C_39  and  O_34 
REMARK   15  A    between atoms: C_35  and  C_55 
REMARK   16  A    between atoms: C_36  and  O_43 
REMARK   17  A    between atoms: C_37  and  O_42 
REMARK   18  A    between atoms: C_38  and  O_41 
REMARK   19  A    between atoms: C_55  and  O_57 
ROOT
HETATM    1  C   UNK N   1     -29.712  35.840  41.727  0.00  0.00     0.124 A 
HETATM    2  C   UNK N   1     -28.735  36.629  41.045  0.00  0.00     0.157 A 
HETATM    3  C   UNK N   1     -29.160  37.793  40.399  0.00  0.00     0.223 A 
HETATM    4  O   UNK N   1     -28.329  38.490  39.819  0.00  0.00    -0.284 OA
HETATM    5  C   UNK N   1     -30.507  38.154  40.417  0.00  0.00     0.084 A 
HETATM    6  C   UNK N   1     -31.011  39.332  39.828  0.00  0.00     0.085 A 
HETATM    7  C   UNK N   1     -32.374  39.628  39.915  0.00  0.00     0.074 A 
HETATM    8  C   UNK N   1     -33.249  38.752  40.557  0.00  0.00     0.077 A 
HETATM    9  C   UNK N   1     -32.754  37.571  41.124  0.00  0.00     0.075 A 
HETATM   10  C   UNK N   1     -31.410  37.285  41.074  0.00  0.00     0.096 A 
HETATM   11  O   UNK N   1     -30.977  36.199  41.675  0.00  0.00    -0.306 OA
ENDROOT
BRANCH   8  12
HETATM   12  O   UNK N   1     -34.557  39.072  40.611  0.00  0.00    -0.318 OA
BRANCH  12  13
HETATM   13  C   UNK N   1     -35.113  40.113  39.907  0.00  0.00     0.298 C 
HETATM   14  C   UNK N   1     -36.604  39.829  39.730  0.00  0.00     0.205 C 
HETATM   15  C   UNK N   1     -37.242  41.033  39.026  0.00  0.00     0.183 C 
HETATM   16  C   UNK N   1     -36.910  42.323  39.800  0.00  0.00     0.189 C 
HETATM   17  C   UNK N   1     -35.378  42.433  39.989  0.00  0.00     0.253 C 
HETATM   18  O   UNK N   1     -34.910  41.291  40.669  0.00  0.00    -0.340 OA
BRANCH  14  19
HETATM   19  O   UNK N   1     -36.795  38.681  38.940  0.00  0.00    -0.388 OA
HETATM   20  H   UNK N   1     -37.525  38.876  38.298  0.00  0.00     0.210 HD
ENDBRANCH  14  19
BRANCH  15  21
HETATM   21  O   UNK N   1     -38.637  40.877  38.963  0.00  0.00    -0.390 OA
HETATM   22  H   UNK N   1     -38.928  41.181  38.065  0.00  0.00     0.210 HD
ENDBRANCH  15  21
BRANCH  16  23
HETATM   23  O   UNK N   1     -37.369  43.446  39.090  0.00  0.00    -0.390 OA
HETATM   24  H   UNK N   1     -38.173  43.785  39.561  0.00  0.00     0.210 HD
ENDBRANCH  16  23
BRANCH  17  25
HETATM   25  C   UNK N   1     -34.932  43.642  40.793  0.00  0.00     0.172 C 
HETATM   26  O   UNK N   1     -34.129  43.480  41.699  0.00  0.00    -0.648 OA
BRANCH  25  27
HETATM   27  O   UNK N   1     -35.402  44.890  40.560  0.00  0.00    -0.774 OA
HETATM   28  H   UNK N   1     -36.136  45.080  39.963  0.00  0.00     0.167 HD
ENDBRANCH  25  27
ENDBRANCH  17  25
ENDBRANCH  12  13
ENDBRANCH   8  12
BRANCH   6  29
HETATM   29  O   UNK N   1     -30.184  40.191  39.191  0.00  0.00    -0.360 OA
HETATM   30  H   UNK N   1     -30.359  40.474  38.283  0.00  0.00     0.217 HD
ENDBRANCH   6  29
BRANCH   1  31
HETATM   31  C   UNK N   1     -29.404  34.623  42.519  0.00  0.00     0.006 A 
HETATM   32  C   UNK N   1     -29.112  33.428  41.831  0.00  0.00     0.054 A 
HETATM   33  C   UNK N   1     -28.816  32.261  42.535  0.00  0.00     0.102 A 
HETATM   34  C   UNK N   1     -28.795  32.275  43.939  0.00  0.00     0.132 A 
HETATM   35  C   UNK N   1     -29.103  33.454  44.626  0.00  0.00     0.102 A 
HETATM   36  C   UNK N   1     -29.429  34.600  43.916  0.00  0.00     0.054 A 
BRANCH  33  37
HETATM   37  O   UNK N   1     -28.546  31.134  41.846  0.00  0.00    -0.358 OA
HETATM   38  H   UNK N   1     -29.137  30.369  41.867  0.00  0.00     0.218 HD
ENDBRANCH  33  37
BRANCH  34  39
HETATM   39  O   UNK N   1     -28.487  31.156  44.622  0.00  0.00    -0.356 OA
HETATM   40  H   UNK N   1     -28.278  30.328  44.168  0.00  0.00     0.218 HD
ENDBRANCH  34  39
BRANCH  35  41
HETATM   41  O   UNK N   1     -29.085  33.482  45.974  0.00  0.00    -0.358 OA
HETATM   42  H   UNK N   1     -29.902  33.489  46.493  0.00  0.00     0.218 HD
ENDBRANCH  35  41
ENDBRANCH   1  31
BRANCH   2  43
HETATM   43  O   UNK N   1     -27.440  36.268  40.986  0.00  0.00    -0.311 OA
BRANCH  43  44
HETATM   44  C   UNK N   1     -26.971  35.490  39.945  0.00  0.00     0.298 C 
HETATM   45  C   UNK N   1     -26.286  36.380  38.885  0.00  0.00     0.205 C 
HETATM   46  C   UNK N   1     -25.846  35.490  37.716  0.00  0.00     0.183 C 
HETATM   47  C   UNK N   1     -27.037  34.671  37.196  0.00  0.00     0.180 C 
HETATM   48  C   UNK N   1     -27.706  33.913  38.374  0.00  0.00     0.179 C 
HETATM   49  O   UNK N   1     -28.082  34.824  39.384  0.00  0.00    -0.348 OA
BRANCH  45  50
HETATM   50  O   UNK N   1     -25.168  37.019  39.443  0.00  0.00    -0.388 OA
HETATM   51  H   UNK N   1     -24.747  36.410  40.103  0.00  0.00     0.210 HD
ENDBRANCH  45  50
BRANCH  46  52
HETATM   52  O   UNK N   1     -25.318  36.304  36.697  0.00  0.00    -0.390 OA
HETATM   53  H   UNK N   1     -24.387  36.535  36.944  0.00  0.00     0.210 HD
ENDBRANCH  46  52
BRANCH  47  54
HETATM   54  O   UNK N   1     -26.537  33.770  36.242  0.00  0.00    -0.390 OA
HETATM   55  H   UNK N   1     -25.699  34.142  35.875  0.00  0.00     0.210 HD
ENDBRANCH  47  54
BRANCH  48  56
HETATM   56  C   UNK N   1     -29.007  33.203  37.966  0.00  0.00     0.198 C 
BRANCH  56  57
HETATM   57  O   UNK N   1     -29.345  32.176  38.854  0.00  0.00    -0.398 OA
HETATM   58  H   UNK N   1     -28.598  32.118  39.504  0.00  0.00     0.209 HD
ENDBRANCH  56  57
ENDBRANCH  48  56
ENDBRANCH  43  44
ENDBRANCH   2  43
TORSDOF 19
ENDMDL
MODEL 7
REMARK VINA RESULT:      -8.3     35.451     39.727
REMARK  19 active torsions:
REMARK  status: ('A' for Active; 'I' for Inactive)
REMARK    1  A    between atoms: C_1  and  C_13 
REMARK    2  A    between atoms: C_2  and  O_22 
REMARK    3  A    between atoms: C_6  and  O_7 
REMARK    4  A    between atoms: C_9  and  O_34 
REMARK    5  A    between atoms: C_15  and  O_16 
REMARK    6  A    between atoms: C_17  and  O_18 
REMARK    7  A    between atoms: C_19  and  O_20 
REMARK    8  A    between atoms: O_22  and  C_23 
REMARK    9  A    between atoms: C_24  and  O_25 
REMARK   10  A    between atoms: C_26  and  O_27 
REMARK   11  A    between atoms: C_28  and  O_29 
REMARK   12  A    between atoms: C_30  and  C_32 
REMARK   13  A    between atoms: C_32  and  O_33 
REMARK   14  A    between atoms: C_39  and  O_34 
REMARK   15  A    between atoms: C_35  and  C_55 
REMARK   16  A    between atoms: C_36  and  O_43 
REMARK   17  A    between atoms: C_37  and  O_42 
REMARK   18  A    between atoms: C_38  and  O_41 
REMARK   19  A    between atoms: C_55  and  O_57 
ROOT
HETATM    1  C   UNK N   1     -52.985  11.151  40.090  0.00  0.00     0.124 A 
HETATM    2  C   UNK N   1     -52.177  10.083  40.590  0.00  0.00     0.157 A 
HETATM    3  C   UNK N   1     -52.820   8.963  41.125  0.00  0.00     0.223 A 
HETATM    4  O   UNK N   1     -52.139   8.029  41.546  0.00  0.00    -0.284 OA
HETATM    5  C   UNK N   1     -54.213   8.910  41.174  0.00  0.00     0.084 A 
HETATM    6  C   UNK N   1     -54.939   7.801  41.658  0.00  0.00     0.085 A 
HETATM    7  C   UNK N   1     -56.336   7.825  41.648  0.00  0.00     0.074 A 
HETATM    8  C   UNK N   1     -57.023   8.949  41.190  0.00  0.00     0.077 A 
HETATM    9  C   UNK N   1     -56.303  10.060  40.730  0.00  0.00     0.075 A 
HETATM   10  C   UNK N   1     -54.929  10.036  40.703  0.00  0.00     0.096 A 
HETATM   11  O   UNK N   1     -54.293  11.072  40.203  0.00  0.00    -0.306 OA
ENDROOT
BRANCH   8  12
HETATM   12  O   UNK N   1     -58.370   8.932  41.206  0.00  0.00    -0.318 OA
BRANCH  12  13
HETATM   13  C   UNK N   1     -59.133   8.362  40.216  0.00  0.00     0.298 C 
HETATM   14  C   UNK N   1     -60.604   8.493  40.609  0.00  0.00     0.205 C 
HETATM   15  C   UNK N   1     -61.459   7.940  39.462  0.00  0.00     0.183 C 
HETATM   16  C   UNK N   1     -61.072   8.635  38.144  0.00  0.00     0.189 C 
HETATM   17  C   UNK N   1     -59.546   8.506  37.921  0.00  0.00     0.253 C 
HETATM   18  O   UNK N   1     -58.866   9.071  39.018  0.00  0.00    -0.340 OA
BRANCH  14  19
HETATM   19  O   UNK N   1     -60.867   7.754  41.777  0.00  0.00    -0.388 OA
HETATM   20  H   UNK N   1     -61.853   7.686  41.874  0.00  0.00     0.210 HD
ENDBRANCH  14  19
BRANCH  15  21
HETATM   21  O   UNK N   1     -62.822   8.164  39.720  0.00  0.00    -0.390 OA
HETATM   22  H   UNK N   1     -63.264   7.277  39.766  0.00  0.00     0.210 HD
ENDBRANCH  15  21
BRANCH  16  23
HETATM   23  O   UNK N   1     -61.748   8.039  37.065  0.00  0.00    -0.390 OA
HETATM   24  H   UNK N   1     -61.797   8.712  36.339  0.00  0.00     0.210 HD
ENDBRANCH  16  23
BRANCH  17  25
HETATM   25  C   UNK N   1     -59.034   9.207  36.673  0.00  0.00     0.172 C 
HETATM   26  O   UNK N   1     -57.828   9.284  36.497  0.00  0.00    -0.648 OA
BRANCH  25  27
HETATM   27  O   UNK N   1     -59.860   9.766  35.758  0.00  0.00    -0.774 OA
HETATM   28  H   UNK N   1     -60.697  10.189  35.983  0.00  0.00     0.167 HD
ENDBRANCH  25  27
ENDBRANCH  17  25
ENDBRANCH  12  13
ENDBRANCH   8  12
BRANCH   6  29
HETATM   29  O   UNK N   1     -54.296   6.705  42.117  0.00  0.00    -0.360 OA
HETATM   30  H   UNK N   1     -54.135   6.578  43.062  0.00  0.00     0.217 HD
ENDBRANCH   6  29
BRANCH   1  31
HETATM   31  C   UNK N   1     -52.451  12.367  39.427  0.00  0.00     0.006 A 
HETATM   32  C   UNK N   1     -51.666  13.257  40.186  0.00  0.00     0.054 A 
HETATM   33  C   UNK N   1     -51.143  14.411  39.603  0.00  0.00     0.102 A 
HETATM   34  C   UNK N   1     -51.389  14.686  38.248  0.00  0.00     0.132 A 
HETATM   35  C   UNK N   1     -52.184  13.815  37.496  0.00  0.00     0.102 A 
HETATM   36  C   UNK N   1     -52.726  12.687  38.095  0.00  0.00     0.054 A 
BRANCH  33  37
HETATM   37  O   UNK N   1     -50.399  15.245  40.358  0.00  0.00    -0.358 OA
HETATM   38  H   UNK N   1     -49.480  15.046  40.583  0.00  0.00     0.218 HD
ENDBRANCH  33  37
BRANCH  34  39
HETATM   39  O   UNK N   1     -50.866  15.788  37.676  0.00  0.00    -0.356 OA
HETATM   40  H   UNK N   1     -51.422  16.539  37.427  0.00  0.00     0.218 HD
ENDBRANCH  34  39
BRANCH  35  41
HETATM   41  O   UNK N   1     -52.426  14.066  36.194  0.00  0.00    -0.358 OA
HETATM   42  H   UNK N   1     -52.174  13.440  35.501  0.00  0.00     0.218 HD
ENDBRANCH  35  41
ENDBRANCH   1  31
BRANCH   2  43
HETATM   43  O   UNK N   1     -50.832  10.141  40.585  0.00  0.00    -0.311 OA
BRANCH  43  44
HETATM   44  C   UNK N   1     -50.157  10.925  41.501  0.00  0.00     0.298 C 
HETATM   45  C   UNK N   1     -48.741  10.356  41.741  0.00  0.00     0.205 C 
HETATM   46  C   UNK N   1     -48.053  11.210  42.815  0.00  0.00     0.183 C 
HETATM   47  C   UNK N   1     -48.935  11.293  44.070  0.00  0.00     0.180 C 
HETATM   48  C   UNK N   1     -50.360  11.767  43.678  0.00  0.00     0.179 C 
HETATM   49  O   UNK N   1     -50.903  10.908  42.699  0.00  0.00    -0.348 OA
BRANCH  45  50
HETATM   50  O   UNK N   1     -47.997  10.399  40.552  0.00  0.00    -0.388 OA
HETATM   51  H   UNK N   1     -48.175  11.260  40.092  0.00  0.00     0.210 HD
ENDBRANCH  45  50
BRANCH  46  52
HETATM   52  O   UNK N   1     -46.804  10.638  43.120  0.00  0.00    -0.390 OA
HETATM   53  H   UNK N   1     -46.966   9.828  43.667  0.00  0.00     0.210 HD
ENDBRANCH  46  52
BRANCH  47  54
HETATM   54  O   UNK N   1     -48.326  12.209  44.944  0.00  0.00    -0.390 OA
HETATM   55  H   UNK N   1     -48.207  13.063  44.464  0.00  0.00     0.210 HD
ENDBRANCH  47  54
BRANCH  48  56
HETATM   56  C   UNK N   1     -51.351  11.716  44.853  0.00  0.00     0.198 C 
BRANCH  56  57
HETATM   57  O   UNK N   1     -51.184  12.795  45.728  0.00  0.00    -0.398 OA
HETATM   58  H   UNK N   1     -50.852  13.548  45.174  0.00  0.00     0.209 HD
ENDBRANCH  56  57
ENDBRANCH  48  56
ENDBRANCH  43  44
ENDBRANCH   2  43
TORSDOF 19
ENDMDL
MODEL 8
REMARK VINA RESULT:      -8.3      1.474      2.557
REMARK  19 active torsions:
REMARK  status: ('A' for Active; 'I' for Inactive)
REMARK    1  A    between atoms: C_1  and  C_13 
REMARK    2  A    between atoms: C_2  and  O_22 
REMARK    3  A    between atoms: C_6  and  O_7 
REMARK    4  A    between atoms: C_9  and  O_34 
REMARK    5  A    between atoms: C_15  and  O_16 
REMARK    6  A    between atoms: C_17  and  O_18 
REMARK    7  A    between atoms: C_19  and  O_20 
REMARK    8  A    between atoms: O_22  and  C_23 
REMARK    9  A    between atoms: C_24  and  O_25 
REMARK   10  A    between atoms: C_26  and  O_27 
REMARK   11  A    between atoms: C_28  and  O_29 
REMARK   12  A    between atoms: C_30  and  C_32 
REMARK   13  A    between atoms: C_32  and  O_33 
REMARK   14  A    between atoms: C_39  and  O_34 
REMARK   15  A    between atoms: C_35  and  C_55 
REMARK   16  A    between atoms: C_36  and  O_43 
REMARK   17  A    between atoms: C_37  and  O_42 
REMARK   18  A    between atoms: C_38  and  O_41 
REMARK   19  A    between atoms: C_55  and  O_57 
ROOT
HETATM    1  C   UNK N   1     -28.894  36.793  29.557  0.00  0.00     0.124 A 
HETATM    2  C   UNK N   1     -29.104  38.118  29.065  0.00  0.00     0.157 A 
HETATM    3  C   UNK N   1     -28.660  39.190  29.846  0.00  0.00     0.223 A 
HETATM    4  O   UNK N   1     -28.820  40.337  29.431  0.00  0.00    -0.284 OA
HETATM    5  C   UNK N   1     -28.042  38.955  31.074  0.00  0.00     0.084 A 
HETATM    6  C   UNK N   1     -27.528  39.975  31.902  0.00  0.00     0.085 A 
HETATM    7  C   UNK N   1     -26.902  39.646  33.107  0.00  0.00     0.074 A 
HETATM    8  C   UNK N   1     -26.805  38.317  33.516  0.00  0.00     0.077 A 
HETATM    9  C   UNK N   1     -27.335  37.304  32.706  0.00  0.00     0.075 A 
HETATM   10  C   UNK N   1     -27.924  37.611  31.502  0.00  0.00     0.096 A 
HETATM   11  O   UNK N   1     -28.349  36.627  30.743  0.00  0.00    -0.306 OA
ENDROOT
BRANCH   8  12
HETATM   12  O   UNK N   1     -26.201  38.046  34.689  0.00  0.00    -0.318 OA
BRANCH  12  13
HETATM   13  C   UNK N   1     -26.861  37.543  35.785  0.00  0.00     0.298 C 
HETATM   14  C   UNK N   1     -26.140  36.275  36.239  0.00  0.00     0.205 C 
HETATM   15  C   UNK N   1     -26.820  35.766  37.516  0.00  0.00     0.183 C 
HETATM   16  C   UNK N   1     -26.875  36.896  38.561  0.00  0.00     0.189 C 
HETATM   17  C   UNK N   1     -27.543  38.145  37.936  0.00  0.00     0.253 C 
HETATM   18  O   UNK N   1     -26.818  38.538  36.794  0.00  0.00    -0.340 OA
BRANCH  14  19
HETATM   19  O   UNK N   1     -26.221  35.281  35.247  0.00  0.00    -0.388 OA
HETATM   20  H   UNK N   1     -26.832  34.574  35.580  0.00  0.00     0.210 HD
ENDBRANCH  14  19
BRANCH  15  21
HETATM   21  O   UNK N   1     -26.106  34.679  38.047  0.00  0.00    -0.390 OA
HETATM   22  H   UNK N   1     -25.815  34.115  37.285  0.00  0.00     0.210 HD
ENDBRANCH  15  21
BRANCH  16  23
HETATM   23  O   UNK N   1     -27.620  36.486  39.680  0.00  0.00    -0.390 OA
HETATM   24  H   UNK N   1     -28.565  36.738  39.515  0.00  0.00     0.210 HD
ENDBRANCH  16  23
BRANCH  17  25
HETATM   25  C   UNK N   1     -27.602  39.351  38.860  0.00  0.00     0.172 C 
HETATM   26  O   UNK N   1     -27.060  39.280  39.952  0.00  0.00    -0.648 OA
BRANCH  25  27
HETATM   27  O   UNK N   1     -28.247  40.494  38.529  0.00  0.00    -0.774 OA
HETATM   28  H   UNK N   1     -28.527  40.707  37.631  0.00  0.00     0.167 HD
ENDBRANCH  25  27
ENDBRANCH  17  25
ENDBRANCH  12  13
ENDBRANCH   8  12
BRANCH   6  29
HETATM   29  O   UNK N   1     -27.619  41.272  31.532  0.00  0.00    -0.360 OA
HETATM   30  H   UNK N   1     -27.920  41.949  32.152  0.00  0.00     0.217 HD
ENDBRANCH   6  29
BRANCH   1  31
HETATM   31  C   UNK N   1     -29.241  35.557  28.811  0.00  0.00     0.006 A 
HETATM   32  C   UNK N   1     -28.213  34.862  28.144  0.00  0.00     0.054 A 
HETATM   33  C   UNK N   1     -28.493  33.697  27.432  0.00  0.00     0.102 A 
HETATM   34  C   UNK N   1     -29.806  33.201  27.386  0.00  0.00     0.132 A 
HETATM   35  C   UNK N   1     -30.834  33.899  28.031  0.00  0.00     0.102 A 
HETATM   36  C   UNK N   1     -30.549  35.075  28.708  0.00  0.00     0.054 A 
BRANCH  33  37
HETATM   37  O   UNK N   1     -27.486  33.058  26.802  0.00  0.00    -0.358 OA
HETATM   38  H   UNK N   1     -27.599  32.174  26.427  0.00  0.00     0.218 HD
ENDBRANCH  33  37
BRANCH  34  39
HETATM   39  O   UNK N   1     -30.077  32.063  26.720  0.00  0.00    -0.356 OA
HETATM   40  H   UNK N   1     -29.726  31.211  27.012  0.00  0.00     0.218 HD
ENDBRANCH  34  39
BRANCH  35  41
HETATM   41  O   UNK N   1     -32.099  33.433  27.996  0.00  0.00    -0.358 OA
HETATM   42  H   UNK N   1     -32.860  34.029  28.033  0.00  0.00     0.218 HD
ENDBRANCH  35  41
ENDBRANCH   1  31
BRANCH   2  43
HETATM   43  O   UNK N   1     -29.735  38.358  27.901  0.00  0.00    -0.311 OA
BRANCH  43  44
HETATM   44  C   UNK N   1     -29.036  38.368  26.709  0.00  0.00     0.298 C 
HETATM   45  C   UNK N   1     -29.499  39.555  25.835  0.00  0.00     0.205 C 
HETATM   46  C   UNK N   1     -28.754  39.488  24.496  0.00  0.00     0.183 C 
HETATM   47  C   UNK N   1     -28.940  38.105  23.854  0.00  0.00     0.180 C 
HETATM   48  C   UNK N   1     -28.549  36.999  24.871  0.00  0.00     0.179 C 
HETATM   49  O   UNK N   1     -29.300  37.145  26.057  0.00  0.00    -0.348 OA
BRANCH  45  50
HETATM   50  O   UNK N   1     -29.211  40.768  26.479  0.00  0.00    -0.388 OA
HETATM   51  H   UNK N   1     -28.237  40.808  26.667  0.00  0.00     0.210 HD
ENDBRANCH  45  50
BRANCH  46  52
HETATM   52  O   UNK N   1     -29.245  40.500  23.651  0.00  0.00    -0.390 OA
HETATM   53  H   UNK N   1     -29.935  40.098  23.064  0.00  0.00     0.210 HD
ENDBRANCH  46  52
BRANCH  47  54
HETATM   54  O   UNK N   1     -28.112  38.058  22.720  0.00  0.00    -0.390 OA
HETATM   55  H   UNK N   1     -28.371  38.795  22.118  0.00  0.00     0.210 HD
ENDBRANCH  47  54
BRANCH  48  56
HETATM   56  C   UNK N   1     -28.867  35.582  24.364  0.00  0.00     0.198 C 
BRANCH  56  57
HETATM   57  O   UNK N   1     -27.720  34.785  24.281  0.00  0.00    -0.398 OA
HETATM   58  H   UNK N   1     -27.501  34.718  23.316  0.00  0.00     0.209 HD
ENDBRANCH  56  57
ENDBRANCH  48  56
ENDBRANCH  43  44
ENDBRANCH   2  43
TORSDOF 19
ENDMDL
MODEL 9
REMARK VINA RESULT:      -8.2     32.523     35.824
REMARK  19 active torsions:
REMARK  status: ('A' for Active; 'I' for Inactive)
REMARK    1  A    between atoms: C_1  and  C_13 
REMARK    2  A    between atoms: C_2  and  O_22 
REMARK    3  A    between atoms: C_6  and  O_7 
REMARK    4  A    between atoms: C_9  and  O_34 
REMARK    5  A    between atoms: C_15  and  O_16 
REMARK    6  A    between atoms: C_17  and  O_18 
REMARK    7  A    between atoms: C_19  and  O_20 
REMARK    8  A    between atoms: O_22  and  C_23 
REMARK    9  A    between atoms: C_24  and  O_25 
REMARK   10  A    between atoms: C_26  and  O_27 
REMARK   11  A    between atoms: C_28  and  O_29 
REMARK   12  A    between atoms: C_30  and  C_32 
REMARK   13  A    between atoms: C_32  and  O_33 
REMARK   14  A    between atoms: C_39  and  O_34 
REMARK   15  A    between atoms: C_35  and  C_55 
REMARK   16  A    between atoms: C_36  and  O_43 
REMARK   17  A    between atoms: C_37  and  O_42 
REMARK   18  A    between atoms: C_38  and  O_41 
REMARK   19  A    between atoms: C_55  and  O_57 
ROOT
HETATM    1  C   UNK N   1     -50.767  10.865  42.479  0.00  0.00     0.124 A 
HETATM    2  C   UNK N   1     -50.677  12.273  42.250  0.00  0.00     0.157 A 
HETATM    3  C   UNK N   1     -49.538  12.944  42.703  0.00  0.00     0.223 A 
HETATM    4  O   UNK N   1     -49.439  14.154  42.502  0.00  0.00    -0.284 OA
HETATM    5  C   UNK N   1     -48.531  12.247  43.370  0.00  0.00     0.084 A 
HETATM    6  C   UNK N   1     -47.333  12.839  43.822  0.00  0.00     0.085 A 
HETATM    7  C   UNK N   1     -46.367  12.058  44.461  0.00  0.00     0.074 A 
HETATM    8  C   UNK N   1     -46.588  10.699  44.684  0.00  0.00     0.077 A 
HETATM    9  C   UNK N   1     -47.786  10.114  44.257  0.00  0.00     0.075 A 
HETATM   10  C   UNK N   1     -48.731  10.864  43.597  0.00  0.00     0.096 A 
HETATM   11  O   UNK N   1     -49.812  10.263  43.154  0.00  0.00    -0.306 OA
ENDROOT
BRANCH   8  12
HETATM   12  O   UNK N   1     -45.633   9.986  45.311  0.00  0.00    -0.318 OA
BRANCH  12  13
HETATM   13  C   UNK N   1     -44.360   9.822  44.818  0.00  0.00     0.298 C 
HETATM   14  C   UNK N   1     -43.945   8.367  45.038  0.00  0.00     0.205 C 
HETATM   15  C   UNK N   1     -42.564   8.161  44.405  0.00  0.00     0.183 C 
HETATM   16  C   UNK N   1     -42.593   8.617  42.934  0.00  0.00     0.189 C 
HETATM   17  C   UNK N   1     -43.122  10.069  42.853  0.00  0.00     0.253 C 
HETATM   18  O   UNK N   1     -44.403  10.131  43.435  0.00  0.00    -0.340 OA
BRANCH  14  19
HETATM   19  O   UNK N   1     -43.868   8.082  46.413  0.00  0.00    -0.388 OA
HETATM   20  H   UNK N   1     -43.350   8.811  46.843  0.00  0.00     0.210 HD
ENDBRANCH  14  19
BRANCH  15  21
HETATM   21  O   UNK N   1     -42.199   6.805  44.462  0.00  0.00    -0.390 OA
HETATM   22  H   UNK N   1     -41.455   6.727  45.113  0.00  0.00     0.210 HD
ENDBRANCH  15  21
BRANCH  16  23
HETATM   23  O   UNK N   1     -41.301   8.565  42.384  0.00  0.00    -0.390 OA
HETATM   24  H   UNK N   1     -40.711   8.137  43.056  0.00  0.00     0.210 HD
ENDBRANCH  16  23
BRANCH  17  25
HETATM   25  C   UNK N   1     -43.251  10.610  41.439  0.00  0.00     0.172 C 
HETATM   26  O   UNK N   1     -42.236  10.780  40.781  0.00  0.00    -0.648 OA
BRANCH  25  27
HETATM   27  O   UNK N   1     -44.444  10.929  40.884  0.00  0.00    -0.774 OA
HETATM   28  H   UNK N   1     -45.253  11.050  41.395  0.00  0.00     0.167 HD
ENDBRANCH  25  27
ENDBRANCH  17  25
ENDBRANCH  12  13
ENDBRANCH   8  12
BRANCH   6  29
HETATM   29  O   UNK N   1     -47.101  14.156  43.626  0.00  0.00    -0.360 OA
HETATM   30  H   UNK N   1     -47.830  14.787  43.553  0.00  0.00     0.217 HD
ENDBRANCH   6  29
BRANCH   1  31
HETATM   31  C   UNK N   1     -51.875  10.006  41.993  0.00  0.00     0.006 A 
HETATM   32  C   UNK N   1     -52.962   9.756  42.854  0.00  0.00     0.054 A 
HETATM   33  C   UNK N   1     -54.025   8.955  42.439  0.00  0.00     0.102 A 
HETATM   34  C   UNK N   1     -54.023   8.401  41.149  0.00  0.00     0.132 A 
HETATM   35  C   UNK N   1     -52.937   8.630  40.296  0.00  0.00     0.102 A 
HETATM   36  C   UNK N   1     -51.870   9.401  40.732  0.00  0.00     0.054 A 
BRANCH  33  37
HETATM   37  O   UNK N   1     -55.047   8.733  43.289  0.00  0.00    -0.358 OA
HETATM   38  H   UNK N   1     -55.838   9.288  43.292  0.00  0.00     0.218 HD
ENDBRANCH  33  37
BRANCH  34  39
HETATM   39  O   UNK N   1     -55.058   7.646  40.734  0.00  0.00    -0.356 OA
HETATM   40  H   UNK N   1     -55.542   7.854  39.924  0.00  0.00     0.218 HD
ENDBRANCH  34  39
BRANCH  35  41
HETATM   41  O   UNK N   1     -52.923   8.105  39.054  0.00  0.00    -0.358 OA
HETATM   42  H   UNK N   1     -52.967   7.150  38.906  0.00  0.00     0.218 HD
ENDBRANCH  35  41
ENDBRANCH   1  31
BRANCH   2  43
HETATM   43  O   UNK N   1     -51.661  12.963  41.643  0.00  0.00    -0.311 OA
BRANCH  43  44
HETATM   44  C   UNK N   1     -51.720  13.043  40.265  0.00  0.00     0.298 C 
HETATM   45  C   UNK N   1     -51.700  14.521  39.819  0.00  0.00     0.205 C 
HETATM   46  C   UNK N   1     -51.841  14.568  38.292  0.00  0.00     0.183 C 
HETATM   47  C   UNK N   1     -53.083  13.780  37.851  0.00  0.00     0.180 C 
HETATM   48  C   UNK N   1     -53.039  12.351  38.455  0.00  0.00     0.179 C 
HETATM   49  O   UNK N   1     -52.923  12.424  39.860  0.00  0.00    -0.348 OA
BRANCH  45  50
HETATM   50  O   UNK N   1     -50.492  15.123  40.204  0.00  0.00    -0.388 OA
HETATM   51  H   UNK N   1     -50.144  15.660  39.444  0.00  0.00     0.210 HD
ENDBRANCH  45  50
BRANCH  46  52
HETATM   52  O   UNK N   1     -51.931  15.912  37.884  0.00  0.00    -0.390 OA
HETATM   53  H   UNK N   1     -52.822  16.044  37.470  0.00  0.00     0.210 HD
ENDBRANCH  46  52
BRANCH  47  54
HETATM   54  O   UNK N   1     -53.065  13.730  36.447  0.00  0.00    -0.390 OA
HETATM   55  H   UNK N   1     -52.440  13.017  36.171  0.00  0.00     0.210 HD
ENDBRANCH  47  54
BRANCH  48  56
HETATM   56  C   UNK N   1     -54.329  11.553  38.198  0.00  0.00     0.198 C 
BRANCH  56  57
HETATM   57  O   UNK N   1     -54.080  10.362  37.509  0.00  0.00    -0.398 OA
HETATM   58  H   UNK N   1     -53.854  10.624  36.580  0.00  0.00     0.209 HD
ENDBRANCH  56  57
ENDBRANCH  48  56
ENDBRANCH  43  44
ENDBRANCH   2  43
TORSDOF 19
ENDMDL
