# Supplementary material for: UPLC-ESI/MSn metabolic profiling of Cedrela odorata L. and Toona ciliata M. Roem and in vitro investigation of their anti-diabetic activity supported with molecular docking studies
Source: Front Chem. 2024 Nov 15;12:1462309. doi: 10.3389/fchem.2024.1462309 (PMC11604428; doi:10.3389/fchem.2024.1462309)
Supplement: Supplementary file 1 [file DataSheet2.zip › Raw data_docking/alpha-glucosidase/Myricetin-3-O-hexoside-7-O-hexuronic acid/Myricetin-3-O-hexoside-7-O-hexuronic acid.sdf.csv]

Ligand	Binding Affinity	rmsd/ub	rmsd/lb
3TOP.mini_Unnamed_uff_E=707.00	-9.4	0.0	0.0
3TOP.mini_Unnamed_uff_E=707.00	-8.9	30.151	23.859
3TOP.mini_Unnamed_uff_E=707.00	-8.7	27.949	20.155
3TOP.mini_Unnamed_uff_E=707.00	-8.7	40.396	36.333
3TOP.mini_Unnamed_uff_E=707.00	-8.6	13.7	8.955
3TOP.mini_Unnamed_uff_E=707.00	-8.4	12.85	8.412
3TOP.mini_Unnamed_uff_E=707.00	-8.3	39.727	35.451
3TOP.mini_Unnamed_uff_E=707.00	-8.3	2.557	1.474
3TOP.mini_Unnamed_uff_E=707.00	-8.2	35.824	32.523
