# Supplementary material for: UPLC-ESI/MSn metabolic profiling of Cedrela odorata L. and Toona ciliata M. Roem and in vitro investigation of their anti-diabetic activity supported with molecular docking studies
Source: Front Chem. 2024 Nov 15;12:1462309. doi: 10.3389/fchem.2024.1462309 (PMC11604428; doi:10.3389/fchem.2024.1462309)
Supplement: Supplementary file 1 [file DataSheet2.zip › Raw data_docking/alpha-glucosidase/Quercetin-3-O-pentoside/Quercetin-3-O-pentoside.sdf.csv]

Ligand	Binding Affinity	rmsd/ub	rmsd/lb
3TOP.mini_Fragment_uff_E=568.12	-8.8	0.0	0.0
3TOP.mini_Fragment_uff_E=568.12	-8.7	2.337	1.455
3TOP.mini_Fragment_uff_E=568.12	-8.6	39.987	37.536
3TOP.mini_Fragment_uff_E=568.12	-8.2	37.551	31.662
3TOP.mini_Fragment_uff_E=568.12	-8.1	13.976	10.46
3TOP.mini_Fragment_uff_E=568.12	-7.8	12.741	10.561
3TOP.mini_Fragment_uff_E=568.12	-7.7	7.17	1.603
3TOP.mini_Fragment_uff_E=568.12	-7.6	31.984	29.159
3TOP.mini_Fragment_uff_E=568.12	-7.5	33.411	32.057
