# Supplementary material for: UPLC-ESI/MSn metabolic profiling of Cedrela odorata L. and Toona ciliata M. Roem and in vitro investigation of their anti-diabetic activity supported with molecular docking studies
Source: Front Chem. 2024 Nov 15;12:1462309. doi: 10.3389/fchem.2024.1462309 (PMC11604428; doi:10.3389/fchem.2024.1462309)
Supplement: Supplementary file 1 [file DataSheet2.zip › Raw data_docking/alpha-glucosidase/Quercetin-O-acetyl-hexoside/Quercetin-O-acetyl-hexoside.sdf.csv]

Ligand	Binding Affinity	rmsd/ub	rmsd/lb
3TOP.mini_Unnamed_uff_E=647.25	-9.3	0.0	0.0
3TOP.mini_Unnamed_uff_E=647.25	-9.1	2.165	1.611
3TOP.mini_Unnamed_uff_E=647.25	-8.6	39.196	32.638
3TOP.mini_Unnamed_uff_E=647.25	-8.4	40.595	38.273
3TOP.mini_Unnamed_uff_E=647.25	-8.3	34.367	31.959
3TOP.mini_Unnamed_uff_E=647.25	-8.2	14.78	11.02
3TOP.mini_Unnamed_uff_E=647.25	-8.0	31.665	27.477
3TOP.mini_Unnamed_uff_E=647.25	-8.0	15.355	11.499
3TOP.mini_Unnamed_uff_E=647.25	-7.8	33.454	30.959
