# Supplementary material for: UPLC-ESI/MSn metabolic profiling of Cedrela odorata L. and Toona ciliata M. Roem and in vitro investigation of their anti-diabetic activity supported with molecular docking studies
Source: Front Chem. 2024 Nov 15;12:1462309. doi: 10.3389/fchem.2024.1462309 (PMC11604428; doi:10.3389/fchem.2024.1462309)
Supplement: Supplementary file 1 [file DataSheet2.zip › Raw data_docking/alpha-glucosidase/Rutin/discovery.xlsx]

## Sheet: Sheet1
N:UNK1:H - A:GLU1324:OE2	Yes	0 255 0	Ligand Non-bond Monitor	2.24954	Hydrogen Bond	Conventional Hydrogen Bond	N:UNK1:H	H-Donor	A:GLU1324:OE2	H-Acceptor	170.667	124.176
N:UNK1:H - A:LEU1291:O	Yes	0 255 0	Ligand Non-bond Monitor	2.76588	Hydrogen Bond	Conventional Hydrogen Bond	N:UNK1:H	H-Donor	A:LEU1291:O	H-Acceptor	108.925	121.097
N:UNK1:H - N:UNK1:O	Yes	0 255 0	Ligand Non-bond Monitor	1.91526	Hydrogen Bond	Conventional Hydrogen Bond	N:UNK1:H	H-Donor	N:UNK1:O	H-Acceptor	122.352	109.073
N:UNK1:H - A:GLU1400:OE1	Yes	0 255 0	Ligand Non-bond Monitor	2.39534	Hydrogen Bond	Conventional Hydrogen Bond	N:UNK1:H	H-Donor	A:GLU1400:OE1	H-Acceptor	105.76	112.843
A:ARG1333:HH12 - N:UNK1:O	Yes	0 255 0	Ligand Non-bond Monitor	2.64746	Hydrogen Bond	Conventional Hydrogen Bond	A:ARG1333:HH12	H-Donor	N:UNK1:O	H-Acceptor	99.164	90.244
N:UNK1:C - A:GLU1284:OE1	Yes	220 255 220	Ligand Non-bond Monitor	3.10525	Hydrogen Bond	Carbon Hydrogen Bond	N:UNK1:C	H-Donor	A:GLU1284:OE1	H-Acceptor			12.025	113.149
N:UNK1 - A:PRO1329	Yes	255 200 255	Ligand Non-bond Monitor	5.08872	Hydrophobic	Pi-Alkyl	N:UNK1	Pi-Orbitals	A:PRO1329	Alkyl
