# Supplementary material for: UPLC-ESI/MSn metabolic profiling of Cedrela odorata L. and Toona ciliata M. Roem and in vitro investigation of their anti-diabetic activity supported with molecular docking studies
Source: Front Chem. 2024 Nov 15;12:1462309. doi: 10.3389/fchem.2024.1462309 (PMC11604428; doi:10.3389/fchem.2024.1462309)
Supplement: Supplementary file 1 [file DataSheet2.zip › Raw data_docking/alpha-glucosidase/Rutin/Macromolecules/3TOP.mini/Unnamed_uff_E=690.53_out.pdbqt]

MODEL 1
REMARK VINA RESULT:      -9.6      0.000      0.000
REMARK  16 active torsions:
REMARK  status: ('A' for Active; 'I' for Inactive)
REMARK    1  A    between atoms: O_2  and  C_22 
REMARK    2  A    between atoms: O_2  and  C_26 
REMARK    3  A    between atoms: O_4  and  C_18 
REMARK    4  A    between atoms: O_5  and  C_19 
REMARK    5  A    between atoms: O_6  and  C_25 
REMARK    6  A    between atoms: O_6  and  C_29 
REMARK    7  A    between atoms: O_7  and  C_20 
REMARK    8  A    between atoms: O_8  and  C_21 
REMARK    9  A    between atoms: O_9  and  C_23 
REMARK   10  A    between atoms: O_10  and  C_24 
REMARK   11  A    between atoms: O_13  and  C_35 
REMARK   12  A    between atoms: O_14  and  C_40 
REMARK   13  A    between atoms: O_15  and  C_41 
REMARK   14  A    between atoms: O_16  and  C_43 
REMARK   15  A    between atoms: C_17  and  C_26 
REMARK   16  A    between atoms: C_30  and  C_33 
ROOT
HETATM    1  O   UNK N   1     -25.030  20.288  47.963  0.00  0.00    -0.348 OA
HETATM    2  C   UNK N   1     -24.918  21.664  47.648  0.00  0.00     0.180 C 
HETATM    3  C   UNK N   1     -25.458  22.533  48.814  0.00  0.00     0.180 C 
HETATM    4  C   UNK N   1     -26.913  22.148  49.142  0.00  0.00     0.183 C 
HETATM    5  C   UNK N   1     -26.977  20.630  49.390  0.00  0.00     0.205 C 
HETATM    6  C   UNK N   1     -26.374  19.891  48.181  0.00  0.00     0.298 C 
ENDROOT
BRANCH   6   7
HETATM    7  O   UNK N   1     -26.373  18.531  48.449  0.00  0.00    -0.311 OA
BRANCH   7   8
HETATM    8  C   UNK N   1     -25.897  17.605  47.572  0.00  0.00     0.157 A 
HETATM    9  C   UNK N   1     -24.671  16.928  47.800  0.00  0.00     0.124 A 
HETATM   10  O   UNK N   1     -24.244  16.050  46.893  0.00  0.00    -0.306 OA
HETATM   11  C   UNK N   1     -24.894  15.758  45.782  0.00  0.00     0.096 A 
HETATM   12  C   UNK N   1     -26.126  16.359  45.495  0.00  0.00     0.084 A 
HETATM   13  C   UNK N   1     -24.326  14.836  44.899  0.00  0.00     0.075 A 
HETATM   14  C   UNK N   1     -26.641  17.300  46.414  0.00  0.00     0.223 A 
HETATM   15  C   UNK N   1     -26.807  16.014  44.305  0.00  0.00     0.085 A 
HETATM   16  O   UNK N   1     -27.711  17.830  46.217  0.00  0.00    -0.284 OA
HETATM   17  C   UNK N   1     -26.229  15.080  43.429  0.00  0.00     0.074 A 
HETATM   18  C   UNK N   1     -24.993  14.497  43.723  0.00  0.00     0.071 A 
BRANCH   9  19
HETATM   19  C   UNK N   1     -23.742  17.150  48.954  0.00  0.00     0.004 A 
HETATM   20  C   UNK N   1     -24.026  16.770  50.283  0.00  0.00     0.053 A 
HETATM   21  C   UNK N   1     -23.170  17.128  51.330  0.00  0.00     0.099 A 
HETATM   22  C   UNK N   1     -21.994  17.870  51.055  0.00  0.00     0.098 A 
HETATM   23  C   UNK N   1     -21.681  18.193  49.736  0.00  0.00     0.040 A 
HETATM   24  C   UNK N   1     -22.544  17.849  48.702  0.00  0.00     0.017 A 
BRANCH  21  25
HETATM   25  O   UNK N   1     -23.531  16.784  52.588  0.00  0.00    -0.358 OA
HETATM   26  H   UNK N   1     -23.323  17.303  53.372  0.00  0.00     0.218 HD
ENDBRANCH  21  25
BRANCH  22  27
HETATM   27  O   UNK N   1     -21.176  18.321  52.030  0.00  0.00    -0.358 OA
HETATM   28  H   UNK N   1     -21.476  18.532  52.921  0.00  0.00     0.218 HD
ENDBRANCH  22  27
ENDBRANCH   9  19
BRANCH  15  29
HETATM   29  O   UNK N   1     -27.996  16.568  44.001  0.00  0.00    -0.360 OA
HETATM   30  H   UNK N   1     -28.508  17.068  44.651  0.00  0.00     0.217 HD
ENDBRANCH  15  29
BRANCH  18  31
HETATM   31  O   UNK N   1     -24.439  13.603  42.879  0.00  0.00    -0.361 OA
HETATM   32  H   UNK N   1     -24.944  12.849  42.541  0.00  0.00     0.217 HD
ENDBRANCH  18  31
ENDBRANCH   7   8
ENDBRANCH   6   7
BRANCH   5  33
HETATM   33  O   UNK N   1     -28.307  20.211  49.565  0.00  0.00    -0.388 OA
HETATM   34  H   UNK N   1     -28.892  20.979  49.335  0.00  0.00     0.210 HD
ENDBRANCH   5  33
BRANCH   2  35
HETATM   35  C   UNK N   1     -23.429  21.961  47.422  0.00  0.00     0.205 C 
BRANCH  35  36
HETATM   36  O   UNK N   1     -22.999  22.751  48.505  0.00  0.00    -0.356 OA
BRANCH  36  37
HETATM   37  C   UNK N   1     -21.765  22.326  49.049  0.00  0.00     0.291 C 
HETATM   38  O   UNK N   1     -21.117  23.352  49.800  0.00  0.00    -0.351 OA
HETATM   39  C   UNK N   1     -20.869  24.520  49.026  0.00  0.00     0.152 C 
HETATM   40  C   UNK N   1     -19.991  24.214  47.779  0.00  0.00     0.178 C 
HETATM   41  C   UNK N   1     -20.157  25.539  49.916  0.00  0.00     0.042 C 
HETATM   42  C   UNK N   1     -20.627  23.077  46.965  0.00  0.00     0.183 C 
HETATM   43  C   UNK N   1     -20.871  21.865  47.878  0.00  0.00     0.204 C 
BRANCH  40  44
HETATM   44  O   UNK N   1     -19.833  25.360  46.991  0.00  0.00    -0.390 OA
HETATM   45  H   UNK N   1     -19.426  26.034  47.585  0.00  0.00     0.210 HD
ENDBRANCH  40  44
BRANCH  42  46
HETATM   46  O   UNK N   1     -19.870  22.746  45.830  0.00  0.00    -0.390 OA
HETATM   47  H   UNK N   1     -19.610  23.585  45.373  0.00  0.00     0.210 HD
ENDBRANCH  42  46
BRANCH  43  48
HETATM   48  O   UNK N   1     -19.661  21.298  48.324  0.00  0.00    -0.388 OA
HETATM   49  H   UNK N   1     -19.637  21.323  49.316  0.00  0.00     0.210 HD
ENDBRANCH  43  48
ENDBRANCH  36  37
ENDBRANCH  35  36
ENDBRANCH   2  35
BRANCH   4  50
HETATM   50  O   UNK N   1     -27.359  22.819  50.296  0.00  0.00    -0.390 OA
HETATM   51  H   UNK N   1     -28.209  23.277  50.071  0.00  0.00     0.210 HD
ENDBRANCH   4  50
BRANCH   3  52
HETATM   52  O   UNK N   1     -25.360  23.903  48.509  0.00  0.00    -0.390 OA
HETATM   53  H   UNK N   1     -25.490  24.406  49.355  0.00  0.00     0.210 HD
ENDBRANCH   3  52
TORSDOF 16
ENDMDL
MODEL 2
REMARK VINA RESULT:      -9.3     52.534     55.363
REMARK  16 active torsions:
REMARK  status: ('A' for Active; 'I' for Inactive)
REMARK    1  A    between atoms: O_2  and  C_22 
REMARK    2  A    between atoms: O_2  and  C_26 
REMARK    3  A    between atoms: O_4  and  C_18 
REMARK    4  A    between atoms: O_5  and  C_19 
REMARK    5  A    between atoms: O_6  and  C_25 
REMARK    6  A    between atoms: O_6  and  C_29 
REMARK    7  A    between atoms: O_7  and  C_20 
REMARK    8  A    between atoms: O_8  and  C_21 
REMARK    9  A    between atoms: O_9  and  C_23 
REMARK   10  A    between atoms: O_10  and  C_24 
REMARK   11  A    between atoms: O_13  and  C_35 
REMARK   12  A    between atoms: O_14  and  C_40 
REMARK   13  A    between atoms: O_15  and  C_41 
REMARK   14  A    between atoms: O_16  and  C_43 
REMARK   15  A    between atoms: C_17  and  C_26 
REMARK   16  A    between atoms: C_30  and  C_33 
ROOT
HETATM    1  O   UNK N   1     -23.658  38.908  -1.410  0.00  0.00    -0.348 OA
HETATM    2  C   UNK N   1     -23.473  37.583  -0.946  0.00  0.00     0.180 C 
HETATM    3  C   UNK N   1     -22.282  37.518   0.045  0.00  0.00     0.180 C 
HETATM    4  C   UNK N   1     -21.003  38.067  -0.613  0.00  0.00     0.183 C 
HETATM    5  C   UNK N   1     -21.298  39.471  -1.168  0.00  0.00     0.205 C 
HETATM    6  C   UNK N   1     -22.522  39.403  -2.100  0.00  0.00     0.298 C 
ENDROOT
BRANCH   6   7
HETATM    7  O   UNK N   1     -22.820  40.685  -2.536  0.00  0.00    -0.311 OA
BRANCH   7   8
HETATM    8  C   UNK N   1     -23.920  40.976  -3.282  0.00  0.00     0.157 A 
HETATM    9  C   UNK N   1     -24.049  40.526  -4.621  0.00  0.00     0.124 A 
HETATM   10  O   UNK N   1     -25.138  40.864  -5.311  0.00  0.00    -0.306 OA
HETATM   11  C   UNK N   1     -26.123  41.597  -4.827  0.00  0.00     0.096 A 
HETATM   12  C   UNK N   1     -26.087  42.058  -3.504  0.00  0.00     0.084 A 
HETATM   13  C   UNK N   1     -27.200  41.904  -5.662  0.00  0.00     0.075 A 
HETATM   14  C   UNK N   1     -24.963  41.735  -2.713  0.00  0.00     0.223 A 
HETATM   15  C   UNK N   1     -27.165  42.828  -3.009  0.00  0.00     0.085 A 
HETATM   16  O   UNK N   1     -24.899  42.095  -1.559  0.00  0.00    -0.284 OA
HETATM   17  C   UNK N   1     -28.247  43.123  -3.856  0.00  0.00     0.074 A 
HETATM   18  C   UNK N   1     -28.262  42.666  -5.177  0.00  0.00     0.071 A 
BRANCH   9  19
HETATM   19  C   UNK N   1     -23.030  39.742  -5.390  0.00  0.00     0.004 A 
HETATM   20  C   UNK N   1     -23.175  38.382  -5.738  0.00  0.00     0.053 A 
HETATM   21  C   UNK N   1     -22.126  37.679  -6.339  0.00  0.00     0.099 A 
HETATM   22  C   UNK N   1     -20.905  38.342  -6.619  0.00  0.00     0.098 A 
HETATM   23  C   UNK N   1     -20.781  39.700  -6.333  0.00  0.00     0.040 A 
HETATM   24  C   UNK N   1     -21.821  40.388  -5.719  0.00  0.00     0.017 A 
BRANCH  21  25
HETATM   25  O   UNK N   1     -22.309  36.363  -6.592  0.00  0.00    -0.358 OA
HETATM   26  H   UNK N   1     -22.457  35.995  -7.470  0.00  0.00     0.218 HD
ENDBRANCH  21  25
BRANCH  22  27
HETATM   27  O   UNK N   1     -19.826  37.698  -7.116  0.00  0.00    -0.358 OA
HETATM   28  H   UNK N   1     -19.564  37.737  -8.042  0.00  0.00     0.218 HD
ENDBRANCH  22  27
ENDBRANCH   9  19
BRANCH  15  29
HETATM   29  O   UNK N   1     -27.168  43.282  -1.740  0.00  0.00    -0.360 OA
HETATM   30  H   UNK N   1     -26.700  42.819  -1.031  0.00  0.00     0.217 HD
ENDBRANCH  15  29
BRANCH  18  31
HETATM   31  O   UNK N   1     -29.299  42.953  -5.990  0.00  0.00    -0.361 OA
HETATM   32  H   UNK N   1     -29.978  42.293  -6.192  0.00  0.00     0.217 HD
ENDBRANCH  18  31
ENDBRANCH   7   8
ENDBRANCH   6   7
BRANCH   5  33
HETATM   33  O   UNK N   1     -20.198  39.960  -1.893  0.00  0.00    -0.388 OA
HETATM   34  H   UNK N   1     -19.762  39.182  -2.330  0.00  0.00     0.210 HD
ENDBRANCH   5  33
BRANCH   2  35
HETATM   35  C   UNK N   1     -24.768  37.163  -0.236  0.00  0.00     0.205 C 
BRANCH  35  36
HETATM   36  O   UNK N   1     -25.645  36.688  -1.230  0.00  0.00    -0.356 OA
BRANCH  36  37
HETATM   37  C   UNK N   1     -26.868  37.395  -1.277  0.00  0.00     0.291 C 
HETATM   38  O   UNK N   1     -27.999  36.526  -1.324  0.00  0.00    -0.351 OA
HETATM   39  C   UNK N   1     -27.965  35.647  -2.443  0.00  0.00     0.152 C 
HETATM   40  C   UNK N   1     -27.902  36.423  -3.790  0.00  0.00     0.178 C 
HETATM   41  C   UNK N   1     -29.226  34.782  -2.408  0.00  0.00     0.042 C 
HETATM   42  C   UNK N   1     -26.725  37.409  -3.763  0.00  0.00     0.183 C 
HETATM   43  C   UNK N   1     -26.833  38.308  -2.522  0.00  0.00     0.204 C 
BRANCH  40  44
HETATM   44  O   UNK N   1     -27.784  35.537  -4.866  0.00  0.00    -0.390 OA
HETATM   45  H   UNK N   1     -28.326  35.929  -5.591  0.00  0.00     0.210 HD
ENDBRANCH  40  44
BRANCH  42  46
HETATM   46  O   UNK N   1     -26.624  38.151  -4.952  0.00  0.00    -0.390 OA
HETATM   47  H   UNK N   1     -25.708  38.519  -5.012  0.00  0.00     0.210 HD
ENDBRANCH  42  46
BRANCH  43  48
HETATM   48  O   UNK N   1     -27.957  39.156  -2.590  0.00  0.00    -0.388 OA
HETATM   49  H   UNK N   1     -27.922  39.674  -3.434  0.00  0.00     0.210 HD
ENDBRANCH  43  48
ENDBRANCH  36  37
ENDBRANCH  35  36
ENDBRANCH   2  35
BRANCH   4  50
HETATM   50  O   UNK N   1     -19.957  38.156   0.324  0.00  0.00    -0.390 OA
HETATM   51  H   UNK N   1     -20.296  37.815   1.191  0.00  0.00     0.210 HD
ENDBRANCH   4  50
BRANCH   3  52
HETATM   52  O   UNK N   1     -22.083  36.203   0.507  0.00  0.00    -0.390 OA
HETATM   53  H   UNK N   1     -21.977  35.620  -0.290  0.00  0.00     0.210 HD
ENDBRANCH   3  52
TORSDOF 16
ENDMDL
MODEL 3
REMARK VINA RESULT:      -9.3     50.844     53.480
REMARK  16 active torsions:
REMARK  status: ('A' for Active; 'I' for Inactive)
REMARK    1  A    between atoms: O_2  and  C_22 
REMARK    2  A    between atoms: O_2  and  C_26 
REMARK    3  A    between atoms: O_4  and  C_18 
REMARK    4  A    between atoms: O_5  and  C_19 
REMARK    5  A    between atoms: O_6  and  C_25 
REMARK    6  A    between atoms: O_6  and  C_29 
REMARK    7  A    between atoms: O_7  and  C_20 
REMARK    8  A    between atoms: O_8  and  C_21 
REMARK    9  A    between atoms: O_9  and  C_23 
REMARK   10  A    between atoms: O_10  and  C_24 
REMARK   11  A    between atoms: O_13  and  C_35 
REMARK   12  A    between atoms: O_14  and  C_40 
REMARK   13  A    between atoms: O_15  and  C_41 
REMARK   14  A    between atoms: O_16  and  C_43 
REMARK   15  A    between atoms: C_17  and  C_26 
REMARK   16  A    between atoms: C_30  and  C_33 
ROOT
HETATM    1  O   UNK N   1     -27.333  38.377  -0.978  0.00  0.00    -0.348 OA
HETATM    2  C   UNK N   1     -27.419  38.368   0.436  0.00  0.00     0.180 C 
HETATM    3  C   UNK N   1     -28.389  37.257   0.912  0.00  0.00     0.180 C 
HETATM    4  C   UNK N   1     -29.776  37.440   0.267  0.00  0.00     0.183 C 
HETATM    5  C   UNK N   1     -29.600  37.525  -1.260  0.00  0.00     0.205 C 
HETATM    6  C   UNK N   1     -28.585  38.634  -1.594  0.00  0.00     0.298 C 
ENDROOT
BRANCH   6   7
HETATM    7  O   UNK N   1     -28.383  38.653  -2.965  0.00  0.00    -0.311 OA
BRANCH   7   8
HETATM    8  C   UNK N   1     -27.145  38.668  -3.531  0.00  0.00     0.157 A 
HETATM    9  C   UNK N   1     -26.444  37.467  -3.813  0.00  0.00     0.124 A 
HETATM   10  O   UNK N   1     -25.224  37.546  -4.344  0.00  0.00    -0.306 OA
HETATM   11  C   UNK N   1     -24.615  38.680  -4.635  0.00  0.00     0.096 A 
HETATM   12  C   UNK N   1     -25.250  39.909  -4.415  0.00  0.00     0.084 A 
HETATM   13  C   UNK N   1     -23.324  38.628  -5.166  0.00  0.00     0.075 A 
HETATM   14  C   UNK N   1     -26.546  39.902  -3.855  0.00  0.00     0.223 A 
HETATM   15  C   UNK N   1     -24.578  41.107  -4.752  0.00  0.00     0.085 A 
HETATM   16  O   UNK N   1     -27.141  40.939  -3.666  0.00  0.00    -0.284 OA
HETATM   17  C   UNK N   1     -23.283  41.041  -5.293  0.00  0.00     0.074 A 
HETATM   18  C   UNK N   1     -22.658  39.807  -5.495  0.00  0.00     0.071 A 
BRANCH   9  19
HETATM   19  C   UNK N   1     -26.913  36.078  -3.506  0.00  0.00     0.004 A 
HETATM   20  C   UNK N   1     -26.581  35.373  -2.330  0.00  0.00     0.053 A 
HETATM   21  C   UNK N   1     -26.945  34.031  -2.171  0.00  0.00     0.099 A 
HETATM   22  C   UNK N   1     -27.669  33.373  -3.196  0.00  0.00     0.098 A 
HETATM   23  C   UNK N   1     -28.051  34.085  -4.331  0.00  0.00     0.040 A 
HETATM   24  C   UNK N   1     -27.671  35.413  -4.491  0.00  0.00     0.017 A 
BRANCH  21  25
HETATM   25  O   UNK N   1     -26.544  33.396  -1.046  0.00  0.00    -0.358 OA
HETATM   26  H   UNK N   1     -26.796  32.496  -0.813  0.00  0.00     0.218 HD
ENDBRANCH  21  25
BRANCH  22  27
HETATM   27  O   UNK N   1     -27.971  32.058  -3.142  0.00  0.00    -0.358 OA
HETATM   28  H   UNK N   1     -27.928  31.535  -2.334  0.00  0.00     0.218 HD
ENDBRANCH  22  27
ENDBRANCH   9  19
BRANCH  15  29
HETATM   29  O   UNK N   1     -25.161  42.307  -4.559  0.00  0.00    -0.360 OA
HETATM   30  H   UNK N   1     -24.650  43.128  -4.555  0.00  0.00     0.217 HD
ENDBRANCH  15  29
BRANCH  18  31
HETATM   31  O   UNK N   1     -21.414  39.746  -6.012  0.00  0.00    -0.361 OA
HETATM   32  H   UNK N   1     -21.264  39.760  -6.968  0.00  0.00     0.217 HD
ENDBRANCH  18  31
ENDBRANCH   7   8
ENDBRANCH   6   7
BRANCH   5  33
HETATM   33  O   UNK N   1     -30.824  37.824  -1.884  0.00  0.00    -0.388 OA
HETATM   34  H   UNK N   1     -30.657  38.566  -2.522  0.00  0.00     0.210 HD
ENDBRANCH   5  33
BRANCH   2  35
HETATM   35  C   UNK N   1     -26.007  38.096   0.976  0.00  0.00     0.205 C 
BRANCH  35  36
HETATM   36  O   UNK N   1     -25.108  38.781   0.136  0.00  0.00    -0.356 OA
BRANCH  36  37
HETATM   37  C   UNK N   1     -23.927  39.187   0.800  0.00  0.00     0.291 C 
HETATM   38  O   UNK N   1     -23.073  39.968  -0.036  0.00  0.00    -0.351 OA
HETATM   39  C   UNK N   1     -22.689  39.277  -1.220  0.00  0.00     0.152 C 
HETATM   40  C   UNK N   1     -21.956  37.943  -0.903  0.00  0.00     0.178 C 
HETATM   41  C   UNK N   1     -21.764  40.191  -2.025  0.00  0.00     0.042 C 
HETATM   42  C   UNK N   1     -22.821  37.089   0.038  0.00  0.00     0.183 C 
HETATM   43  C   UNK N   1     -23.199  37.912   1.279  0.00  0.00     0.204 C 
BRANCH  40  44
HETATM   44  O   UNK N   1     -21.666  37.245  -2.080  0.00  0.00    -0.390 OA
HETATM   45  H   UNK N   1     -20.709  37.011  -2.020  0.00  0.00     0.210 HD
ENDBRANCH  40  44
BRANCH  42  46
HETATM   46  O   UNK N   1     -22.204  35.873   0.371  0.00  0.00    -0.390 OA
HETATM   47  H   UNK N   1     -22.398  35.218  -0.345  0.00  0.00     0.210 HD
ENDBRANCH  42  46
BRANCH  43  48
HETATM   48  O   UNK N   1     -22.070  38.211   2.068  0.00  0.00    -0.388 OA
HETATM   49  H   UNK N   1     -21.901  37.458   2.692  0.00  0.00     0.210 HD
ENDBRANCH  43  48
ENDBRANCH  36  37
ENDBRANCH  35  36
ENDBRANCH   2  35
BRANCH   4  50
HETATM   50  O   UNK N   1     -30.615  36.352   0.570  0.00  0.00    -0.390 OA
HETATM   51  H   UNK N   1     -31.264  36.651   1.256  0.00  0.00     0.210 HD
ENDBRANCH   4  50
BRANCH   3  52
HETATM   52  O   UNK N   1     -28.489  37.243   2.316  0.00  0.00    -0.390 OA
HETATM   53  H   UNK N   1     -27.564  37.228   2.680  0.00  0.00     0.210 HD
ENDBRANCH   3  52
TORSDOF 16
ENDMDL
MODEL 4
REMARK VINA RESULT:      -9.3     52.350     55.210
REMARK  16 active torsions:
REMARK  status: ('A' for Active; 'I' for Inactive)
REMARK    1  A    between atoms: O_2  and  C_22 
REMARK    2  A    between atoms: O_2  and  C_26 
REMARK    3  A    between atoms: O_4  and  C_18 
REMARK    4  A    between atoms: O_5  and  C_19 
REMARK    5  A    between atoms: O_6  and  C_25 
REMARK    6  A    between atoms: O_6  and  C_29 
REMARK    7  A    between atoms: O_7  and  C_20 
REMARK    8  A    between atoms: O_8  and  C_21 
REMARK    9  A    between atoms: O_9  and  C_23 
REMARK   10  A    between atoms: O_10  and  C_24 
REMARK   11  A    between atoms: O_13  and  C_35 
REMARK   12  A    between atoms: O_14  and  C_40 
REMARK   13  A    between atoms: O_15  and  C_41 
REMARK   14  A    between atoms: O_16  and  C_43 
REMARK   15  A    between atoms: C_17  and  C_26 
REMARK   16  A    between atoms: C_30  and  C_33 
ROOT
HETATM    1  O   UNK N   1     -23.826  38.826  -1.514  0.00  0.00    -0.348 OA
HETATM    2  C   UNK N   1     -23.649  37.484  -1.099  0.00  0.00     0.180 C 
HETATM    3  C   UNK N   1     -22.532  37.390  -0.028  0.00  0.00     0.180 C 
HETATM    4  C   UNK N   1     -21.219  37.990  -0.566  0.00  0.00     0.183 C 
HETATM    5  C   UNK N   1     -21.501  39.414  -1.074  0.00  0.00     0.205 C 
HETATM    6  C   UNK N   1     -22.653  39.371  -2.096  0.00  0.00     0.298 C 
ENDROOT
BRANCH   6   7
HETATM    7  O   UNK N   1     -22.944  40.668  -2.491  0.00  0.00    -0.311 OA
BRANCH   7   8
HETATM    8  C   UNK N   1     -24.023  40.984  -3.256  0.00  0.00     0.157 A 
HETATM    9  C   UNK N   1     -24.127  40.559  -4.606  0.00  0.00     0.124 A 
HETATM   10  O   UNK N   1     -25.197  40.921  -5.313  0.00  0.00    -0.306 OA
HETATM   11  C   UNK N   1     -26.185  41.655  -4.838  0.00  0.00     0.096 A 
HETATM   12  C   UNK N   1     -26.175  42.091  -3.506  0.00  0.00     0.084 A 
HETATM   13  C   UNK N   1     -27.241  41.988  -5.691  0.00  0.00     0.075 A 
HETATM   14  C   UNK N   1     -25.072  41.743  -2.697  0.00  0.00     0.223 A 
HETATM   15  C   UNK N   1     -27.256  42.863  -3.021  0.00  0.00     0.085 A 
HETATM   16  O   UNK N   1     -25.030  42.081  -1.535  0.00  0.00    -0.284 OA
HETATM   17  C   UNK N   1     -28.315  43.184  -3.886  0.00  0.00     0.074 A 
HETATM   18  C   UNK N   1     -28.305  42.752  -5.216  0.00  0.00     0.071 A 
BRANCH   9  19
HETATM   19  C   UNK N   1     -23.098  39.779  -5.367  0.00  0.00     0.004 A 
HETATM   20  C   UNK N   1     -23.225  38.412  -5.695  0.00  0.00     0.053 A 
HETATM   21  C   UNK N   1     -22.167  37.716  -6.289  0.00  0.00     0.099 A 
HETATM   22  C   UNK N   1     -20.957  38.392  -6.582  0.00  0.00     0.098 A 
HETATM   23  C   UNK N   1     -20.852  39.756  -6.315  0.00  0.00     0.040 A 
HETATM   24  C   UNK N   1     -21.900  40.438  -5.708  0.00  0.00     0.017 A 
BRANCH  21  25
HETATM   25  O   UNK N   1     -22.333  36.394  -6.523  0.00  0.00    -0.358 OA
HETATM   26  H   UNK N   1     -22.301  35.990  -7.397  0.00  0.00     0.218 HD
ENDBRANCH  21  25
BRANCH  22  27
HETATM   27  O   UNK N   1     -19.871  37.757  -7.072  0.00  0.00    -0.358 OA
HETATM   28  H   UNK N   1     -19.699  36.818  -6.940  0.00  0.00     0.218 HD
ENDBRANCH  22  27
ENDBRANCH   9  19
BRANCH  15  29
HETATM   29  O   UNK N   1     -27.282  43.294  -1.745  0.00  0.00    -0.360 OA
HETATM   30  H   UNK N   1     -26.652  42.973  -1.085  0.00  0.00     0.217 HD
ENDBRANCH  15  29
BRANCH  18  31
HETATM   31  O   UNK N   1     -29.321  43.064  -6.045  0.00  0.00    -0.361 OA
HETATM   32  H   UNK N   1     -29.560  43.985  -6.225  0.00  0.00     0.217 HD
ENDBRANCH  18  31
ENDBRANCH   7   8
ENDBRANCH   6   7
BRANCH   5  33
HETATM   33  O   UNK N   1     -20.361  39.955  -1.695  0.00  0.00    -0.388 OA
HETATM   34  H   UNK N   1     -19.631  39.956  -1.022  0.00  0.00     0.210 HD
ENDBRANCH   5  33
BRANCH   2  35
HETATM   35  C   UNK N   1     -24.983  37.010  -0.506  0.00  0.00     0.205 C 
BRANCH  35  36
HETATM   36  O   UNK N   1     -25.572  36.152  -1.454  0.00  0.00    -0.356 OA
BRANCH  36  37
HETATM   37  C   UNK N   1     -26.272  36.842  -2.470  0.00  0.00     0.291 C 
HETATM   38  O   UNK N   1     -27.386  37.577  -1.964  0.00  0.00    -0.351 OA
HETATM   39  C   UNK N   1     -28.320  36.748  -1.282  0.00  0.00     0.152 C 
HETATM   40  C   UNK N   1     -28.871  35.617  -2.197  0.00  0.00     0.178 C 
HETATM   41  C   UNK N   1     -29.476  37.629  -0.803  0.00  0.00     0.042 C 
HETATM   42  C   UNK N   1     -27.701  34.830  -2.805  0.00  0.00     0.183 C 
HETATM   43  C   UNK N   1     -26.738  35.798  -3.509  0.00  0.00     0.204 C 
BRANCH  40  44
HETATM   44  O   UNK N   1     -29.721  34.769  -1.479  0.00  0.00    -0.390 OA
HETATM   45  H   UNK N   1     -29.375  34.771  -0.554  0.00  0.00     0.210 HD
ENDBRANCH  40  44
BRANCH  42  46
HETATM   46  O   UNK N   1     -28.136  33.799  -3.654  0.00  0.00    -0.390 OA
HETATM   47  H   UNK N   1     -29.086  33.962  -3.879  0.00  0.00     0.210 HD
ENDBRANCH  42  46
BRANCH  43  48
HETATM   48  O   UNK N   1     -27.336  36.400  -4.635  0.00  0.00    -0.388 OA
HETATM   49  H   UNK N   1     -28.009  35.779  -5.015  0.00  0.00     0.210 HD
ENDBRANCH  43  48
ENDBRANCH  36  37
ENDBRANCH  35  36
ENDBRANCH   2  35
BRANCH   4  50
HETATM   50  O   UNK N   1     -20.245  38.051   0.449  0.00  0.00    -0.390 OA
HETATM   51  H   UNK N   1     -20.679  38.409   1.265  0.00  0.00     0.210 HD
ENDBRANCH   4  50
BRANCH   3  52
HETATM   52  O   UNK N   1     -22.341  36.059   0.386  0.00  0.00    -0.390 OA
HETATM   53  H   UNK N   1     -21.375  35.851   0.286  0.00  0.00     0.210 HD
ENDBRANCH   3  52
TORSDOF 16
ENDMDL
MODEL 5
REMARK VINA RESULT:      -9.1     52.808     55.541
REMARK  16 active torsions:
REMARK  status: ('A' for Active; 'I' for Inactive)
REMARK    1  A    between atoms: O_2  and  C_22 
REMARK    2  A    between atoms: O_2  and  C_26 
REMARK    3  A    between atoms: O_4  and  C_18 
REMARK    4  A    between atoms: O_5  and  C_19 
REMARK    5  A    between atoms: O_6  and  C_25 
REMARK    6  A    between atoms: O_6  and  C_29 
REMARK    7  A    between atoms: O_7  and  C_20 
REMARK    8  A    between atoms: O_8  and  C_21 
REMARK    9  A    between atoms: O_9  and  C_23 
REMARK   10  A    between atoms: O_10  and  C_24 
REMARK   11  A    between atoms: O_13  and  C_35 
REMARK   12  A    between atoms: O_14  and  C_40 
REMARK   13  A    between atoms: O_15  and  C_41 
REMARK   14  A    between atoms: O_16  and  C_43 
REMARK   15  A    between atoms: C_17  and  C_26 
REMARK   16  A    between atoms: C_30  and  C_33 
ROOT
HETATM    1  O   UNK N   1     -28.233  39.509  -1.697  0.00  0.00    -0.348 OA
HETATM    2  C   UNK N   1     -28.446  39.902  -0.353  0.00  0.00     0.180 C 
HETATM    3  C   UNK N   1     -29.838  40.565  -0.196  0.00  0.00     0.180 C 
HETATM    4  C   UNK N   1     -29.978  41.759  -1.159  0.00  0.00     0.183 C 
HETATM    5  C   UNK N   1     -29.653  41.282  -2.585  0.00  0.00     0.205 C 
HETATM    6  C   UNK N   1     -28.268  40.608  -2.593  0.00  0.00     0.298 C 
ENDROOT
BRANCH   6   7
HETATM    7  O   UNK N   1     -28.019  40.120  -3.867  0.00  0.00    -0.311 OA
BRANCH   7   8
HETATM    8  C   UNK N   1     -26.764  39.956  -4.365  0.00  0.00     0.157 A 
HETATM    9  C   UNK N   1     -26.081  41.013  -5.020  0.00  0.00     0.124 A 
HETATM   10  O   UNK N   1     -24.863  40.785  -5.510  0.00  0.00    -0.306 OA
HETATM   11  C   UNK N   1     -24.235  39.627  -5.423  0.00  0.00     0.096 A 
HETATM   12  C   UNK N   1     -24.826  38.541  -4.766  0.00  0.00     0.084 A 
HETATM   13  C   UNK N   1     -22.968  39.510  -6.000  0.00  0.00     0.075 A 
HETATM   14  C   UNK N   1     -26.117  38.712  -4.220  0.00  0.00     0.223 A 
HETATM   15  C   UNK N   1     -24.122  37.318  -4.674  0.00  0.00     0.085 A 
HETATM   16  O   UNK N   1     -26.659  37.806  -3.627  0.00  0.00    -0.284 OA
HETATM   17  C   UNK N   1     -22.845  37.215  -5.252  0.00  0.00     0.074 A 
HETATM   18  C   UNK N   1     -22.273  38.304  -5.915  0.00  0.00     0.071 A 
BRANCH   9  19
HETATM   19  C   UNK N   1     -26.626  42.382  -5.289  0.00  0.00     0.004 A 
HETATM   20  C   UNK N   1     -27.705  42.648  -6.160  0.00  0.00     0.053 A 
HETATM   21  C   UNK N   1     -28.074  43.962  -6.465  0.00  0.00     0.099 A 
HETATM   22  C   UNK N   1     -27.368  45.044  -5.883  0.00  0.00     0.098 A 
HETATM   23  C   UNK N   1     -26.343  44.784  -4.976  0.00  0.00     0.040 A 
HETATM   24  C   UNK N   1     -25.969  43.476  -4.690  0.00  0.00     0.017 A 
BRANCH  21  25
HETATM   25  O   UNK N   1     -29.078  44.147  -7.353  0.00  0.00    -0.358 OA
HETATM   26  H   UNK N   1     -29.979  44.385  -7.110  0.00  0.00     0.218 HD
ENDBRANCH  21  25
BRANCH  22  27
HETATM   27  O   UNK N   1     -27.617  46.331  -6.206  0.00  0.00    -0.358 OA
HETATM   28  H   UNK N   1     -26.940  46.941  -6.521  0.00  0.00     0.218 HD
ENDBRANCH  22  27
ENDBRANCH   9  19
BRANCH  15  29
HETATM   29  O   UNK N   1     -24.658  36.255  -4.045  0.00  0.00    -0.360 OA
HETATM   30  H   UNK N   1     -25.480  36.321  -3.539  0.00  0.00     0.217 HD
ENDBRANCH  15  29
BRANCH  18  31
HETATM   31  O   UNK N   1     -21.049  38.203  -6.472  0.00  0.00    -0.361 OA
HETATM   32  H   UNK N   1     -20.822  38.685  -7.279  0.00  0.00     0.217 HD
ENDBRANCH  18  31
ENDBRANCH   7   8
ENDBRANCH   6   7
BRANCH   5  33
HETATM   33  O   UNK N   1     -29.639  42.365  -3.481  0.00  0.00    -0.388 OA
HETATM   34  H   UNK N   1     -28.691  42.550  -3.707  0.00  0.00     0.210 HD
ENDBRANCH   5  33
BRANCH   2  35
HETATM   35  C   UNK N   1     -28.370  38.635   0.510  0.00  0.00     0.205 C 
BRANCH  35  36
HETATM   36  O   UNK N   1     -27.958  37.587  -0.336  0.00  0.00    -0.356 OA
BRANCH  36  37
HETATM   37  C   UNK N   1     -28.582  36.354  -0.038  0.00  0.00     0.291 C 
HETATM   38  O   UNK N   1     -27.665  35.260  -0.056  0.00  0.00    -0.351 OA
HETATM   39  C   UNK N   1     -27.007  35.120  -1.310  0.00  0.00     0.152 C 
HETATM   40  C   UNK N   1     -28.017  34.915  -2.475  0.00  0.00     0.178 C 
HETATM   41  C   UNK N   1     -26.071  33.913  -1.225  0.00  0.00     0.042 C 
HETATM   42  C   UNK N   1     -29.056  36.046  -2.464  0.00  0.00     0.183 C 
HETATM   43  C   UNK N   1     -29.705  36.135  -1.074  0.00  0.00     0.204 C 
BRANCH  40  44
HETATM   44  O   UNK N   1     -27.350  34.866  -3.704  0.00  0.00    -0.390 OA
HETATM   45  H   UNK N   1     -26.936  33.971  -3.744  0.00  0.00     0.210 HD
ENDBRANCH  40  44
BRANCH  42  46
HETATM   46  O   UNK N   1     -30.005  35.909  -3.489  0.00  0.00    -0.390 OA
HETATM   47  H   UNK N   1     -30.903  36.073  -3.107  0.00  0.00     0.210 HD
ENDBRANCH  42  46
BRANCH  43  48
HETATM   48  O   UNK N   1     -30.478  34.991  -0.787  0.00  0.00    -0.388 OA
HETATM   49  H   UNK N   1     -29.876  34.259  -0.493  0.00  0.00     0.210 HD
ENDBRANCH  43  48
ENDBRANCH  36  37
ENDBRANCH  35  36
ENDBRANCH   2  35
BRANCH   4  50
HETATM   50  O   UNK N   1     -31.289  42.269  -1.135  0.00  0.00    -0.390 OA
HETATM   51  H   UNK N   1     -31.449  42.656  -0.237  0.00  0.00     0.210 HD
ENDBRANCH   4  50
BRANCH   3  52
HETATM   52  O   UNK N   1     -30.057  40.967   1.135  0.00  0.00    -0.390 OA
HETATM   53  H   UNK N   1     -31.035  41.104   1.247  0.00  0.00     0.210 HD
ENDBRANCH   3  52
TORSDOF 16
ENDMDL
MODEL 6
REMARK VINA RESULT:      -9.1     16.630     20.543
REMARK  16 active torsions:
REMARK  status: ('A' for Active; 'I' for Inactive)
REMARK    1  A    between atoms: O_2  and  C_22 
REMARK    2  A    between atoms: O_2  and  C_26 
REMARK    3  A    between atoms: O_4  and  C_18 
REMARK    4  A    between atoms: O_5  and  C_19 
REMARK    5  A    between atoms: O_6  and  C_25 
REMARK    6  A    between atoms: O_6  and  C_29 
REMARK    7  A    between atoms: O_7  and  C_20 
REMARK    8  A    between atoms: O_8  and  C_21 
REMARK    9  A    between atoms: O_9  and  C_23 
REMARK   10  A    between atoms: O_10  and  C_24 
REMARK   11  A    between atoms: O_13  and  C_35 
REMARK   12  A    between atoms: O_14  and  C_40 
REMARK   13  A    between atoms: O_15  and  C_41 
REMARK   14  A    between atoms: O_16  and  C_43 
REMARK   15  A    between atoms: C_17  and  C_26 
REMARK   16  A    between atoms: C_30  and  C_33 
ROOT
HETATM    1  O   UNK N   1     -27.845  36.161  40.449  0.00  0.00    -0.348 OA
HETATM    2  C   UNK N   1     -28.975  35.647  41.132  0.00  0.00     0.180 C 
HETATM    3  C   UNK N   1     -29.117  34.124  40.875  0.00  0.00     0.180 C 
HETATM    4  C   UNK N   1     -29.196  33.838  39.364  0.00  0.00     0.183 C 
HETATM    5  C   UNK N   1     -27.986  34.493  38.676  0.00  0.00     0.205 C 
HETATM    6  C   UNK N   1     -27.938  35.988  39.044  0.00  0.00     0.298 C 
ENDROOT
BRANCH   6   7
HETATM    7  O   UNK N   1     -26.805  36.550  38.476  0.00  0.00    -0.311 OA
BRANCH   7   8
HETATM    8  C   UNK N   1     -26.857  37.531  37.535  0.00  0.00     0.157 A 
HETATM    9  C   UNK N   1     -27.481  38.778  37.797  0.00  0.00     0.124 A 
HETATM   10  O   UNK N   1     -27.523  39.691  36.827  0.00  0.00    -0.306 OA
HETATM   11  C   UNK N   1     -27.014  39.516  35.622  0.00  0.00     0.096 A 
HETATM   12  C   UNK N   1     -26.356  38.324  35.291  0.00  0.00     0.084 A 
HETATM   13  C   UNK N   1     -27.147  40.543  34.685  0.00  0.00     0.075 A 
HETATM   14  C   UNK N   1     -26.271  37.312  36.272  0.00  0.00     0.223 A 
HETATM   15  C   UNK N   1     -25.806  38.172  33.997  0.00  0.00     0.085 A 
HETATM   16  O   UNK N   1     -25.694  36.274  36.036  0.00  0.00    -0.284 OA
HETATM   17  C   UNK N   1     -25.939  39.215  33.066  0.00  0.00     0.074 A 
HETATM   18  C   UNK N   1     -26.610  40.394  33.407  0.00  0.00     0.071 A 
BRANCH   9  19
HETATM   19  C   UNK N   1     -28.178  39.167  39.065  0.00  0.00     0.004 A 
HETATM   20  C   UNK N   1     -27.512  39.533  40.254  0.00  0.00     0.053 A 
HETATM   21  C   UNK N   1     -28.225  39.755  41.437  0.00  0.00     0.099 A 
HETATM   22  C   UNK N   1     -29.636  39.626  41.442  0.00  0.00     0.098 A 
HETATM   23  C   UNK N   1     -30.301  39.324  40.255  0.00  0.00     0.040 A 
HETATM   24  C   UNK N   1     -29.585  39.088  39.086  0.00  0.00     0.017 A 
BRANCH  21  25
HETATM   25  O   UNK N   1     -27.521  40.044  42.555  0.00  0.00    -0.358 OA
HETATM   26  H   UNK N   1     -26.689  39.622  42.795  0.00  0.00     0.218 HD
ENDBRANCH  21  25
BRANCH  22  27
HETATM   27  O   UNK N   1     -30.372  39.739  42.568  0.00  0.00    -0.358 OA
HETATM   28  H   UNK N   1     -30.584  38.994  43.142  0.00  0.00     0.218 HD
ENDBRANCH  22  27
ENDBRANCH   9  19
BRANCH  15  29
HETATM   29  O   UNK N   1     -25.161  37.042  33.647  0.00  0.00    -0.360 OA
HETATM   30  H   UNK N   1     -25.510  36.443  32.973  0.00  0.00     0.217 HD
ENDBRANCH  15  29
BRANCH  18  31
HETATM   31  O   UNK N   1     -26.739  41.393  32.511  0.00  0.00    -0.361 OA
HETATM   32  H   UNK N   1     -25.965  41.811  32.108  0.00  0.00     0.217 HD
ENDBRANCH  18  31
ENDBRANCH   7   8
ENDBRANCH   6   7
BRANCH   5  33
HETATM   33  O   UNK N   1     -28.083  34.371  37.278  0.00  0.00    -0.388 OA
HETATM   34  H   UNK N   1     -27.627  33.527  37.023  0.00  0.00     0.210 HD
ENDBRANCH   5  33
BRANCH   2  35
HETATM   35  C   UNK N   1     -28.760  35.907  42.629  0.00  0.00     0.205 C 
BRANCH  35  36
HETATM   36  O   UNK N   1     -28.000  34.832  43.128  0.00  0.00    -0.356 OA
BRANCH  36  37
HETATM   37  C   UNK N   1     -27.890  34.834  44.537  0.00  0.00     0.291 C 
HETATM   38  O   UNK N   1     -26.648  34.294  44.989  0.00  0.00    -0.351 OA
HETATM   39  C   UNK N   1     -26.439  32.960  44.541  0.00  0.00     0.152 C 
HETATM   40  C   UNK N   1     -27.573  32.005  45.010  0.00  0.00     0.178 C 
HETATM   41  C   UNK N   1     -25.099  32.476  45.096  0.00  0.00     0.042 C 
HETATM   42  C   UNK N   1     -28.936  32.575  44.588  0.00  0.00     0.183 C 
HETATM   43  C   UNK N   1     -29.073  34.017  45.100  0.00  0.00     0.204 C 
BRANCH  40  44
HETATM   44  O   UNK N   1     -27.388  30.721  44.487  0.00  0.00    -0.390 OA
HETATM   45  H   UNK N   1     -26.978  30.855  43.599  0.00  0.00     0.210 HD
ENDBRANCH  40  44
BRANCH  42  46
HETATM   46  O   UNK N   1     -30.004  31.760  44.997  0.00  0.00    -0.390 OA
HETATM   47  H   UNK N   1     -29.713  30.815  44.944  0.00  0.00     0.210 HD
ENDBRANCH  42  46
BRANCH  43  48
HETATM   48  O   UNK N   1     -29.130  34.066  46.508  0.00  0.00    -0.388 OA
HETATM   49  H   UNK N   1     -29.971  33.638  46.813  0.00  0.00     0.210 HD
ENDBRANCH  43  48
ENDBRANCH  36  37
ENDBRANCH  35  36
ENDBRANCH   2  35
BRANCH   4  50
HETATM   50  O   UNK N   1     -29.168  32.453  39.116  0.00  0.00    -0.390 OA
HETATM   51  H   UNK N   1     -28.339  32.251  38.612  0.00  0.00     0.210 HD
ENDBRANCH   4  50
BRANCH   3  52
HETATM   52  O   UNK N   1     -30.242  33.604  41.543  0.00  0.00    -0.390 OA
HETATM   53  H   UNK N   1     -30.308  34.067  42.419  0.00  0.00     0.210 HD
ENDBRANCH   3  52
TORSDOF 16
ENDMDL
MODEL 7
REMARK VINA RESULT:      -8.9     25.031     27.439
REMARK  16 active torsions:
REMARK  status: ('A' for Active; 'I' for Inactive)
REMARK    1  A    between atoms: O_2  and  C_22 
REMARK    2  A    between atoms: O_2  and  C_26 
REMARK    3  A    between atoms: O_4  and  C_18 
REMARK    4  A    between atoms: O_5  and  C_19 
REMARK    5  A    between atoms: O_6  and  C_25 
REMARK    6  A    between atoms: O_6  and  C_29 
REMARK    7  A    between atoms: O_7  and  C_20 
REMARK    8  A    between atoms: O_8  and  C_21 
REMARK    9  A    between atoms: O_9  and  C_23 
REMARK   10  A    between atoms: O_10  and  C_24 
REMARK   11  A    between atoms: O_13  and  C_35 
REMARK   12  A    between atoms: O_14  and  C_40 
REMARK   13  A    between atoms: O_15  and  C_41 
REMARK   14  A    between atoms: O_16  and  C_43 
REMARK   15  A    between atoms: C_17  and  C_26 
REMARK   16  A    between atoms: C_30  and  C_33 
ROOT
HETATM    1  O   UNK N   1     -28.330  37.127  27.030  0.00  0.00    -0.348 OA
HETATM    2  C   UNK N   1     -26.956  37.357  26.774  0.00  0.00     0.180 C 
HETATM    3  C   UNK N   1     -26.556  36.771  25.395  0.00  0.00     0.180 C 
HETATM    4  C   UNK N   1     -26.897  35.270  25.329  0.00  0.00     0.183 C 
HETATM    5  C   UNK N   1     -28.379  35.085  25.699  0.00  0.00     0.205 C 
HETATM    6  C   UNK N   1     -28.649  35.746  27.063  0.00  0.00     0.298 C 
ENDROOT
BRANCH   6   7
HETATM    7  O   UNK N   1     -30.001  35.634  27.350  0.00  0.00    -0.311 OA
BRANCH   7   8
HETATM    8  C   UNK N   1     -30.482  34.859  28.360  0.00  0.00     0.157 A 
HETATM    9  C   UNK N   1     -30.447  35.292  29.710  0.00  0.00     0.124 A 
HETATM   10  O   UNK N   1     -30.910  34.478  30.658  0.00  0.00    -0.306 OA
HETATM   11  C   UNK N   1     -31.410  33.279  30.425  0.00  0.00     0.096 A 
HETATM   12  C   UNK N   1     -31.508  32.787  29.117  0.00  0.00     0.084 A 
HETATM   13  C   UNK N   1     -31.840  32.512  31.511  0.00  0.00     0.075 A 
HETATM   14  C   UNK N   1     -31.038  33.598  28.061  0.00  0.00     0.223 A 
HETATM   15  C   UNK N   1     -32.064  31.506  28.898  0.00  0.00     0.085 A 
HETATM   16  O   UNK N   1     -31.121  33.222  26.913  0.00  0.00    -0.284 OA
HETATM   17  C   UNK N   1     -32.500  30.747  29.997  0.00  0.00     0.074 A 
HETATM   18  C   UNK N   1     -32.384  31.247  31.298  0.00  0.00     0.071 A 
BRANCH   9  19
HETATM   19  C   UNK N   1     -29.866  36.580  30.208  0.00  0.00     0.004 A 
HETATM   20  C   UNK N   1     -28.567  36.707  30.744  0.00  0.00     0.053 A 
HETATM   21  C   UNK N   1     -28.139  37.911  31.313  0.00  0.00     0.099 A 
HETATM   22  C   UNK N   1     -29.014  39.026  31.338  0.00  0.00     0.098 A 
HETATM   23  C   UNK N   1     -30.274  38.921  30.754  0.00  0.00     0.040 A 
HETATM   24  C   UNK N   1     -30.700  37.716  30.207  0.00  0.00     0.017 A 
BRANCH  21  25
HETATM   25  O   UNK N   1     -26.904  37.948  31.863  0.00  0.00    -0.358 OA
HETATM   26  H   UNK N   1     -26.355  38.738  31.910  0.00  0.00     0.218 HD
ENDBRANCH  21  25
BRANCH  22  27
HETATM   27  O   UNK N   1     -28.694  40.186  31.950  0.00  0.00    -0.358 OA
HETATM   28  H   UNK N   1     -29.334  40.880  32.144  0.00  0.00     0.218 HD
ENDBRANCH  22  27
ENDBRANCH   9  19
BRANCH  15  29
HETATM   29  O   UNK N   1     -32.179  31.004  27.653  0.00  0.00    -0.360 OA
HETATM   30  H   UNK N   1     -31.434  30.587  27.200  0.00  0.00     0.217 HD
ENDBRANCH  15  29
BRANCH  18  31
HETATM   31  O   UNK N   1     -32.800  30.516  32.353  0.00  0.00    -0.361 OA
HETATM   32  H   UNK N   1     -33.561  29.922  32.285  0.00  0.00     0.217 HD
ENDBRANCH  18  31
ENDBRANCH   7   8
ENDBRANCH   6   7
BRANCH   5  33
HETATM   33  O   UNK N   1     -28.703  33.719  25.780  0.00  0.00    -0.388 OA
HETATM   34  H   UNK N   1     -28.417  33.296  24.929  0.00  0.00     0.210 HD
ENDBRANCH   5  33
BRANCH   2  35
HETATM   35  C   UNK N   1     -26.740  38.877  26.778  0.00  0.00     0.205 C 
BRANCH  35  36
HETATM   36  O   UNK N   1     -28.015  39.473  26.729  0.00  0.00    -0.356 OA
BRANCH  36  37
HETATM   37  C   UNK N   1     -28.042  40.665  25.970  0.00  0.00     0.291 C 
HETATM   38  O   UNK N   1     -29.306  41.327  26.038  0.00  0.00    -0.351 OA
HETATM   39  C   UNK N   1     -30.377  40.503  25.590  0.00  0.00     0.152 C 
HETATM   40  C   UNK N   1     -30.168  40.024  24.125  0.00  0.00     0.178 C 
HETATM   41  C   UNK N   1     -31.671  41.313  25.685  0.00  0.00     0.042 C 
HETATM   42  C   UNK N   1     -28.794  39.349  23.994  0.00  0.00     0.183 C 
HETATM   43  C   UNK N   1     -27.702  40.298  24.509  0.00  0.00     0.204 C 
BRANCH  40  44
HETATM   44  O   UNK N   1     -31.190  39.150  23.740  0.00  0.00    -0.390 OA
HETATM   45  H   UNK N   1     -31.469  38.689  24.567  0.00  0.00     0.210 HD
ENDBRANCH  40  44
BRANCH  42  46
HETATM   46  O   UNK N   1     -28.542  38.904  22.685  0.00  0.00    -0.390 OA
HETATM   47  H   UNK N   1     -29.370  39.013  22.155  0.00  0.00     0.210 HD
ENDBRANCH  42  46
BRANCH  43  48
HETATM   48  O   UNK N   1     -27.575  41.438  23.690  0.00  0.00    -0.388 OA
HETATM   49  H   UNK N   1     -27.441  42.236  24.264  0.00  0.00     0.210 HD
ENDBRANCH  43  48
ENDBRANCH  36  37
ENDBRANCH  35  36
ENDBRANCH   2  35
BRANCH   4  50
HETATM   50  O   UNK N   1     -26.682  34.765  24.033  0.00  0.00    -0.390 OA
HETATM   51  H   UNK N   1     -25.769  35.027  23.752  0.00  0.00     0.210 HD
ENDBRANCH   4  50
BRANCH   3  52
HETATM   52  O   UNK N   1     -25.191  36.986  25.133  0.00  0.00    -0.390 OA
HETATM   53  H   UNK N   1     -24.905  37.772  25.669  0.00  0.00     0.210 HD
ENDBRANCH   3  52
TORSDOF 16
ENDMDL
MODEL 8
REMARK VINA RESULT:      -8.8     24.859     27.288
REMARK  16 active torsions:
REMARK  status: ('A' for Active; 'I' for Inactive)
REMARK    1  A    between atoms: O_2  and  C_22 
REMARK    2  A    between atoms: O_2  and  C_26 
REMARK    3  A    between atoms: O_4  and  C_18 
REMARK    4  A    between atoms: O_5  and  C_19 
REMARK    5  A    between atoms: O_6  and  C_25 
REMARK    6  A    between atoms: O_6  and  C_29 
REMARK    7  A    between atoms: O_7  and  C_20 
REMARK    8  A    between atoms: O_8  and  C_21 
REMARK    9  A    between atoms: O_9  and  C_23 
REMARK   10  A    between atoms: O_10  and  C_24 
REMARK   11  A    between atoms: O_13  and  C_35 
REMARK   12  A    between atoms: O_14  and  C_40 
REMARK   13  A    between atoms: O_15  and  C_41 
REMARK   14  A    between atoms: O_16  and  C_43 
REMARK   15  A    between atoms: C_17  and  C_26 
REMARK   16  A    between atoms: C_30  and  C_33 
ROOT
HETATM    1  O   UNK N   1     -28.199  36.849  26.872  0.00  0.00    -0.348 OA
HETATM    2  C   UNK N   1     -26.857  36.870  26.417  0.00  0.00     0.180 C 
HETATM    3  C   UNK N   1     -26.789  36.510  24.911  0.00  0.00     0.180 C 
HETATM    4  C   UNK N   1     -27.448  35.141  24.655  0.00  0.00     0.183 C 
HETATM    5  C   UNK N   1     -28.868  35.160  25.245  0.00  0.00     0.205 C 
HETATM    6  C   UNK N   1     -28.798  35.571  26.728  0.00  0.00     0.298 C 
ENDROOT
BRANCH   6   7
HETATM    7  O   UNK N   1     -30.088  35.654  27.228  0.00  0.00    -0.311 OA
BRANCH   7   8
HETATM    8  C   UNK N   1     -30.529  34.896  28.268  0.00  0.00     0.157 A 
HETATM    9  C   UNK N   1     -30.477  35.368  29.605  0.00  0.00     0.124 A 
HETATM   10  O   UNK N   1     -30.900  34.570  30.585  0.00  0.00    -0.306 OA
HETATM   11  C   UNK N   1     -31.375  33.353  30.396  0.00  0.00     0.096 A 
HETATM   12  C   UNK N   1     -31.487  32.822  29.105  0.00  0.00     0.084 A 
HETATM   13  C   UNK N   1     -31.763  32.607  31.512  0.00  0.00     0.075 A 
HETATM   14  C   UNK N   1     -31.059  33.614  28.017  0.00  0.00     0.223 A 
HETATM   15  C   UNK N   1     -32.015  31.522  28.933  0.00  0.00     0.085 A 
HETATM   16  O   UNK N   1     -31.156  33.204  26.882  0.00  0.00    -0.284 OA
HETATM   17  C   UNK N   1     -32.409  30.784  30.062  0.00  0.00     0.074 A 
HETATM   18  C   UNK N   1     -32.279  31.323  31.346  0.00  0.00     0.071 A 
BRANCH   9  19
HETATM   19  C   UNK N   1     -29.918  36.683  30.055  0.00  0.00     0.004 A 
HETATM   20  C   UNK N   1     -30.670  37.874  30.141  0.00  0.00     0.053 A 
HETATM   21  C   UNK N   1     -30.052  39.093  30.441  0.00  0.00     0.099 A 
HETATM   22  C   UNK N   1     -28.655  39.134  30.677  0.00  0.00     0.098 A 
HETATM   23  C   UNK N   1     -27.922  37.949  30.652  0.00  0.00     0.040 A 
HETATM   24  C   UNK N   1     -28.539  36.744  30.336  0.00  0.00     0.017 A 
BRANCH  21  25
HETATM   25  O   UNK N   1     -30.821  40.207  30.449  0.00  0.00    -0.358 OA
HETATM   26  H   UNK N   1     -31.270  40.560  29.674  0.00  0.00     0.218 HD
ENDBRANCH  21  25
BRANCH  22  27
HETATM   27  O   UNK N   1     -27.987  40.289  30.882  0.00  0.00    -0.358 OA
HETATM   28  H   UNK N   1     -27.574  40.797  30.176  0.00  0.00     0.218 HD
ENDBRANCH  22  27
ENDBRANCH   9  19
BRANCH  15  29
HETATM   29  O   UNK N   1     -32.143  30.982  27.705  0.00  0.00    -0.360 OA
HETATM   30  H   UNK N   1     -31.397  30.571  27.248  0.00  0.00     0.217 HD
ENDBRANCH  15  29
BRANCH  18  31
HETATM   31  O   UNK N   1     -32.654  30.613  32.429  0.00  0.00    -0.361 OA
HETATM   32  H   UNK N   1     -32.007  30.314  33.083  0.00  0.00     0.217 HD
ENDBRANCH  18  31
ENDBRANCH   7   8
ENDBRANCH   6   7
BRANCH   5  33
HETATM   33  O   UNK N   1     -29.462  33.889  25.152  0.00  0.00    -0.388 OA
HETATM   34  H   UNK N   1     -28.729  33.226  25.064  0.00  0.00     0.210 HD
ENDBRANCH   5  33
BRANCH   2  35
HETATM   35  C   UNK N   1     -26.324  38.293  26.639  0.00  0.00     0.205 C 
BRANCH  35  36
HETATM   36  O   UNK N   1     -27.431  39.101  26.962  0.00  0.00    -0.356 OA
BRANCH  36  37
HETATM   37  C   UNK N   1     -27.579  40.211  26.099  0.00  0.00     0.291 C 
HETATM   38  O   UNK N   1     -26.860  41.357  26.557  0.00  0.00    -0.351 OA
HETATM   39  C   UNK N   1     -27.258  41.765  27.861  0.00  0.00     0.152 C 
HETATM   40  C   UNK N   1     -28.776  42.096  27.928  0.00  0.00     0.178 C 
HETATM   41  C   UNK N   1     -26.446  43.004  28.240  0.00  0.00     0.042 C 
HETATM   42  C   UNK N   1     -29.589  40.906  27.396  0.00  0.00     0.183 C 
HETATM   43  C   UNK N   1     -29.087  40.525  25.995  0.00  0.00     0.204 C 
BRANCH  40  44
HETATM   44  O   UNK N   1     -29.157  42.412  29.236  0.00  0.00    -0.390 OA
HETATM   45  H   UNK N   1     -29.837  41.741  29.483  0.00  0.00     0.210 HD
ENDBRANCH  40  44
BRANCH  42  46
HETATM   46  O   UNK N   1     -30.971  41.151  27.420  0.00  0.00    -0.390 OA
HETATM   47  H   UNK N   1     -31.232  41.550  26.552  0.00  0.00     0.210 HD
ENDBRANCH  42  46
BRANCH  43  48
HETATM   48  O   UNK N   1     -29.355  41.538  25.053  0.00  0.00    -0.388 OA
HETATM   49  H   UNK N   1     -28.586  41.614  24.430  0.00  0.00     0.210 HD
ENDBRANCH  43  48
ENDBRANCH  36  37
ENDBRANCH  35  36
ENDBRANCH   2  35
BRANCH   4  50
HETATM   50  O   UNK N   1     -27.530  34.877  23.275  0.00  0.00    -0.390 OA
HETATM   51  H   UNK N   1     -26.665  35.134  22.864  0.00  0.00     0.210 HD
ENDBRANCH   4  50
BRANCH   3  52
HETATM   52  O   UNK N   1     -25.460  36.520  24.450  0.00  0.00    -0.390 OA
HETATM   53  H   UNK N   1     -25.476  36.814  23.501  0.00  0.00     0.210 HD
ENDBRANCH   3  52
TORSDOF 16
ENDMDL
MODEL 9
REMARK VINA RESULT:      -8.7     14.716     18.653
REMARK  16 active torsions:
REMARK  status: ('A' for Active; 'I' for Inactive)
REMARK    1  A    between atoms: O_2  and  C_22 
REMARK    2  A    between atoms: O_2  and  C_26 
REMARK    3  A    between atoms: O_4  and  C_18 
REMARK    4  A    between atoms: O_5  and  C_19 
REMARK    5  A    between atoms: O_6  and  C_25 
REMARK    6  A    between atoms: O_6  and  C_29 
REMARK    7  A    between atoms: O_7  and  C_20 
REMARK    8  A    between atoms: O_8  and  C_21 
REMARK    9  A    between atoms: O_9  and  C_23 
REMARK   10  A    between atoms: O_10  and  C_24 
REMARK   11  A    between atoms: O_13  and  C_35 
REMARK   12  A    between atoms: O_14  and  C_40 
REMARK   13  A    between atoms: O_15  and  C_41 
REMARK   14  A    between atoms: O_16  and  C_43 
REMARK   15  A    between atoms: C_17  and  C_26 
REMARK   16  A    between atoms: C_30  and  C_33 
ROOT
HETATM    1  O   UNK N   1     -28.508  34.041  42.521  0.00  0.00    -0.348 OA
HETATM    2  C   UNK N   1     -27.917  33.651  43.748  0.00  0.00     0.180 C 
HETATM    3  C   UNK N   1     -28.868  32.713  44.535  0.00  0.00     0.180 C 
HETATM    4  C   UNK N   1     -30.231  33.395  44.759  0.00  0.00     0.183 C 
HETATM    5  C   UNK N   1     -30.776  33.865  43.399  0.00  0.00     0.205 C 
HETATM    6  C   UNK N   1     -29.723  34.750  42.708  0.00  0.00     0.298 C 
ENDROOT
BRANCH   6   7
HETATM    7  O   UNK N   1     -30.197  35.108  41.455  0.00  0.00    -0.311 OA
BRANCH   7   8
HETATM    8  C   UNK N   1     -30.337  36.402  41.058  0.00  0.00     0.157 A 
HETATM    9  C   UNK N   1     -29.216  37.191  40.693  0.00  0.00     0.124 A 
HETATM   10  O   UNK N   1     -29.414  38.461  40.337  0.00  0.00    -0.306 OA
HETATM   11  C   UNK N   1     -30.597  39.043  40.296  0.00  0.00     0.096 A 
HETATM   12  C   UNK N   1     -31.758  38.325  40.613  0.00  0.00     0.084 A 
HETATM   13  C   UNK N   1     -30.668  40.389  39.930  0.00  0.00     0.075 A 
HETATM   14  C   UNK N   1     -31.624  36.973  40.997  0.00  0.00     0.223 A 
HETATM   15  C   UNK N   1     -33.014  38.972  40.544  0.00  0.00     0.085 A 
HETATM   16  O   UNK N   1     -32.601  36.309  41.261  0.00  0.00    -0.284 OA
HETATM   17  C   UNK N   1     -33.072  40.324  40.167  0.00  0.00     0.074 A 
HETATM   18  C   UNK N   1     -31.904  41.030  39.865  0.00  0.00     0.071 A 
BRANCH   9  19
HETATM   19  C   UNK N   1     -27.783  36.759  40.729  0.00  0.00     0.004 A 
HETATM   20  C   UNK N   1     -27.170  35.964  39.737  0.00  0.00     0.053 A 
HETATM   21  C   UNK N   1     -25.866  35.488  39.903  0.00  0.00     0.099 A 
HETATM   22  C   UNK N   1     -25.140  35.818  41.075  0.00  0.00     0.098 A 
HETATM   23  C   UNK N   1     -25.721  36.653  42.027  0.00  0.00     0.040 A 
HETATM   24  C   UNK N   1     -27.024  37.108  41.865  0.00  0.00     0.017 A 
BRANCH  21  25
HETATM   25  O   UNK N   1     -25.360  34.682  38.941  0.00  0.00    -0.358 OA
HETATM   26  H   UNK N   1     -25.609  34.726  38.012  0.00  0.00     0.218 HD
ENDBRANCH  21  25
BRANCH  22  27
HETATM   27  O   UNK N   1     -23.914  35.317  41.335  0.00  0.00    -0.358 OA
HETATM   28  H   UNK N   1     -23.364  35.610  42.070  0.00  0.00     0.218 HD
ENDBRANCH  22  27
ENDBRANCH   9  19
BRANCH  15  29
HETATM   29  O   UNK N   1     -34.151  38.310  40.836  0.00  0.00    -0.360 OA
HETATM   30  H   UNK N   1     -34.204  37.345  40.800  0.00  0.00     0.217 HD
ENDBRANCH  15  29
BRANCH  18  31
HETATM   31  O   UNK N   1     -31.961  42.328  39.507  0.00  0.00    -0.361 OA
HETATM   32  H   UNK N   1     -31.858  42.601  38.584  0.00  0.00     0.217 HD
ENDBRANCH  18  31
ENDBRANCH   7   8
ENDBRANCH   6   7
BRANCH   5  33
HETATM   33  O   UNK N   1     -31.957  34.609  43.568  0.00  0.00    -0.388 OA
HETATM   34  H   UNK N   1     -31.923  35.018  44.472  0.00  0.00     0.210 HD
ENDBRANCH   5  33
BRANCH   2  35
HETATM   35  C   UNK N   1     -26.614  32.912  43.411  0.00  0.00     0.205 C 
BRANCH  35  36
HETATM   36  O   UNK N   1     -25.775  33.027  44.536  0.00  0.00    -0.356 OA
BRANCH  36  37
HETATM   37  C   UNK N   1     -25.464  34.366  44.864  0.00  0.00     0.291 C 
HETATM   38  O   UNK N   1     -24.176  34.759  44.389  0.00  0.00    -0.351 OA
HETATM   39  C   UNK N   1     -23.133  33.936  44.898  0.00  0.00     0.152 C 
HETATM   40  C   UNK N   1     -23.092  33.945  46.453  0.00  0.00     0.178 C 
HETATM   41  C   UNK N   1     -21.805  34.456  44.347  0.00  0.00     0.042 C 
HETATM   42  C   UNK N   1     -24.475  33.575  47.009  0.00  0.00     0.183 C 
HETATM   43  C   UNK N   1     -25.539  34.501  46.400  0.00  0.00     0.204 C 
BRANCH  40  44
HETATM   44  O   UNK N   1     -22.115  33.064  46.927  0.00  0.00    -0.390 OA
HETATM   45  H   UNK N   1     -21.470  32.961  46.187  0.00  0.00     0.210 HD
ENDBRANCH  40  44
BRANCH  42  46
HETATM   46  O   UNK N   1     -24.504  33.579  48.413  0.00  0.00    -0.390 OA
HETATM   47  H   UNK N   1     -23.847  32.915  48.740  0.00  0.00     0.210 HD
ENDBRANCH  42  46
BRANCH  43  48
HETATM   48  O   UNK N   1     -25.372  35.835  46.825  0.00  0.00    -0.388 OA
HETATM   49  H   UNK N   1     -26.057  36.403  46.386  0.00  0.00     0.210 HD
ENDBRANCH  43  48
ENDBRANCH  36  37
ENDBRANCH  35  36
ENDBRANCH   2  35
BRANCH   4  50
HETATM   50  O   UNK N   1     -31.150  32.497  45.334  0.00  0.00    -0.390 OA
HETATM   51  H   UNK N   1     -30.634  31.764  45.758  0.00  0.00     0.210 HD
ENDBRANCH   4  50
BRANCH   3  52
HETATM   52  O   UNK N   1     -28.294  32.326  45.759  0.00  0.00    -0.390 OA
HETATM   53  H   UNK N   1     -27.926  33.144  46.187  0.00  0.00     0.210 HD
ENDBRANCH   3  52
TORSDOF 16
ENDMDL
