# Supplementary material for: UPLC-ESI/MSn metabolic profiling of Cedrela odorata L. and Toona ciliata M. Roem and in vitro investigation of their anti-diabetic activity supported with molecular docking studies
Source: Front Chem. 2024 Nov 15;12:1462309. doi: 10.3389/fchem.2024.1462309 (PMC11604428; doi:10.3389/fchem.2024.1462309)
Supplement: Supplementary file 1 [file DataSheet2.zip › Raw data_docking/alpha-glucosidase/Rutin/Rutin.sdf.csv]

Ligand	Binding Affinity	rmsd/ub	rmsd/lb
3TOP.mini_Unnamed_uff_E=690.53	-9.6	0.0	0.0
3TOP.mini_Unnamed_uff_E=690.53	-9.3	55.363	52.534
3TOP.mini_Unnamed_uff_E=690.53	-9.3	53.48	50.844
3TOP.mini_Unnamed_uff_E=690.53	-9.3	55.21	52.35
3TOP.mini_Unnamed_uff_E=690.53	-9.1	55.541	52.808
3TOP.mini_Unnamed_uff_E=690.53	-9.1	20.543	16.63
3TOP.mini_Unnamed_uff_E=690.53	-8.9	27.439	25.031
3TOP.mini_Unnamed_uff_E=690.53	-8.8	27.288	24.859
3TOP.mini_Unnamed_uff_E=690.53	-8.7	18.653	14.716
