# Supplementary material for: UPLC-ESI/MSn metabolic profiling of Cedrela odorata L. and Toona ciliata M. Roem and in vitro investigation of their anti-diabetic activity supported with molecular docking studies
Source: Front Chem. 2024 Nov 15;12:1462309. doi: 10.3389/fchem.2024.1462309 (PMC11604428; doi:10.3389/fchem.2024.1462309)
Supplement: Supplementary file 1 [file DataSheet2.zip › Raw data_docking/alpha-glucosidase/Ursolic acid/Ursolic acid.sdf.csv]

Ligand	Binding Affinity	rmsd/ub	rmsd/lb
3TOP.mini_Unnamed_uff_E=811.35	-8.6	0.0	0.0
3TOP.mini_Unnamed_uff_E=811.35	-8.5	45.07	40.739
3TOP.mini_Unnamed_uff_E=811.35	-8.2	45.81	42.812
3TOP.mini_Unnamed_uff_E=811.35	-7.9	44.622	41.485
3TOP.mini_Unnamed_uff_E=811.35	-7.9	43.753	39.628
3TOP.mini_Unnamed_uff_E=811.35	-7.8	14.878	12.387
3TOP.mini_Unnamed_uff_E=811.35	-7.7	45.589	43.271
3TOP.mini_Unnamed_uff_E=811.35	-7.6	45.42	43.188
3TOP.mini_Unnamed_uff_E=811.35	-7.6	42.273	37.106
